# Supplementary material for: Genetic associations with ratios between protein levels detect new pQTLs and reveal protein-protein interactions
Source: Cell Genom. 2024 Feb 26;4(3):100506. doi: 10.1016/j.xgen.2024.100506 (PMC10943581; doi:10.1016/j.xgen.2024.100506)
Supplement: Table S1. List of 1,463 Olink protein targets, related to Figures 1 and 2 [file mmc2.xlsx]

## Sheet: Table S1
Table S1: List of 1,463 Olink protein targets, related to Figures 1-2
Assay Target	UniProt	Gene chromosome	Gene start	Gene end
AARSD1	Q9BTE6	17	42950526	42964498
ABHD14B	Q96IU4	3	51968510	51983409
ABL1	P00519	9	130713016	130887675
ACAA1	P09110	3	38103129	38137242
ACAN	P16112	15	88803436	88875353
ACE2	Q9BYF1	X	15494566	15607236
ACOX1	Q15067	17	75941507	75979177
ACP5	P13686	19	11574660	11579008
ACP6	Q9NPH0	1	147629652	147670524
ACTA2	P62736	10	88935074	88991339
ACTN4	O43707	19	38647649	38731589
ACVRL1	P37023	12	51906908	51923361
ACY1	Q03154	3	51983340	51989197
ADA	P00813	20	44619522	44652233
ADA2	Q9NZK5	22	17178790	17258235
ADAM15	Q13444	1	155050566	155062775
ADAM22	Q9P0K1	7	87934143	88202889
ADAM23	O75077	2	206443532	206621127
ADAM8	P78325	10	133262420	133276868
ADAMTS13	Q76LX8	9	133414358	133459402
ADAMTS15	Q8TE58	11	130448645	130476645
ADAMTS16	Q8TE57	5	5140330	5320304
ADAMTS8	Q9UP79	11	130404923	130428609
ADCYAP1R1	P41586	7	31052308	31111479
ADGRB3	O60242	6	68635282	69390571
ADGRE2	Q9UHX3	19	14732392	14778560
ADGRE5	P48960	19	14380501	14408725
ADGRG1	Q9Y653	16	57610652	57665580
ADGRG2	Q8IZP9	X	18989307	19122637
ADH4	P08319	4	99123657	99157792
ADM	P35318	11	10305073	10307397
AFP	P02771	4	73431138	73456174
AGER	Q15109	6	32180968	32184322
AGR2	O95994	7	16791811	16833433
AGR3	Q8TD06	7	16859412	16881987
AGRN	O00468	1	1020120	1056118
AGRP	O00253	16	67482571	67483547
AGXT	P21549	2	240868824	240880502
AHCY	P23526	20	34280268	34311802
AHSP	Q9NZD4	16	31527900	31528803
AIF1	P55008	6	31615217	31617021
AIFM1	O95831	X	130124666	130165879
AK1	P00568	9	127866486	127877675
AKR1B1	P15121	7	134442356	134459284
AKR1C4	P17516	10	5195462	5218949
AKT1S1	Q96B36	19	49869033	49878459
AKT3	Q9Y243	1	243488233	243851079
ALCAM	Q13740	3	105366909	105576900
ALDH1A1	P00352	9	72900671	73080442
ALDH3A1	P30838	17	19737984	19748943
ALPP	P05187	2	232378724	232382889
AMBN	Q9NP70	4	70592256	70607288
AMBP	P02760	9	114060127	114078328
AMFR	Q9UKV5	16	56361452	56425545
AMIGO2	Q86SJ2	12	47075707	47079959
AMN	Q9BXJ7	14	102922663	102933596
AMY2A	P04746	1	103617427	103625780
AMY2B	P19961	1	103553815	103579534
ANG	P03950	14	20684177	20698971
ANGPT1	Q15389	8	107249482	107498055
ANGPT2	O15123	8	6499632	6563409
ANGPTL1	O95841	1	178849535	178871077
ANGPTL2	Q9UKU9	9	127087348	127122635
ANGPTL3	Q9Y5C1	1	62597520	62606313
ANGPTL4	Q9BY76	19	8363289	8374370
ANGPTL7	O43827	1	11189355	11195981
ANKRD54	Q6NXT1	22	37830855	37849327
ANPEP	P15144	15	89784895	89815401
ANXA10	Q9UJ72	4	168092537	168187736
ANXA11	P50995	10	80150889	80205572
ANXA3	P12429	4	78551747	78610451
ANXA4	P09525	2	69644425	69827112
ANXA5	P08758	4	121667946	121696995
AOC1	P19801	7	150824627	150861504
AOC3	Q16853	17	42851184	42858130
APBB1IP	Q7Z5R6	10	26438341	26567803
APEX1	P27695	14	20455191	20457772
APLP1	P51693	19	35867899	35879792
APOH	P02749	17	66212033	66256525
APOM	O95445	6	31652416	31658210
APP	P05067	21	25880550	26171128
APRT	P07741	16	88809339	88811937
AREG	P15514	4	74445136	74455005
ARG1	P05089	6	131470832	131584332
ARHGAP1	Q07960	11	46677080	46700619
ARHGAP25	P42331	2	68679601	68826833
ARHGEF12	Q9NZN5	11	120336413	120489937
ARID4B	Q4LE39	1	235131634	235328219
ARNT	P27540	1	150809713	150876708
ARSA	P15289	22	50622754	50628173
ARSB	P15848	5	78777209	78986087
ART3	Q13508	4	76011184	76112802
ARTN	Q5T4W7	1	43933320	43937240
ASAH2	Q9NR71	10	50182778	50279720
ASGR1	P07306	17	7173431	7179564
ATF2	P15336	2	175072250	175168382
ATG4A	Q8WYN0	X	108091668	108154671
ATOX1	O00244	5	151742316	151772532
ATP5IF1	Q9UII2	1	28236109	28246906
ATP5PO	P48047	21	33903453	33915814
ATP6AP2	O75787	X	40579372	40606848
ATP6V1D	Q9Y5K8	14	67294371	67360265
ATP6V1F	Q16864	7	128862856	128865847
ATXN10	Q9UBB4	22	45671798	45845307
AXIN1	O15169	16	287440	352723
AXL	P30530	19	41219223	41261766
AZU1	P20160	19	825097	832018
B4GALT1	P15291	9	33104082	33167356
B4GAT1	O43505	11	66345374	66347629
BACH1	O14867	21	29194071	29630751
BAG3	O95817	10	119651380	119677819
BAG6	P46379	6	31639028	31652705
BAIAP2	Q9UQB8	17	81035122	81117434
BAMBI	Q13145	10	28677510	28682932
BANK1	Q8NDB2	4	101411286	102074812
BAX	Q07812	19	48954815	48961798
BCAM	P50895	19	44809071	44821421
BCAN	Q96GW7	1	156641390	156659532
BCL2L11	O43521	2	111119378	111168445
BCR	P11274	22	23179704	23318037
BGN	P21810	X	153494980	153509546
BID	P55957	22	17734138	17774770
BIN2	Q9UBW5	12	51281038	51324668
BIRC2	Q13490	11	102347211	102378670
BLMH	Q13867	17	30248203	30292056
BLVRB	P30043	19	40447765	40465764
BMP4	P12644	14	53949736	53958761
BMP6	P22004	6	7726099	7881728
BOC	Q9BWV1	3	113211003	113287459
BPIFB1	Q8TDL5	20	33273480	33309871
BRK1	Q8WUW1	3	10115675	10127190
BSG	P35613	19	571277	583494
BST1	Q10588	4	15703065	15738313
BST2	Q10589	19	17402939	17405630
BTC	P35070	4	74744759	74794523
BTN2A1	Q7KYR7	6	26457904	26476621
BTN3A2	P78410	6	26365159	26378320
C19orf12	Q9NSK7	19	29698937	29715789
C1QA	P02745	1	22636628	22639678
C1QTNF1	Q9BXJ1	17	79022814	79049788
C2	P06681	6	31897785	31945672
C2CD2L	O14523	11	119102198	119118544
C4BPB	P20851	1	207088860	207099993
CA1	P00915	8	85327608	85379014
CA11	O75493	19	48637946	48646187
CA12	O43570	15	63321378	63381846
CA13	Q8N1Q1	8	85220587	85284073
CA14	Q9ULX7	1	150257251	150265078
CA2	P00918	8	85463968	85481493
CA3	P07451	8	85373436	85449040
CA4	P22748	17	60149942	60170899
CA5A	P35218	16	87881546	87936580
CA6	P23280	1	8945867	8975092
CA9	Q16790	9	35673928	35681159
CALB1	P05937	8	90058608	90095475
CALB2	P22676	16	71358713	71390436
CALCA	P01258	11	14966668	14972351
CALCOCO1	Q9P1Z2	12	53708517	53727745
CAMKK1	Q8N5S9	17	3860315	3894891
CANT1	Q8WVQ1	17	78991716	79009867
CAPG	P40121	2	85394753	85418432
CARHSP1	Q9Y2V2	16	8852942	8869012
CASP1	P29466	11	105025443	105035250
CASP10	Q92851	2	201182898	201229406
CASP2	P42575	7	143288215	143307696
CASP3	P42574	4	184627696	184649509
CASP8	Q14790	2	201233443	201287711
CBLIF	P27352	11	59829273	59845499
CBLN4	Q9NTU7	20	55997357	56005519
CC2D1A	Q6P1N0	19	13906201	13930879
CCDC80	Q76M96	3	112596797	112649530
CCL11	P51671	17	34285742	34288334
CCL13	Q99616	17	34356480	34358610
CCL14	Q16627	17	35983288	35987004
CCL15	Q16663	17	35996440	36001553
CCL16	O15467	17	35976493	35981497
CCL17	Q92583	16	57404767	57416063
CCL18	P55774	17	36064272	36072032
CCL19	Q99731	9	34689570	34691276
CCL2	P13500	17	34255218	34257203
CCL20	P78556	2	227805739	227817564
CCL21	O00585	9	34709005	34710136
CCL22	O00626	16	57358783	57366189
CCL23	P55773	17	36013056	36017972
CCL24	O00175	7	75810825	75823356
CCL25	O15444	19	8052318	8062660
CCL26	Q9Y258	7	75769533	75789896
CCL27	Q9Y4X3	9	34661880	34664048
CCL28	Q9NRJ3	5	43376645	43412391
CCL3	P10147	17	36088256	36090169
CCL4	P13236	17	36103827	36105621
CCL5	P13501	17	35871491	35880793
CCL7	P80098	17	34270221	34272242
CCL8	P80075	17	34319435	34321402
CCN1	O00622	1	85580761	85584589
CCN2	P29279	6	131948176	131951372
CCN3	P48745	8	119416446	119424434
CCN4	O95388	8	133191039	133231690
CCN5	O76076	20	44714844	44728509
CCS	O14618	11	66593153	66606019
CCT5	P48643	5	10249929	10266389
CD109	Q6YHK3	6	73695785	73828316
CD14	P08571	5	140631728	140633701
CD160	O95971	1	145719471	145739288
CD163	Q86VB7	12	7470811	7503893
CD164	Q04900	6	109366514	109382467
CD177	Q8N6Q3	19	43353686	43363172
CD1C	P29017	1	158289923	158294774
CD200	P41217	3	112332347	112362812
CD200R1	Q8TD46	3	112921205	112975103
CD207	Q9UJ71	2	70830211	70835816
CD209	Q9NNX6	19	7739993	7747564
CD22	P20273	19	35319261	35347361
CD244	Q9BZW8	1	160830160	160862887
CD27	P26842	12	6444955	6451718
CD274	Q9NZQ7	9	5450503	5470566
CD276	Q5ZPR3	15	73683966	73714514
CD28	P10747	2	203706475	203738912
CD2AP	Q9Y5K6	6	47477789	47627263
CD300C	Q08708	17	74541073	74546115
CD300E	Q496F6	17	74609885	74623738
CD300LF	Q8TDQ1	17	74694311	74712978
CD300LG	Q6UXG3	17	43847148	43863639
CD302	Q8IX05	2	159768628	159798255
CD33	P20138	19	51225064	51243860
CD34	P28906	1	207880972	207911402
CD38	P28907	4	15778275	15853232
CD4	P01730	12	6786858	6820799
CD40	P25942	20	46118278	46129863
CD40LG	P29965	X	136648158	136660390
CD46	P15529	1	207752054	207795513
CD48	P09326	1	160678746	160711831
CD5	P06127	11	61102489	61127852
CD55	P08174	1	207321532	207386804
CD58	P19256	1	116514534	116571039
CD59	P13987	11	33703010	33736479
CD6	P30203	11	60971680	61020377
CD63	P08962	12	55725323	55729707
CD69	Q07108	12	9752486	9760901
CD70	P32970	19	6583183	6604103
CD74	P04233	5	150401637	150412969
CD79B	P40259	17	63928740	63932336
CD83	Q01151	6	14117256	14136918
CD84	Q9UIB8	1	160541095	160579516
CD8A	P01732	2	86784610	86808396
CD93	Q9NPY3	20	23079360	23086324
CD99	P14209	X	2691187	2741309
CD99L2	Q8TCZ2	X	150766336	150898816
CDC27	P30260	17	47117703	47189422
CDC37	Q16543	19	10391133	10420121
CDCP1	Q9H5V8	3	45082277	45146422
CDH1	P12830	16	68737292	68835537
CDH15	P55291	16	89171748	89195492
CDH17	Q12864	8	94127162	94217303
CDH2	P19022	18	27932879	28177946
CDH3	P22223	16	68636189	68727468
CDH5	P33151	16	66366622	66404784
CDH6	P55285	5	31193686	31329146
CDHR1	Q96JP9	10	84194537	84219621
CDHR2	Q9BYE9	5	176542511	176595974
CDHR5	Q9HBB8	11	616577	626078
CDKN1A	P38936	6	36676460	36687337
CDKN2D	P55273	19	10566460	10569059
CDNF	Q49AH0	10	14819245	14838575
CDON	Q4KMG0	11	125955796	126063335
CDSN	Q15517	6	31115087	31120446
CEACAM1	P13688	19	42507304	42561234
CEACAM21	Q3KPI0	19	41549518	41586844
CEACAM3	P40198	19	41796587	41811554
CEACAM5	P06731	19	41708585	41730433
CEACAM8	P31997	19	42580243	42595055
CEBPB	P17676	20	50190830	50192668
CELA3A	P09093	1	22001657	22012542
CEP164	Q9UPV0	11	117314557	117413266
CEP20	Q96NB1	16	15865719	15888625
CEP43	O95684	6	166999317	167094789
CEP85	Q6P2H3	1	26234200	26278808
CERT	Q9Y5P4	5	75356345	75512138
CES1	P23141	16	55802851	55833337
CES2	O00748	16	66934444	66945096
CES3	Q6UWW8	16	66961245	66975149
CETN2	P41208	X	152826994	152830757
CFC1	P0CG37	2	130592165	130599575
CGA	P01215	6	87085498	87095106
CGREF1	Q99674	2	27098889	27119128
CHAC2	Q8WUX2	2	53767804	53775196
CHEK2	O96017	22	28687743	28742422
CHGB	P05060	20	5911510	5925353
CHI3L1	P36222	1	203178931	203186704
CHIT1	Q13231	1	203212827	203273641
CHL1	O00533	3	196763	409417
CHMP1A	Q9HD42	16	89640816	89657738
CHRDL1	Q9BU40	X	110673856	110795819
CHRDL2	Q6WN34	11	74696429	74731426
CIAPIN1	Q6FI81	16	57428187	57447420
CKAP4	Q07065	12	106237881	106304279
CKMT1A_CKMT1B	P12532;P12532	15;15	43593054;43692886	43604901;43699222
CLC	Q05315	19	39731255	39738029
CLEC10A	Q8IUN9	17	7074537	7080307
CLEC11A	Q9Y240	19	50723364	50725708
CLEC14A	Q86T13	14	38254000	38256093
CLEC1A	Q8NC01	12	10069554	10111627
CLEC1B	Q9P126	12	9985642	10013424
CLEC4A	Q9UMR7	12	8123617	8138607
CLEC4C	Q8WTT0	12	7729383	7751605
CLEC4D	Q8WXI8	12	8509475	8522366
CLEC4G	Q6UXB4	19	7728957	7733906
CLEC5A	Q9NY25	7	141927357	141947007
CLEC6A	Q6EIG7	12	8455962	8478330
CLEC7A	Q9BXN2	12	10116777	10130258
CLIP2	Q9UDT6	7	74289407	74405935
CLMP	Q9H6B4	11	123069872	123195248
CLPP	Q16740	19	6361531	6370242
CLPS	P04118	6	35794982	35797344
CLSPN	Q9HAW4	1	35720218	35769978
CLSTN1	O94985	1	9728926	9823984
CLSTN2	Q9H4D0	3	139935185	140577397
CLTA	P09496	9	36190856	36304781
CLUL1	Q15846	18	596988	650334
CNDP1	Q96KN2	18	74534500	74587212
CNPY2	Q9Y2B0	12	56309842	56316119
CNPY4	Q8N129	7	100119634	100125508
CNST	Q6PJW8	1	246566444	246668595
CNTN1	Q12860	12	40692439	41072415
CNTN2	Q02246	1	205042937	205078289
CNTN3	Q9P232	3	74262568	74614659
CNTN4	Q8IWV2	3	2098813	3057959
CNTN5	O94779	11	99020949	100358885
CNTNAP2	Q9UHC6	7	146116002	148420998
COL18A1	P39060	21	45405165	45513720
COL1A1	P02452	17	50184101	50201632
COL4A1	P02462	13	110148963	110307157
COL6A3	P12111	2	237324003	237414328
COL9A1	P20849	6	70216040	70303084
COLEC12	Q5KU26	18	316737	500722
COMP	P49747	19	18782773	18791305
COMT	P21964	22	19941371	19969975
COPE	O14579	19	18899514	18919387
CORO1A	P31146	16	30182827	30189076
COX5B	P10606	2	97646062	97648383
CPA1	P15085	7	130380339	130388114
CPA2	P48052	7	130266863	130289798
CPB1	P15086	3	148791102	148860187
CPE	P16870	4	165361194	165498547
CPM	P14384	12	68842197	68971570
CPPED1	Q9BRF8	16	12659799	12803887
CPVL	Q9H3G5	7	28995235	29195451
CPXM1	Q96SM3	20	2794074	2800627
CR2	P20023	1	207454230	207489895
CRACR2A	Q9BSW2	12	3606633	3764819
CRADD	P78560	12	93677375	93894840
CREG1	O75629	1	167529117	167553805
CRELD2	Q6UXH1	22	49918167	49927540
CRH	P06850	8	66176376	66178464
CRHBP	P24387	5	76953045	76981158
CRHR1	P34998	17	45784280	45835828
CRIM1	Q9NZV1	2	36355778	36551135
CRIP2	P52943	14	105472962	105480162
CRISP2	P16562	6	49692358	49713590
CRKL	P46109	22	20917407	20953747
CRLF1	O75462	19	18572220	18607741
CRNN	Q9UBG3	1	152409243	152414263
CRTAC1	Q9NQ79	10	97865000	98030828
CRTAM	O95727	11	122838500	122872643
CRX	O43186	19	47819779	47843330
CSF1	P09603	1	109910242	109930992
CSF2RA	P15509	X	1268800	1310381
CSF3	P09919	17	40015361	40017813
CST3	P01034	20	23626706	23638473
CST5	P28325	20	23875934	23879748
CST6	Q15828	11	66012008	66013505
CST7	O76096	20	24949269	24959928
CSTB	P04080	21	43772511	43776330
CTF1	Q16619	16	30896614	30903547
CTRB1	P17538	16	75218988	75226338
CTRC	Q99895	1	15438442	15449242
CTSB	P07858	8	11842524	11869533
CTSC	P53634	11	88265069	88359684
CTSD	P07339	11	1752752	1764573
CTSF	Q9UBX1	11	66563464	66568879
CTSH	P09668	15	78921058	78949574
CTSL	P07711	9	87724051	87731469
CTSO	P43234	4	155921580	155953912
CTSS	P25774	1	150730079	150765957
CTSV	O60911	9	97029677	97156556
CTSZ	Q9UBR2	20	58985686	59008238
CX3CL1	P78423	16	57372477	57385044
CXADR	P78310	21	17513043	17593579
CXCL1	P09341	4	73869393	73871308
CXCL10	P02778	4	76021118	76023497
CXCL11	O14625	4	76033682	76041415
CXCL12	P48061	10	44370165	44386493
CXCL13	O43927	4	77511753	77611834
CXCL14	O95715	5	135570679	135579279
CXCL16	Q9H2A7	17	4733533	4739928
CXCL17	Q6UXB2	19	42428278	42442946
CXCL3	P19876	4	74036589	74038807
CXCL5	P42830	4	73995642	73998677
CXCL6	P80162	4	73836640	73849064
CXCL8	P10145	4	73740541	73743716
CXCL9	Q07325	4	76001275	76007509
DAB2	P98082	5	39371675	39462300
DAG1	Q14118	3	49468703	49535618
DAPP1	Q9UN19	4	99816827	99870190
DARS1	P14868	2	135905881	135986100
DBI	P07108	2	119366924	119372550
DBNL	Q9UJU6	7	44044640	44069456
DCBLD2	Q96PD2	3	98795941	98901695
DCN	P07585	12	91140484	91183217
DCTN1	Q14203	2	74361154	74392087
DCTN2	Q13561	12	57529633	57547224
DCTN6	O00399	8	30156319	30183639
DCTPP1	Q9H773	16	30423615	30430030
DCXR	Q7Z4W1	17	82035136	82037709
DDAH1	O94760	1	85318481	85578363
DDC	P20711	7	50458436	50565405
DDR1	Q08345	6	30876421	30900156
DDX58	O95786	9	32455302	32526208
DECR1	Q16698	8	90001405	90053633
DEFA1_DEFA1B	P59665;P59665	8;8	6977649;6996766	6980092;6999198
DEFB4A_DEFB4B	O15263;O15263	8;8	7894677;7414855	7896716;7416863
DFFA	O00273	1	10456522	10472529
DGKZ	Q13574	11	46332905	46380554
DIABLO	Q9NR28	12	122207663	122227456
DKK1	O94907	10	52314281	52318042
DKK3	Q9UBP4	11	11956207	12009769
DKK4	Q9UBT3	8	42374063	42377229
DKKL1	Q9UK85	19	49361783	49375116
DLK1	P80370	14	100725705	100738224
DLL1	O00548	6	170282206	170306565
DNAJA2	O60884	16	46955362	46973674
DNAJB1	P25685	19	14514769	14560391
DNAJB8	Q8NHS0	3	128462437	128466968
DNER	Q8NFT8	2	229357629	229714555
DNMBP	Q6XZF7	10	99875577	100009947
DNPH1	O43598	6	43225629	43229481
DOK2	O60496	8	21908873	21913690
DPEP1	P16444	16	89613308	89638456
DPEP2	Q9H4A9	16	67987394	68000586
DPP10	Q8N608	2	114442299	115845780
DPP4	P27487	2	161992245	162074394
DPP6	P42658	7	153887097	154894285
DPP7	Q9UHL4	9	137110546	137115177
DPT	Q07507	1	168695468	168729206
DPY30	Q9C005	2	31867809	32039805
DRAXIN	Q8NBI3	1	11691710	11725857
DRG2	P55039	17	18087892	18107970
DSC2	Q02487	18	31058840	31102522
DSG2	Q14126	18	31498177	31549008
DSG3	P32926	18	31447741	31478702
DSG4	Q86SJ6	18	31376777	31414912
DTX3	Q8N9I9	12	57604622	57609804
DUOX2	Q9NRD8	15	45092650	45114172
DUSP3	P51452	17	43766125	43778977
EBAG9	O00559	8	109539711	109565996
EBI3_IL27	Q14213;Q8NEV9	19;16	4229523;28499362	4237528;28512051
ECE1	P42892	1	21217247	21345572
EDA2R	Q9HAV5	X	66595637	66639298
EDAR	Q9UNE0	2	108894471	108989372
EDIL3	O43854	5	83940554	84384880
EFEMP1	Q12805	2	55865967	55924139
EFNA1	P20827	1	155127876	155134899
EFNA4	P52798	1	155063737	155069553
EGF	P01133	4	109912883	110013766
EGFL7	Q9UHF1	9	136658856	136672678
EGFR	P00533	7	55019017	55211628
EGLN1	Q9GZT9	1	231363751	231422287
EIF4B	P23588	12	53006282	53042215
EIF4EBP1	Q13541	8	38030534	38060365
EIF4G1	Q04637	3	184314495	184335358
EIF5A	P63241	17	7306999	7312463
ELOA	Q14241	1	23743448	23762059
ENAH	Q8N8S7	1	225486829	225653142
ENG	P17813	9	127815013	127854658
ENO1	P06733	1	8861000	8879190
ENO2	P09104	12	6913745	6923698
ENPP2	Q13822	8	119557086	119673453
ENPP5	Q9UJA9	6	46159185	46170980
ENPP7	Q6UWV6	17	79730943	79742219
ENTPD2	Q9Y5L3	9	137048107	137054061
ENTPD5	O75356	14	73958010	74019399
ENTPD6	O75354	20	25195693	25228075
EPCAM	P16422	2	47345158	47387601
EPHA1	P21709	7	143390289	143408856
EPHA10	Q5JZY3	1	37713880	37765133
EPHA2	P29317	1	16124337	16156069
EPHB4	P54760	7	100802565	100827523
EPHB6	O15197	7	142855061	142871094
EPHX2	P34913	8	27490781	27545564
EPO	P01588	7	100720468	100723700
EPS8L2	Q9H6S3	11	694438	727727
ERBB2	P04626	17	39687914	39730426
ERBB3	P21860	12	56076799	56103505
ERBB4	Q15303	2	211375717	212538841
ERBIN	Q96RT1	5	65926556	66082546
EREG	O14944	4	74365145	74388749
ERP44	Q9BS26	9	99979185	100099052
ESAM	Q96AP7	11	124752583	124762290
ESM1	Q9NQ30	5	54977867	55022671
EZR	P15311	6	158765741	158819368
F11R	Q9Y624	1	160995211	161021343
F2R	P25116	5	76716126	76735770
F3	P13726	1	94529173	94541759
F7	P08709	13	113105788	113120685
F9	P00740	X	139530739	139563459
FABP1	P07148	2	88122982	88128062
FABP2	P12104	4	119317250	119322138
FABP4	P15090	8	81478419	81483236
FABP5	Q01469	8	81280536	81284777
FABP6	P51161	5	160187367	160238735
FABP9	Q0Z7S8	8	81458253	81461579
FADD	Q13158	11	70203296	70207390
FAM3B	P58499	21	41304212	41357727
FAM3C	Q92520	7	121348878	121396364
FAP	Q12884	2	162170684	162245151
FAS	P25445	10	88953813	89029605
FASLG	P48023	1	172659103	172666876
FBP1	P09467	9	94603133	94640249
FCAR	P24071	19	54874235	54891420
FCER2	P06734	19	7688758	7702146
FCGR2A	P12318	1	161505430	161524013
FCGR2B	P31994	1	161663143	161678654
FCGR3B	O75015	1	161623196	161631963
FCN2	Q15485	9	134880810	134887523
FCRL1	Q96LA6	1	157794403	157820120
FCRL2	Q96LA5	1	157745733	157777132
FCRL3	Q96P31	1	157674321	157700769
FCRL5	Q96RD9	1	157513377	157552515
FCRL6	Q6DN72	1	159800511	159816257
FCRLB	Q6BAA4	1	161721563	161728143
FEN1	P39748	11	61792911	61797238
FES	P07332	15	90883695	90895776
FETUB	Q9UGM5	3	186635969	186653141
FGF19	O95750	11	69698238	69704022
FGF2	P09038	4	122826708	122898236
FGF21	Q9NSA1	19	48755524	48758333
FGF23	Q9GZV9	12	4368227	4379712
FGF5	P12034	4	80266639	80336680
FGFBP1	Q14512	4	15935577	15938740
FGFR2	P21802	10	121478332	121598458
FGR	P09769	1	27612064	27635185
FHIT	P49789	3	59747277	61251459
FIS1	Q9Y3D6	7	101239458	101252316
FKBP1B	P68106	2	24049701	24063681
FKBP4	Q02790	12	2794970	2805423
FKBP5	Q13451	6	35573585	35728583
FKBP7	Q9Y680	2	178463664	178478600
FLI1	Q01543	11	128686535	128813267
FLRT2	O43155	14	85530144	85654428
FLT1	P17948	13	28300346	28495145
FLT3	P36888	13	28003274	28100592
FLT3LG	P49771	19	49474207	49486231
FLT4	P35916	5	180601506	180649624
FMNL1	O95466	17	45221444	45247319
FMR1	Q06787	X	147911919	147951125
FOLR1	P15328	11	72189558	72196323
FOLR2	P14207	11	72216601	72221950
FOLR3	P41439	11	72114869	72139892
FOSB	P53539	19	45467995	45475179
FOXO1	Q12778	13	40555667	40666641
FOXO3	O43524	6	108559835	108684774
FRZB	Q92765	2	182833275	182866637
FST	P19883	5	53480626	53487134
FSTL3	O95633	19	676392	683392
FUCA1	P04066	1	23845077	23868290
FURIN	P09958	15	90868588	90883564
FUS	P35637	16	31180138	31191605
FUT3_FUT5	P21217;Q11128	19;19	5842888;5865826	5851471;5870540
FUT8	Q9BYC5	14	65410592	65744121
FXN	Q16595	9	69035751	69079076
FXYD5	Q96DB9	19	35154730	35169881
FYB1	O15117	5	39105252	39274528
GAL	P22466	11	68683779	68691175
GALNT10	Q86SR1	5	154190730	154420984
GALNT2	Q10471	1	230057990	230282122
GALNT3	Q14435	2	165747588	165794659
GALNT7	Q86SF2	4	173168811	173323967
GAS6	Q14393	13	113820549	113864076
GBP2	P32456	1	89106132	89150456
GBP4	Q96PP9	1	89181144	89198942
GCG	P01275	2	162142882	162152404
GCNT1	Q02742	9	76419850	76651203
GDF15	Q99988	19	18374731	18389176
GDF2	Q9UK05	10	47322454	47327588
GDNF	P39905	5	37812677	37840041
GFAP	P14136	17	44903159	44916937
GFER	P55789	16	1984193	1987749
GFOD2	Q3B7J2	16	67674531	67719339
GFRA1	P56159	10	116056925	116276803
GFRA2	O00451	8	21690398	21812357
GFRA3	O60609	5	138252380	138274621
GGA1	Q9UJY5	22	37608725	37633564
GGH	Q92820	8	63014881	63039407
GGT1	P19440	22	24594811	24629005
GGT5	P36269	22	24219654	24245108
GH1	P01241	17	63917200	63918839
GH2	P01242	17	63880215	63881944
GHRHR	Q02643	7	30938669	30993254
GHRL	Q9UBU3	3	10285666	10292947
GKN1	Q9NS71	2	68974573	68980980
GLB1	P16278	3	32996609	33097202
GLO1	Q04760	6	38675925	38703145
GLOD4	Q9HC38	17	757097	782294
GLRX	P35754	5	95751319	95822726
GLT8D2	Q9H1C3	12	103988987	104064183
GMPR	P36959	6	16238587	16295549
GNE	Q9Y223	9	36214441	36277042
GNLY	P22749	2	85685175	85698852
GOLM2	Q6P4E1	15	44288719	44415758
GOPC	Q9HD26	6	117560269	117602542
GP1BA	P07359	17	4932277	4935023
GP2	P55259	16	20309574	20327808
GP6	Q9HCN6	19	55013705	55038264
GPA33	Q99795	1	167052836	167166479
GPC1	P35052	2	240435663	240468076
GPC5	P78333	13	91398621	92873682
GPKOW	Q92917	X	49113407	49123735
GPNMB	Q14956	7	23235967	23275108
GPR37	O15354	7	124743885	124765792
GRAP2	O75791	22	39901084	39973721
GRK5	P34947	10	119207571	119459745
GRN	P28799	17	44345246	44353106
GRPEL1	Q9HAV7	4	7058895	7068064
GSAP	A4D1B5	7	77310751	77416349
GSTA1	P08263	6	52791371	52803860
GSTA3	Q16772	6	52896639	52909698
GSTP1	P09211	11	67583742	67586656
GUCA2A	Q02747	1	42162690	42164745
GUSB	P08236	7	65960684	65982215
GYS1	P13807	19	48968130	48993310
GZMA	P12544	5	55102646	55110252
GZMB	P10144	14	24630954	24634267
GZMH	P20718	14	24606480	24609699
HAGH	Q16775	16	1795620	1827157
HAO1	Q9UJM8	20	7882985	7940458
HARS1	P12081	5	140673035	140691537
HAVCR1	Q96D42	5	157029413	157059119
HAVCR2	Q8TDQ0	5	157085832	157142869
HBEGF	Q99075	5	140332843	140346603
HBQ1	P09105	16	180459	181179
HCLS1	P14317	3	121631399	121660927
HDGF	P51858	1	156742109	156766925
HEBP1	Q9NRV9	12	12974870	13000265
HEXIM1	O94992	17	45148475	45152099
HGF	P14210	7	81699010	81770438
HGS	O14964	17	81683326	81703138
HK2	P52789	2	74834127	74893359
HLA-DRA	P01903	6	32439878	32445046
HLA-E	P13747	6	30489509	30494194
HMBS	P08397	11	119084866	119093834
HMOX1	P09601	22	35380361	35394214
HMOX2	P30519	16	4474690	4510347
HNMT	P50135	2	137964020	138016364
HNRNPK	P61978	9	83968083	83980616
HPCAL1	P37235	2	10302889	10427617
HPGDS	O60760	4	94298535	94342876
HS3ST3B1	Q9Y662	17	14301081	14349404
HS6ST1	O60243	2	128236716	128318868
HSD11B1	P28845	1	209686178	209734949
HSP90B1	P14625	12	103930107	103953931
HSPA1A	P0DMV8	6	31815543	31817946
HSPB1	P04792	7	76302673	76304295
HSPB6	O14558	19	35754566	35758079
HSPG2	P98160	1	21822244	21937310
HTRA2	O43464	2	74529725	74533332
HYAL1	Q12794	3	50299890	50312381
HYOU1	Q9Y4L1	11	119044188	119057227
ICA1	Q05084	7	8113184	8262687
ICAM1	P05362	19	10271093	10286615
ICAM2	P13598	17	64002594	64020634
ICAM3	P32942	19	10333776	10339661
ICAM4	Q14773	19	10286955	10288522
ICAM5	Q9UMF0	19	10289952	10296778
ICOSLG	O75144	21	44217014	44240966
IDI2	Q9BXS1	10	1018910	1025859
IDS	P22304	X	149476988	149521096
IDUA	P35475	4	986997	1004564
IFNG	P01579	12	68154768	68159740
IFNGR1	P15260	6	137197485	137219449
IFNGR2	P38484	21	33403413	33479348
IFNL1	Q8IU54	19	39296407	39298673
IFNLR1	Q8IU57	1	24154168	24187959
IGF1R	P08069	15	98648539	98964530
IGF2R	P11717	6	159969082	160113507
IGFBP1	P08833	7	45888360	45893660
IGFBP2	P18065	2	216632828	216664436
IGFBP3	P17936	7	45912245	45921874
IGFBP4	P22692	17	40443450	40457725
IGFBP6	P24592	12	53097436	53102345
IGFBP7	Q16270	4	57030773	57110385
IGFBPL1	Q8WX77	9	38406528	38424454
IGSF3	O75054	1	116574399	116667755
IGSF8	Q969P0	1	160091340	160098943
IKBKG	Q9Y6K9	X	154541199	154565046
IKZF2	Q9UKS7	2	212999691	213152427
IL10	P22301	1	206767602	206774541
IL10RA	Q13651	11	117986370	118003037
IL10RB	Q08334	21	33266367	33310187
IL11	P20809	19	55364382	55370463
IL12A_IL12B	P29459;P29460	3;5	159988835;159314780	159996019;159330487
IL12B	P29460	5	159314780	159330487
IL12RB1	P42701	19	18058995	18098944
IL13	P35225	5	132656263	132661110
IL13RA1	P78552	X	118727133	118794535
IL15	P40933	4	141636583	141733987
IL15RA	Q13261	10	5943639	5978187
IL16	Q14005	15	81159575	81314058
IL17A	Q16552	6	52186375	52190638
IL17C	Q9P0M4	16	88638572	88640468
IL17D	Q8TAD2	13	20702127	20723098
IL17F	Q96PD4	6	52236681	52244500
IL17RA	Q96F46	22	17084954	17115694
IL17RB	Q9NRM6	3	53846568	53865794
IL18	Q14116	11	112143253	112164096
IL18BP	O95998	11	71998613	72005715
IL18R1	Q13478	2	102311529	102398777
IL18RAP	O95256	2	102418689	102452565
IL19	Q9UHD0	1	206770764	206842981
IL1A	P01583	2	112773925	112784493
IL1B	P01584	2	112829751	112836816
IL1R1	P14778	2	102064544	102179874
IL1R2	P27930	2	101991960	102028544
IL1RAP	Q9NPH3	3	190514051	190659750
IL1RL1	Q01638	2	102311502	102352037
IL1RL2	Q9HB29	2	102187006	102240002
IL1RN	P18510	2	113107214	113134016
IL2	P60568	4	122451470	122456725
IL20	Q9NYY1	1	206865623	206869223
IL20RA	Q9UHF4	6	136999971	137045180
IL22RA1	Q8N6P7	1	24119771	24143140
IL24	Q13007	1	206897443	206904139
IL2RA	P01589	10	6010689	6062370
IL2RB	P14784	22	37125843	37175054
IL32	P24001	16	3065297	3082192
IL33	O95760	9	6215786	6257983
IL34	Q6ZMJ4	16	70579895	70660682
IL3RA	P26951	X	1336616	1382689
IL4	P05112	5	132673986	132682678
IL4R	P24394	16	27313668	27364778
IL5	P05113	5	132541445	132556838
IL5RA	Q01344	3	3066324	3126613
IL6	P05231	7	22725884	22732002
IL6R	P08887	1	154405193	154469450
IL6ST	P40189	5	55935095	55995022
IL7	P13232	8	78675743	78805523
IL7R	P16871	5	35852695	35879603
ILKAP	Q9H0C8	2	238170402	238203708
IMPA1	P29218	8	81656914	81686331
ING1	Q9UK53	13	110712736	110723339
INHBC	P55103	12	57434784	57452062
INPP1	P49441	2	190343570	190371665
INPPL1	O15357	11	72223701	72239147
IPCEF1	Q8WWN9	6	154154496	154356803
IQGAP2	Q13576	5	76403285	76708132
IRAG2	Q12912	12	25004342	25108335
IRAK1	P51617	X	154010506	154019902
IRAK4	Q9NWZ3	12	43758944	43789543
ISLR2	Q6UXK2	15	74100311	74138540
ISM1	B1AKI9	20	13221274	13300651
ITGA11	Q9UKX5	15	68296532	68432163
ITGA5	P08648	12	54395261	54419266
ITGA6	P23229	2	172427354	172506459
ITGAM	P11215	16	31259967	31332892
ITGAV	P06756	2	186590056	186680901
ITGB1	P05556	10	32887273	33005792
ITGB1BP1	O14713	2	9403475	9423528
ITGB1BP2	Q9UKP3	X	71301750	71305371
ITGB2	P05107	21	44885953	44931989
ITGB5	P18084	3	124761948	124901418
ITGB6	P18564	2	160099667	160200313
ITGB7	P26010	12	53191323	53207282
ITIH3	Q06033	3	52794768	52809009
ITM2A	O43736	X	79360384	79367667
IVD	P26440	15	40405485	40435947
JAM2	P57087	21	25639258	25717562
JCHAIN	P01591	4	70655541	70681817
JUN	P05412	1	58776845	58784048
KAZALD1	Q96I82	10	101061989	101068131
KCNIP4	Q6PIL6	4	20728606	21948772
KDR	P35968	4	55078481	55125595
KEL	P23276	7	142941114	142962363
KIFBP	Q96EK5	10	68988803	69043544
KIR2DL3	P43628	19	54738513	54753052
KIR3DL1	P43629	19	54816468	54830778
KIRREL2	Q6UWL6	19	35855861	35867136
KIT	P10721	4	54657267	54740783
KITLG	P21583	12	88492793	88580851
KLB	Q86Z14	4	39406930	39451533
KLK1	P06870	19	50819146	50823787
KLK10	O43240	19	51012739	51020175
KLK11	Q9UBX7	19	51022216	51028039
KLK12	Q9UKR0	19	51029092	51035230
KLK13	Q9UKR3	19	51055626	51065114
KLK14	Q9P0G3	19	51077495	51084245
KLK4	Q9Y5K2	19	50906351	50911395
KLK6	Q92876	19	50958631	50969673
KLK8	O60259	19	50996007	51002711
KLRB1	Q12918	12	9594551	9607916
KLRD1	Q13241	12	10226058	10329608
KRT14	P02533	17	41582279	41586895
KRT18	P05783	12	52948871	52952906
KRT19	P08727	17	41523617	41528308
KRT5	P13647	12	52514575	52520530
KYAT1	Q16773	9	128832942	128882494
KYNU	Q16719	2	142877657	143055833
L1CAM	P32004	X	153861514	153886173
LACTB2	Q53H82	8	70635318	70669185
LAG3	P18627	12	6772512	6778455
LAIR1	Q6GTX8	19	54351384	54370558
LAIR2	Q6ISS4	19	54497879	54510687
LAMA4	Q16363	6	112107931	112254939
LAMP2	P13473	X	120426148	120469365
LAMP3	Q9UQV4	3	183122215	183163839
LAP3	P28838	4	17577198	17607972
LAT	O43561	16	28984826	28990784
LAT2	Q9GZY6	7	74199652	74229834
LAYN	Q6UX15	11	111540280	111561745
LBP	P18428	20	38346482	38377013
LBR	Q14739	1	225401502	225428925
LCN2	P80188	9	128149071	128153453
LDLR	P01130	19	11089462	11133820
LEFTY2	O00292	1	225936598	225941383
LEP	P41159	7	128241278	128257629
LEPR	P48357	1	65420652	65641559
LGALS1	P09382	22	37675636	37679802
LGALS3	P17931	14	55124110	55145423
LGALS4	P56470	19	38801671	38812945
LGALS7_LGALS7B	P47929;P47929	19;19	38789200;38770968	38791754;38773517
LGALS8	O00214	1	236518000	236552981
LGALS9	O00182	17	27629798	27649560
LGMN	Q99538	14	92703807	92748679
LHB	P01229	19	49015980	49017091
LHPP	Q9H008	10	124461823	124617888
LIF	P15018	22	30240453	30246759
LIFR	P42702	5	38474668	38608354
LILRA2	Q8N149	19	54572920	54590287
LILRA5	A6NI73	19	54307070	54313166
LILRB1	Q8NHL6	19	54617158	54638022
LILRB2	Q8N423	19	54273812	54281184
LILRB4	Q8NHJ6	19	54643889	54670359
LILRB5	O75023	19	54249421	54257301
LPCAT2	Q7L5N7	16	55509072	55586666
LPL	P06858	8	19901717	19967259
LPO	P22079	17	58218548	58268518
LRIG1	Q96JA1	3	66378797	66501263
LRP1	Q07954	12	57128483	57213361
LRP11	Q86VZ4	6	149818757	149864359
LRPAP1	P30533	4	3503612	3532446
LRRC25	Q8N386	19	18391137	18397622
LRRN1	Q6UXK5	3	3799431	3849834
LSM1	O15116	8	38163335	38176730
LSP1	P33241	11	1850904	1892267
LTA	P01374	6	31572054	31574324
LTA4H	P09960	12	96000753	96043520
LTBP2	Q14767	14	74498183	74612378
LTBP3	Q9NS15	11	65538559	65558930
LTBR	P36941	12	6375045	6391571
LTO1	Q8WV07	11	69653076	69675416
LXN	Q9BS40	3	158645822	158672648
LY6D	Q14210	8	142784882	142786539
LY75	O60449	2	159803355	159904756
LY9	Q9HBG7	1	160796074	160828261
LY96	Q9Y6Y9	8	73991392	74029079
LYAR	Q9NX58	4	4267701	4290154
LYN	P07948	8	55879835	56014169
LYPD1	Q8N2G4	2	132643286	132671579
LYPD3	O95274	19	43460787	43465608
LYPD8	Q6UX82	1	248739415	248755759
MAD1L1	Q9Y6D9	7	1815793	2233243
MAEA	Q7L5Y9	4	1289887	1340147
MAGED1	Q9Y5V3	X	51803007	51902354
MANF	P55145	3	51385291	51389397
MANSC1	Q9H8J5	12	12326056	12350242
MAP2K6	P52564	17	69414697	69553865
MAP3K5	Q99683	6	136557046	136792477
MAP4K5	Q9Y4K4	14	50418501	50561126
MAPK9	P45984	5	180233143	180292099
MAPT	P10636	17	45894527	46028334
MARCO	Q9UEW3	2	118942194	118994660
MASP1	P48740	3	187217282	187291980
MATN2	O00339	8	97868840	98036724
MATN3	O15232	2	19992052	20012668
MAVS	Q7Z434	20	3846799	3876123
MAX	P61244	14	65006174	65102695
MB	P02144	22	35606764	35637951
MCAM	P43121	11	119308529	119321521
MCFD2	Q8NI22	2	46901870	46941855
MDGA1	Q8NFP4	6	37630679	37699306
MDK	P21741	11	46380756	46383837
MED18	Q9BUE0	1	28329002	28335965
MEGF10	Q96KG7	5	127290796	127465737
MEGF9	Q9H1U4	9	120600811	120714470
MEP1B	Q16820	18	32185069	32220404
MEPE	Q9NQ76	4	87821398	87846814
MERTK	Q12866	2	111898607	112029561
MESD	Q14696	15	80946289	80989828
MET	P08581	7	116672196	116798377
METAP1	P53582	4	98995659	99062809
METAP1D	Q6UB28	2	171999943	172082430
METAP2	P50579	12	95473520	95515839
MFAP3	P55082	5	154038959	154220478
MFAP5	Q13361	12	8637346	8662888
MFGE8	Q08431	15	88898683	88913381
MGLL	Q99685	3	127689062	128052190
MGMT	P16455	10	129467190	129770983
MIA	Q16674	19	40771648	40777490
MICB_MICA	Q29980;Q29983	6;6	31494881;31399784	31511124;31415315
MIF	P14174	22	23894383	23895227
MILR1	Q7Z6M3	17	64449037	64468643
MITD1	Q8WV92	2	99161427	99181058
MLN	P12872	6	33794673	33804003
MME	P08473	3	155024124	155183704
MMP1	P03956	11	102789401	102798160
MMP10	P09238	11	102770502	102780628
MMP12	P39900	11	102862736	102874982
MMP13	P45452	11	102942995	102955732
MMP3	P08254	11	102835801	102843609
MMP7	P09237	11	102520508	102530750
MMP8	P22894	11	102711796	102727050
MMP9	P14780	20	46008908	46016561
MNDA	P41218	1	158831351	158849506
MOG	Q16653	6	29657002	29672372
MPHOSPH8	Q99549	13	19633659	19673441
MPI	P34949	15	74890005	74902219
MPIG6B	O95866	6	31718594	31726714
MPO	P05164	17	58269855	58280935
MRPL46	Q9H2W6	15	88459477	88467390
MSLN	Q13421	16	760734	768865
MSMB	P08118	10	46033307	46048180
MSR1	P21757	8	16107878	16567490
MSRA	Q9UJ68	8	10054292	10428891
MSTN	O14793	2	190055700	190062729
MTPN	P58546	7	135926760	135977359
MUC13	Q9H3R2	3	124905442	124953819
MUC16	Q8WXI7	19	8848844	8981342
MVK	Q03426	12	109573255	109598125
MYO9B	Q13459	19	17075777	17214537
MYOC	Q99972	1	171635417	171652688
MZB1	Q8WU39	5	139387467	139390081
MZT1	Q08AG7	13	72708367	72727629
NAAA	Q02083	4	75913660	75941013
NADK	O95544	1	1751232	1780457
NAMPT	P43490	7	106248298	106285966
NBL1	P41271	1	19596979	19658456
NBN	O60934	8	89933331	90003228
NCAM1	P13591	11	112961247	113278436
NCAM2	O15394	21	20998409	21543329
NCAN	O14594	19	19211958	19252233
NCF2	P19878	1	183555562	183590876
NCK2	O43639	2	105744912	105894274
NCLN	Q969V3	19	3185563	3209575
NCR1	O76036	19	54906148	54916140
NCS1	P62166	9	130172404	130237303
NDRG1	Q92597	8	133237175	133302022
NDUFS6	O75380	5	1801407	1816048
NECTIN2	Q92692	19	44846175	44889223
NECTIN4	Q96NY8	1	161070998	161089558
NEFL	P07196	8	24950955	24956721
NELL1	Q92832	11	20669551	21575686
NELL2	Q99435	12	44508275	44921848
NFASC	O94856	1	204828651	205022822
NFATC1	O95644	18	79395856	79529325
NFATC3	Q12968	16	68084751	68229259
NFKBIE	O00221	6	44258166	44265788
NGF	P01138	1	115285904	115338770
NID1	P14543	1	235975830	236065109
NID2	Q14112	14	52004809	52069059
NINJ1	Q92982	9	93121496	93134251
NME3	Q13232	16	1770320	1771561
NMNAT1	Q9HAN9	1	9943428	9985501
NOMO1	Q15155	16	14833721	14896157
NOS1	P29475	12	117208142	117452170
NOS3	P29474	7	150991017	151014588
NOTCH1	P46531	9	136494433	136546048
NOTCH3	Q9UM47	19	15159038	15200995
NPDC1	Q9NQX5	9	137039463	137046179
NPM1	P06748	5	171387116	171411810
NPPB	P16860	1	11857464	11858945
NPPC	P23582	2	231921809	231926396
NPTN	Q9Y639	15	73560014	73634134
NPTX1	Q15818	17	80466834	80477843
NPTXR	O95502	22	38818452	38844028
NPY	P01303	7	24284188	24291862
NRCAM	Q92823	7	108147623	108456717
NRP1	O14786	10	33177492	33336262
NRP2	O60462	2	205681990	205798133
NRTN	Q99748	19	5805067	5828324
NSFL1C	Q9UNZ2	20	1442162	1473842
NT5C3A	Q9H0P0	7	33014130	33062796
NT5E	P21589	6	85449584	85495791
NTF3	P20783	12	5432108	5521536
NTF4	P34130	19	49061066	49065054
NTproBNP	P16860	1	11857464	11858945
NTRK2	Q16620	9	84668375	85095751
NTRK3	Q16288	15	87859751	88256768
NUB1	Q9Y5A7	7	151341772	151378449
NUCB2	P80303	11	17208153	17349980
NUDC	Q9Y266	1	26900238	26946871
NUDT2	P50583	9	34329506	34343711
NUDT5	Q9UKK9	10	12165330	12196144
NXPH1	P58417	7	8433609	8752961
OBP2B	Q9NPH6	9	133205277	133209250
ODAM	A1E959	4	70195725	70204576
OGFR	Q9NZT2	20	62804835	62814000
OGN	P20774	9	92383268	92404696
OLR1	P78380	12	10158301	10172138
OMD	Q99983	9	92412380	92424471
OMG	P23515	17	31272013	31297539
OPTC	Q9UBM4	1	203494153	203508949
OSCAR	Q8IYS5	19	54094668	54102692
OSM	P13725	22	30262829	30266851
OSMR	Q99650	5	38845858	38945596
OXT	P01178	20	3071620	3072517
P4HB	P07237	17	81843159	81860856
PADI2	Q9Y2J8	1	17066761	17119451
PADI4	Q9UM07	1	17308195	17364004
PAEP	P09466	9	135561756	135566955
PAG1	Q9NWQ8	8	80967810	81112068
PAK4	O96013	19	39125770	39182816
PAM	P19021	5	102753981	103029730
PAMR1	Q6UXH9	11	35431823	35530300
PAPPA	Q13219	9	116153791	116402321
PARK7	Q99497	1	7954291	7985505
PARP1	P09874	1	226360210	226408154
PBLD	P30039	10	68282660	68333049
PCDH1	Q08174	5	141853090	141879246
PCDH17	O14917	13	57631744	57729311
PCOLCE	Q15113	7	100602363	100608175
PCSK9	Q8NBP7	1	55039447	55064852
PDCD1	Q15116	2	241849884	241858894
PDCD1LG2	Q9BQ51	9	5510531	5571282
PDCD5	O14737	19	32581190	32587453
PDCD6	O75340	5	271621	314974
PDGFA	P04085	7	497258	520296
PDGFB	P01127	22	39223359	39244982
PDGFC	Q9NRA1	4	156760454	156971799
PDGFRA	P16234	4	54229280	54298245
PDGFRB	P09619	5	150113839	150155872
PDLIM7	Q9NR12	5	177483394	177497606
PDP1	Q9P0J1	8	93857807	93926068
PEAR1	Q5VY43	1	156893698	156916429
PEBP1	P30086	12	118136124	118145584
PECAM1	P16284	17	64319415	64413776
PFDN2	Q9UHV9	1	161100556	161118055
PFKFB2	O60825	1	207034366	207081024
PGF	P49763	14	74941834	74955626
PGLYRP1	O75594	19	46019153	46023053
PHOSPHO1	Q8TCT1	17	49223366	49230787
PI3	P19957	20	45174902	45176544
PIGR	P01833	1	206928522	206946466
PIK3AP1	Q6ZUJ8	10	96593315	96720514
PIK3IP1	Q96FE7	22	31281594	31292534
PILRA	Q9UKJ1	7	100367530	100400096
PILRB	Q9UKJ0	7	100352176	100367831
PKLR	P30613	1	155289293	155301438
PLA2G10	O15496	16	14672548	14694308
PLA2G15	Q8NCC3	16	68245304	68261058
PLA2G1B	P04054	12	120322115	120327779
PLA2G2A	P14555	1	19975431	19980416
PLA2G4A	P47712	1	186828949	186988981
PLA2G7	Q13093	6	46704201	46735693
PLAT	P00750	8	42174718	42207709
PLAU	P00749	10	73909177	73917496
PLAUR	Q03405	19	43646095	43670547
PLIN1	O60240	15	89664367	89679427
PLIN3	O60664	19	4838341	4867694
PLPBP	O94903	8	37762595	37779768
PLTP	P55058	20	45898621	45912155
PLXDC1	Q8IUK5	17	39063313	39154394
PLXNA4	Q9HCM2	7	132123340	132648688
PLXNB2	O15031	22	50274979	50307646
PLXNB3	Q9ULL4	X	153764196	153779346
PM20D1	Q6GTS8	1	205828025	205850132
PMVK	Q15126	1	154924740	154936719
PNLIPRP2	P54317	10	116620953	116645143
PNPT1	Q8TCS8	2	55634061	55693863
PODXL	O00592	7	131500262	131558217
PODXL2	Q9NZ53	3	127629185	127672802
POLR2F	P61218	22	37952607	38041915
PON2	Q15165	7	95404862	95435329
PON3	Q15166	7	95359872	95396375
PPCDC	Q96CD2	15	75023586	75117462
PPIB	P23284	15	64155740	64163134
PPM1A	P35813	14	60245752	60299087
PPME1	Q9Y570	11	74171267	74254703
PPP1R12A	O14974	12	79773563	79935460
PPP1R2	P41236	3	195514428	195543386
PPP1R9B	Q96SB3	17	50133737	50150677
PPP3R1	P63098	2	68178857	68256237
PPY	P01298	17	43940804	43942476
PQBP1	O60828	X	48890197	48903402
PRCP	P42785	11	82822936	82970584
PRDX1	Q06830	1	45510914	45542732
PRDX3	P30048	10	119167720	119178812
PRDX5	P30044	11	64318121	64321811
PRDX6	P30041	1	173477330	173488815
PREB	Q9HCU5	2	27130756	27134666
PRELP	P51888	1	203475806	203491352
PRKAB1	Q9Y478	12	119667864	119681624
PRKAR1A	P10644	17	68511780	68551319
PRKCQ	Q04759	10	6427143	6580301
PRKRA	O75569	2	178431292	178451512
PRL	P01236	6	22287244	22302826
PROC	P04070	2	127418427	127429242
PROK1	P58294	1	110451149	110457358
PRSS2	P07478	7	142760398	142774564
PRSS27	Q9BQR3	16	2712419	2720551
PRSS8	Q16651	16	31131433	31135727
PRTFDC1	Q9NRG1	10	24848614	24952606
PRTG	Q2VWP7	15	55611544	55743152
PRTN3	P24158	19	840999	848175
PSG1	P11464	19	42866464	42879822
PSIP1	O75475	9	15464066	15510995
PSMA1	P25786	11	14504874	14643635
PSMD9	O00233	12	121888732	121918297
PSME1	Q06323	14	24136163	24138967
PSME2	Q9UL46	14	24143362	24147570
PSMG3	Q9BT73	7	1567332	1571005
PSPN	O60542	19	6375148	6379058
PSRC1	Q6PGN9	1	109279556	109283186
PTEN	P60484	10	87862638	87971930
PTGDS	P41222	9	136975092	136981742
PTH1R	Q03431	3	46877721	46903799
PTK7	Q13308	6	43076307	43161719
PTN	P21246	7	137227341	137343774
PTPN1	P18031	20	50510321	50585241
PTPN6	P29350	12	6946468	6961316
PTPRF	P10586	1	43525187	43623666
PTPRM	P28827	18	7566782	8406861
PTPRN2	Q92932	7	157539056	158587823
PTPRS	Q13332	19	5158495	5340812
PTS	Q03393	11	112226367	112269955
PTX3	P26022	3	157436850	157443633
PVALB	P20472	22	36800684	36819479
PVR	P15151	19	44643798	44666162
PXN	P49023	12	120210439	120265771
QDPR	P09417	4	17460261	17512206
QPCT	Q16769	2	37342827	37373322
RAB37	Q96AX2	17	74670578	74747335
RAB6A	P20340	11	73675638	73761137
RAB6B	Q9NRW1	3	133824235	133895882
RABEPK	Q7Z6M1	9	125200542	125234161
RABGAP1L	Q5R372	1	174159410	174995308
RAD23B	P54727	9	107283137	107332192
RANGAP1	P46060	22	41244779	41286187
RARRES1	P49788	3	158696892	158732489
RARRES2	Q99969	7	150338317	150341662
RASA1	P20936	5	87267883	87391931
RASSF2	P50749	20	4780023	4823608
RBKS	Q9H477	2	27781379	27890681
RBP2	P50120	3	139452884	139480747
RBP5	P82980	12	7115736	7128889
RCOR1	Q9UKL0	14	102592649	102730561
REG1A	P05451	2	79120362	79123409
REG1B	P48304	2	79085023	79088019
REG3A	Q06141	2	79157003	79159753
REG4	Q9BYZ8	1	119794017	119811580
RELT	Q969Z4	11	73376399	73397474
REN	P00797	1	204154819	204190324
RET	P07949	10	43077064	43130351
RETN	Q9HD89	19	7669049	7670455
RGMA	Q96B86	15	93035271	93089211
RGMB	Q6NW40	5	98768650	98798643
RGS8	P57771	1	182641816	182684576
RHOC	P08134	1	112701127	112707434
RILP	Q96NA2	17	1646145	1649866
RNASE3	P12724	14	20891385	20892348
RNASET2	O00584	6	166922113	166957191
RNF41	Q9H4P4	12	56202179	56221933
ROBO1	Q9Y6N7	3	78597239	79767998
ROBO2	Q9HCK4	3	75906695	77649964
ROR1	Q01973	1	63774017	64181498
RP2	O75695	X	46837043	46882358
RRM2	P31350	2	10120698	10211725
RRM2B	Q7LG56	8	102204502	102238961
RSPO1	Q2MKA7	1	37611350	37634892
RSPO3	Q9BXY4	6	127118671	127199481
RTBDN	Q9BSG5	19	12825478	12835428
RTN4R	Q9BZR6	22	20241415	20283246
RUVBL1	Q9Y265	3	128064778	128153914
RWDD1	Q9H446	6	116571409	116597675
S100A11	P31949	1	152032506	152047907
S100A12	P80511	1	153373711	153375621
S100A16	Q96FQ6	1	153606886	153613145
S100A4	P26447	1	153543613	153550136
S100P	P25815	4	6693878	6697170
SAMD9L	Q8IVG5	7	93130056	93148385
SCAMP3	O14828	1	155255979	155262430
SCARA5	Q6ZMJ2	8	27869883	27992673
SCARB1	Q8WTV0	12	124776856	124882668
SCARB2	Q14108	4	76158737	76234536
SCARF1	Q14162	17	1633858	1645744
SCARF2	Q96GP6	22	20424584	20437826
SCG2	P13521	2	223596940	223602361
SCG3	Q8WXD2	15	51681492	51721026
SCGB1A1	P11684	11	62405103	62423195
SCGB3A2	Q96PL1	5	147870682	147882191
SCGN	O76038	6	25652201	25701783
SCLY	Q96I15	2	238060924	238099413
SCP2	P22307	1	52927276	53051698
SCRN1	Q12765	7	29920104	29990289
SDC1	P18827	2	20200797	20225433
SDC4	P31431	20	45325288	45348424
SELE	P16581	1	169722640	169764705
SELP	P16109	1	169588849	169630193
SELPLG	Q14242	12	108621895	108633894
SEMA3F	Q13275	3	50155045	50189075
SEMA4C	Q9C0C4	2	96859718	96870757
SEMA4D	Q92854	9	89360787	89498130
SEMA7A	O75326	15	74409289	74433958
SEPTIN9	Q9UHD8	17	77280569	77500596
SERPINA11	Q86U17	14	94442464	94452800
SERPINA12	Q8IW75	14	94487274	94517844
SERPINA9	Q86WD7	14	94462717	94479689
SERPINB1	P30740	6	2832332	2841959
SERPINB5	P36952	18	63476958	63505085
SERPINB6	P35237	6	2948159	2972165
SERPINB8	P50452	18	63970029	64019779
SERPINB9	P50453	6	2887270	2903309
SERPINE1	P05121	7	101127104	101139247
SESTD1	Q86VW0	2	179101678	179264832
SETMAR	Q53H47	3	4303332	4317265
SEZ6L	Q9BYH1	22	26169462	26383597
SEZ6L2	Q6UXD5	16	29871159	29899550
SF3B4	Q15427	1	149923317	149927803
SFRP1	Q8N474	8	41261962	41309473
SFTPA1	Q8IWL2	10	79610939	79615455
SFTPA2	Q8IWL1	10	79555852	79560407
SFTPD	P35247	10	79937467	79982614
SH2B3	Q9UQQ2	12	111405923	111451623
SH2D1A	O60880	X	124227868	124373197
SHMT1	P34896	17	18327860	18363563
SIAE	Q9HAT2	11	124633113	124695707
SIGLEC1	Q9BZZ2	20	3686970	3712600
SIGLEC10	Q96LC7	19	51410020	51417803
SIGLEC15	Q6ZMC9	18	45825675	45844094
SIGLEC5	O15389	19	51611927	51645545
SIGLEC6	O43699	19	51517819	51531856
SIGLEC7	Q9Y286	19	51142299	51153526
SIGLEC9	Q9Y336	19	51124906	51136651
SIRPA	P78324	20	1894167	1940592
SIRPB1	O00241	20	1561385	1620061
SIRT2	Q8IXJ6	19	38878555	38899862
SIRT5	Q9NXA8	6	13574227	13615158
SIT1	Q9Y3P8	9	35649295	35650931
SKAP1	Q86WV1	17	48133442	48430275
SKAP2	O75563	7	26667068	26995239
SLAMF1	Q13291	1	160608106	160647044
SLAMF6	Q96DU3	1	160485030	160523262
SLAMF7	Q9NQ25	1	160739057	160754821
SLAMF8	Q9P0V8	1	159826811	159837492
SLC16A1	P53985	1	112911847	112957593
SLC27A4	Q6P1M0	9	128340527	128361470
SLC39A14	Q15043	8	22367278	22434129
SLC39A5	Q6ZMH5	12	56230049	56237846
SLIT2	O94813	4	20251905	20620561
SLITRK2	Q9H156	X	145817829	145829856
SLITRK6	Q9H5Y7	13	85792790	85806683
SMAD1	Q15797	4	145481194	145559176
SMAD5	Q99717	5	136132845	136188747
SMARCA2	P51531	9	1980290	2193624
SMOC1	Q9H4F8	14	69854131	70032366
SMOC2	Q9H3U7	6	168441151	168673445
SMPD1	P17405	11	6390440	6394998
SMPDL3A	Q92484	6	122789049	122809720
SNAP23	O00161	15	42491233	42545356
SNAP29	O95721	22	20859007	20891214
SNCG	O76070	10	86958599	86963258
SNX9	Q9Y5X1	6	157700387	157945077
SOD1	P00441	21	31659666	31668931
SOD2	P04179	6	159669069	159762529
SORCS2	Q96PQ0	4	7192538	7742836
SORD	Q00796	15	45023147	45077185
SORT1	Q99523	1	109309568	109397918
SOST	Q9BQB4	17	43753738	43758791
SPARC	P09486	5	151661096	151686975
SPARCL1	Q14515	4	87473335	87531061
SPINK1	P00995	5	147824572	147831671
SPINK4	O60575	9	33218365	33248567
SPINK5	Q9NQ38	5	148025683	148137382
SPINK6	Q6UWN8	5	148202794	148215137
SPINT1	O43278	15	40844018	40858207
SPINT2	O43291	19	38244035	38292615
SPOCK1	Q08629	5	136975298	137598379
SPON1	Q9HCB6	11	13962723	14268133
SPON2	Q9BUD6	4	1166932	1208962
SPP1	P10451	4	87975667	87983532
SPRY2	O43597	13	80335976	80341126
SRC	P12931	20	37344685	37406050
SRP14	P37108	15	40035690	40039181
SRPK2	P78362	7	105110704	105399308
SSB	P05455	2	169791933	169812064
SSC4D	Q8WTU2	7	76389334	76409697
SSC5D	A1L4H1	19	55488404	55519099
ST3GAL1	Q11201	8	133454848	133571940
ST6GAL1	P15907	3	186930325	187078553
STAMBP	O95630	2	73828916	73873659
STAT5B	P51692	17	42199177	42276707
STC1	P52823	8	23841929	23854806
STC2	O76061	5	173314723	173328447
STIP1	P31948	11	64185272	64204543
STK11	Q15831	19	1177558	1228431
STK24	Q9Y6E0	13	98445185	98577940
STK4	Q13043	20	44966479	45080021
STX16	O14662	20	58651253	58679526
STX4	Q12846	16	31032889	31042975
STX6	O43752	1	180972712	181023121
STX8	Q9UNK0	17	9250471	9576591
STXBP3	O00186	1	108746674	108809523
SUGT1	Q9Y2Z0	13	52652709	52700909
SULT1A1	P50225	16	28603944	28623625
SULT2A1	Q06520	19	47870467	47886315
SUMF2	Q8NBJ7	7	56064002	56080670
SUSD1	Q6UWL2	9	112040783	112175297
SUSD2	Q9UGT4	22	24181487	24189106
TACC3	Q9Y6A5	4	1712858	1745171
TACSTD2	P09758	1	58575433	58577252
TAFA5	Q7Z5A7	22	48489553	48850912
TANK	Q92844	2	161136908	161236230
TARBP2	Q15633	12	53500921	53506431
TBC1D17	Q9HA65	19	49877666	49888750
TBC1D23	Q9NUY8	3	100260992	100325251
TBC1D5	Q92609	3	17157162	18444817
TBCB	Q99426	19	36114289	36125947
TBCC	Q15814	6	42744498	42746103
TBL1X	O60907	X	9463320	9741037
TCL1A	P56279	14	95709947	95714196
TCL1B	O95988	14	95686426	95692628
TCN2	P20062	22	30607003	30627271
TDGF1	P13385	3	46574534	46582457
TDRKH	Q9Y2W6	1	151770107	151791416
TEK	Q02763	9	27109141	27230174
TFF1	P04155	21	42362282	42366535
TFF2	Q03403	21	42346357	42350997
TFF3	Q07654	21	42311667	42315409
TFPI	P10646	2	187464230	187565760
TFPI2	P48307	7	93885396	93890753
TFRC	P02786	3	196027183	196082096
TGFA	P01135	2	70447284	70554193
TGFB1	P01137	19	41301587	41353922
TGFBI	Q15582	5	136028988	136063818
TGFBR2	P37173	3	30606601	30694142
TGFBR3	Q03167	1	91680343	91906335
TGM2	P21980	20	38127385	38166578
THBD	P07204	20	23045633	23049672
THBS2	P35442	6	169215780	169254050
THBS4	P35443	5	79991311	80083287
THOP1	P52888	19	2785503	2815807
THPO	P40225	3	184371935	184381968
THY1	P04216	11	119415476	119424985
TIA1	P31483	2	70209444	70248660
TIE1	P35590	1	43300982	43323108
TIGAR	Q9NQ88	12	4307763	4360028
TIMD4	Q96H15	5	156919292	156963226
TIMP1	P01033	X	47582408	47586789
TIMP3	P35625	22	32801705	32863041
TIMP4	Q99727	3	12153068	12158912
TINAGL1	Q9GZM7	1	31576485	31587686
TJAP1	Q5JTD0	6	43477523	43506556
TLR3	O15455	4	186069155	186088073
TMPRSS15	P98073	21	18269116	18485879
TMPRSS5	Q9H3S3	11	113687547	113706373
TMSB10	P63313	2	84905656	84906671
TNC	P24821	9	115019575	115118257
TNF	P01375	6	31575565	31578336
TNFAIP8	O95379	5	119268692	119399688
TNFRSF10A	O00220	8	23190452	23225102
TNFRSF10B	O14763	8	23020133	23069031
TNFRSF10C	O14798	8	23102921	23117445
TNFRSF11A	Q9Y6Q6	18	62325287	62391288
TNFRSF11B	O00300	8	118923557	118951885
TNFRSF12A	Q9NP84	16	3018445	3022383
TNFRSF13B	O14836	17	16929816	16972118
TNFRSF13C	Q96RJ3	22	41922032	41926806
TNFRSF14	Q92956	1	2555639	2565382
TNFRSF19	Q9NS68	13	23570370	23676104
TNFRSF1A	P19438	12	6328757	6342114
TNFRSF1B	P20333	1	12166991	12209228
TNFRSF21	O75509	6	47231532	47309905
TNFRSF4	P43489	1	1211340	1214153
TNFRSF6B	O95407	20	63696652	63698684
TNFRSF8	P28908	1	12063303	12144207
TNFRSF9	Q07011	1	7915871	7943165
TNFSF10	P50591	3	172505508	172523475
TNFSF11	O14788	13	42562736	42608013
TNFSF12	O43508	17	7549058	7557890
TNFSF13	O75888	17	7558292	7561608
TNFSF13B	Q9Y275	13	108251240	108308484
TNFSF14	O43557	19	6661253	6670588
TNNI3	P19429	19	55151767	55157773
TNR	Q92752	1	175315194	175743616
TNXB	P22105	6	32041153	32115334
TP53	P04637	17	7661779	7687538
TP53INP1	Q96A56	8	94925972	94949378
TPMT	P51580	6	18128311	18155077
TPP1	O14773	11	6612768	6619448
TPPP3	Q9BW30	16	67389809	67393518
TPSAB1	Q15661	16	1240379	1242554
TPT1	P13693	13	45333471	45341284
TRAF2	Q12933	9	136881912	136926607
TREM2	Q9NZC2	6	41158506	41163186
TREML2	Q5T2D2	6	41189749	41201149
TRIAP1	O43715	12	120443964	120446384
TRIM21	P19474	11	4384897	4393702
TRIM5	Q9C035	11	5663195	5938619
TSHB	P01222	1	115029826	115034302
TSLP	Q969D9	5	111070062	111078026
TSPAN1	O60635	1	46175073	46185962
TST	Q16762	22	37010859	37020183
TXLNA	P40222	1	32179675	32198285
TXNDC15	Q96J42	5	134874371	134901635
TXNDC5	Q8NBS9	6	7881517	7910788
TXNRD1	Q16881	12	104215779	104350307
TYMP	P19971	22	50525752	50530032
TYRO3	Q06418	15	41557675	41583589
UBAC1	Q9BSL1	9	135932969	135961373
ULBP2	Q9BZM5	6	149942014	149949235
UMOD	P07911	16	20333051	20356301
USO1	O60763	4	75724577	75814286
USP8	P40818	15	50424380	50514421
UXS1	Q8NBZ7	2	106093308	106194301
VAMP5	O95183	2	85584431	85593406
VASH1	Q7L8A9	14	76761468	76783015
VASN	Q6EMK4	16	4371848	4383538
VAT1	Q99536	17	43014607	43025123
VCAM1	P19320	1	100719742	100739045
VCAN	P13611	5	83471618	83582303
VEGFA	P15692	6	43770184	43786487
VEGFC	P49767	4	176683538	176792922
VEGFD	O43915	X	15345596	15384413
VIM	P08670	10	17228241	17237593
VMO1	Q7Z5L0	17	4785285	4786433
VNN2	O95498	6	132743870	132763459
VPS37A	Q8NEZ2	8	17246931	17302427
VPS53	Q5VIR6	17	508503	721717
VSIG4	Q9Y279	X	66021738	66040125
VSIR	Q9H7M9	10	71747556	71773520
VSTM1	Q6UX27	19	54040825	54063953
VSTM2L	Q96N03	20	37903111	37945350
VTA1	Q9NP79	6	142147162	142224685
VTCN1	Q7Z7D3	1	117143587	117210960
VWA1	Q6PCB0	1	1434861	1442882
VWC2	Q2TAL6	7	49773638	49921950
VWF	P04275	12	5948877	6124770
WARS	P23381	14	100333790	100376805
WAS	P42768	X	48676596	48691427
WASF1	Q92558	6	110099819	110180004
WASF3	Q9UPY6	13	26557683	26688948
WFDC12	Q8WWY7	20	45123425	45124465
WFDC2	Q14508	20	45469753	45481532
WFIKKN1	Q96NZ8	16	629239	634117
WFIKKN2	Q8TEU8	17	50834650	50842353
WIF1	Q9Y5W5	12	65050626	65121305
WNT9A	O14904	1	227918656	227947932
WWP2	O00308	16	69762328	69941741
XCL1	P47992	1	168576605	168582069
XG	P55808	X	2752040	2816500
XPNPEP2	O43895	X	129738949	129769536
XRCC4	Q13426	5	83077498	83353787
YES1	P07947	18	721588	812546
YTHDF3	Q7Z739	8	63168553	63212786
ZBTB16	Q05516	11	114059041	114256765
ZBTB17	Q13105	1	15941869	15976132
