# Supplementary material for: Genetic associations with ratios between protein levels detect new pQTLs and reveal protein-protein interactions
Source: Cell Genom. 2024 Feb 26;4(3):100506. doi: 10.1016/j.xgen.2024.100506 (PMC10943581; doi:10.1016/j.xgen.2024.100506)
Supplement: Table S2. List of 11,936 GGM edges, related to Figure 1 [file mmc3.xlsx]

## Sheet: Table S2
Table S2: List of 11,936 GGM edges, related to Figure 1
pair	Label1	Label2	FeatureId1	FeatureId2	pcor	abs(pcor)	pcor^2	p-value
PILRA:PILRB	PILRA	PILRB	Paired immunoglobulin-like type 2 receptor alpha	Paired immunoglobulin-like type 2 receptor beta	0.928153	0.928153	0.861467	2.22045e-16
IL12A_IL12B:IL12B	IL12A_IL12B	IL12B	Interleukin-12	Interleukin-12 subunit beta	0.917344	0.917344	0.84152	2.22045e-16
EPCAM:GPA33	EPCAM	GPA33	Epithelial cell adhesion molecule	Cell surface A33 antigen	0.833442	0.833442	0.694626	2.22045e-16
REG1A:REG1B	REG1A	REG1B	Lithostathine-1-alpha	Lithostathine-1-beta	0.813212	0.813212	0.661314	2.22045e-16
AMY2A:AMY2B	AMY2A	AMY2B	Pancreatic alpha-amylase	Alpha-amylase 2B	0.810719	0.810719	0.657266	2.22045e-16
LRP1:LRPAP1	LRP1	LRPAP1	Prolow-density lipoprotein receptor-related protein 1	Alpha-2-macroglobulin receptor-associated protein	0.694883	0.694883	0.482863	2.22045e-16
CRLF1:STC2	CRLF1	STC2	Cytokine receptor-like factor 1	Stanniocalcin-2	0.675964	0.675964	0.456927	2.22045e-16
FABP2:RBP2	FABP2	RBP2	Fatty acid-binding protein, intestinal	Retinol-binding protein 2	0.639839	0.639839	0.409394	2.22045e-16
CPA1:CPB1	CPA1	CPB1	Carboxypeptidase A1	Carboxypeptidase B	0.571999	0.571999	0.327183	2.22045e-16
CXCL13:NOS3	CXCL13	NOS3	C-X-C motif chemokine 13	Nitric oxide synthase, endothelial	0.551667	0.551667	0.304337	2.22045e-16
ADGRE2:ADGRE5	ADGRE2	ADGRE5	Adhesion G protein-coupled receptor E2	Adhesion G protein-coupled receptor E5	0.524204	0.524204	0.274789	2.22045e-16
MMP9:OSM	MMP9	OSM	Matrix metalloproteinase-9	Oncostatin-M	0.518673	0.518673	0.269021	2.22045e-16
ITGAM:ITGB2	ITGAM	ITGB2	Integrin alpha-M	Integrin beta-2	0.50748	0.50748	0.257536	2.22045e-16
NPPB:NTproBNP	NPPB	NTproBNP	Natriuretic peptides B	N-terminal prohormone of brain natriuretic peptide	0.507237	0.507237	0.25729	2.22045e-16
AGXT:HAO1	AGXT	HAO1	Serine--pyruvate aminotransferase	Hydroxyacid oxidase 1	0.503005	0.503005	0.253014	2.22045e-16
BCL2L11:SPINT2	BCL2L11	SPINT2	Bcl-2-like protein 11, Isoform BimL	Kunitz-type protease inhibitor 2	0.491013	0.491013	0.241093	2.22045e-16
MATN2:TNC	MATN2	TNC	Matrilin-2	Tenascin	0.489816	0.489816	0.23992	2.22045e-16
GSTA1:GSTA3	GSTA1	GSTA3	Glutathione S-transferase A1	Glutathione S-transferase A3	0.486593	0.486593	0.236773	2.22045e-16
CNST:DIABLO	CNST	DIABLO	Consortin	Diablo homolog, mitochondrial	0.47059	0.47059	0.221455	2.22045e-16
AZU1:PRTN3	AZU1	PRTN3	Azurocidin	Myeloblastin	0.462878	0.462878	0.214256	2.22045e-16
HSPB6:MB	HSPB6	MB	Heat shock protein beta-6	Myoglobin	0.46139	0.46139	0.21288	2.22045e-16
TFF1:TFF2	TFF1	TFF2	Trefoil factor 1	Trefoil factor 2	0.456842	0.456842	0.208705	2.22045e-16
RBKS:RHOC	RBKS	RHOC	Ribokinase	Rho-related GTP-binding protein RhoC	0.449464	0.449464	0.202018	2.22045e-16
FLT4:ICAM2	FLT4	ICAM2	Vascular endothelial growth factor receptor 3	Intercellular adhesion molecule 2	0.443763	0.443763	0.196925	2.22045e-16
TNFRSF11B:TNFSF11	TNFRSF11B	TNFSF11	Tumor necrosis factor receptor superfamily member 11B	Tumor necrosis factor ligand superfamily member 11	-0.442063	0.442063	0.19542	2.22045e-16
CALCA:PSPN	CALCA	PSPN	Calcitonin	Persephin	0.441426	0.441426	0.194857	2.22045e-16
ANGPTL2:SSC5D	ANGPTL2	SSC5D	Angiopoietin-related protein 2	Soluble scavenger receptor cysteine-rich domain-containing protein SSC5D	0.429199	0.429199	0.184212	2.22045e-16
PDGFA:PDGFB	PDGFA	PDGFB	Platelet-derived growth factor subunit A	Platelet-derived growth factor subunit B	0.425447	0.425447	0.181006	2.22045e-16
PNPT1:RAB37	PNPT1	RAB37	Polyribonucleotide nucleotidyltransferase 1, mitochondrial	Ras-related protein Rab-37	0.410293	0.410293	0.16834	2.22045e-16
FST:IGFBP1	FST	IGFBP1	Follistatin	Insulin-like growth factor-binding protein 1	0.405952	0.405952	0.164798	2.22045e-16
PRDX1:SCARB2	PRDX1	SCARB2	Peroxiredoxin-1	Lysosome membrane protein 2	0.404519	0.404519	0.163635	2.22045e-16
PNPT1:SCP2	PNPT1	SCP2	Polyribonucleotide nucleotidyltransferase 1, mitochondrial	Non-specific lipid-transfer protein	0.398093	0.398093	0.158478	2.22045e-16
CXCL10:CXCL9	CXCL10	CXCL9	C-X-C motif chemokine 10	C-X-C motif chemokine 9	0.390902	0.390902	0.152805	2.22045e-16
OSCAR:VSTM1	OSCAR	VSTM1	Osteoclast-associated immunoglobulin-like receptor	V-set and transmembrane domain-containing protein 1	0.385368	0.385368	0.148509	2.22045e-16
ADAM8:ANXA3	ADAM8	ANXA3	Disintegrin and metalloproteinase domain-containing protein 8	Annexin A3	0.383683	0.383683	0.147213	2.22045e-16
LILRB1:LILRB2	LILRB1	LILRB2	Leukocyte immunoglobulin-like receptor subfamily B member 1	Leukocyte immunoglobulin-like receptor subfamily B member 2	0.377494	0.377494	0.142502	2.22045e-16
CLC:RNASE3	CLC	RNASE3	Galectin-10	Eosinophil cationic protein	0.373078	0.373078	0.139187	2.22045e-16
CCL3:CCL4	CCL3	CCL4	C-C motif chemokine 3	C-C motif chemokine 4	0.37253	0.37253	0.138778	2.22045e-16
PSME1:PSME2	PSME1	PSME2	Proteasome activator complex subunit 1	Proteasome activator complex subunit 2	0.370864	0.370864	0.13754	2.22045e-16
C2:FETUB	C2	FETUB	Complement C2	Fetuin-B	0.364146	0.364146	0.132602	2.22045e-16
LAT2:YES1	LAT2	YES1	Linker for activation of T-cells family member 2	Tyrosine-protein kinase Yes	0.35824	0.35824	0.128336	2.22045e-16
F11R:PECAM1	F11R	PECAM1	Junctional adhesion molecule A	Platelet endothelial cell adhesion molecule	0.351959	0.351959	0.123875	2.22045e-16
CXCL1:CXCL3	CXCL1	CXCL3	Growth-regulated alpha protein	C-X-C motif chemokine 3	0.346785	0.346785	0.12026	2.22045e-16
DECR1:METAP1D	DECR1	METAP1D	2,4-dienoyl-CoA reductase, mitochondrial	Methionine aminopeptidase 1D, mitochondrial	0.346595	0.346595	0.120128	2.22045e-16
CD164:NUDT5	CD164	NUDT5	Sialomucin core protein 24	ADP-sugar pyrophosphatase	0.34434	0.34434	0.11857	2.22045e-16
PRCP:QPCT	PRCP	QPCT	Lysosomal Pro-X carboxypeptidase	Glutaminyl-peptide cyclotransferase	0.338665	0.338665	0.114694	2.22045e-16
LXN:PRDX1	LXN	PRDX1	Latexin	Peroxiredoxin-1	0.337411	0.337411	0.113847	2.22045e-16
CD55:LCN2	CD55	LCN2	Complement decay-accelerating factor	Neutrophil gelatinase-associated lipocalin	0.332907	0.332907	0.110827	2.22045e-16
FYB1:SKAP2	FYB1	SKAP2	FYN-binding protein 1	Src kinase-associated phosphoprotein 2	0.330516	0.330516	0.109241	2.22045e-16
KITLG:VAT1	KITLG	VAT1	Kit ligand	Synaptic vesicle membrane protein VAT-1 homolog	0.329937	0.329937	0.108859	2.22045e-16
FABP1:FABP2	FABP1	FABP2	Fatty acid-binding protein, liver	Fatty acid-binding protein, intestinal	0.326779	0.326779	0.106784	2.22045e-16
HARS1:MESD	HARS1	MESD	Histidine--tRNA ligase, cytoplasmic	LRP chaperone MESD	0.325266	0.325266	0.105798	2.22045e-16
COL1A1:OMD	COL1A1	OMD	Collagen alpha-1(I) chain	Osteomodulin	0.322574	0.322574	0.104054	2.22045e-16
STC2:VSIG4	STC2	VSIG4	Stanniocalcin-2	V-set and immunoglobulin domain-containing protein 4	0.320244	0.320244	0.102556	2.22045e-16
CELA3A:CTRC	CELA3A	CTRC	Chymotrypsin-like elastase family member 3A	Chymotrypsin-C	0.316172	0.316172	0.0999646	2.22045e-16
BCL2L11:PTX3	BCL2L11	PTX3	Bcl-2-like protein 11, Isoform BimL	Pentraxin-related protein PTX3	0.309701	0.309701	0.0959147	2.22045e-16
SIT1:SKAP1	SIT1	SKAP1	Signaling threshold-regulating transmembrane adapter 1	Src kinase-associated phosphoprotein 1	0.309482	0.309482	0.0957791	2.22045e-16
FCER2:STC1	FCER2	STC1	Low affinity immunoglobulin epsilon Fc receptor	Stanniocalcin-1	0.309464	0.309464	0.0957678	2.22045e-16
SETMAR:WFIKKN1	SETMAR	WFIKKN1	Histone-lysine N-methyltransferase SETMAR	WAP, Kazal, immunoglobulin, Kunitz and NTR domain-containing protein 1	0.307784	0.307784	0.0947309	2.22045e-16
DSG4:FABP9	DSG4	FABP9	Desmoglein-4	Fatty acid-binding protein 9	0.307444	0.307444	0.0945218	2.22045e-16
BCAN:OMG	BCAN	OMG	Brevican core protein	Oligodendrocyte-myelin glycoprotein	0.307418	0.307418	0.0945061	2.22045e-16
CDH1:CTSD	CDH1	CTSD	Cadherin-1	Cathepsin D	0.307152	0.307152	0.0943422	2.22045e-16
KLK11:KLK8	KLK11	KLK8	Kallikrein-11	Kallikrein-8	0.306406	0.306406	0.0938844	2.22045e-16
CD46:SRC	CD46	SRC	Membrane cofactor protein	Proto-oncogene tyrosine-protein kinase Src	0.305119	0.305119	0.0930977	2.22045e-16
MIF:STIP1	MIF	STIP1	Macrophage migration inhibitory factor	Stress-induced-phosphoprotein 1	0.303221	0.303221	0.0919431	2.22045e-16
FLT1:VEGFA	FLT1	VEGFA	Vascular endothelial growth factor receptor 1	Vascular endothelial growth factor A	-0.303204	0.303204	0.0919327	2.22045e-16
HYAL1:SOD1	HYAL1	SOD1	Hyaluronidase-1	Superoxide dismutase [Cu-Zn]	0.302343	0.302343	0.0914113	2.22045e-16
GZMA:GZMH	GZMA	GZMH	Granzyme A	Granzyme H	0.298794	0.298794	0.0892781	2.22045e-16
CALCA:NPPC	CALCA	NPPC	Calcitonin	C-type natriuretic peptide	0.298261	0.298261	0.0889598	2.22045e-16
FCRL2:FCRL3	FCRL2	FCRL3	Fc receptor-like protein 2	Fc receptor-like protein 3	0.297991	0.297991	0.0887988	2.22045e-16
GDF2:SERPINA11	GDF2	SERPINA11	Growth/differentiation factor 2	Serpin A11	0.297802	0.297802	0.0886861	2.22045e-16
CRKL:GLOD4	CRKL	GLOD4	Crk-like protein	Glyoxalase domain-containing protein 4	0.297573	0.297573	0.0885496	2.22045e-16
CCL13:CCL2	CCL13	CCL2	C-C motif chemokine 13	C-C motif chemokine 2	0.295504	0.295504	0.0873227	2.22045e-16
IL1R1:IL1RN	IL1R1	IL1RN	Interleukin-1 receptor type 1	Interleukin-1 receptor antagonist protein	-0.295048	0.295048	0.0870535	2.22045e-16
CD163:SIGLEC1	CD163	SIGLEC1	Scavenger receptor cysteine-rich type 1 protein M130	Sialoadhesin	0.2936	0.2936	0.0862009	2.22045e-16
AGRP:CCN1	AGRP	CCN1	Agouti-related protein	CCN family member 1	0.292594	0.292594	0.0856115	2.22045e-16
CD22:FCRL1	CD22	FCRL1	B-cell receptor CD22	Fc receptor-like protein 1	0.291206	0.291206	0.084801	2.22045e-16
MGLL:PTPN6	MGLL	PTPN6	Monoglyceride lipase	Tyrosine-protein phosphatase non-receptor type 6	0.290589	0.290589	0.0844419	2.22045e-16
CA3:MB	CA3	MB	Carbonic anhydrase 3	Myoglobin	0.287385	0.287385	0.08259	2.22045e-16
KLK6:MOG	KLK6	MOG	Kallikrein-6	Myelin-oligodendrocyte glycoprotein	0.286969	0.286969	0.0823513	2.22045e-16
PAM:TNFRSF10C	PAM	TNFRSF10C	Peptidyl-glycine alpha-amidating monooxygenase	Tumor necrosis factor receptor superfamily member 10C	0.284405	0.284405	0.0808864	2.22045e-16
CD69:PLXNB3	CD69	PLXNB3	Early activation antigen CD69	Plexin-B3	0.282133	0.282133	0.0795993	2.22045e-16
ANGPTL4:FST	ANGPTL4	FST	Angiopoietin-related protein 4	Follistatin	0.281903	0.281903	0.0794691	2.22045e-16
TNFRSF10C:TNFSF10	TNFRSF10C	TNFSF10	Tumor necrosis factor receptor superfamily member 10C	Tumor necrosis factor ligand superfamily member 10	0.278137	0.278137	0.0773601	2.22045e-16
ANXA10:TFF1	ANXA10	TFF1	Annexin A10	Trefoil factor 1	0.278036	0.278036	0.0773042	2.22045e-16
CXCL3:CXCL5	CXCL3	CXCL5	C-X-C motif chemokine 3	C-X-C motif chemokine 5	0.276389	0.276389	0.0763907	2.22045e-16
TNF:TNFRSF1B	TNF	TNFRSF1B	Tumor necrosis factor	Tumor necrosis factor receptor superfamily member 1B	0.274663	0.274663	0.0754398	2.22045e-16
CA9:CBLIF	CA9	CBLIF	Carbonic anhydrase 9	Cobalamin binding intrinsic factor	0.274507	0.274507	0.0753543	2.22045e-16
COL1A1:SPP1	COL1A1	SPP1	Collagen alpha-1(I) chain	Osteopontin	0.273575	0.273575	0.074843	2.22045e-16
GZMB:GZMH	GZMB	GZMH	Granzyme B	Granzyme H	0.272736	0.272736	0.0743847	2.22045e-16
CDCP1:TREM2	CDCP1	TREM2	CUB domain-containing protein 1	Triggering receptor expressed on myeloid cells 2	0.272371	0.272371	0.0741861	2.22045e-16
ICAM2:SIGLEC9	ICAM2	SIGLEC9	Intercellular adhesion molecule 2	Sialic acid-binding Ig-like lectin 9	0.272048	0.272048	0.0740099	2.22045e-16
NFATC3:WNT9A	NFATC3	WNT9A	Nuclear factor of activated T-cells, cytoplasmic 3	Protein Wnt-9a	0.270077	0.270077	0.0729414	2.22045e-16
KLK1:PRSS27	KLK1	PRSS27	Kallikrein-1	Serine protease 27	0.269538	0.269538	0.0726509	2.22045e-16
ATP5IF1:CD40	ATP5IF1	CD40	ATPase inhibitor, mitochondrial	Tumor necrosis factor receptor superfamily member 5	0.266692	0.266692	0.0711245	2.22045e-16
AIFM1:SCAMP3	AIFM1	SCAMP3	Apoptosis-inducing factor 1, mitochondrial	Secretory carrier-associated membrane protein 3	0.265756	0.265756	0.0706263	2.22045e-16
FABP1:LGALS4	FABP1	LGALS4	Fatty acid-binding protein, liver	Galectin-4	0.25935	0.25935	0.0672623	2.22045e-16
CHRDL2:NPPC	CHRDL2	NPPC	Chordin-like protein 2	C-type natriuretic peptide	0.258188	0.258188	0.0666611	2.22045e-16
ACP5:PRCP	ACP5	PRCP	Tartrate-resistant acid phosphatase type 5	Lysosomal Pro-X carboxypeptidase	0.258167	0.258167	0.0666502	2.22045e-16
F11R:FYB1	F11R	FYB1	Junctional adhesion molecule A	FYN-binding protein 1	0.258152	0.258152	0.0666426	2.22045e-16
ATP5IF1:SKAP2	ATP5IF1	SKAP2	ATPase inhibitor, mitochondrial	Src kinase-associated phosphoprotein 2	0.25811	0.25811	0.0666207	2.22045e-16
CA1:CA3	CA1	CA3	Carbonic anhydrase 1	Carbonic anhydrase 3	0.257126	0.257126	0.066114	2.22045e-16
IL4R:ITM2A	IL4R	ITM2A	Interleukin-4 receptor subunit alpha	Integral membrane protein 2A	0.256765	0.256765	0.0659284	2.22045e-16
CD46:TIMP1	CD46	TIMP1	Membrane cofactor protein	Metalloproteinase inhibitor 1	0.256654	0.256654	0.0658712	2.22045e-16
ICAM1:ICAM5	ICAM1	ICAM5	Intercellular adhesion molecule 1	Intercellular adhesion molecule 5	0.256609	0.256609	0.0658482	2.22045e-16
ADAM8:MMP8	ADAM8	MMP8	Disintegrin and metalloproteinase domain-containing protein 8	Neutrophil collagenase	0.256111	0.256111	0.0655927	2.22045e-16
RILP:SCLY	RILP	SCLY	Rab-interacting lysosomal protein	Selenocysteine lyase	0.25577	0.25577	0.0654185	2.22045e-16
PLA2G1B:XG	PLA2G1B	XG	Phospholipase A2	Glycoprotein Xg	0.255735	0.255735	0.0654002	2.22045e-16
GFRA3:TMPRSS5	GFRA3	TMPRSS5	GDNF family receptor alpha-3	Transmembrane protease serine 5	0.255106	0.255106	0.0650793	2.22045e-16
ATP6V1F:ITM2A	ATP6V1F	ITM2A	V-type proton ATPase subunit F	Integral membrane protein 2A	-0.255042	0.255042	0.0650463	2.22045e-16
MIF:SERPINB1	MIF	SERPINB1	Macrophage migration inhibitory factor	Leukocyte elastase inhibitor	0.254114	0.254114	0.0645738	2.22045e-16
IL18R1:IL1RL1	IL18R1	IL1RL1	Interleukin-18 receptor 1	Interleukin-1 receptor-like 1	0.254094	0.254094	0.064564	2.22045e-16
CD163:MARCO	CD163	MARCO	Scavenger receptor cysteine-rich type 1 protein M130	Macrophage receptor MARCO	0.252944	0.252944	0.0639806	2.22045e-16
MNDA:NCF2	MNDA	NCF2	Myeloid cell nuclear differentiation antigen	Neutrophil cytosol factor 2	0.251952	0.251952	0.0634796	2.22045e-16
MB:NOS1	MB	NOS1	Myoglobin	Nitric oxide synthase, brain	0.25192	0.25192	0.0634635	2.22045e-16
CCL11:CCL2	CCL11	CCL2	Eotaxin	C-C motif chemokine 2	0.251629	0.251629	0.0633173	2.22045e-16
TNFRSF13B:TNFSF13	TNFRSF13B	TNFSF13	Tumor necrosis factor receptor superfamily member 13B	Tumor necrosis factor ligand superfamily member 13	-0.25052	0.25052	0.0627603	2.22045e-16
PDGFA:SERPINE1	PDGFA	SERPINE1	Platelet-derived growth factor subunit A	Plasminogen activator inhibitor 1	0.250064	0.250064	0.062532	2.22045e-16
FOLR3:ITGB5	FOLR3	ITGB5	Folate receptor gamma	Integrin beta-5	-0.249817	0.249817	0.0624088	2.22045e-16
CLMP:LEP	CLMP	LEP	CXADR-like membrane protein	Leptin	0.24777	0.24777	0.0613898	2.22045e-16
CREG1:KLK8	CREG1	KLK8	Protein CREG1	Kallikrein-8	0.247607	0.247607	0.0613093	2.22045e-16
F7:PROC	F7	PROC	Coagulation factor VII	Vitamin K-dependent protein C	0.247511	0.247511	0.0612615	2.22045e-16
CTRB1:PRSS2	CTRB1	PRSS2	Chymotrypsinogen B	Trypsin-2	0.245462	0.245462	0.0602514	2.22045e-16
ATP5IF1:MPIG6B	ATP5IF1	MPIG6B	ATPase inhibitor, mitochondrial	Megakaryocyte and platelet inhibitory receptor G6b	0.24522	0.24522	0.0601327	2.22045e-16
TNFSF10:TNFSF11	TNFSF10	TNFSF11	Tumor necrosis factor ligand superfamily member 10	Tumor necrosis factor ligand superfamily member 11	0.244991	0.244991	0.0600207	2.22045e-16
ANGPT1:FSTL3	ANGPT1	FSTL3	Angiopoietin-1	Follistatin-related protein 3	0.244961	0.244961	0.0600061	2.22045e-16
GGH:SOD1	GGH	SOD1	Gamma-glutamyl hydrolase	Superoxide dismutase [Cu-Zn]	0.243657	0.243657	0.059369	2.22045e-16
DEFB4A_DEFB4B:KLK13	DEFB4A_DEFB4B	KLK13	Beta-defensin 4A	Kallikrein-13	0.243593	0.243593	0.0593378	2.22045e-16
ITGB1:PTGDS	ITGB1	PTGDS	Integrin beta-1	Prostaglandin-H2 D-isomerase	0.243384	0.243384	0.0592359	2.22045e-16
CCL15:CCL23	CCL15	CCL23	C-C motif chemokine 15	C-C motif chemokine 23	-0.242649	0.242649	0.0588785	2.22045e-16
CPA1:PRSS2	CPA1	PRSS2	Carboxypeptidase A1	Trypsin-2	0.241822	0.241822	0.0584778	2.22045e-16
GRAP2:PPP1R2	GRAP2	PPP1R2	GRB2-related adapter protein 2	Protein phosphatase inhibitor 2	0.241753	0.241753	0.0584445	2.22045e-16
BCL2L11:RAB6A	BCL2L11	RAB6A	Bcl-2-like protein 11, Isoform BimL	Ras-related protein Rab-6A	-0.24173	0.24173	0.0584332	2.22045e-16
LAT:LYN	LAT	LYN	Linker for activation of T-cells family member 1	Tyrosine-protein kinase Lyn	0.240572	0.240572	0.057875	2.22045e-16
C1QTNF1:VWF	C1QTNF1	VWF	Complement C1q tumor necrosis factor-related protein 1	von Willebrand factor	0.240513	0.240513	0.0578463	2.22045e-16
CCL20:IL17C	CCL20	IL17C	C-C motif chemokine 20	Interleukin-17C	0.240483	0.240483	0.0578319	2.22045e-16
IPCEF1:SPARC	IPCEF1	SPARC	Interactor protein for cytohesin exchange factors 1	SPARC	0.240391	0.240391	0.0577876	2.22045e-16
BTN2A1:PON3	BTN2A1	PON3	Butyrophilin subfamily 2 member A1	Serum paraoxonase/lactonase 3	0.239827	0.239827	0.057517	2.22045e-16
ITGAV:ITGB5	ITGAV	ITGB5	Integrin alpha-V	Integrin beta-5	0.23912	0.23912	0.0571784	2.22045e-16
CCL11:CCL24	CCL11	CCL24	Eotaxin	C-C motif chemokine 24	0.238625	0.238625	0.0569417	2.22045e-16
PAG1:SKAP1	PAG1	SKAP1	Phosphoprotein associated with glycosphingolipid-enriched microdomains 1	Src kinase-associated phosphoprotein 1	0.238367	0.238367	0.056819	2.22045e-16
DCTN1:DCTN2	DCTN1	DCTN2	Dynactin subunit 1	Dynactin subunit 2	0.237801	0.237801	0.0565494	2.22045e-16
CPE:SPARC	CPE	SPARC	Carboxypeptidase E	SPARC	0.237228	0.237228	0.0562772	2.22045e-16
CTSD:SOD1	CTSD	SOD1	Cathepsin D	Superoxide dismutase [Cu-Zn]	0.23646	0.23646	0.0559135	2.22045e-16
FYB1:GP6	FYB1	GP6	FYN-binding protein 1	Platelet glycoprotein VI	0.23554	0.23554	0.0554789	2.22045e-16
CRADD:STAMBP	CRADD	STAMBP	Death domain-containing protein CRADD	STAM-binding protein	0.234608	0.234608	0.055041	2.22045e-16
DPP6:OMG	DPP6	OMG	Dipeptidyl aminopeptidase-like protein 6	Oligodendrocyte-myelin glycoprotein	0.23458	0.23458	0.0550277	2.22045e-16
PAG1:SIT1	PAG1	SIT1	Phosphoprotein associated with glycosphingolipid-enriched microdomains 1	Signaling threshold-regulating transmembrane adapter 1	0.234447	0.234447	0.0549654	2.22045e-16
HMOX1:IL18	HMOX1	IL18	Heme oxygenase 1	Interleukin-18	0.234363	0.234363	0.0549262	2.22045e-16
BCL2L11:TIE1	BCL2L11	TIE1	Bcl-2-like protein 11, Isoform BimL	Tyrosine-protein kinase receptor Tie-1	0.234311	0.234311	0.0549015	2.22045e-16
TFF3:TIMP1	TFF3	TIMP1	Trefoil factor 3	Metalloproteinase inhibitor 1	0.234172	0.234172	0.0548367	2.22045e-16
CDSN:WFDC12	CDSN	WFDC12	Corneodesmosin	WAP four-disulfide core domain protein 12	0.233259	0.233259	0.0544098	2.22045e-16
IGFBP6:REG1A	IGFBP6	REG1A	Insulin-like growth factor-binding protein 6	Lithostathine-1-alpha	0.233056	0.233056	0.0543153	2.22045e-16
GGA1:PNPT1	GGA1	PNPT1	ADP-ribosylation factor-binding protein GGA1	Polyribonucleotide nucleotidyltransferase 1, mitochondrial	0.232146	0.232146	0.0538918	2.22045e-16
CPB1:PRSS2	CPB1	PRSS2	Carboxypeptidase B	Trypsin-2	0.232039	0.232039	0.0538422	2.22045e-16
FGFBP1:PLA2G7	FGFBP1	PLA2G7	Fibroblast growth factor-binding protein 1	Platelet-activating factor acetylhydrolase	0.231823	0.231823	0.0537421	2.22045e-16
CCL18:CCL5	CCL18	CCL5	C-C motif chemokine 18	C-C motif chemokine 5	0.231594	0.231594	0.0536358	2.22045e-16
CD55:CDH1	CD55	CDH1	Complement decay-accelerating factor	Cadherin-1	0.230751	0.230751	0.0532461	2.22045e-16
NAAA:RBKS	NAAA	RBKS	N-acylethanolamine-hydrolyzing acid amidase	Ribokinase	0.229645	0.229645	0.0527369	2.22045e-16
AGER:FOLR1	AGER	FOLR1	Advanced glycosylation end product-specific receptor	Folate receptor alpha	0.229308	0.229308	0.0525823	2.22045e-16
DEFB4A_DEFB4B:PI3	DEFB4A_DEFB4B	PI3	Beta-defensin 4A	Elafin	0.228851	0.228851	0.0523726	2.22045e-16
CRELD2:SUMF2	CRELD2	SUMF2	Protein disulfide isomerase CRELD2	Inactive C-alpha-formylglycine-generating enzyme 2	0.227455	0.227455	0.0517357	2.22045e-16
CD55:DPP4	CD55	DPP4	Complement decay-accelerating factor	Dipeptidyl peptidase 4	0.224885	0.224885	0.0505735	2.22045e-16
CST3:SPARCL1	CST3	SPARCL1	Cystatin-C	SPARC-like protein 1	0.224714	0.224714	0.0504965	2.22045e-16
DEFA1_DEFA1B:VASN	DEFA1_DEFA1B	VASN	Neutrophil defensin 1	Vasorin	0.224583	0.224583	0.0504377	2.22045e-16
BSG:TNFRSF4	BSG	TNFRSF4	Basigin	Tumor necrosis factor receptor superfamily member 4	0.223865	0.223865	0.0501154	2.22045e-16
FABP4:LEP	FABP4	LEP	Fatty acid-binding protein, adipocyte	Leptin	0.22337	0.22337	0.0498943	2.22045e-16
PRSS27:SPINK5	PRSS27	SPINK5	Serine protease 27	Serine protease inhibitor Kazal-type 5	0.223042	0.223042	0.0497478	2.22045e-16
ADGRG1:IGFBP3	ADGRG1	IGFBP3	Adhesion G-protein coupled receptor G1	Insulin-like growth factor-binding protein 3	-0.222556	0.222556	0.0495314	2.22045e-16
FCRL1:FCRL3	FCRL1	FCRL3	Fc receptor-like protein 1	Fc receptor-like protein 3	0.2218	0.2218	0.0491951	2.22045e-16
CCN1:NPY	CCN1	NPY	CCN family member 1	Pro-neuropeptide Y	0.221427	0.221427	0.04903	2.22045e-16
MMP8:OLR1	MMP8	OLR1	Neutrophil collagenase	Oxidized low-density lipoprotein receptor 1	0.221377	0.221377	0.0490075	2.22045e-16
OMD:SPP1	OMD	SPP1	Osteomodulin	Osteopontin	0.220865	0.220865	0.0487816	2.22045e-16
KLK12:KLK13	KLK12	KLK13	Kallikrein-12	Kallikrein-13	0.220361	0.220361	0.0485591	2.22045e-16
C1QTNF1:COL4A1	C1QTNF1	COL4A1	Complement C1q tumor necrosis factor-related protein 1	Collagen alpha-1(IV) chain	0.220208	0.220208	0.0484916	2.22045e-16
BGN:DCN	BGN	DCN	Biglycan	Decorin	0.219833	0.219833	0.0483268	2.22045e-16
TGFA:TNFRSF1A	TGFA	TNFRSF1A	Protransforming growth factor alpha	Tumor necrosis factor receptor superfamily member 1A	0.21983	0.21983	0.048325	2.22045e-16
LILRA5:LILRB1	LILRA5	LILRB1	Leukocyte immunoglobulin-like receptor subfamily A member 5	Leukocyte immunoglobulin-like receptor subfamily B member 1	0.219585	0.219585	0.0482176	2.22045e-16
CTRB1:PLA2G1B	CTRB1	PLA2G1B	Chymotrypsinogen B	Phospholipase A2	0.219305	0.219305	0.0480949	2.22045e-16
ITGB5:PPP1R12A	ITGB5	PPP1R12A	Integrin beta-5	Protein phosphatase 1 regulatory subunit 12A	0.218881	0.218881	0.0479087	2.22045e-16
CST6:GAL	CST6	GAL	Cystatin-M	Galanin peptides	0.218028	0.218028	0.0475365	2.22045e-16
DPP4:GGH	DPP4	GGH	Dipeptidyl peptidase 4	Gamma-glutamyl hydrolase	0.217999	0.217999	0.0475235	2.22045e-16
ADH4:DCXR	ADH4	DCXR	All-trans-retinol dehydrogenase [NAD(+)] ADH4	L-xylulose reductase	0.21625	0.21625	0.0467639	2.22045e-16
KEL:SEMA7A	KEL	SEMA7A	Kell blood group glycoprotein	Semaphorin-7A	0.216176	0.216176	0.0467323	2.22045e-16
ANXA3:MMP8	ANXA3	MMP8	Annexin A3	Neutrophil collagenase	0.215881	0.215881	0.0466045	2.22045e-16
ANXA11:NT5C3A	ANXA11	NT5C3A	Annexin A11	Cytosolic 5'-nucleotidase 3A	0.214591	0.214591	0.0460494	2.22045e-16
GUCA2A:PMVK	GUCA2A	PMVK	Guanylin	Phosphomevalonate kinase	0.21401	0.21401	0.0458003	2.22045e-16
COMP:THBS4	COMP	THBS4	Cartilage oligomeric matrix protein	Thrombospondin-4	0.213687	0.213687	0.0456623	2.22045e-16
CRLF1:VSIG4	CRLF1	VSIG4	Cytokine receptor-like factor 1	V-set and immunoglobulin domain-containing protein 4	-0.213657	0.213657	0.0456494	2.22045e-16
EGF:LY6D	EGF	LY6D	Pro-epidermal growth factor	Lymphocyte antigen 6D	0.212656	0.212656	0.0452228	2.22045e-16
CCL17:CCL22	CCL17	CCL22	C-C motif chemokine 17	C-C motif chemokine 22	0.212489	0.212489	0.0451516	2.22045e-16
CD99:MEP1B	CD99	MEP1B	CD99 antigen	Meprin A subunit beta	0.212453	0.212453	0.0451365	2.22045e-16
CD6:SKAP1	CD6	SKAP1	T-cell differentiation antigen CD6	Src kinase-associated phosphoprotein 1	0.212399	0.212399	0.0451133	2.22045e-16
BPIFB1:MSMB	BPIFB1	MSMB	BPI fold-containing family B member 1	Beta-microseminoprotein	0.212365	0.212365	0.0450987	2.22045e-16
IL1RN:LY6D	IL1RN	LY6D	Interleukin-1 receptor antagonist protein	Lymphocyte antigen 6D	0.212185	0.212185	0.0450226	2.22045e-16
HSD11B1:TNFSF10	HSD11B1	TNFSF10	Corticosteroid 11-beta-dehydrogenase isozyme 1	Tumor necrosis factor ligand superfamily member 10	0.212149	0.212149	0.0450074	2.22045e-16
CALB2:FABP4	CALB2	FABP4	Calretinin	Fatty acid-binding protein, adipocyte	0.212034	0.212034	0.0449583	2.22045e-16
F7:GFRA1	F7	GFRA1	Coagulation factor VII	GDNF family receptor alpha-1	0.211857	0.211857	0.0448833	2.22045e-16
CXADR:F3	CXADR	F3	Coxsackievirus and adenovirus receptor	Tissue factor	0.211847	0.211847	0.0448792	2.22045e-16
PMVK:PRTFDC1	PMVK	PRTFDC1	Phosphomevalonate kinase	Phosphoribosyltransferase domain-containing protein 1	0.211276	0.211276	0.0446374	2.22045e-16
NSFL1C:RWDD1	NSFL1C	RWDD1	NSFL1 cofactor p47	RWD domain-containing protein 1	0.210816	0.210816	0.0444435	2.22045e-16
CNTNAP2:OMG	CNTNAP2	OMG	Contactin-associated protein-like 2	Oligodendrocyte-myelin glycoprotein	0.209676	0.209676	0.0439639	2.22045e-16
CST5:LPO	CST5	LPO	Cystatin-D	Lactoperoxidase	0.209656	0.209656	0.0439556	2.22045e-16
CD14:RHOC	CD14	RHOC	Monocyte differentiation antigen CD14	Rho-related GTP-binding protein RhoC	0.209218	0.209218	0.0437723	2.22045e-16
FCER2:TCL1A	FCER2	TCL1A	Low affinity immunoglobulin epsilon Fc receptor	T-cell leukemia/lymphoma protein 1A	0.209198	0.209198	0.0437638	2.22045e-16
FABP1:RBP2	FABP1	RBP2	Fatty acid-binding protein, liver	Retinol-binding protein 2	0.208711	0.208711	0.0435605	2.22045e-16
CTRC:EGF	CTRC	EGF	Chymotrypsin-C	Pro-epidermal growth factor	0.20836	0.20836	0.0434138	2.22045e-16
FABP4:PLIN1	FABP4	PLIN1	Fatty acid-binding protein, adipocyte	Perilipin-1	0.207524	0.207524	0.0430664	2.22045e-16
CXCL5:CXCL6	CXCL5	CXCL6	C-X-C motif chemokine 5	C-X-C motif chemokine 6	0.207459	0.207459	0.0430393	2.22045e-16
IKBKG:NFATC1	IKBKG	NFATC1	NF-kappa-B essential modulator	Nuclear factor of activated T-cells, cytoplasmic 1	0.206958	0.206958	0.0428315	2.22045e-16
ENO1:LAMP2	ENO1	LAMP2	Alpha-enolase	Lysosome-associated membrane glycoprotein 2	0.206801	0.206801	0.0427667	2.22045e-16
MEPE:SOST	MEPE	SOST	Matrix extracellular phosphoglycoprotein	Sclerostin	0.206451	0.206451	0.0426218	2.22045e-16
PLA2G1B:PRSS2	PLA2G1B	PRSS2	Phospholipase A2	Trypsin-2	0.206275	0.206275	0.0425494	2.22045e-16
CDH5:PTPRM	CDH5	PTPRM	Cadherin-5	Receptor-type tyrosine-protein phosphatase mu	0.20586	0.20586	0.0423782	2.22045e-16
DSG3:DSG4	DSG3	DSG4	Desmoglein-3	Desmoglein-4	0.205691	0.205691	0.0423087	2.22045e-16
CD46:HSPG2	CD46	HSPG2	Membrane cofactor protein	Basement membrane-specific heparan sulfate proteoglycan core protein	0.205687	0.205687	0.0423072	2.22045e-16
PTGDS:VASN	PTGDS	VASN	Prostaglandin-H2 D-isomerase	Vasorin	0.205641	0.205641	0.0422882	2.22045e-16
KIT:L1CAM	KIT	L1CAM	Mast/stem cell growth factor receptor Kit	Neural cell adhesion molecule L1	0.204487	0.204487	0.041815	2.22045e-16
SIGLEC1:SSC5D	SIGLEC1	SSC5D	Sialoadhesin	Soluble scavenger receptor cysteine-rich domain-containing protein SSC5D	-0.204313	0.204313	0.0417437	2.22045e-16
FCRL1:TCL1A	FCRL1	TCL1A	Fc receptor-like protein 1	T-cell leukemia/lymphoma protein 1A	0.20327	0.20327	0.0413185	2.22045e-16
IL13RA1:P4HB	IL13RA1	P4HB	Interleukin-13 receptor subunit alpha-1	Protein disulfide-isomerase	0.203262	0.203262	0.0413153	2.22045e-16
CALCOCO1:DSG3	CALCOCO1	DSG3	Calcium-binding and coiled-coil domain-containing protein 1	Desmoglein-3	0.202269	0.202269	0.0409129	2.22045e-16
BSG:FKBP1B	BSG	FKBP1B	Basigin	Peptidyl-prolyl cis-trans isomerase FKBP1B	0.202139	0.202139	0.04086	2.22045e-16
FLT3:FLT3LG	FLT3	FLT3LG	Receptor-type tyrosine-protein kinase FLT3	Fms-related tyrosine kinase 3 ligand	-0.201916	0.201916	0.0407703	2.22045e-16
CD59:PI3	CD59	PI3	CD59 glycoprotein	Elafin	0.201395	0.201395	0.0405599	2.22045e-16
AHSP:HMBS	AHSP	HMBS	Alpha-hemoglobin-stabilizing protein	Porphobilinogen deaminase	0.201365	0.201365	0.0405477	2.22045e-16
ITGB1BP2:USP8	ITGB1BP2	USP8	Integrin beta-1-binding protein 2	Ubiquitin carboxyl-terminal hydrolase 8	0.200536	0.200536	0.0402148	2.22045e-16
LAMP3:MSLN	LAMP3	MSLN	Lysosome-associated membrane glycoprotein 3	Mesothelin	0.200347	0.200347	0.040139	2.22045e-16
CD5:CD6	CD5	CD6	T-cell surface glycoprotein CD5	T-cell differentiation antigen CD6	0.200192	0.200192	0.0400769	2.22045e-16
CD160:KLRB1	CD160	KLRB1	CD160 antigen	Killer cell lectin-like receptor subfamily B member 1	0.19982	0.19982	0.0399281	2.22045e-16
GRAP2:SNAP23	GRAP2	SNAP23	GRB2-related adapter protein 2	Synaptosomal-associated protein 23	0.199569	0.199569	0.0398278	2.22045e-16
CDCP1:MSR1	CDCP1	MSR1	CUB domain-containing protein 1	Macrophage scavenger receptor types I and II	0.19932	0.19932	0.0397283	2.22045e-16
TNFRSF13C:TNFSF13B	TNFRSF13C	TNFSF13B	Tumor necrosis factor receptor superfamily member 13C	Tumor necrosis factor ligand superfamily member 13B	-0.198911	0.198911	0.0395655	2.22045e-16
LCN2:RETN	LCN2	RETN	Neutrophil gelatinase-associated lipocalin	Resistin	0.198683	0.198683	0.0394749	2.22045e-16
ICA1:IRAK1	ICA1	IRAK1	Islet cell autoantigen 1	Interleukin-1 receptor-associated kinase 1	0.1986	0.1986	0.0394419	2.22045e-16
CXADR:EPCAM	CXADR	EPCAM	Coxsackievirus and adenovirus receptor	Epithelial cell adhesion molecule	0.197902	0.197902	0.0391652	2.22045e-16
CIAPIN1:TJAP1	CIAPIN1	TJAP1	Anamorsin	Tight junction-associated protein 1	0.197175	0.197175	0.0388781	2.22045e-16
SNAP29:TJAP1	SNAP29	TJAP1	Synaptosomal-associated protein 29	Tight junction-associated protein 1	0.196973	0.196973	0.0387984	2.22045e-16
APOH:LTA4H	APOH	LTA4H	Beta-2-glycoprotein 1	Leukotriene A-4 hydrolase	0.196748	0.196748	0.0387097	2.22045e-16
AGRP:NPY	AGRP	NPY	Agouti-related protein	Pro-neuropeptide Y	0.196702	0.196702	0.0386916	2.22045e-16
SIGLEC7:SIGLEC9	SIGLEC7	SIGLEC9	Sialic acid-binding Ig-like lectin 7	Sialic acid-binding Ig-like lectin 9	0.196694	0.196694	0.0386885	2.22045e-16
ANGPT1:ENPP7	ANGPT1	ENPP7	Angiopoietin-1	Ectonucleotide pyrophosphatase/phosphodiesterase family member 7	0.19661	0.19661	0.0386554	2.22045e-16
GHRL:TFF1	GHRL	TFF1	Appetite-regulating hormone	Trefoil factor 1	-0.196025	0.196025	0.038426	2.22045e-16
CANT1:MCFD2	CANT1	MCFD2	Soluble calcium-activated nucleotidase 1	Multiple coagulation factor deficiency protein 2	0.195427	0.195427	0.0381917	2.22045e-16
ADA2:PTGDS	ADA2	PTGDS	Adenosine deaminase 2	Prostaglandin-H2 D-isomerase	0.19539	0.19539	0.0381771	2.22045e-16
CLEC1B:LBR	CLEC1B	LBR	C-type lectin domain family 1 member B	Delta(14)-sterol reductase LBR	0.195382	0.195382	0.0381741	2.22045e-16
CCL5:RARRES2	CCL5	RARRES2	C-C motif chemokine 5	Retinoic acid receptor responder protein 2	0.195323	0.195323	0.0381509	2.22045e-16
SPARC:TIE1	SPARC	TIE1	SPARC	Tyrosine-protein kinase receptor Tie-1	0.195066	0.195066	0.0380507	2.22045e-16
FOXO3:IKZF2	FOXO3	IKZF2	Forkhead box protein O3	Zinc finger protein Helios	0.194687	0.194687	0.037903	2.22045e-16
CD69:MPIG6B	CD69	MPIG6B	Early activation antigen CD69	Megakaryocyte and platelet inhibitory receptor G6b	0.194547	0.194547	0.0378485	2.22045e-16
LCN2:TIMP1	LCN2	TIMP1	Neutrophil gelatinase-associated lipocalin	Metalloproteinase inhibitor 1	0.193888	0.193888	0.0375926	2.22045e-16
HAVCR1:MMP7	HAVCR1	MMP7	Hepatitis A virus cellular receptor 1	Matrilysin	0.193605	0.193605	0.0374828	2.22045e-16
GRPEL1:HMOX2	GRPEL1	HMOX2	GrpE protein homolog 1, mitochondrial	Heme oxygenase 2	0.193563	0.193563	0.0374668	2.22045e-16
TNFRSF1A:TNFRSF1B	TNFRSF1A	TNFRSF1B	Tumor necrosis factor receptor superfamily member 1A	Tumor necrosis factor receptor superfamily member 1B	0.193211	0.193211	0.0373303	2.22045e-16
DBI:GRN	DBI	GRN	Acyl-CoA-binding protein	Progranulin	0.192727	0.192727	0.0371439	2.22045e-16
CD14:MMP1	CD14	MMP1	Monocyte differentiation antigen CD14	Interstitial collagenase	0.192518	0.192518	0.037063	2.22045e-16
CD46:DPP4	CD46	DPP4	Membrane cofactor protein	Dipeptidyl peptidase 4	0.192004	0.192004	0.0368657	2.22045e-16
DAPP1:IRAK4	DAPP1	IRAK4	Dual adapter for phosphotyrosine and 3-phosphotyrosine and 3-phosphoinositide	Interleukin-1 receptor-associated kinase 4	0.191987	0.191987	0.036859	2.22045e-16
BCAN:NCAN	BCAN	NCAN	Brevican core protein	Neurocan core protein	0.191789	0.191789	0.0367832	2.22045e-16
CORO1A:PRTN3	CORO1A	PRTN3	Coronin-1A	Myeloblastin	0.191329	0.191329	0.0366066	2.22045e-16
ANXA4:TYMP	ANXA4	TYMP	Annexin A4	Thymidine phosphorylase	0.191125	0.191125	0.0365287	2.22045e-16
GAL:SPINK5	GAL	SPINK5	Galanin peptides	Serine protease inhibitor Kazal-type 5	0.190773	0.190773	0.0363944	2.22045e-16
CXCL17:LAMP3	CXCL17	LAMP3	C-X-C motif chemokine 17	Lysosome-associated membrane glycoprotein 3	0.190438	0.190438	0.0362667	2.22045e-16
GPNMB:SERPINA12	GPNMB	SERPINA12	Transmembrane glycoprotein NMB	Serpin A12	0.190343	0.190343	0.0362306	2.22045e-16
EGF:MPIG6B	EGF	MPIG6B	Pro-epidermal growth factor	Megakaryocyte and platelet inhibitory receptor G6b	0.190265	0.190265	0.0362008	2.22045e-16
KRT18:KRT19	KRT18	KRT19	Keratin, type I cytoskeletal 18	Keratin, type I cytoskeletal 19	0.190261	0.190261	0.0361993	2.22045e-16
CD69:COL18A1	CD69	COL18A1	Early activation antigen CD69	Collagen alpha-1(XVIII) chain	0.190253	0.190253	0.0361961	2.22045e-16
EGF:PLAUR	EGF	PLAUR	Pro-epidermal growth factor	Urokinase plasminogen activator surface receptor	0.189998	0.189998	0.0360991	2.22045e-16
CRKL:ERBB3	CRKL	ERBB3	Crk-like protein	Receptor tyrosine-protein kinase erbB-3	0.189672	0.189672	0.0359753	2.22045e-16
CCL14:RARRES2	CCL14	RARRES2	C-C motif chemokine 14	Retinoic acid receptor responder protein 2	0.189529	0.189529	0.0359212	2.22045e-16
NBL1:NFATC3	NBL1	NFATC3	Neuroblastoma suppressor of tumorigenicity 1	Nuclear factor of activated T-cells, cytoplasmic 3	0.189371	0.189371	0.0358616	2.22045e-16
BTN2A1:BTN3A2	BTN2A1	BTN3A2	Butyrophilin subfamily 2 member A1	Butyrophilin subfamily 3 member A2	-0.189295	0.189295	0.0358325	2.22045e-16
TIE1:VSTM2L	TIE1	VSTM2L	Tyrosine-protein kinase receptor Tie-1	V-set and transmembrane domain-containing protein 2-like protein	0.188828	0.188828	0.0356562	2.22045e-16
FCRL1:FCRL2	FCRL1	FCRL2	Fc receptor-like protein 1	Fc receptor-like protein 2	0.188705	0.188705	0.0356098	2.22045e-16
CLC:NCF2	CLC	NCF2	Galectin-10	Neutrophil cytosol factor 2	0.188692	0.188692	0.0356048	2.22045e-16
NCAN:SEZ6L	NCAN	SEZ6L	Neurocan core protein	Seizure 6-like protein	0.18843	0.18843	0.035506	2.22045e-16
SERPINB1:STIP1	SERPINB1	STIP1	Leukocyte elastase inhibitor	Stress-induced-phosphoprotein 1	0.188395	0.188395	0.0354928	2.22045e-16
CPM:NCS1	CPM	NCS1	Carboxypeptidase M	Neuronal calcium sensor 1	0.188358	0.188358	0.0354786	2.22045e-16
CLPS:PLA2G1B	CLPS	PLA2G1B	Colipase	Phospholipase A2	0.188232	0.188232	0.0354315	2.22045e-16
CKAP4:LTBR	CKAP4	LTBR	Cytoskeleton-associated protein 4	Tumor necrosis factor receptor superfamily member 3	0.187755	0.187755	0.035252	2.22045e-16
FCRL5:MZB1	FCRL5	MZB1	Fc receptor-like protein 5	Marginal zone B- and B1-cell-specific protein	0.187525	0.187525	0.0351656	2.22045e-16
ELOA:PARP1	ELOA	PARP1	Elongin-A	Poly [ADP-ribose] polymerase 1	0.187414	0.187414	0.0351238	2.22045e-16
FIS1:MGLL	FIS1	MGLL	Mitochondrial fission 1 protein	Monoglyceride lipase	0.187236	0.187236	0.0350572	2.22045e-16
DBNL:NCK2	DBNL	NCK2	Drebrin-like protein	Cytoplasmic protein NCK2	0.18691	0.18691	0.0349352	2.22045e-16
FOLR3:MSRA	FOLR3	MSRA	Folate receptor gamma	Mitochondrial peptide methionine sulfoxide reductase	-0.186824	0.186824	0.034903	2.22045e-16
IGFBP6:REG1B	IGFBP6	REG1B	Insulin-like growth factor-binding protein 6	Lithostathine-1-beta	-0.186695	0.186695	0.0348551	2.22045e-16
PDGFB:PRKAR1A	PDGFB	PRKAR1A	Platelet-derived growth factor subunit B	cAMP-dependent protein kinase type I-alpha regulatory subunit	0.186619	0.186619	0.0348266	2.22045e-16
PARK7:PEBP1	PARK7	PEBP1	Parkinson disease protein 7	Phosphatidylethanolamine-binding protein 1	0.186153	0.186153	0.0346531	2.22045e-16
MNDA:RNASE3	MNDA	RNASE3	Myeloid cell nuclear differentiation antigen	Eosinophil cationic protein	0.186141	0.186141	0.0346484	2.22045e-16
CRACR2A:MAVS	CRACR2A	MAVS	EF-hand calcium-binding domain-containing protein 4B	Mitochondrial antiviral-signaling protein	0.185851	0.185851	0.0345406	2.22045e-16
CDON:SCARA5	CDON	SCARA5	Cell adhesion molecule-related/down-regulated by oncogenes	Scavenger receptor class A member 5	0.185718	0.185718	0.0344911	2.22045e-16
SPARCL1:SRC	SPARCL1	SRC	SPARC-like protein 1	Proto-oncogene tyrosine-protein kinase Src	0.185675	0.185675	0.0344754	2.22045e-16
FLI1:SMAD1	FLI1	SMAD1	Friend leukemia integration 1 transcription factor	Mothers against decapentaplegic homolog 1	0.185173	0.185173	0.0342892	2.22045e-16
ITGA5:ITGB1	ITGA5	ITGB1	Integrin alpha-5	Integrin beta-1	0.185048	0.185048	0.0342428	2.22045e-16
NELL2:SEZ6L	NELL2	SEZ6L	Protein kinase C-binding protein NELL2	Seizure 6-like protein	0.184746	0.184746	0.0341312	2.22045e-16
BIN2:F11R	BIN2	F11R	Bridging integrator 2	Junctional adhesion molecule A	0.184385	0.184385	0.0339977	2.22045e-16
LAT2:LYN	LAT2	LYN	Linker for activation of T-cells family member 2	Tyrosine-protein kinase Lyn	0.184222	0.184222	0.0339377	2.22045e-16
SRPK2:VASH1	SRPK2	VASH1	SRSF protein kinase 2	Tubulinyl-Tyr carboxypeptidase 1	0.1841	0.1841	0.0338927	2.22045e-16
PTN:SFRP1	PTN	SFRP1	Pleiotrophin	Secreted frizzled-related protein 1	0.183795	0.183795	0.0337805	2.22045e-16
SRC:TJAP1	SRC	TJAP1	Proto-oncogene tyrosine-protein kinase Src	Tight junction-associated protein 1	0.182954	0.182954	0.0334722	2.22045e-16
KYAT1:PLPBP	KYAT1	PLPBP	Kynurenine--oxoglutarate transaminase 1	Pyridoxal phosphate homeostasis protein	0.182681	0.182681	0.0333725	2.22045e-16
FUT3_FUT5:SELE	FUT3_FUT5	SELE	3-galactosyl-N-acetylglucosaminide 4-alpha-L-fucosyltransferase FUT3_4-galactosyl-N-acetylglucosaminide 3-alpha-L-fucosyltransferase FUT5	E-selectin	-0.182608	0.182608	0.0333458	2.22045e-16
SOD2:TXNRD1	SOD2	TXNRD1	Superoxide dismutase [Mn], mitochondrial	Thioredoxin reductase 1, cytoplasmic	0.18246	0.18246	0.0332917	2.22045e-16
FABP1:GSTA1	FABP1	GSTA1	Fatty acid-binding protein, liver	Glutathione S-transferase A1	0.182269	0.182269	0.0332221	2.22045e-16
FABP2:FABP6	FABP2	FABP6	Fatty acid-binding protein, intestinal	Gastrotropin	0.181766	0.181766	0.0330388	2.22045e-16
LSP1:NADK	LSP1	NADK	Lymphocyte-specific protein 1	NAD kinase	0.18153	0.18153	0.0329533	2.22045e-16
PPP1R12A:SNAP29	PPP1R12A	SNAP29	Protein phosphatase 1 regulatory subunit 12A	Synaptosomal-associated protein 29	0.181319	0.181319	0.0328766	2.22045e-16
CDCP1:IL18BP	CDCP1	IL18BP	CUB domain-containing protein 1	Interleukin-18-binding protein	0.181217	0.181217	0.0328395	2.22045e-16
HSPB6:NCS1	HSPB6	NCS1	Heat shock protein beta-6	Neuronal calcium sensor 1	0.181211	0.181211	0.0328374	2.22045e-16
MANF:MESD	MANF	MESD	Mesencephalic astrocyte-derived neurotrophic factor	LRP chaperone MESD	0.181106	0.181106	0.0327994	2.22045e-16
PPME1:UBAC1	PPME1	UBAC1	Protein phosphatase methylesterase 1	Ubiquitin-associated domain-containing protein 1	0.180947	0.180947	0.032742	2.22045e-16
PDCD1:TNFRSF8	PDCD1	TNFRSF8	Programmed cell death protein 1	Tumor necrosis factor receptor superfamily member 8	0.180938	0.180938	0.0327385	2.22045e-16
PLTP:VWF	PLTP	VWF	Phospholipid transfer protein	von Willebrand factor	0.180404	0.180404	0.0325455	2.22045e-16
BSG:LAMP3	BSG	LAMP3	Basigin	Lysosome-associated membrane glycoprotein 3	0.180292	0.180292	0.0325052	2.22045e-16
IDI2:MB	IDI2	MB	Isopentenyl-diphosphate delta-isomerase 2	Myoglobin	0.180278	0.180278	0.0325	2.22045e-16
CTSF:NAAA	CTSF	NAAA	Cathepsin F	N-acylethanolamine-hydrolyzing acid amidase	0.179799	0.179799	0.0323276	2.22045e-16
CD93:TIA1	CD93	TIA1	Complement component C1q receptor	Nucleolysin TIA-1 isoform p40	0.179679	0.179679	0.0322845	2.22045e-16
APRT:PSME1	APRT	PSME1	Adenine phosphoribosyltransferase	Proteasome activator complex subunit 1	0.179566	0.179566	0.0322438	2.22045e-16
LYPD3:PRSS27	LYPD3	PRSS27	Ly6/PLAUR domain-containing protein 3	Serine protease 27	0.179536	0.179536	0.0322333	2.22045e-16
DEFB4A_DEFB4B:IL19	DEFB4A_DEFB4B	IL19	Beta-defensin 4A	Interleukin-19	0.179447	0.179447	0.0322011	2.22045e-16
ACVRL1:NPDC1	ACVRL1	NPDC1	Serine/threonine-protein kinase receptor R3	Neural proliferation differentiation and control protein 1	0.179434	0.179434	0.0321966	2.22045e-16
ACY1:DCXR	ACY1	DCXR	Aminoacylase-1	L-xylulose reductase	0.179364	0.179364	0.0321713	2.22045e-16
MNDA:PADI4	MNDA	PADI4	Myeloid cell nuclear differentiation antigen	Protein-arginine deiminase type-4	0.179164	0.179164	0.0320997	2.22045e-16
DRG2:RWDD1	DRG2	RWDD1	Developmentally-regulated GTP-binding protein 2	RWD domain-containing protein 1	0.178928	0.178928	0.0320154	2.22045e-16
BCL2L11:SPARC	BCL2L11	SPARC	Bcl-2-like protein 11, Isoform BimL	SPARC	0.178903	0.178903	0.0320063	2.22045e-16
FASLG:NCR1	FASLG	NCR1	Tumor necrosis factor ligand superfamily member 6	Natural cytotoxicity triggering receptor 1	0.178817	0.178817	0.0319756	2.22045e-16
DAB2:FXN	DAB2	FXN	Disabled homolog 2	Frataxin, mitochondrial	0.178569	0.178569	0.0318869	2.22045e-16
AGR2:SCGN	AGR2	SCGN	Anterior gradient protein 2 homolog	Secretagogin	0.178475	0.178475	0.0318535	2.22045e-16
BSG:C1QA	BSG	C1QA	Basigin	Complement C1q subcomponent subunit A	0.17815	0.17815	0.0317375	2.22045e-16
CXCL16:IL15	CXCL16	IL15	C-X-C motif chemokine 16	Interleukin-15	0.17805	0.17805	0.0317019	2.22045e-16
FKBP1B:LY9	FKBP1B	LY9	Peptidyl-prolyl cis-trans isomerase FKBP1B	T-lymphocyte surface antigen Ly-9	0.177956	0.177956	0.0316683	2.22045e-16
MCAM:NTRK3	MCAM	NTRK3	Cell surface glycoprotein MUC18	NT-3 growth factor receptor	0.17778	0.17778	0.0316058	2.22045e-16
SCLY:SORD	SCLY	SORD	Selenocysteine lyase	Sorbitol dehydrogenase	0.177735	0.177735	0.0315897	2.22045e-16
ICAM2:PDCD1LG2	ICAM2	PDCD1LG2	Intercellular adhesion molecule 2	Programmed cell death 1 ligand 2	0.177705	0.177705	0.0315791	2.22045e-16
DNAJA2:PPP1R9B	DNAJA2	PPP1R9B	DnaJ homolog subfamily A member 2	Neurabin-2	0.177431	0.177431	0.0314816	2.22045e-16
ANXA4:S100A11	ANXA4	S100A11	Annexin A4	Protein S100-A11	0.177325	0.177325	0.0314442	2.22045e-16
NCF2:S100A11	NCF2	S100A11	Neutrophil cytosol factor 2	Protein S100-A11	0.177202	0.177202	0.0314005	2.22045e-16
REG4:SCG2	REG4	SCG2	Regenerating islet-derived protein 4	Secretogranin-2	0.176989	0.176989	0.0313251	2.22045e-16
ADH4:GSTA1	ADH4	GSTA1	All-trans-retinol dehydrogenase [NAD(+)] ADH4	Glutathione S-transferase A1	0.176904	0.176904	0.0312949	2.22045e-16
AHSP:CA2	AHSP	CA2	Alpha-hemoglobin-stabilizing protein	Carbonic anhydrase 2	0.176888	0.176888	0.0312894	2.22045e-16
NRP1:OSMR	NRP1	OSMR	Neuropilin-1	Oncostatin-M-specific receptor subunit beta	0.176764	0.176764	0.0312456	2.22045e-16
PTS:SETMAR	PTS	SETMAR	6-pyruvoyl tetrahydrobiopterin synthase	Histone-lysine N-methyltransferase SETMAR	0.176465	0.176465	0.0311398	2.22045e-16
IL13RA1:WFDC2	IL13RA1	WFDC2	Interleukin-13 receptor subunit alpha-1	WAP four-disulfide core domain protein 2	0.176398	0.176398	0.0311162	2.22045e-16
CNTN1:NCAM2	CNTN1	NCAM2	Contactin-1	Neural cell adhesion molecule 2	0.176394	0.176394	0.031115	2.22045e-16
IPCEF1:TIE1	IPCEF1	TIE1	Interactor protein for cytohesin exchange factors 1	Tyrosine-protein kinase receptor Tie-1	0.176196	0.176196	0.0310451	2.22045e-16
COL1A1:MEPE	COL1A1	MEPE	Collagen alpha-1(I) chain	Matrix extracellular phosphoglycoprotein	0.176039	0.176039	0.0309896	2.22045e-16
FCRL2:LY9	FCRL2	LY9	Fc receptor-like protein 2	T-lymphocyte surface antigen Ly-9	0.176031	0.176031	0.030987	2.22045e-16
GAL:PM20D1	GAL	PM20D1	Galanin peptides	N-fatty-acyl-amino acid synthase/hydrolase PM20D1	0.176031	0.176031	0.0309867	2.22045e-16
CD34:TXNDC5	CD34	TXNDC5	Hematopoietic progenitor cell antigen CD34	Thioredoxin domain-containing protein 5	0.175792	0.175792	0.0309029	2.22045e-16
LGMN:TPP1	LGMN	TPP1	Legumain	Tripeptidyl-peptidase 1	0.175762	0.175762	0.0308925	2.22045e-16
DCBLD2:MERTK	DCBLD2	MERTK	Discoidin, CUB and LCCL domain-containing protein 2	Tyrosine-protein kinase Mer	0.175709	0.175709	0.0308736	2.22045e-16
KLK10:KLK11	KLK10	KLK11	Kallikrein-10	Kallikrein-11	0.175654	0.175654	0.0308545	2.22045e-16
PDCD1:SERPINA9	PDCD1	SERPINA9	Programmed cell death protein 1	Serpin A9	0.17536	0.17536	0.030751	2.22045e-16
B4GALT1:KLRD1	B4GALT1	KLRD1	Beta-1,4-galactosyltransferase 1	Natural killer cells antigen CD94	0.175089	0.175089	0.0306563	2.22045e-16
CD34:PVR	CD34	PVR	Hematopoietic progenitor cell antigen CD34	Poliovirus receptor	0.175039	0.175039	0.0306385	2.22045e-16
CCL2:CXCL8	CCL2	CXCL8	C-C motif chemokine 2	Interleukin-8	0.174663	0.174663	0.0305073	2.22045e-16
CD69:SNAP23	CD69	SNAP23	Early activation antigen CD69	Synaptosomal-associated protein 23	0.174603	0.174603	0.0304861	2.22045e-16
CELA3A:CES1	CELA3A	CES1	Chymotrypsin-like elastase family member 3A	Liver carboxylesterase 1	0.174463	0.174463	0.0304373	2.22045e-16
CDC37:CIAPIN1	CDC37	CIAPIN1	Hsp90 co-chaperone Cdc37	Anamorsin	0.174214	0.174214	0.0303505	2.22045e-16
FXN:METAP1D	FXN	METAP1D	Frataxin, mitochondrial	Methionine aminopeptidase 1D, mitochondrial	0.174127	0.174127	0.0303201	2.22045e-16
PRCP:RNASET2	PRCP	RNASET2	Lysosomal Pro-X carboxypeptidase	Ribonuclease T2	0.173903	0.173903	0.0302423	2.22045e-16
CD209:CD93	CD209	CD93	CD209 antigen	Complement component C1q receptor	0.173702	0.173702	0.0301725	2.22045e-16
BMP4:CES3	BMP4	CES3	Bone morphogenetic protein 4	Carboxylesterase 3	0.173661	0.173661	0.0301583	2.22045e-16
AZU1:CORO1A	AZU1	CORO1A	Azurocidin	Coronin-1A	0.173474	0.173474	0.0300931	2.22045e-16
HBEGF:SDC4	HBEGF	SDC4	Proheparin-binding EGF-like growth factor	Syndecan-4	0.173459	0.173459	0.0300882	2.22045e-16
CALCOCO1:TMPRSS5	CALCOCO1	TMPRSS5	Calcium-binding and coiled-coil domain-containing protein 1	Transmembrane protease serine 5	0.173313	0.173313	0.0300373	2.22045e-16
FCGR2A:FCGR2B	FCGR2A	FCGR2B	Low affinity immunoglobulin gamma Fc region receptor II-a	Low affinity immunoglobulin gamma Fc region receptor II-b	-0.173309	0.173309	0.0300361	2.22045e-16
CRTAM:KLRD1	CRTAM	KLRD1	Cytotoxic and regulatory T-cell molecule	Natural killer cells antigen CD94	0.173252	0.173252	0.0300162	2.22045e-16
LHPP:PRSS8	LHPP	PRSS8	Phospholysine phosphohistidine inorganic pyrophosphate phosphatase	Prostasin	0.172994	0.172994	0.029927	2.22045e-16
NELL1:UMOD	NELL1	UMOD	Protein kinase C-binding protein NELL1	Uromodulin	0.172954	0.172954	0.0299132	2.22045e-16
IL6:IL6R	IL6	IL6R	Interleukin-6	Interleukin-6 receptor subunit alpha	0.172832	0.172832	0.0298708	2.22045e-16
COMT:GP2	COMT	GP2	Catechol O-methyltransferase	Pancreatic secretory granule membrane major glycoprotein GP2	0.172766	0.172766	0.0298482	2.22045e-16
PLA2G1B:QPCT	PLA2G1B	QPCT	Phospholipase A2	Glutaminyl-peptide cyclotransferase	0.172632	0.172632	0.0298018	2.22045e-16
FCER2:FCRL1	FCER2	FCRL1	Low affinity immunoglobulin epsilon Fc receptor	Fc receptor-like protein 1	0.172318	0.172318	0.0296935	2.22045e-16
LAMP3:PRSS8	LAMP3	PRSS8	Lysosome-associated membrane glycoprotein 3	Prostasin	0.172236	0.172236	0.0296651	2.22045e-16
CD59:QPCT	CD59	QPCT	CD59 glycoprotein	Glutaminyl-peptide cyclotransferase	0.172215	0.172215	0.029658	2.22045e-16
CCDC80:CCL27	CCDC80	CCL27	Coiled-coil domain-containing protein 80	C-C motif chemokine 27	0.172056	0.172056	0.0296031	2.22045e-16
CA1:RHOC	CA1	RHOC	Carbonic anhydrase 1	Rho-related GTP-binding protein RhoC	0.171509	0.171509	0.0294153	2.22045e-16
C2:F9	C2	F9	Complement C2	Coagulation factor IX	0.171491	0.171491	0.0294091	2.22045e-16
CLEC4A:LILRA5	CLEC4A	LILRA5	C-type lectin domain family 4 member A	Leukocyte immunoglobulin-like receptor subfamily A member 5	0.171403	0.171403	0.029379	2.22045e-16
MOG:PTPRN2	MOG	PTPRN2	Myelin-oligodendrocyte glycoprotein	Receptor-type tyrosine-protein phosphatase N2	0.171323	0.171323	0.0293517	2.22045e-16
CTSO:GUSB	CTSO	GUSB	Cathepsin O	Beta-glucuronidase	0.1713	0.1713	0.0293438	2.22045e-16
METAP2:PDCD5	METAP2	PDCD5	Methionine aminopeptidase 2	Programmed cell death protein 5	0.171076	0.171076	0.0292671	2.22045e-16
BTN2A1:SIGLEC1	BTN2A1	SIGLEC1	Butyrophilin subfamily 2 member A1	Sialoadhesin	0.170764	0.170764	0.0291605	2.22045e-16
CD79B:DRAXIN	CD79B	DRAXIN	B-cell antigen receptor complex-associated protein beta chain	Draxin	0.170629	0.170629	0.0291142	2.22045e-16
BAX:S100A16	BAX	S100A16	Apoptosis regulator BAX	Protein S100-A16	0.170458	0.170458	0.029056	2.22045e-16
ACE2:GGT1	ACE2	GGT1	Angiotensin-converting enzyme 2	Glutathione hydrolase 1 proenzyme	0.170433	0.170433	0.0290475	2.22045e-16
CST3:TIMP1	CST3	TIMP1	Cystatin-C	Metalloproteinase inhibitor 1	0.170341	0.170341	0.0290159	2.22045e-16
CD160:NCR1	CD160	NCR1	CD160 antigen	Natural cytotoxicity triggering receptor 1	0.170308	0.170308	0.0290048	2.22045e-16
ERBB4:UMOD	ERBB4	UMOD	Receptor tyrosine-protein kinase erbB-4	Uromodulin	0.170273	0.170273	0.0289929	2.22045e-16
NCK2:PDLIM7	NCK2	PDLIM7	Cytoplasmic protein NCK2	PDZ and LIM domain protein 7	0.169872	0.169872	0.0288565	2.22045e-16
CTSO:IGF2R	CTSO	IGF2R	Cathepsin O	Cation-independent mannose-6-phosphate receptor	-0.169784	0.169784	0.0288265	2.22045e-16
CSF3:OSM	CSF3	OSM	Granulocyte colony-stimulating factor	Oncostatin-M	0.169783	0.169783	0.0288263	2.22045e-16
RSPO1:RSPO3	RSPO1	RSPO3	R-spondin-1	R-spondin-3	0.169711	0.169711	0.0288017	2.22045e-16
CA9:TFF2	CA9	TFF2	Carbonic anhydrase 9	Trefoil factor 2	0.169645	0.169645	0.0287793	2.22045e-16
IL15:NCR1	IL15	NCR1	Interleukin-15	Natural cytotoxicity triggering receptor 1	-0.169567	0.169567	0.028753	2.22045e-16
GALNT2:NRP1	GALNT2	NRP1	Polypeptide N-acetylgalactosaminyltransferase 2	Neuropilin-1	0.169418	0.169418	0.0287025	2.22045e-16
CTSB:IGFBP2	CTSB	IGFBP2	Cathepsin B	Insulin-like growth factor-binding protein 2	0.169383	0.169383	0.0286908	2.22045e-16
CD163:MSR1	CD163	MSR1	Scavenger receptor cysteine-rich type 1 protein M130	Macrophage scavenger receptor types I and II	0.169178	0.169178	0.0286211	2.22045e-16
CTSD:GGH	CTSD	GGH	Cathepsin D	Gamma-glutamyl hydrolase	0.168885	0.168885	0.0285223	2.22045e-16
BMP6:CHRDL2	BMP6	CHRDL2	Bone morphogenetic protein 6	Chordin-like protein 2	0.168815	0.168815	0.0284985	2.22045e-16
IL19:PI3	IL19	PI3	Interleukin-19	Elafin	0.168731	0.168731	0.0284702	2.22045e-16
BLMH:CASP3	BLMH	CASP3	Bleomycin hydrolase	Caspase-3	0.168669	0.168669	0.0284494	2.22045e-16
SMPD1:SMPDL3A	SMPD1	SMPDL3A	Sphingomyelin phosphodiesterase	Acid sphingomyelinase-like phosphodiesterase 3a	0.168501	0.168501	0.0283925	2.22045e-16
BMP4:CHRDL2	BMP4	CHRDL2	Bone morphogenetic protein 4	Chordin-like protein 2	0.167871	0.167871	0.0281808	2.22045e-16
PTPRM:SORD	PTPRM	SORD	Receptor-type tyrosine-protein phosphatase mu	Sorbitol dehydrogenase	0.167528	0.167528	0.0280656	2.22045e-16
KIT:SIGLEC6	KIT	SIGLEC6	Mast/stem cell growth factor receptor Kit	Sialic acid-binding Ig-like lectin 6	0.167473	0.167473	0.0280474	2.22045e-16
C19orf12:KRT18	C19orf12	KRT18	Protein C19orf12	Keratin, type I cytoskeletal 18	0.167451	0.167451	0.0280399	2.22045e-16
MANF:PTPN6	MANF	PTPN6	Mesencephalic astrocyte-derived neurotrophic factor	Tyrosine-protein phosphatase non-receptor type 6	0.167262	0.167262	0.0279767	2.22045e-16
HSPB1:S100A11	HSPB1	S100A11	Heat shock protein beta-1	Protein S100-A11	0.167117	0.167117	0.027928	2.22045e-16
ACAN:MCFD2	ACAN	MCFD2	Aggrecan core protein	Multiple coagulation factor deficiency protein 2	0.166976	0.166976	0.0278809	2.22045e-16
IL18R1:IL1RL2	IL18R1	IL1RL2	Interleukin-18 receptor 1	Interleukin-1 receptor-like 2	0.166435	0.166435	0.0277006	2.22045e-16
PDGFRA:VCAM1	PDGFRA	VCAM1	Platelet-derived growth factor receptor alpha	Vascular cell adhesion protein 1	0.166419	0.166419	0.0276952	2.22045e-16
IKZF2:NCLN	IKZF2	NCLN	Zinc finger protein Helios	Nicalin	0.166395	0.166395	0.0276872	2.22045e-16
CD2AP:CNST	CD2AP	CNST	CD2-associated protein	Consortin	0.166356	0.166356	0.0276742	2.22045e-16
CCL25:KLK1	CCL25	KLK1	C-C motif chemokine 25	Kallikrein-1	-0.166217	0.166217	0.027628	2.22045e-16
COL18A1:TIA1	COL18A1	TIA1	Collagen alpha-1(XVIII) chain	Nucleolysin TIA-1 isoform p40	0.165844	0.165844	0.0275042	2.22045e-16
CD84:SDC4	CD84	SDC4	SLAM family member 5	Syndecan-4	0.165808	0.165808	0.0274923	2.22045e-16
MANSC1:PODXL2	MANSC1	PODXL2	MANSC domain-containing protein 1	Podocalyxin-like protein 2	0.165808	0.165808	0.0274923	2.22045e-16
MITD1:TBCB	MITD1	TBCB	MIT domain-containing protein 1	Tubulin-folding cofactor B	0.165778	0.165778	0.0274823	2.22045e-16
CCL2:CCL5	CCL2	CCL5	C-C motif chemokine 2	C-C motif chemokine 5	-0.165692	0.165692	0.0274538	2.22045e-16
PMVK:RHOC	PMVK	RHOC	Phosphomevalonate kinase	Rho-related GTP-binding protein RhoC	0.165663	0.165663	0.0274443	2.22045e-16
BST2:GGT1	BST2	GGT1	Bone marrow stromal antigen 2	Glutathione hydrolase 1 proenzyme	0.165646	0.165646	0.0274386	2.22045e-16
GGT1:MME	GGT1	MME	Glutathione hydrolase 1 proenzyme	Neprilysin	0.165624	0.165624	0.0274313	2.22045e-16
GDF2:LRP1	GDF2	LRP1	Growth/differentiation factor 2	Prolow-density lipoprotein receptor-related protein 1	0.165255	0.165255	0.0273092	2.22045e-16
CBLIF:TFF2	CBLIF	TFF2	Cobalamin binding intrinsic factor	Trefoil factor 2	0.165121	0.165121	0.0272649	2.22045e-16
CTSF:SMPD1	CTSF	SMPD1	Cathepsin F	Sphingomyelin phosphodiesterase	0.164982	0.164982	0.0272192	2.22045e-16
ACP5:GDF2	ACP5	GDF2	Tartrate-resistant acid phosphatase type 5	Growth/differentiation factor 2	0.164956	0.164956	0.0272105	2.22045e-16
IKZF2:STX6	IKZF2	STX6	Zinc finger protein Helios	Syntaxin-6	0.164832	0.164832	0.0271695	2.22045e-16
PDLIM7:SKAP2	PDLIM7	SKAP2	PDZ and LIM domain protein 7	Src kinase-associated phosphoprotein 2	0.164643	0.164643	0.0271073	2.22045e-16
GCG:SCG2	GCG	SCG2	Pro-glucagon	Secretogranin-2	0.164355	0.164355	0.0270125	2.22045e-16
NAAA:SCARB2	NAAA	SCARB2	N-acylethanolamine-hydrolyzing acid amidase	Lysosome membrane protein 2	0.164243	0.164243	0.0269758	2.22045e-16
PDGFA:PLA2G2A	PDGFA	PLA2G2A	Platelet-derived growth factor subunit A	Phospholipase A2, membrane associated	0.164187	0.164187	0.0269574	2.22045e-16
CDH5:ICAM2	CDH5	ICAM2	Cadherin-5	Intercellular adhesion molecule 2	0.163827	0.163827	0.0268391	2.22045e-16
CD40:CD40LG	CD40	CD40LG	Tumor necrosis factor receptor superfamily member 5	CD40 ligand	-0.163823	0.163823	0.0268379	2.22045e-16
CTSD:LCN2	CTSD	LCN2	Cathepsin D	Neutrophil gelatinase-associated lipocalin	0.163514	0.163514	0.0267367	2.22045e-16
CLC:S100A11	CLC	S100A11	Galectin-10	Protein S100-A11	0.16347	0.16347	0.0267224	2.22045e-16
CNST:SNAP23	CNST	SNAP23	Consortin	Synaptosomal-associated protein 23	0.163377	0.163377	0.0266922	2.22045e-16
SIRT2:STAT5B	SIRT2	STAT5B	NAD-dependent protein deacetylase sirtuin-2	Signal transducer and activator of transcription 5B	0.163243	0.163243	0.0266482	2.22045e-16
ACAN:COL9A1	ACAN	COL9A1	Aggrecan core protein	Collagen alpha-1(IX) chain	0.163095	0.163095	0.0265999	2.22045e-16
GKN1:ISLR2	GKN1	ISLR2	Gastrokine-1	Immunoglobulin superfamily containing leucine-rich repeat protein 2	0.163078	0.163078	0.0265945	2.22045e-16
ADAM15:EFNA1	ADAM15	EFNA1	Disintegrin and metalloproteinase domain-containing protein 15	Ephrin-A1	0.162983	0.162983	0.0265635	2.22045e-16
BSG:TGFB1	BSG	TGFB1	Basigin	Transforming growth factor beta-1 proprotein	0.162804	0.162804	0.0265051	2.22045e-16
KLK1:WFDC2	KLK1	WFDC2	Kallikrein-1	WAP four-disulfide core domain protein 2	0.162787	0.162787	0.0264995	2.22045e-16
GALNT2:HBQ1	GALNT2	HBQ1	Polypeptide N-acetylgalactosaminyltransferase 2	Hemoglobin subunit theta-1	0.162682	0.162682	0.0264655	2.22045e-16
PDCD1:TNFRSF9	PDCD1	TNFRSF9	Programmed cell death protein 1	Tumor necrosis factor receptor superfamily member 9	0.161945	0.161945	0.0262261	2.22045e-16
AGXT:GRPEL1	AGXT	GRPEL1	Serine--pyruvate aminotransferase	GrpE protein homolog 1, mitochondrial	0.161845	0.161845	0.0261938	2.22045e-16
SCAMP3:STX4	SCAMP3	STX4	Secretory carrier-associated membrane protein 3	Syntaxin-4	0.161671	0.161671	0.0261376	2.22045e-16
CD55:CHI3L1	CD55	CHI3L1	Complement decay-accelerating factor	Chitinase-3-like protein 1	0.161395	0.161395	0.0260484	2.22045e-16
ANG:RARRES2	ANG	RARRES2	Angiogenin	Retinoic acid receptor responder protein 2	0.161274	0.161274	0.0260092	2.22045e-16
FES:LYAR	FES	LYAR	Tyrosine-protein kinase Fes/Fps	Cell growth-regulating nucleolar protein	0.161061	0.161061	0.0259406	2.22045e-16
AZU1:MPO	AZU1	MPO	Azurocidin	Myeloperoxidase	0.160862	0.160862	0.0258765	2.22045e-16
CHGB:SCG2	CHGB	SCG2	Secretogranin-1	Secretogranin-2	0.160641	0.160641	0.0258054	2.22045e-16
CD300LG:DSG2	CD300LG	DSG2	CMRF35-like molecule 9	Desmoglein-2	0.160467	0.160467	0.0257498	2.22045e-16
DNAJA2:EIF4G1	DNAJA2	EIF4G1	DnaJ homolog subfamily A member 2	Eukaryotic translation initiation factor 4 gamma 1	0.160384	0.160384	0.0257229	2.22045e-16
FYB1:GUCA2A	FYB1	GUCA2A	FYN-binding protein 1	Guanylin	0.160327	0.160327	0.0257048	2.22045e-16
EIF4B:TBCB	EIF4B	TBCB	Eukaryotic translation initiation factor 4B	Tubulin-folding cofactor B	0.160133	0.160133	0.0256425	2.22045e-16
MPO:RNASE3	MPO	RNASE3	Myeloperoxidase	Eosinophil cationic protein	0.160128	0.160128	0.0256409	2.22045e-16
CD79B:FCRL1	CD79B	FCRL1	B-cell antigen receptor complex-associated protein beta chain	Fc receptor-like protein 1	0.16009	0.16009	0.025629	2.22045e-16
CEP43:PLXNB3	CEP43	PLXNB3	Centrosomal protein 43	Plexin-B3	0.159669	0.159669	0.0254942	2.22045e-16
FCRL6:GZMH	FCRL6	GZMH	Fc receptor-like protein 6	Granzyme H	0.159654	0.159654	0.0254895	2.22045e-16
AZU1:ITGB2	AZU1	ITGB2	Azurocidin	Integrin beta-2	0.159431	0.159431	0.0254182	2.22045e-16
CD69:TGM2	CD69	TGM2	Early activation antigen CD69	Protein-glutamine gamma-glutamyltransferase 2	0.15939	0.15939	0.0254051	2.22045e-16
PPY:SCG2	PPY	SCG2	Pancreatic prohormone	Secretogranin-2	0.159291	0.159291	0.0253736	2.22045e-16
DCN:PRELP	DCN	PRELP	Decorin	Prolargin	0.159238	0.159238	0.0253567	2.22045e-16
CA1:CD93	CA1	CD93	Carbonic anhydrase 1	Complement component C1q receptor	0.159109	0.159109	0.0253158	2.22045e-16
OLR1:OSM	OLR1	OSM	Oxidized low-density lipoprotein receptor 1	Oncostatin-M	0.159057	0.159057	0.0252991	2.22045e-16
MMP8:MMP9	MMP8	MMP9	Neutrophil collagenase	Matrix metalloproteinase-9	0.15877	0.15877	0.0252079	2.22045e-16
CA2:FYB1	CA2	FYB1	Carbonic anhydrase 2	FYN-binding protein 1	0.15868	0.15868	0.0251793	2.22045e-16
CELA3A:CPB1	CELA3A	CPB1	Chymotrypsin-like elastase family member 3A	Carboxypeptidase B	0.158485	0.158485	0.0251175	2.22045e-16
BSG:CKAP4	BSG	CKAP4	Basigin	Cytoskeleton-associated protein 4	0.158346	0.158346	0.0250734	2.22045e-16
ANGPTL2:KLK6	ANGPTL2	KLK6	Angiopoietin-related protein 2	Kallikrein-6	0.158303	0.158303	0.0250598	2.22045e-16
CRELD2:HYOU1	CRELD2	HYOU1	Protein disulfide isomerase CRELD2	Hypoxia up-regulated protein 1	0.158176	0.158176	0.0250198	2.22045e-16
NUDT5:PEBP1	NUDT5	PEBP1	ADP-sugar pyrophosphatase	Phosphatidylethanolamine-binding protein 1	0.158136	0.158136	0.025007	2.22045e-16
ANGPTL3:C2	ANGPTL3	C2	Angiopoietin-related protein 3	Complement C2	0.158124	0.158124	0.0250031	2.22045e-16
DNPH1:GLOD4	DNPH1	GLOD4	2'-deoxynucleoside 5'-phosphate N-hydrolase 1	Glyoxalase domain-containing protein 4	0.15812	0.15812	0.0250018	2.22045e-16
CXCL6:CXCL8	CXCL6	CXCL8	C-X-C motif chemokine 6	Interleukin-8	0.158044	0.158044	0.024978	2.22045e-16
PTX3:SPINT2	PTX3	SPINT2	Pentraxin-related protein PTX3	Kunitz-type protease inhibitor 2	-0.158038	0.158038	0.0249761	2.22045e-16
CXCL16:KLRB1	CXCL16	KLRB1	C-X-C motif chemokine 16	Killer cell lectin-like receptor subfamily B member 1	-0.157908	0.157908	0.024935	2.22045e-16
CALCOCO1:METAP2	CALCOCO1	METAP2	Calcium-binding and coiled-coil domain-containing protein 1	Methionine aminopeptidase 2	0.157881	0.157881	0.0249264	2.22045e-16
AXIN1:NFATC1	AXIN1	NFATC1	Axin-1	Nuclear factor of activated T-cells, cytoplasmic 1	0.15785	0.15785	0.0249164	2.22045e-16
MMP9:PLAUR	MMP9	PLAUR	Matrix metalloproteinase-9	Urokinase plasminogen activator surface receptor	0.15752	0.15752	0.0248124	2.22045e-16
CRKL:MPIG6B	CRKL	MPIG6B	Crk-like protein	Megakaryocyte and platelet inhibitory receptor G6b	0.157515	0.157515	0.0248109	2.22045e-16
CD93:IGFBP6	CD93	IGFBP6	Complement component C1q receptor	Insulin-like growth factor-binding protein 6	0.157501	0.157501	0.0248064	2.22045e-16
ANXA10:KRT19	ANXA10	KRT19	Annexin A10	Keratin, type I cytoskeletal 19	0.15747	0.15747	0.0247967	2.22045e-16
EDIL3:MFGE8	EDIL3	MFGE8	EGF-like repeat and discoidin I-like domain-containing protein 3	Lactadherin	0.157354	0.157354	0.0247604	2.22045e-16
FCAR:KIR3DL1	FCAR	KIR3DL1	Immunoglobulin alpha Fc receptor	Killer cell immunoglobulin-like receptor 3DL1	-0.157306	0.157306	0.0247451	2.22045e-16
ARHGAP1:GALNT2	ARHGAP1	GALNT2	Rho GTPase-activating protein 1	Polypeptide N-acetylgalactosaminyltransferase 2	0.157079	0.157079	0.0246739	2.22045e-16
DBI:PIGR	DBI	PIGR	Acyl-CoA-binding protein	Polymeric immunoglobulin receptor	0.156979	0.156979	0.0246424	2.22045e-16
SCARA5:TNC	SCARA5	TNC	Scavenger receptor class A member 5	Tenascin	-0.156818	0.156818	0.0245919	2.22045e-16
TGM2:VWF	TGM2	VWF	Protein-glutamine gamma-glutamyltransferase 2	von Willebrand factor	0.156817	0.156817	0.0245917	2.22045e-16
IL1A:IL1B	IL1A	IL1B	Interleukin-1 alpha	Interleukin-1 beta	0.156792	0.156792	0.0245836	2.22045e-16
SFTPA1:SFTPA2	SFTPA1	SFTPA2	Pulmonary surfactant-associated protein A1	Pulmonary surfactant-associated protein A2	0.156753	0.156753	0.0245715	2.22045e-16
CCL5:CXCL5	CCL5	CXCL5	C-C motif chemokine 5	C-X-C motif chemokine 5	0.156704	0.156704	0.0245563	2.22045e-16
ITGA11:ITGAV	ITGA11	ITGAV	Integrin alpha-11	Integrin alpha-V	0.156696	0.156696	0.0245535	2.22045e-16
ACY1:DDC	ACY1	DDC	Aminoacylase-1	Aromatic-L-amino-acid decarboxylase	0.156675	0.156675	0.0245471	2.22045e-16
IRAG2:TBC1D5	IRAG2	TBC1D5	Inositol 1,4,5-triphosphate receptor associated 2	TBC1 domain family member 5	0.15656	0.15656	0.0245109	2.22045e-16
ACAN:CANT1	ACAN	CANT1	Aggrecan core protein	Soluble calcium-activated nucleotidase 1	0.15603	0.15603	0.0243454	2.22045e-16
FCRL6:KLRD1	FCRL6	KLRD1	Fc receptor-like protein 6	Natural killer cells antigen CD94	0.155964	0.155964	0.0243247	2.22045e-16
KRT19:SCGN	KRT19	SCGN	Keratin, type I cytoskeletal 19	Secretagogin	0.155963	0.155963	0.0243246	2.22045e-16
IL1B:S100A11	IL1B	S100A11	Interleukin-1 beta	Protein S100-A11	0.15587	0.15587	0.0242956	2.22045e-16
CHMP1A:DPEP1	CHMP1A	DPEP1	Charged multivesicular body protein 1a	Dipeptidase 1	-0.155803	0.155803	0.0242747	2.22045e-16
DNER:LHPP	DNER	LHPP	Delta and Notch-like epidermal growth factor-related receptor	Phospholysine phosphohistidine inorganic pyrophosphate phosphatase	0.155662	0.155662	0.0242306	2.22045e-16
APLP1:DKK3	APLP1	DKK3	Amyloid-like protein 1	Dickkopf-related protein 3	0.155529	0.155529	0.0241893	2.22045e-16
EIF4G1:NUDC	EIF4G1	NUDC	Eukaryotic translation initiation factor 4 gamma 1	Nuclear migration protein nudC	0.155311	0.155311	0.0241214	2.22045e-16
NRP1:RARRES2	NRP1	RARRES2	Neuropilin-1	Retinoic acid receptor responder protein 2	0.155035	0.155035	0.0240358	2.22045e-16
PPCDC:SCARF2	PPCDC	SCARF2	Phosphopantothenoylcysteine decarboxylase	Scavenger receptor class F member 2	0.154957	0.154957	0.0240118	2.22045e-16
ATP6AP2:NFATC3	ATP6AP2	NFATC3	Renin receptor	Nuclear factor of activated T-cells, cytoplasmic 3	0.15467	0.15467	0.0239228	2.22045e-16
CA3:HSPB6	CA3	HSPB6	Carbonic anhydrase 3	Heat shock protein beta-6	0.154657	0.154657	0.0239189	2.22045e-16
MDK:PTN	MDK	PTN	Midkine	Pleiotrophin	0.154597	0.154597	0.0239003	2.22045e-16
BOC:CDON	BOC	CDON	Brother of CDO	Cell adhesion molecule-related/down-regulated by oncogenes	0.154525	0.154525	0.0238781	2.22045e-16
FABP5:LAMP2	FABP5	LAMP2	Fatty acid-binding protein 5	Lysosome-associated membrane glycoprotein 2	0.154479	0.154479	0.0238636	2.22045e-16
CD69:DIABLO	CD69	DIABLO	Early activation antigen CD69	Diablo homolog, mitochondrial	0.154336	0.154336	0.0238197	2.22045e-16
SETMAR:TYMP	SETMAR	TYMP	Histone-lysine N-methyltransferase SETMAR	Thymidine phosphorylase	0.154326	0.154326	0.0238164	2.22045e-16
TNFRSF4:TNFRSF9	TNFRSF4	TNFRSF9	Tumor necrosis factor receptor superfamily member 4	Tumor necrosis factor receptor superfamily member 9	0.154227	0.154227	0.0237861	2.22045e-16
CLEC4D:SIGLEC5	CLEC4D	SIGLEC5	C-type lectin domain family 4 member D	Sialic acid-binding Ig-like lectin 5	0.154091	0.154091	0.023744	2.22045e-16
CA1:GP1BA	CA1	GP1BA	Carbonic anhydrase 1	Platelet glycoprotein Ib alpha chain	0.153965	0.153965	0.0237053	2.22045e-16
ADGRG2:LPL	ADGRG2	LPL	Adhesion G-protein coupled receptor G2	Lipoprotein lipase	0.153878	0.153878	0.0236785	2.22045e-16
ADM:FAP	ADM	FAP	Pro-adrenomedullin	Prolyl endopeptidase FAP	-0.153827	0.153827	0.0236628	2.22045e-16
CLEC4G:NELL2	CLEC4G	NELL2	C-type lectin domain family 4 member G	Protein kinase C-binding protein NELL2	-0.153818	0.153818	0.0236598	2.22045e-16
NUDT5:PARK7	NUDT5	PARK7	ADP-sugar pyrophosphatase	Parkinson disease protein 7	0.15373	0.15373	0.023633	2.22045e-16
CA2:MMP9	CA2	MMP9	Carbonic anhydrase 2	Matrix metalloproteinase-9	0.153694	0.153694	0.0236217	2.22045e-16
CCL18:CDH1	CCL18	CDH1	C-C motif chemokine 18	Cadherin-1	0.153409	0.153409	0.0235344	2.22045e-16
CCN3:COL6A3	CCN3	COL6A3	CCN family member 3	Collagen alpha-3(VI) chain	0.153369	0.153369	0.0235222	2.22045e-16
LGALS7_LGALS7B:WFDC12	LGALS7_LGALS7B	WFDC12	Galectin-7	WAP four-disulfide core domain protein 12	0.153273	0.153273	0.0234927	2.22045e-16
AGR3:TMPRSS15	AGR3	TMPRSS15	Anterior gradient protein 3	Enteropeptidase	0.152997	0.152997	0.0234081	2.22045e-16
ATP5IF1:FIS1	ATP5IF1	FIS1	ATPase inhibitor, mitochondrial	Mitochondrial fission 1 protein	0.152961	0.152961	0.023397	2.22045e-16
MNDA:NMNAT1	MNDA	NMNAT1	Myeloid cell nuclear differentiation antigen	Nicotinamide/nicotinic acid mononucleotide adenylyltransferase 1	0.152912	0.152912	0.0233821	2.22045e-16
C1QTNF1:TGM2	C1QTNF1	TGM2	Complement C1q tumor necrosis factor-related protein 1	Protein-glutamine gamma-glutamyltransferase 2	0.15275	0.15275	0.0233326	2.22045e-16
COL9A1:MATN3	COL9A1	MATN3	Collagen alpha-1(IX) chain	Matrilin-3	0.152575	0.152575	0.0232792	2.22045e-16
FBP1:ITM2A	FBP1	ITM2A	Fructose-1,6-bisphosphatase 1	Integral membrane protein 2A	-0.152433	0.152433	0.0232358	2.22045e-16
CRKL:HSPA1A	CRKL	HSPA1A	Crk-like protein	Heat shock 70 kDa protein 1A	0.152373	0.152373	0.0232176	2.22045e-16
CES2:KRT19	CES2	KRT19	Cocaine esterase	Keratin, type I cytoskeletal 19	0.152055	0.152055	0.0231206	2.22045e-16
B4GALT1:SMOC2	B4GALT1	SMOC2	Beta-1,4-galactosyltransferase 1	SPARC-related modular calcium-binding protein 2	0.152041	0.152041	0.0231166	2.22045e-16
PSME2:STC2	PSME2	STC2	Proteasome activator complex subunit 2	Stanniocalcin-2	0.152023	0.152023	0.0231109	2.22045e-16
CEACAM1:IL13RA1	CEACAM1	IL13RA1	Carcinoembryonic antigen-related cell adhesion molecule 1	Interleukin-13 receptor subunit alpha-1	0.152014	0.152014	0.0231081	2.22045e-16
CDSN:LY6D	CDSN	LY6D	Corneodesmosin	Lymphocyte antigen 6D	0.152007	0.152007	0.0231062	2.22045e-16
HMOX1:HSPB1	HMOX1	HSPB1	Heme oxygenase 1	Heat shock protein beta-1	0.15195	0.15195	0.0230889	2.22045e-16
BGN:MMP9	BGN	MMP9	Biglycan	Matrix metalloproteinase-9	-0.15195	0.15195	0.0230887	2.22045e-16
IL18BP:VCAM1	IL18BP	VCAM1	Interleukin-18-binding protein	Vascular cell adhesion protein 1	0.151929	0.151929	0.0230824	2.22045e-16
MET:PTPRF	MET	PTPRF	Hepatocyte growth factor receptor	Receptor-type tyrosine-protein phosphatase F	0.151872	0.151872	0.0230653	2.22045e-16
CLEC4G:FCGR2B	CLEC4G	FCGR2B	C-type lectin domain family 4 member G	Low affinity immunoglobulin gamma Fc region receptor II-b	0.151789	0.151789	0.0230399	2.22045e-16
CASP8:RILP	CASP8	RILP	Caspase-8	Rab-interacting lysosomal protein	0.151781	0.151781	0.0230376	2.22045e-16
ANG:CCL18	ANG	CCL18	Angiogenin	C-C motif chemokine 18	0.151699	0.151699	0.0230127	2.22045e-16
DSG3:TMPRSS5	DSG3	TMPRSS5	Desmoglein-3	Transmembrane protease serine 5	0.15166	0.15166	0.0230007	2.22045e-16
HAGH:PEBP1	HAGH	PEBP1	Hydroxyacylglutathione hydrolase, mitochondrial	Phosphatidylethanolamine-binding protein 1	0.151595	0.151595	0.0229812	2.22045e-16
TNFSF13:TNFSF13B	TNFSF13	TNFSF13B	Tumor necrosis factor ligand superfamily member 13	Tumor necrosis factor ligand superfamily member 13B	0.151553	0.151553	0.0229684	2.22045e-16
HTRA2:ITGB5	HTRA2	ITGB5	Serine protease HTRA2, mitochondrial	Integrin beta-5	0.151482	0.151482	0.0229469	2.22045e-16
GPNMB:HSPB1	GPNMB	HSPB1	Transmembrane glycoprotein NMB	Heat shock protein beta-1	0.151449	0.151449	0.0229369	2.22045e-16
CRACR2A:IRAG2	CRACR2A	IRAG2	EF-hand calcium-binding domain-containing protein 4B	Inositol 1,4,5-triphosphate receptor associated 2	0.151297	0.151297	0.0228908	2.22045e-16
HSPB1:QDPR	HSPB1	QDPR	Heat shock protein beta-1	Dihydropteridine reductase	0.151271	0.151271	0.022883	2.22045e-16
FABP4:HSPB6	FABP4	HSPB6	Fatty acid-binding protein, adipocyte	Heat shock protein beta-6	0.151066	0.151066	0.022821	2.22045e-16
CCL13:CCL17	CCL13	CCL17	C-C motif chemokine 13	C-C motif chemokine 17	0.15098	0.15098	0.0227948	2.22045e-16
DCBLD2:IGFBP2	DCBLD2	IGFBP2	Discoidin, CUB and LCCL domain-containing protein 2	Insulin-like growth factor-binding protein 2	0.150782	0.150782	0.0227352	2.22045e-16
CPM:RTN4R	CPM	RTN4R	Carboxypeptidase M	Reticulon-4 receptor	0.150691	0.150691	0.0227077	2.22045e-16
ACAA1:AGXT	ACAA1	AGXT	3-ketoacyl-CoA thiolase, peroxisomal	Serine--pyruvate aminotransferase	0.15018	0.15018	0.022554	2.22045e-16
GFER:TRIAP1	GFER	TRIAP1	FAD-linked sulfhydryl oxidase ALR	TP53-regulated inhibitor of apoptosis 1	0.150067	0.150067	0.0225202	2.22045e-16
CD93:VASN	CD93	VASN	Complement component C1q receptor	Vasorin	0.15006	0.15006	0.022518	2.22045e-16
CRACR2A:MAP3K5	CRACR2A	MAP3K5	EF-hand calcium-binding domain-containing protein 4B	Mitogen-activated protein kinase kinase kinase 5	0.149918	0.149918	0.0224755	2.22045e-16
CLPS:FYB1	CLPS	FYB1	Colipase	FYN-binding protein 1	0.149838	0.149838	0.0224513	2.22045e-16
GFER:HTRA2	GFER	HTRA2	FAD-linked sulfhydryl oxidase ALR	Serine protease HTRA2, mitochondrial	0.149304	0.149304	0.0222918	2.22045e-16
ELOA:SRP14	ELOA	SRP14	Elongin-A	Signal recognition particle 14 kDa protein	0.149252	0.149252	0.0222762	2.22045e-16
KLK11:LYPD3	KLK11	LYPD3	Kallikrein-11	Ly6/PLAUR domain-containing protein 3	0.149192	0.149192	0.0222584	2.22045e-16
ANXA4:CA13	ANXA4	CA13	Annexin A4	Carbonic anhydrase 13	0.149043	0.149043	0.0222139	2.22045e-16
BLVRB:CLEC11A	BLVRB	CLEC11A	Flavin reductase	C-type lectin domain family 11 member A	-0.148983	0.148983	0.022196	2.22045e-16
B4GALT1:B4GAT1	B4GALT1	B4GAT1	Beta-1,4-galactosyltransferase 1	Beta-1,4-glucuronyltransferase 1	0.14898	0.14898	0.022195	2.22045e-16
CPVL:CTSV	CPVL	CTSV	Probable serine carboxypeptidase CPVL	Cathepsin L2	0.14892	0.14892	0.022177	2.22045e-16
TMSB10:TRIAP1	TMSB10	TRIAP1	Thymosin beta-10	TP53-regulated inhibitor of apoptosis 1	0.148801	0.148801	0.0221417	2.22045e-16
TBCB:TBCC	TBCB	TBCC	Tubulin-folding cofactor B	Tubulin-specific chaperone C	0.148673	0.148673	0.0221038	2.22045e-16
BST2:CXADR	BST2	CXADR	Bone marrow stromal antigen 2	Coxsackievirus and adenovirus receptor	0.148613	0.148613	0.0220857	2.22045e-16
CORO1A:TNFRSF10C	CORO1A	TNFRSF10C	Coronin-1A	Tumor necrosis factor receptor superfamily member 10C	0.148486	0.148486	0.0220482	2.22045e-16
MGLL:MPIG6B	MGLL	MPIG6B	Monoglyceride lipase	Megakaryocyte and platelet inhibitory receptor G6b	0.1484	0.1484	0.0220225	2.22045e-16
ITGA11:ITGB1	ITGA11	ITGB1	Integrin alpha-11	Integrin beta-1	0.148178	0.148178	0.0219568	2.22045e-16
FOLR3:LYPD3	FOLR3	LYPD3	Folate receptor gamma	Ly6/PLAUR domain-containing protein 3	-0.148157	0.148157	0.0219506	2.22045e-16
CRTAM:TNFRSF9	CRTAM	TNFRSF9	Cytotoxic and regulatory T-cell molecule	Tumor necrosis factor receptor superfamily member 9	0.148146	0.148146	0.0219472	2.22045e-16
PTX3:TIE1	PTX3	TIE1	Pentraxin-related protein PTX3	Tyrosine-protein kinase receptor Tie-1	0.148026	0.148026	0.0219116	2.22045e-16
CIAPIN1:SRC	CIAPIN1	SRC	Anamorsin	Proto-oncogene tyrosine-protein kinase Src	0.14795	0.14795	0.0218891	2.22045e-16
TGFBI:TNC	TGFBI	TNC	Transforming growth factor-beta-induced protein ig-h3	Tenascin	-0.147805	0.147805	0.0218463	2.22045e-16
ICAM1:PTGDS	ICAM1	PTGDS	Intercellular adhesion molecule 1	Prostaglandin-H2 D-isomerase	0.147779	0.147779	0.0218386	2.22045e-16
CRACR2A:TBC1D5	CRACR2A	TBC1D5	EF-hand calcium-binding domain-containing protein 4B	TBC1 domain family member 5	0.14771	0.14771	0.0218183	2.22045e-16
DKK1:SOST	DKK1	SOST	Dickkopf-related protein 1	Sclerostin	0.147645	0.147645	0.0217991	2.22045e-16
GP2:TSPAN1	GP2	TSPAN1	Pancreatic secretory granule membrane major glycoprotein GP2	Tetraspanin-1	0.147477	0.147477	0.0217494	2.22045e-16
FOLR2:THY1	FOLR2	THY1	Folate receptor beta	Thy-1 membrane glycoprotein	0.147266	0.147266	0.0216872	2.22045e-16
BAIAP2:MME	BAIAP2	MME	Brain-specific angiogenesis inhibitor 1-associated protein 2	Neprilysin	0.147265	0.147265	0.021687	2.22045e-16
PDCD1:TNFRSF4	PDCD1	TNFRSF4	Programmed cell death protein 1	Tumor necrosis factor receptor superfamily member 4	0.147217	0.147217	0.0216727	2.22045e-16
PLAU:PLAUR	PLAU	PLAUR	Urokinase-type plasminogen activator	Urokinase plasminogen activator surface receptor	0.14718	0.14718	0.021662	2.22045e-16
CST6:DSG4	CST6	DSG4	Cystatin-M	Desmoglein-4	0.147013	0.147013	0.0216129	2.22045e-16
REG1B:REG3A	REG1B	REG3A	Lithostathine-1-beta	Regenerating islet-derived protein 3-alpha	0.146889	0.146889	0.0215764	2.22045e-16
CDH1:SOD1	CDH1	SOD1	Cadherin-1	Superoxide dismutase [Cu-Zn]	0.146812	0.146812	0.0215538	2.22045e-16
CLEC1B:F11R	CLEC1B	F11R	C-type lectin domain family 1 member B	Junctional adhesion molecule A	0.146759	0.146759	0.0215383	2.22045e-16
KLK6:PI3	KLK6	PI3	Kallikrein-6	Elafin	0.146586	0.146586	0.0214874	2.22045e-16
MEPE:PRELP	MEPE	PRELP	Matrix extracellular phosphoglycoprotein	Prolargin	0.146583	0.146583	0.0214866	2.22045e-16
SLC27A4:STX4	SLC27A4	STX4	Long-chain fatty acid transport protein 4	Syntaxin-4	0.146364	0.146364	0.0214225	2.22045e-16
COMP:HSPG2	COMP	HSPG2	Cartilage oligomeric matrix protein	Basement membrane-specific heparan sulfate proteoglycan core protein	0.146285	0.146285	0.0213992	2.22045e-16
FLT4:KDR	FLT4	KDR	Vascular endothelial growth factor receptor 3	Vascular endothelial growth factor receptor 2	0.146277	0.146277	0.0213969	2.22045e-16
PTPRN2:RTBDN	PTPRN2	RTBDN	Receptor-type tyrosine-protein phosphatase N2	Retbindin	0.146248	0.146248	0.0213884	2.22045e-16
ING1:TIGAR	ING1	TIGAR	Inhibitor of growth protein 1	Fructose-2,6-bisphosphatase TIGAR	0.146148	0.146148	0.0213591	2.22045e-16
MUC13:TMPRSS15	MUC13	TMPRSS15	Mucin-13	Enteropeptidase	0.145982	0.145982	0.0213107	2.22045e-16
OMG:RTBDN	OMG	RTBDN	Oligodendrocyte-myelin glycoprotein	Retbindin	0.145868	0.145868	0.0212774	2.22045e-16
MME:NT5E	MME	NT5E	Neprilysin	5'-nucleotidase	0.145792	0.145792	0.0212553	2.22045e-16
CAPG:CRNN	CAPG	CRNN	Macrophage-capping protein	Cornulin	0.145778	0.145778	0.0212511	2.22045e-16
FABP4:SNCG	FABP4	SNCG	Fatty acid-binding protein, adipocyte	Gamma-synuclein	0.145664	0.145664	0.0212179	2.22045e-16
CD160:IL15	CD160	IL15	CD160 antigen	Interleukin-15	-0.145648	0.145648	0.0212135	2.22045e-16
DKK3:LTBP2	DKK3	LTBP2	Dickkopf-related protein 3	Latent-transforming growth factor beta-binding protein 2	0.145566	0.145566	0.0211895	2.22045e-16
CCN1:CDKN1A	CCN1	CDKN1A	CCN family member 1	Cyclin-dependent kinase inhibitor 1	0.145465	0.145465	0.02116	2.22045e-16
ITGB2:PRTN3	ITGB2	PRTN3	Integrin beta-2	Myeloblastin	0.145312	0.145312	0.0211156	2.22045e-16
CTSZ:TNFRSF10C	CTSZ	TNFRSF10C	Cathepsin Z	Tumor necrosis factor receptor superfamily member 10C	0.144991	0.144991	0.0210224	2.22045e-16
BSG:CD6	BSG	CD6	Basigin	T-cell differentiation antigen CD6	0.144962	0.144962	0.021014	2.22045e-16
CTRC:KIRREL2	CTRC	KIRREL2	Chymotrypsin-C	Kin of IRRE-like protein 2	0.144606	0.144606	0.0209109	2.22045e-16
METAP1D:PRDX3	METAP1D	PRDX3	Methionine aminopeptidase 1D, mitochondrial	Thioredoxin-dependent peroxide reductase, mitochondrial	0.144529	0.144529	0.0208887	2.22045e-16
PPIB:TNFRSF10C	PPIB	TNFRSF10C	Peptidyl-prolyl cis-trans isomerase B	Tumor necrosis factor receptor superfamily member 10C	0.144528	0.144528	0.0208884	2.22045e-16
CHMP1A:PRDX1	CHMP1A	PRDX1	Charged multivesicular body protein 1a	Peroxiredoxin-1	-0.144399	0.144399	0.0208511	2.22045e-16
CD93:SRC	CD93	SRC	Complement component C1q receptor	Proto-oncogene tyrosine-protein kinase Src	0.1442	0.1442	0.0207936	2.22045e-16
HAGH:HMBS	HAGH	HMBS	Hydroxyacylglutathione hydrolase, mitochondrial	Porphobilinogen deaminase	0.144117	0.144117	0.0207698	2.22045e-16
CLC:PAPPA	CLC	PAPPA	Galectin-10	Pappalysin-1	0.14375	0.14375	0.0206642	2.22045e-16
FABP4:IL1RN	FABP4	IL1RN	Fatty acid-binding protein, adipocyte	Interleukin-1 receptor antagonist protein	0.143662	0.143662	0.0206389	2.22045e-16
FAM3B:FAM3C	FAM3B	FAM3C	Protein FAM3B	Protein FAM3C	0.143497	0.143497	0.0205915	2.22045e-16
DRAXIN:FCRL1	DRAXIN	FCRL1	Draxin	Fc receptor-like protein 1	0.143332	0.143332	0.0205439	2.22045e-16
AGR3:P4HB	AGR3	P4HB	Anterior gradient protein 3	Protein disulfide-isomerase	0.143298	0.143298	0.0205343	2.22045e-16
CD5:SIT1	CD5	SIT1	T-cell surface glycoprotein CD5	Signaling threshold-regulating transmembrane adapter 1	0.143198	0.143198	0.0205057	2.22045e-16
KLK13:PI3	KLK13	PI3	Kallikrein-13	Elafin	0.142784	0.142784	0.0203872	2.22045e-16
BACH1:IKBKG	BACH1	IKBKG	Transcription regulator protein BACH1	NF-kappa-B essential modulator	0.142774	0.142774	0.0203846	2.22045e-16
HLA-DRA:LILRB4	HLA-DRA	LILRB4	HLA class II histocompatibility antigen, DR alpha chain	Leukocyte immunoglobulin-like receptor subfamily B member 4	0.142738	0.142738	0.020374	2.22045e-16
CD99:CD99L2	CD99	CD99L2	CD99 antigen	CD99 antigen-like protein 2	0.142726	0.142726	0.0203708	2.22045e-16
CCL17:F2R	CCL17	F2R	C-C motif chemokine 17	Proteinase-activated receptor 1	-0.142622	0.142622	0.020341	2.22045e-16
DCTN6:PQBP1	DCTN6	PQBP1	Dynactin subunit 6	Polyglutamine-binding protein 1	0.142486	0.142486	0.0203024	2.22045e-16
SERPINA11:SERPINA12	SERPINA11	SERPINA12	Serpin A11	Serpin A12	0.14248	0.14248	0.0203004	2.22045e-16
GPNMB:SORD	GPNMB	SORD	Transmembrane glycoprotein NMB	Sorbitol dehydrogenase	0.142389	0.142389	0.0202746	2.22045e-16
ANGPTL4:PCSK9	ANGPTL4	PCSK9	Angiopoietin-related protein 4	Proprotein convertase subtilisin/kexin type 9	-0.14235	0.14235	0.0202636	2.22045e-16
CHRDL2:NBL1	CHRDL2	NBL1	Chordin-like protein 2	Neuroblastoma suppressor of tumorigenicity 1	0.141757	0.141757	0.0200949	2.22045e-16
SPINT2:TIE1	SPINT2	TIE1	Kunitz-type protease inhibitor 2	Tyrosine-protein kinase receptor Tie-1	-0.141723	0.141723	0.0200853	2.22045e-16
CPM:LAMP2	CPM	LAMP2	Carboxypeptidase M	Lysosome-associated membrane glycoprotein 2	0.141528	0.141528	0.0200301	2.22045e-16
CORO1A:PPIB	CORO1A	PPIB	Coronin-1A	Peptidyl-prolyl cis-trans isomerase B	0.141418	0.141418	0.019999	2.22045e-16
EIF4B:FKBP4	EIF4B	FKBP4	Eukaryotic translation initiation factor 4B	Peptidyl-prolyl cis-trans isomerase FKBP4	0.140963	0.140963	0.0198705	2.22045e-16
BPIFB1:CORO1A	BPIFB1	CORO1A	BPI fold-containing family B member 1	Coronin-1A	0.140903	0.140903	0.0198537	2.22045e-16
ATP5IF1:CNST	ATP5IF1	CNST	ATPase inhibitor, mitochondrial	Consortin	0.140843	0.140843	0.0198367	2.22045e-16
NOTCH3:PLTP	NOTCH3	PLTP	Neurogenic locus notch homolog protein 3	Phospholipid transfer protein	0.140831	0.140831	0.0198333	2.22045e-16
ANGPT1:CCN2	ANGPT1	CCN2	Angiopoietin-1	CCN family member 2	0.140732	0.140732	0.0198054	2.22045e-16
CA9:GHRL	CA9	GHRL	Carbonic anhydrase 9	Appetite-regulating hormone	0.140626	0.140626	0.0197756	2.22045e-16
FUT3_FUT5:LGALS3	FUT3_FUT5	LGALS3	3-galactosyl-N-acetylglucosaminide 4-alpha-L-fucosyltransferase FUT3_4-galactosyl-N-acetylglucosaminide 3-alpha-L-fucosyltransferase FUT5	Galectin-3	-0.140581	0.140581	0.0197629	2.22045e-16
CD160:ITGB7	CD160	ITGB7	CD160 antigen	Integrin beta-7	0.140462	0.140462	0.0197295	2.22045e-16
GP1BA:SDC4	GP1BA	SDC4	Platelet glycoprotein Ib alpha chain	Syndecan-4	0.14029	0.14029	0.0196813	2.22045e-16
FGR:MNDA	FGR	MNDA	Tyrosine-protein kinase Fgr	Myeloid cell nuclear differentiation antigen	0.140264	0.140264	0.0196741	2.22045e-16
CES1:SUMF2	CES1	SUMF2	Liver carboxylesterase 1	Inactive C-alpha-formylglycine-generating enzyme 2	0.140262	0.140262	0.0196734	2.22045e-16
EFEMP1:KYAT1	EFEMP1	KYAT1	EGF-containing fibulin-like extracellular matrix protein 1	Kynurenine--oxoglutarate transaminase 1	0.1401	0.1401	0.0196281	2.22045e-16
CCL22:PLAUR	CCL22	PLAUR	C-C motif chemokine 22	Urokinase plasminogen activator surface receptor	0.139936	0.139936	0.0195822	2.22045e-16
CNST:VSIR	CNST	VSIR	Consortin	V-type immunoglobulin domain-containing suppressor of T-cell activation	0.139914	0.139914	0.0195759	2.22045e-16
APEX1:ELOA	APEX1	ELOA	DNA-(apurinic or apyrimidinic site) endonuclease	Elongin-A	0.139854	0.139854	0.0195591	2.22045e-16
CD93:RBKS	CD93	RBKS	Complement component C1q receptor	Ribokinase	0.139822	0.139822	0.0195501	2.22045e-16
CA1:CD14	CA1	CD14	Carbonic anhydrase 1	Monocyte differentiation antigen CD14	0.139746	0.139746	0.0195289	2.22045e-16
CD1C:FOLR3	CD1C	FOLR3	T-cell surface glycoprotein CD1c	Folate receptor gamma	-0.139709	0.139709	0.0195187	2.22045e-16
QDPR:THOP1	QDPR	THOP1	Dihydropteridine reductase	Thimet oligopeptidase	0.139709	0.139709	0.0195185	2.22045e-16
CD27:MZB1	CD27	MZB1	CD27 antigen	Marginal zone B- and B1-cell-specific protein	0.139576	0.139576	0.0194815	2.22045e-16
CCL5:CDH1	CCL5	CDH1	C-C motif chemokine 5	Cadherin-1	0.139508	0.139508	0.0194624	2.22045e-16
CALCOCO1:IKBKG	CALCOCO1	IKBKG	Calcium-binding and coiled-coil domain-containing protein 1	NF-kappa-B essential modulator	0.139437	0.139437	0.0194426	2.22045e-16
LCN2:SERPINB6	LCN2	SERPINB6	Neutrophil gelatinase-associated lipocalin	Serpin B6	0.139366	0.139366	0.0194228	2.22045e-16
CD93:ITGB1	CD93	ITGB1	Complement component C1q receptor	Integrin beta-1	0.1393	0.1393	0.0194044	2.22045e-16
BIN2:FYB1	BIN2	FYB1	Bridging integrator 2	FYN-binding protein 1	0.139186	0.139186	0.0193726	2.22045e-16
LDLR:MET	LDLR	MET	Low-density lipoprotein receptor	Hepatocyte growth factor receptor	0.139115	0.139115	0.0193529	2.22045e-16
CD2AP:SNX9	CD2AP	SNX9	CD2-associated protein	Sorting nexin-9	0.138841	0.138841	0.019277	2.22045e-16
MED18:TBL1X	MED18	TBL1X	Mediator of RNA polymerase II transcription subunit 18	F-box-like/WD repeat-containing protein TBL1X	0.13882	0.13882	0.0192711	2.22045e-16
ADM:JCHAIN	ADM	JCHAIN	Pro-adrenomedullin	Immunoglobulin J chain	-0.138813	0.138813	0.019269	2.22045e-16
GGA1:RAB37	GGA1	RAB37	ADP-ribosylation factor-binding protein GGA1	Ras-related protein Rab-37	0.138785	0.138785	0.0192613	2.22045e-16
BMP6:TGFBR3	BMP6	TGFBR3	Bone morphogenetic protein 6	Transforming growth factor beta receptor type 3	0.138705	0.138705	0.0192389	2.22045e-16
FST:IGFBP2	FST	IGFBP2	Follistatin	Insulin-like growth factor-binding protein 2	-0.138589	0.138589	0.0192069	2.22045e-16
CAPG:DSG3	CAPG	DSG3	Macrophage-capping protein	Desmoglein-3	0.138552	0.138552	0.0191967	2.22045e-16
ADH4:CA5A	ADH4	CA5A	All-trans-retinol dehydrogenase [NAD(+)] ADH4	Carbonic anhydrase 5A, mitochondrial	0.138541	0.138541	0.0191936	2.22045e-16
AXIN1:IKBKG	AXIN1	IKBKG	Axin-1	NF-kappa-B essential modulator	0.13842	0.13842	0.0191601	2.22045e-16
PDGFB:PPP1R12A	PDGFB	PPP1R12A	Platelet-derived growth factor subunit B	Protein phosphatase 1 regulatory subunit 12A	0.138204	0.138204	0.0191003	2.22045e-16
ANGPTL3:FST	ANGPTL3	FST	Angiopoietin-related protein 3	Follistatin	0.138194	0.138194	0.0190976	2.22045e-16
F9:PROC	F9	PROC	Coagulation factor IX	Vitamin K-dependent protein C	0.138157	0.138157	0.0190874	2.22045e-16
FOXO3:STX6	FOXO3	STX6	Forkhead box protein O3	Syntaxin-6	0.138078	0.138078	0.0190654	2.22045e-16
SH2D1A:SKAP1	SH2D1A	SKAP1	SH2 domain-containing protein 1A	Src kinase-associated phosphoprotein 1	0.138064	0.138064	0.0190617	2.22045e-16
ANXA3:SERPINB1	ANXA3	SERPINB1	Annexin A3	Leukocyte elastase inhibitor	0.138064	0.138064	0.0190617	2.22045e-16
DPP4:SRC	DPP4	SRC	Dipeptidyl peptidase 4	Proto-oncogene tyrosine-protein kinase Src	0.138055	0.138055	0.0190591	2.22045e-16
CGREF1:FAM3C	CGREF1	FAM3C	Cell growth regulator with EF hand domain protein 1	Protein FAM3C	0.137909	0.137909	0.0190188	2.22045e-16
GLRX:GPNMB	GLRX	GPNMB	Glutaredoxin-1	Transmembrane glycoprotein NMB	0.137876	0.137876	0.0190097	2.22045e-16
LY96:PPP3R1	LY96	PPP3R1	Lymphocyte antigen 96	Calcineurin subunit B type 1	0.137785	0.137785	0.0189847	2.22045e-16
HGF:OSM	HGF	OSM	Hepatocyte growth factor	Oncostatin-M	0.137577	0.137577	0.0189275	2.22045e-16
ART3:RGMA	ART3	RGMA	Ecto-ADP-ribosyltransferase 3	Repulsive guidance molecule A	0.137479	0.137479	0.0189005	2.22045e-16
FCRL5:IL5RA	FCRL5	IL5RA	Fc receptor-like protein 5	Interleukin-5 receptor subunit alpha	0.137255	0.137255	0.0188388	2.22045e-16
OBP2B:RBKS	OBP2B	RBKS	Odorant-binding protein 2b	Ribokinase	0.137147	0.137147	0.0188093	2.22045e-16
OSM:TGFA	OSM	TGFA	Oncostatin-M	Protransforming growth factor alpha	0.137069	0.137069	0.0187879	2.22045e-16
MSR1:PPCDC	MSR1	PPCDC	Macrophage scavenger receptor types I and II	Phosphopantothenoylcysteine decarboxylase	0.137057	0.137057	0.0187846	2.22045e-16
MFGE8:TREM2	MFGE8	TREM2	Lactadherin	Triggering receptor expressed on myeloid cells 2	0.13703	0.13703	0.0187774	2.22045e-16
PTPRN2:SFRP1	PTPRN2	SFRP1	Receptor-type tyrosine-protein phosphatase N2	Secreted frizzled-related protein 1	0.137025	0.137025	0.0187758	2.22045e-16
FAP:THBS4	FAP	THBS4	Prolyl endopeptidase FAP	Thrombospondin-4	0.136978	0.136978	0.0187628	2.22045e-16
EPHA1:SLC39A5	EPHA1	SLC39A5	Ephrin type-A receptor 1	Zinc transporter ZIP5	0.136879	0.136879	0.018736	2.22045e-16
LSP1:NCF2	LSP1	NCF2	Lymphocyte-specific protein 1	Neutrophil cytosol factor 2	0.136858	0.136858	0.0187301	2.22045e-16
HBQ1:HMBS	HBQ1	HMBS	Hemoglobin subunit theta-1	Porphobilinogen deaminase	0.136802	0.136802	0.0187149	2.22045e-16
PGLYRP1:RETN	PGLYRP1	RETN	Peptidoglycan recognition protein 1	Resistin	0.136426	0.136426	0.0186121	2.22045e-16
GUSB:HYOU1	GUSB	HYOU1	Beta-glucuronidase	Hypoxia up-regulated protein 1	0.136305	0.136305	0.0185789	2.22045e-16
ACAA1:GRPEL1	ACAA1	GRPEL1	3-ketoacyl-CoA thiolase, peroxisomal	GrpE protein homolog 1, mitochondrial	0.136189	0.136189	0.0185474	2.22045e-16
HCLS1:TMSB10	HCLS1	TMSB10	Hematopoietic lineage cell-specific protein	Thymosin beta-10	0.135866	0.135866	0.0184595	2.22045e-16
CC2D1A:WWP2	CC2D1A	WWP2	Coiled-coil and C2 domain-containing protein 1A	NEDD4-like E3 ubiquitin-protein ligase WWP2	0.135835	0.135835	0.0184512	2.22045e-16
ADGRG2:ITGAV	ADGRG2	ITGAV	Adhesion G-protein coupled receptor G2	Integrin alpha-V	0.135811	0.135811	0.0184447	2.22045e-16
CXCL1:CXCL6	CXCL1	CXCL6	Growth-regulated alpha protein	C-X-C motif chemokine 6	0.135726	0.135726	0.0184215	2.22045e-16
CCL13:VEGFD	CCL13	VEGFD	C-C motif chemokine 13	Vascular endothelial growth factor D	0.135538	0.135538	0.0183706	2.22045e-16
EPO:FGF23	EPO	FGF23	Erythropoietin	Fibroblast growth factor 23	0.135523	0.135523	0.0183664	2.22045e-16
NCF2:S100A12	NCF2	S100A12	Neutrophil cytosol factor 2	Protein S100-A12	0.135347	0.135347	0.0183187	2.22045e-16
C2:VCAM1	C2	VCAM1	Complement C2	Vascular cell adhesion protein 1	0.135086	0.135086	0.0182481	2.22045e-16
FLT4:TIE1	FLT4	TIE1	Vascular endothelial growth factor receptor 3	Tyrosine-protein kinase receptor Tie-1	0.135075	0.135075	0.0182453	2.22045e-16
GGH:VASN	GGH	VASN	Gamma-glutamyl hydrolase	Vasorin	-0.135027	0.135027	0.0182324	2.22045e-16
DCXR:SCLY	DCXR	SCLY	L-xylulose reductase	Selenocysteine lyase	0.135007	0.135007	0.018227	2.22045e-16
CD28:PDCD1	CD28	PDCD1	T-cell-specific surface glycoprotein CD28	Programmed cell death protein 1	0.134999	0.134999	0.0182247	2.22045e-16
ANXA10:CA9	ANXA10	CA9	Annexin A10	Carbonic anhydrase 9	0.134979	0.134979	0.0182194	2.22045e-16
PRDX1:PRDX6	PRDX1	PRDX6	Peroxiredoxin-1	Peroxiredoxin-6	0.134921	0.134921	0.0182038	2.22045e-16
PLAT:SERPINE1	PLAT	SERPINE1	Tissue-type plasminogen activator	Plasminogen activator inhibitor 1	0.134908	0.134908	0.0182	2.22045e-16
CD46:ITGB1	CD46	ITGB1	Membrane cofactor protein	Integrin beta-1	0.134867	0.134867	0.0181891	2.22045e-16
DOK2:GRAP2	DOK2	GRAP2	Docking protein 2	GRB2-related adapter protein 2	0.13485	0.13485	0.0181846	2.22045e-16
SERPINE1:SPARC	SERPINE1	SPARC	Plasminogen activator inhibitor 1	SPARC	0.134762	0.134762	0.0181609	2.22045e-16
CGA:PAEP	CGA	PAEP	Glycoprotein hormones alpha chain	Glycodelin	-0.134751	0.134751	0.0181578	2.22045e-16
ADGRG2:TGFBR3	ADGRG2	TGFBR3	Adhesion G-protein coupled receptor G2	Transforming growth factor beta receptor type 3	0.134712	0.134712	0.0181473	2.22045e-16
SCARA5:SEMA4D	SCARA5	SEMA4D	Scavenger receptor class A member 5	Semaphorin-4D	0.134549	0.134549	0.0181034	2.22045e-16
CGA:PROK1	CGA	PROK1	Glycoprotein hormones alpha chain	Prokineticin-1	-0.134474	0.134474	0.0180831	2.22045e-16
CCN5:NID2	CCN5	NID2	CCN family member 5	Nidogen-2	0.134292	0.134292	0.0180343	2.22045e-16
F11R:SOD2	F11R	SOD2	Junctional adhesion molecule A	Superoxide dismutase [Mn], mitochondrial	0.134291	0.134291	0.018034	2.22045e-16
CXCL11:CXCL9	CXCL11	CXCL9	C-X-C motif chemokine 11	C-X-C motif chemokine 9	0.134126	0.134126	0.0179899	2.22045e-16
CCL14:CCL2	CCL14	CCL2	C-C motif chemokine 14	C-C motif chemokine 2	0.134115	0.134115	0.0179869	2.22045e-16
CES2:FABP1	CES2	FABP1	Cocaine esterase	Fatty acid-binding protein, liver	0.134012	0.134012	0.0179592	2.22045e-16
HNRNPK:TIMP1	HNRNPK	TIMP1	Heterogeneous nuclear ribonucleoprotein K	Metalloproteinase inhibitor 1	0.133953	0.133953	0.0179434	2.22045e-16
ALDH1A1:PKLR	ALDH1A1	PKLR	Retinal dehydrogenase 1	Pyruvate kinase PKLR	0.133938	0.133938	0.0179395	2.22045e-16
CD22:FCER2	CD22	FCER2	B-cell receptor CD22	Low affinity immunoglobulin epsilon Fc receptor	0.133899	0.133899	0.017929	2.22045e-16
CES2:SULT2A1	CES2	SULT2A1	Cocaine esterase	Bile salt sulfotransferase	0.133852	0.133852	0.0179163	2.22045e-16
CDH15:CDH2	CDH15	CDH2	Cadherin-15	Cadherin-2	0.133845	0.133845	0.0179144	2.22045e-16
ACY1:SCLY	ACY1	SCLY	Aminoacylase-1	Selenocysteine lyase	0.133705	0.133705	0.0178769	2.22045e-16
CA13:PPIB	CA13	PPIB	Carbonic anhydrase 13	Peptidyl-prolyl cis-trans isomerase B	0.133693	0.133693	0.0178739	2.22045e-16
FCN2:ICAM1	FCN2	ICAM1	Ficolin-2	Intercellular adhesion molecule 1	0.133437	0.133437	0.0178055	2.22045e-16
LY75:PLAUR	LY75	PLAUR	Lymphocyte antigen 75	Urokinase plasminogen activator surface receptor	-0.133401	0.133401	0.0177958	2.22045e-16
DSG3:EPS8L2	DSG3	EPS8L2	Desmoglein-3	Epidermal growth factor receptor kinase substrate 8-like protein 2	0.13331	0.13331	0.0177716	2.22045e-16
CDH3:DSG3	CDH3	DSG3	Cadherin-3	Desmoglein-3	0.13308	0.13308	0.0177103	2.22045e-16
IL6ST:NTRK2	IL6ST	NTRK2	Interleukin-6 receptor subunit beta	BDNF/NT-3 growth factors receptor	0.132993	0.132993	0.0176873	2.22045e-16
CA2:SERPINB1	CA2	SERPINB1	Carbonic anhydrase 2	Leukocyte elastase inhibitor	0.132969	0.132969	0.0176807	2.22045e-16
ART3:MSTN	ART3	MSTN	Ecto-ADP-ribosyltransferase 3	Growth/differentiation factor 8	0.132963	0.132963	0.0176792	2.22045e-16
SCGB1A1:SCGB3A2	SCGB1A1	SCGB3A2	Uteroglobin	Secretoglobin family 3A member 2	0.132944	0.132944	0.017674	2.22045e-16
CHRDL1:MPIG6B	CHRDL1	MPIG6B	Chordin-like protein 1	Megakaryocyte and platelet inhibitory receptor G6b	0.132871	0.132871	0.0176546	2.22045e-16
LEPR:NTRK2	LEPR	NTRK2	Leptin receptor	BDNF/NT-3 growth factors receptor	0.132859	0.132859	0.0176516	2.22045e-16
DCBLD2:EPHA1	DCBLD2	EPHA1	Discoidin, CUB and LCCL domain-containing protein 2	Ephrin type-A receptor 1	0.132817	0.132817	0.0176404	2.22045e-16
CD209:LGALS4	CD209	LGALS4	CD209 antigen	Galectin-4	-0.132767	0.132767	0.017627	2.22045e-16
COMP:GP1BA	COMP	GP1BA	Cartilage oligomeric matrix protein	Platelet glycoprotein Ib alpha chain	0.132765	0.132765	0.0176264	2.22045e-16
CRHBP:PRCP	CRHBP	PRCP	Corticotropin-releasing factor-binding protein	Lysosomal Pro-X carboxypeptidase	0.132678	0.132678	0.0176035	2.22045e-16
MOG:OMG	MOG	OMG	Myelin-oligodendrocyte glycoprotein	Oligodendrocyte-myelin glycoprotein	0.132618	0.132618	0.0175874	2.22045e-16
CRIM1:SPOCK1	CRIM1	SPOCK1	Cysteine-rich motor neuron 1 protein	Testican-1	0.1326	0.1326	0.0175827	2.22045e-16
DDC:EPS8L2	DDC	EPS8L2	Aromatic-L-amino-acid decarboxylase	Epidermal growth factor receptor kinase substrate 8-like protein 2	0.132482	0.132482	0.0175514	2.22045e-16
FIS1:MPIG6B	FIS1	MPIG6B	Mitochondrial fission 1 protein	Megakaryocyte and platelet inhibitory receptor G6b	-0.132291	0.132291	0.0175008	2.22045e-16
IL1B:PLXNB3	IL1B	PLXNB3	Interleukin-1 beta	Plexin-B3	0.132283	0.132283	0.0174988	2.22045e-16
RET:TFF3	RET	TFF3	Proto-oncogene tyrosine-protein kinase receptor Ret	Trefoil factor 3	0.132247	0.132247	0.0174892	2.22045e-16
GLB1:NAAA	GLB1	NAAA	Beta-galactosidase	N-acylethanolamine-hydrolyzing acid amidase	0.132223	0.132223	0.0174828	2.22045e-16
BLMH:LTBP2	BLMH	LTBP2	Bleomycin hydrolase	Latent-transforming growth factor beta-binding protein 2	0.132219	0.132219	0.017482	2.22045e-16
AGR3:CES2	AGR3	CES2	Anterior gradient protein 3	Cocaine esterase	0.132177	0.132177	0.0174708	2.22045e-16
CD93:COL18A1	CD93	COL18A1	Complement component C1q receptor	Collagen alpha-1(XVIII) chain	0.132138	0.132138	0.0174606	2.22045e-16
CTRC:PLA2G1B	CTRC	PLA2G1B	Chymotrypsin-C	Phospholipase A2	0.132119	0.132119	0.0174555	2.22045e-16
CFC1:GHRL	CFC1	GHRL	Cryptic protein	Appetite-regulating hormone	0.1321	0.1321	0.0174504	2.22045e-16
EIF4EBP1:PLPBP	EIF4EBP1	PLPBP	Eukaryotic translation initiation factor 4E-binding protein 1	Pyridoxal phosphate homeostasis protein	0.131999	0.131999	0.0174237	2.22045e-16
LGALS3:XG	LGALS3	XG	Galectin-3	Glycoprotein Xg	0.131934	0.131934	0.0174066	2.22045e-16
DSC2:DSG2	DSC2	DSG2	Desmocollin-2	Desmoglein-2	0.131915	0.131915	0.0174017	2.22045e-16
ADH4:AGXT	ADH4	AGXT	All-trans-retinol dehydrogenase [NAD(+)] ADH4	Serine--pyruvate aminotransferase	0.131792	0.131792	0.0173691	2.22045e-16
CD6:SIT1	CD6	SIT1	T-cell differentiation antigen CD6	Signaling threshold-regulating transmembrane adapter 1	0.131753	0.131753	0.0173588	2.22045e-16
FXN:TRIAP1	FXN	TRIAP1	Frataxin, mitochondrial	TP53-regulated inhibitor of apoptosis 1	0.131721	0.131721	0.0173504	2.22045e-16
PMVK:SCARB2	PMVK	SCARB2	Phosphomevalonate kinase	Lysosome membrane protein 2	0.131675	0.131675	0.0173382	2.22045e-16
CC2D1A:DNMBP	CC2D1A	DNMBP	Coiled-coil and C2 domain-containing protein 1A	Dynamin-binding protein	0.131591	0.131591	0.0173162	2.22045e-16
GHRL:MLN	GHRL	MLN	Appetite-regulating hormone	Promotilin	0.131297	0.131297	0.017239	2.22045e-16
ANG:CCL14	ANG	CCL14	Angiogenin	C-C motif chemokine 14	0.131264	0.131264	0.0172302	2.22045e-16
GLRX:SF3B4	GLRX	SF3B4	Glutaredoxin-1	Splicing factor 3B subunit 4	0.131234	0.131234	0.0172223	2.22045e-16
SPARCL1:TIMP1	SPARCL1	TIMP1	SPARC-like protein 1	Metalloproteinase inhibitor 1	0.131022	0.131022	0.0171669	2.22045e-16
MPIG6B:SKAP2	MPIG6B	SKAP2	Megakaryocyte and platelet inhibitory receptor G6b	Src kinase-associated phosphoprotein 2	0.130879	0.130879	0.0171294	2.22045e-16
CD22:TREML2	CD22	TREML2	B-cell receptor CD22	Trem-like transcript 2 protein	0.13085	0.13085	0.0171218	2.22045e-16
CD69:CLEC1B	CD69	CLEC1B	Early activation antigen CD69	C-type lectin domain family 1 member B	0.130753	0.130753	0.0170964	2.22045e-16
CD40:TNFRSF14	CD40	TNFRSF14	Tumor necrosis factor receptor superfamily member 5	Tumor necrosis factor receptor superfamily member 14	0.130512	0.130512	0.0170334	2.22045e-16
DCTN2:VPS37A	DCTN2	VPS37A	Dynactin subunit 2	Vacuolar protein sorting-associated protein 37A	0.130487	0.130487	0.0170269	2.22045e-16
IRAK4:STAT5B	IRAK4	STAT5B	Interleukin-1 receptor-associated kinase 4	Signal transducer and activator of transcription 5B	0.130439	0.130439	0.0170144	2.22045e-16
BANK1:IKBKG	BANK1	IKBKG	B-cell scaffold protein with ankyrin repeats	NF-kappa-B essential modulator	0.13042	0.13042	0.0170094	2.22045e-16
AXIN1:BANK1	AXIN1	BANK1	Axin-1	B-cell scaffold protein with ankyrin repeats	0.130409	0.130409	0.0170065	2.22045e-16
PODXL2:SEZ6L	PODXL2	SEZ6L	Podocalyxin-like protein 2	Seizure 6-like protein	0.130408	0.130408	0.0170063	2.22045e-16
CDC37:SRC	CDC37	SRC	Hsp90 co-chaperone Cdc37	Proto-oncogene tyrosine-protein kinase Src	0.130362	0.130362	0.0169943	2.22045e-16
CD163:VCAM1	CD163	VCAM1	Scavenger receptor cysteine-rich type 1 protein M130	Vascular cell adhesion protein 1	0.130327	0.130327	0.0169852	2.22045e-16
AGER:BCAM	AGER	BCAM	Advanced glycosylation end product-specific receptor	Basal cell adhesion molecule	0.130277	0.130277	0.016972	2.22045e-16
CD69:SPON2	CD69	SPON2	Early activation antigen CD69	Spondin-2	0.130151	0.130151	0.0169394	2.22045e-16
IRAK4:MAP2K6	IRAK4	MAP2K6	Interleukin-1 receptor-associated kinase 4	Dual specificity mitogen-activated protein kinase kinase 6	0.130102	0.130102	0.0169265	2.22045e-16
CREG1:KLK10	CREG1	KLK10	Protein CREG1	Kallikrein-10	0.130018	0.130018	0.0169047	2.22045e-16
MEP1B:TNFSF10	MEP1B	TNFSF10	Meprin A subunit beta	Tumor necrosis factor ligand superfamily member 10	0.130011	0.130011	0.0169029	2.22045e-16
CEACAM1:P4HB	CEACAM1	P4HB	Carcinoembryonic antigen-related cell adhesion molecule 1	Protein disulfide-isomerase	0.12999	0.12999	0.0168975	2.22045e-16
CEBPB:LSP1	CEBPB	LSP1	CCAAT/enhancer-binding protein beta	Lymphocyte-specific protein 1	0.129874	0.129874	0.0168673	2.22045e-16
TCL1A:TNFRSF13C	TCL1A	TNFRSF13C	T-cell leukemia/lymphoma protein 1A	Tumor necrosis factor receptor superfamily member 13C	0.129861	0.129861	0.0168639	2.22045e-16
ANXA4:VEGFD	ANXA4	VEGFD	Annexin A4	Vascular endothelial growth factor D	0.12981	0.12981	0.0168507	2.22045e-16
CREG1:SIAE	CREG1	SIAE	Protein CREG1	Sialate O-acetylesterase	0.129783	0.129783	0.0168435	2.22045e-16
HSPG2:IGFBP6	HSPG2	IGFBP6	Basement membrane-specific heparan sulfate proteoglycan core protein	Insulin-like growth factor-binding protein 6	0.129745	0.129745	0.0168337	2.22045e-16
CD22:TNFRSF13C	CD22	TNFRSF13C	B-cell receptor CD22	Tumor necrosis factor receptor superfamily member 13C	0.129638	0.129638	0.0168061	2.22045e-16
MPIG6B:SNAP23	MPIG6B	SNAP23	Megakaryocyte and platelet inhibitory receptor G6b	Synaptosomal-associated protein 23	0.129525	0.129525	0.0167766	2.22045e-16
ITGB1BP2:PDLIM7	ITGB1BP2	PDLIM7	Integrin beta-1-binding protein 2	PDZ and LIM domain protein 7	0.129523	0.129523	0.0167762	2.22045e-16
BMP4:BMP6	BMP4	BMP6	Bone morphogenetic protein 4	Bone morphogenetic protein 6	0.129448	0.129448	0.0167568	2.22045e-16
CPE:TACSTD2	CPE	TACSTD2	Carboxypeptidase E	Tumor-associated calcium signal transducer 2	0.129437	0.129437	0.0167539	2.22045e-16
FCAR:LY96	FCAR	LY96	Immunoglobulin alpha Fc receptor	Lymphocyte antigen 96	0.129413	0.129413	0.0167476	2.22045e-16
GAL:KLK6	GAL	KLK6	Galanin peptides	Kallikrein-6	0.129382	0.129382	0.0167398	2.22045e-16
DSG3:MMP12	DSG3	MMP12	Desmoglein-3	Macrophage metalloelastase	0.129333	0.129333	0.0167271	2.22045e-16
CTSF:IDUA	CTSF	IDUA	Cathepsin F	Alpha-L-iduronidase	0.129174	0.129174	0.016686	2.22045e-16
AGR2:KRT19	AGR2	KRT19	Anterior gradient protein 2 homolog	Keratin, type I cytoskeletal 19	0.129153	0.129153	0.0166804	2.22045e-16
NCK2:PLA2G4A	NCK2	PLA2G4A	Cytoplasmic protein NCK2	Cytosolic phospholipase A2	0.129115	0.129115	0.0166706	2.22045e-16
GZMB:NCR1	GZMB	NCR1	Granzyme B	Natural cytotoxicity triggering receptor 1	0.129083	0.129083	0.0166623	2.22045e-16
PLA2G7:TFPI	PLA2G7	TFPI	Platelet-activating factor acetylhydrolase	Tissue factor pathway inhibitor	0.12908	0.12908	0.0166616	2.22045e-16
IL19:KLK1	IL19	KLK1	Interleukin-19	Kallikrein-1	0.129032	0.129032	0.0166493	2.22045e-16
COL1A1:THBS2	COL1A1	THBS2	Collagen alpha-1(I) chain	Thrombospondin-2	0.129011	0.129011	0.0166437	2.22045e-16
FSTL3:TNFRSF14	FSTL3	TNFRSF14	Follistatin-related protein 3	Tumor necrosis factor receptor superfamily member 14	0.128971	0.128971	0.0166336	2.22045e-16
ARG1:LGALS7_LGALS7B	ARG1	LGALS7_LGALS7B	Arginase-1	Galectin-7	0.128963	0.128963	0.0166314	2.22045e-16
HAVCR2:VSIG4	HAVCR2	VSIG4	Hepatitis A virus cellular receptor 2	V-set and immunoglobulin domain-containing protein 4	0.12896	0.12896	0.0166307	2.22045e-16
CES3:SUMF2	CES3	SUMF2	Carboxylesterase 3	Inactive C-alpha-formylglycine-generating enzyme 2	0.128894	0.128894	0.0166137	2.22045e-16
IFNGR2:IL10RB	IFNGR2	IL10RB	Interferon gamma receptor 2	Interleukin-10 receptor subunit beta	-0.128833	0.128833	0.0165979	2.22045e-16
KRT5:LGALS7_LGALS7B	KRT5	LGALS7_LGALS7B	Keratin, type II cytoskeletal 5	Galectin-7	0.128813	0.128813	0.0165929	2.22045e-16
CCL21:TNFSF11	CCL21	TNFSF11	C-C motif chemokine 21	Tumor necrosis factor ligand superfamily member 11	0.128803	0.128803	0.0165903	2.22045e-16
SNAP29:SRC	SNAP29	SRC	Synaptosomal-associated protein 29	Proto-oncogene tyrosine-protein kinase Src	0.12873	0.12873	0.0165713	2.22045e-16
CD14:CDH1	CD14	CDH1	Monocyte differentiation antigen CD14	Cadherin-1	0.1286	0.1286	0.016538	2.22045e-16
LPL:LRP1	LPL	LRP1	Lipoprotein lipase	Prolow-density lipoprotein receptor-related protein 1	0.128551	0.128551	0.0165254	2.22045e-16
IFNGR1:OMD	IFNGR1	OMD	Interferon gamma receptor 1	Osteomodulin	0.128434	0.128434	0.0164953	2.22045e-16
ADA2:ICAM1	ADA2	ICAM1	Adenosine deaminase 2	Intercellular adhesion molecule 1	0.128407	0.128407	0.0164884	2.22045e-16
CD40:FIS1	CD40	FIS1	Tumor necrosis factor receptor superfamily member 5	Mitochondrial fission 1 protein	0.128343	0.128343	0.016472	2.22045e-16
CTSC:SCGB1A1	CTSC	SCGB1A1	Dipeptidyl peptidase 1	Uteroglobin	0.128326	0.128326	0.0164676	2.22045e-16
CD46:CST3	CD46	CST3	Membrane cofactor protein	Cystatin-C	-0.128304	0.128304	0.016462	2.22045e-16
AARSD1:UBAC1	AARSD1	UBAC1	Alanyl-tRNA editing protein Aarsd1	Ubiquitin-associated domain-containing protein 1	0.128304	0.128304	0.016462	2.22045e-16
FOLR3:L1CAM	FOLR3	L1CAM	Folate receptor gamma	Neural cell adhesion molecule L1	-0.12819	0.12819	0.0164327	2.22045e-16
CEACAM5:IGFBP4	CEACAM5	IGFBP4	Carcinoembryonic antigen-related cell adhesion molecule 5	Insulin-like growth factor-binding protein 4	0.12818	0.12818	0.0164302	2.22045e-16
ADA2:CD46	ADA2	CD46	Adenosine deaminase 2	Membrane cofactor protein	0.12811	0.12811	0.0164122	2.22045e-16
CES1:CRELD2	CES1	CRELD2	Liver carboxylesterase 1	Protein disulfide isomerase CRELD2	0.128073	0.128073	0.0164027	2.22045e-16
BMP4:CHMP1A	BMP4	CHMP1A	Bone morphogenetic protein 4	Charged multivesicular body protein 1a	-0.128021	0.128021	0.0163894	2.22045e-16
AGER:SFTPD	AGER	SFTPD	Advanced glycosylation end product-specific receptor	Pulmonary surfactant-associated protein D	0.128013	0.128013	0.0163873	2.22045e-16
CR2:SEMA7A	CR2	SEMA7A	Complement receptor type 2	Semaphorin-7A	0.127947	0.127947	0.0163705	2.22045e-16
PCSK9:PRSS8	PCSK9	PRSS8	Proprotein convertase subtilisin/kexin type 9	Prostasin	0.1279	0.1279	0.0163585	2.22045e-16
GP1BA:TGFBI	GP1BA	TGFBI	Platelet glycoprotein Ib alpha chain	Transforming growth factor-beta-induced protein ig-h3	0.127891	0.127891	0.0163562	2.22045e-16
KITLG:THPO	KITLG	THPO	Kit ligand	Thrombopoietin	0.127799	0.127799	0.0163325	2.22045e-16
ANXA4:GPNMB	ANXA4	GPNMB	Annexin A4	Transmembrane glycoprotein NMB	0.127749	0.127749	0.0163199	2.22045e-16
ANGPT2:LIFR	ANGPT2	LIFR	Angiopoietin-2	Leukemia inhibitory factor receptor	0.127624	0.127624	0.0162879	2.22045e-16
AIFM1:GFER	AIFM1	GFER	Apoptosis-inducing factor 1, mitochondrial	FAD-linked sulfhydryl oxidase ALR	0.127539	0.127539	0.0162662	2.22045e-16
DLL1:FOLR3	DLL1	FOLR3	Delta-like protein 1	Folate receptor gamma	-0.127533	0.127533	0.0162647	2.22045e-16
DLL1:TGFBR2	DLL1	TGFBR2	Delta-like protein 1	TGF-beta receptor type-2	0.127488	0.127488	0.0162533	2.22045e-16
DBNL:MANF	DBNL	MANF	Drebrin-like protein	Mesencephalic astrocyte-derived neurotrophic factor	0.127452	0.127452	0.0162441	2.22045e-16
TACC3:TRIAP1	TACC3	TRIAP1	Transforming acidic coiled-coil-containing protein 3	TP53-regulated inhibitor of apoptosis 1	-0.12742	0.12742	0.016236	2.22045e-16
CDH1:VASN	CDH1	VASN	Cadherin-1	Vasorin	0.127382	0.127382	0.0162261	2.22045e-16
CD93:REG1A	CD93	REG1A	Complement component C1q receptor	Lithostathine-1-alpha	0.127326	0.127326	0.016212	2.22045e-16
AK1:EIF4EBP1	AK1	EIF4EBP1	Adenylate kinase isoenzyme 1	Eukaryotic translation initiation factor 4E-binding protein 1	0.127231	0.127231	0.0161876	2.22045e-16
NPDC1:PLAT	NPDC1	PLAT	Neural proliferation differentiation and control protein 1	Tissue-type plasminogen activator	0.127184	0.127184	0.0161757	2.22045e-16
ANGPTL3:IGFBP6	ANGPTL3	IGFBP6	Angiopoietin-related protein 3	Insulin-like growth factor-binding protein 6	0.127068	0.127068	0.0161463	2.22045e-16
CREG1:P4HB	CREG1	P4HB	Protein CREG1	Protein disulfide-isomerase	0.127032	0.127032	0.0161371	2.22045e-16
CD8A:GZMA	CD8A	GZMA	T-cell surface glycoprotein CD8 alpha chain	Granzyme A	0.126927	0.126927	0.0161104	2.22045e-16
DNMBP:PTPN1	DNMBP	PTPN1	Dynamin-binding protein	Tyrosine-protein phosphatase non-receptor type 1	0.126925	0.126925	0.0161099	2.22045e-16
ANXA10:TFF2	ANXA10	TFF2	Annexin A10	Trefoil factor 2	0.126875	0.126875	0.0160973	2.22045e-16
HSD11B1:SMPD1	HSD11B1	SMPD1	Corticosteroid 11-beta-dehydrogenase isozyme 1	Sphingomyelin phosphodiesterase	0.126868	0.126868	0.0160956	2.22045e-16
MAVS:PTPN1	MAVS	PTPN1	Mitochondrial antiviral-signaling protein	Tyrosine-protein phosphatase non-receptor type 1	0.126857	0.126857	0.0160928	2.22045e-16
NELL1:SPOCK1	NELL1	SPOCK1	Protein kinase C-binding protein NELL1	Testican-1	0.126849	0.126849	0.0160907	2.22045e-16
CCN1:DEFB4A_DEFB4B	CCN1	DEFB4A_DEFB4B	CCN family member 1	Beta-defensin 4A	0.126713	0.126713	0.0160562	2.22045e-16
BLVRB:CA2	BLVRB	CA2	Flavin reductase	Carbonic anhydrase 2	0.12671	0.12671	0.0160554	2.22045e-16
ICAM3:SLAMF7	ICAM3	SLAMF7	Intercellular adhesion molecule 3	SLAM family member 7	0.126656	0.126656	0.0160417	2.22045e-16
CDH1:CDH17	CDH1	CDH17	Cadherin-1	Cadherin-17	0.126656	0.126656	0.0160416	2.22045e-16
ACTA2:DCTN6	ACTA2	DCTN6	Actin, aortic smooth muscle	Dynactin subunit 6	0.126606	0.126606	0.0160291	2.22045e-16
TNFRSF10A:TNFSF11	TNFRSF10A	TNFSF11	Tumor necrosis factor receptor superfamily member 10A	Tumor necrosis factor ligand superfamily member 11	-0.126591	0.126591	0.0160253	2.22045e-16
NECTIN4:SPINT1	NECTIN4	SPINT1	Nectin-4	Kunitz-type protease inhibitor 1	0.126524	0.126524	0.0160084	2.22045e-16
NRCAM:NTRK2	NRCAM	NTRK2	Neuronal cell adhesion molecule	BDNF/NT-3 growth factors receptor	0.126471	0.126471	0.015995	2.22045e-16
AIFM1:COX5B	AIFM1	COX5B	Apoptosis-inducing factor 1, mitochondrial	Cytochrome c oxidase subunit 5B, mitochondrial	0.126227	0.126227	0.0159334	2.22045e-16
AGR2:BAX	AGR2	BAX	Anterior gradient protein 2 homolog	Apoptosis regulator BAX	0.126145	0.126145	0.0159126	2.22045e-16
AMY2A:CSTB	AMY2A	CSTB	Pancreatic alpha-amylase	Cystatin-B	0.126097	0.126097	0.0159004	2.22045e-16
APLP1:NRCAM	APLP1	NRCAM	Amyloid-like protein 1	Neuronal cell adhesion molecule	0.126083	0.126083	0.0158969	2.22045e-16
IKBKG:INPPL1	IKBKG	INPPL1	NF-kappa-B essential modulator	Phosphatidylinositol 3,4,5-trisphosphate 5-phosphatase 2	0.126036	0.126036	0.015885	2.22045e-16
CA1:CA2	CA1	CA2	Carbonic anhydrase 1	Carbonic anhydrase 2	0.126035	0.126035	0.0158849	2.22045e-16
SH2B3:TBL1X	SH2B3	TBL1X	SH2B adapter protein 3	F-box-like/WD repeat-containing protein TBL1X	0.12598	0.12598	0.015871	2.22045e-16
GAL:LGALS7_LGALS7B	GAL	LGALS7_LGALS7B	Galanin peptides	Galectin-7	0.12588	0.12588	0.0158457	2.22045e-16
ANGPT1:PDGFB	ANGPT1	PDGFB	Angiopoietin-1	Platelet-derived growth factor subunit B	0.125868	0.125868	0.0158427	2.22045e-16
CPM:SMPD1	CPM	SMPD1	Carboxypeptidase M	Sphingomyelin phosphodiesterase	0.125854	0.125854	0.0158393	2.22045e-16
IRAK1:RABGAP1L	IRAK1	RABGAP1L	Interleukin-1 receptor-associated kinase 1	Rab GTPase-activating protein 1-like	0.125797	0.125797	0.015825	2.22045e-16
CD34:DDR1	CD34	DDR1	Hematopoietic progenitor cell antigen CD34	Epithelial discoidin domain-containing receptor 1	0.125793	0.125793	0.015824	2.22045e-16
DBI:TMSB10	DBI	TMSB10	Acyl-CoA-binding protein	Thymosin beta-10	0.125742	0.125742	0.0158111	2.22045e-16
GDF2:LRPAP1	GDF2	LRPAP1	Growth/differentiation factor 2	Alpha-2-macroglobulin receptor-associated protein	-0.125634	0.125634	0.0157838	2.22045e-16
MFAP5:TGFBR3	MFAP5	TGFBR3	Microfibrillar-associated protein 5	Transforming growth factor beta receptor type 3	0.125527	0.125527	0.015757	2.22045e-16
DFFA:HPCAL1	DFFA	HPCAL1	DNA fragmentation factor subunit alpha	Hippocalcin-like protein 1	0.12552	0.12552	0.0157552	2.22045e-16
ITGB7:KLRB1	ITGB7	KLRB1	Integrin beta-7	Killer cell lectin-like receptor subfamily B member 1	0.12545	0.12545	0.0157376	2.22045e-16
CRKL:DBNL	CRKL	DBNL	Crk-like protein	Drebrin-like protein	0.125388	0.125388	0.0157221	2.22045e-16
COL6A3:HSPG2	COL6A3	HSPG2	Collagen alpha-3(VI) chain	Basement membrane-specific heparan sulfate proteoglycan core protein	0.125222	0.125222	0.0156806	2.22045e-16
FCGR2A:HSPG2	FCGR2A	HSPG2	Low affinity immunoglobulin gamma Fc region receptor II-a	Basement membrane-specific heparan sulfate proteoglycan core protein	0.125205	0.125205	0.0156764	2.22045e-16
EREG:SPINK6	EREG	SPINK6	Proepiregulin	Serine protease inhibitor Kazal-type 6	0.125077	0.125077	0.0156442	2.22045e-16
CAPG:LGALS7_LGALS7B	CAPG	LGALS7_LGALS7B	Macrophage-capping protein	Galectin-7	0.125042	0.125042	0.0156355	2.22045e-16
CREG1:NRP1	CREG1	NRP1	Protein CREG1	Neuropilin-1	-0.125033	0.125033	0.0156333	2.22045e-16
ALDH1A1:BLVRB	ALDH1A1	BLVRB	Retinal dehydrogenase 1	Flavin reductase	0.125009	0.125009	0.0156272	2.22045e-16
CDKN1A:DAB2	CDKN1A	DAB2	Cyclin-dependent kinase inhibitor 1	Disabled homolog 2	0.124975	0.124975	0.0156188	2.22045e-16
DAG1:F2R	DAG1	F2R	Dystroglycan	Proteinase-activated receptor 1	0.124947	0.124947	0.0156119	2.22045e-16
MPIG6B:PTPN6	MPIG6B	PTPN6	Megakaryocyte and platelet inhibitory receptor G6b	Tyrosine-protein phosphatase non-receptor type 6	0.124921	0.124921	0.0156051	2.22045e-16
FOLR3:TNFRSF12A	FOLR3	TNFRSF12A	Folate receptor gamma	Tumor necrosis factor receptor superfamily member 12A	-0.124817	0.124817	0.0155792	2.22045e-16
B4GALT1:PTPN6	B4GALT1	PTPN6	Beta-1,4-galactosyltransferase 1	Tyrosine-protein phosphatase non-receptor type 6	0.124745	0.124745	0.0155613	2.22045e-16
NECTIN4:TGFBR2	NECTIN4	TGFBR2	Nectin-4	TGF-beta receptor type-2	0.124689	0.124689	0.0155473	2.22045e-16
MAD1L1:RBKS	MAD1L1	RBKS	Mitotic spindle assembly checkpoint protein MAD1	Ribokinase	0.124681	0.124681	0.0155453	2.22045e-16
CNDP1:IGFBP3	CNDP1	IGFBP3	Beta-Ala-His dipeptidase	Insulin-like growth factor-binding protein 3	0.12466	0.12466	0.01554	2.22045e-16
PLXNA4:SUSD1	PLXNA4	SUSD1	Plexin-A4	Sushi domain-containing protein 1	0.124595	0.124595	0.0155238	2.22045e-16
APEX1:MNDA	APEX1	MNDA	DNA-(apurinic or apyrimidinic site) endonuclease	Myeloid cell nuclear differentiation antigen	0.124452	0.124452	0.0154883	2.22045e-16
LY6D:WFDC12	LY6D	WFDC12	Lymphocyte antigen 6D	WAP four-disulfide core domain protein 12	0.124443	0.124443	0.015486	2.22045e-16
CD63:SIGLEC1	CD63	SIGLEC1	CD63 antigen	Sialoadhesin	-0.124441	0.124441	0.0154856	2.22045e-16
DNAJA2:LAT	DNAJA2	LAT	DnaJ homolog subfamily A member 2	Linker for activation of T-cells family member 1	0.124379	0.124379	0.0154701	2.22045e-16
QPCT:RNASET2	QPCT	RNASET2	Glutaminyl-peptide cyclotransferase	Ribonuclease T2	0.124317	0.124317	0.0154547	2.22045e-16
LEP:LEPR	LEP	LEPR	Leptin	Leptin receptor	-0.124229	0.124229	0.0154327	2.22045e-16
GFRA2:SMAD5	GFRA2	SMAD5	GDNF family receptor alpha-2	Mothers against decapentaplegic homolog 5	0.124219	0.124219	0.0154303	2.22045e-16
FLT4:SIGLEC9	FLT4	SIGLEC9	Vascular endothelial growth factor receptor 3	Sialic acid-binding Ig-like lectin 9	0.124129	0.124129	0.015408	2.22045e-16
CCL19:CCL21	CCL19	CCL21	C-C motif chemokine 19	C-C motif chemokine 21	0.124121	0.124121	0.0154059	2.22045e-16
GALNT2:LILRB5	GALNT2	LILRB5	Polypeptide N-acetylgalactosaminyltransferase 2	Leukocyte immunoglobulin-like receptor subfamily B member 5	0.124098	0.124098	0.0154003	2.22045e-16
RRM2:TNFRSF8	RRM2	TNFRSF8	Ribonucleoside-diphosphate reductase subunit M2	Tumor necrosis factor receptor superfamily member 8	0.124062	0.124062	0.0153914	2.22045e-16
APOM:PROC	APOM	PROC	Apolipoprotein M	Vitamin K-dependent protein C	0.123967	0.123967	0.0153678	2.22045e-16
FGF23:TFRC	FGF23	TFRC	Fibroblast growth factor 23	Transferrin receptor protein 1	0.123917	0.123917	0.0153554	2.22045e-16
HSPB6:NOS1	HSPB6	NOS1	Heat shock protein beta-6	Nitric oxide synthase, brain	0.123833	0.123833	0.0153346	2.22045e-16
CXCL9:TNFRSF8	CXCL9	TNFRSF8	C-X-C motif chemokine 9	Tumor necrosis factor receptor superfamily member 8	0.123814	0.123814	0.01533	2.22045e-16
BAX:IL34	BAX	IL34	Apoptosis regulator BAX	Interleukin-34	0.123675	0.123675	0.0152955	2.22045e-16
ATP5IF1:MANF	ATP5IF1	MANF	ATPase inhibitor, mitochondrial	Mesencephalic astrocyte-derived neurotrophic factor	0.12367	0.12367	0.0152943	2.22045e-16
ITGB1BP2:TIA1	ITGB1BP2	TIA1	Integrin beta-1-binding protein 2	Nucleolysin TIA-1 isoform p40	0.12363	0.12363	0.0152843	2.22045e-16
CDON:WFIKKN2	CDON	WFIKKN2	Cell adhesion molecule-related/down-regulated by oncogenes	WAP, Kazal, immunoglobulin, Kunitz and NTR domain-containing protein 2	0.123623	0.123623	0.0152826	2.22045e-16
HSD11B1:KITLG	HSD11B1	KITLG	Corticosteroid 11-beta-dehydrogenase isozyme 1	Kit ligand	0.123615	0.123615	0.0152805	2.22045e-16
EFNA1:TNFRSF1A	EFNA1	TNFRSF1A	Ephrin-A1	Tumor necrosis factor receptor superfamily member 1A	0.123563	0.123563	0.0152677	2.22045e-16
ALPP:MSLN	ALPP	MSLN	Alkaline phosphatase, placental type	Mesothelin	0.123522	0.123522	0.0152577	2.22045e-16
CLC:MNDA	CLC	MNDA	Galectin-10	Myeloid cell nuclear differentiation antigen	-0.123372	0.123372	0.0152208	2.22045e-16
APEX1:METAP2	APEX1	METAP2	DNA-(apurinic or apyrimidinic site) endonuclease	Methionine aminopeptidase 2	0.123368	0.123368	0.0152197	2.22045e-16
CD14:CD93	CD14	CD93	Monocyte differentiation antigen CD14	Complement component C1q receptor	0.123361	0.123361	0.0152179	2.22045e-16
LHPP:LY6D	LHPP	LY6D	Phospholysine phosphohistidine inorganic pyrophosphate phosphatase	Lymphocyte antigen 6D	0.123329	0.123329	0.0152101	2.22045e-16
MSR1:SCARF2	MSR1	SCARF2	Macrophage scavenger receptor types I and II	Scavenger receptor class F member 2	0.123327	0.123327	0.0152096	2.22045e-16
ERBB4:NELL1	ERBB4	NELL1	Receptor tyrosine-protein kinase erbB-4	Protein kinase C-binding protein NELL1	0.123275	0.123275	0.0151966	2.22045e-16
DTX3:HSPB6	DTX3	HSPB6	Probable E3 ubiquitin-protein ligase DTX3	Heat shock protein beta-6	0.123258	0.123258	0.0151926	2.22045e-16
IL13RA1:MDK	IL13RA1	MDK	Interleukin-13 receptor subunit alpha-1	Midkine	0.123236	0.123236	0.0151871	2.22045e-16
CRLF1:MASP1	CRLF1	MASP1	Cytokine receptor-like factor 1	Mannan-binding lectin serine protease 1	0.1232	0.1232	0.0151783	2.22045e-16
FGF21:FST	FGF21	FST	Fibroblast growth factor 21	Follistatin	-0.123176	0.123176	0.0151723	2.22045e-16
GLRX:QDPR	GLRX	QDPR	Glutaredoxin-1	Dihydropteridine reductase	0.123161	0.123161	0.0151685	2.22045e-16
ENO1:SERPINB6	ENO1	SERPINB6	Alpha-enolase	Serpin B6	0.12313	0.12313	0.015161	2.22045e-16
JCHAIN:YTHDF3	JCHAIN	YTHDF3	Immunoglobulin J chain	YTH domain-containing family protein 3	0.123061	0.123061	0.0151439	2.22045e-16
ANPEP:BST2	ANPEP	BST2	Aminopeptidase N	Bone marrow stromal antigen 2	0.123055	0.123055	0.0151425	2.22045e-16
NSFL1C:SIRPB1	NSFL1C	SIRPB1	NSFL1 cofactor p47	Signal-regulatory protein beta-1	-0.122973	0.122973	0.0151224	2.22045e-16
ADGRG2:SIGLEC7	ADGRG2	SIGLEC7	Adhesion G-protein coupled receptor G2	Sialic acid-binding Ig-like lectin 7	0.122947	0.122947	0.0151159	2.22045e-16
ISLR2:MET	ISLR2	MET	Immunoglobulin superfamily containing leucine-rich repeat protein 2	Hepatocyte growth factor receptor	0.122929	0.122929	0.0151116	2.22045e-16
CNTN3:CPM	CNTN3	CPM	Contactin-3	Carboxypeptidase M	0.122916	0.122916	0.0151084	2.22045e-16
ACE2:MME	ACE2	MME	Angiotensin-converting enzyme 2	Neprilysin	0.122876	0.122876	0.0150986	2.22045e-16
CLEC1B:VTA1	CLEC1B	VTA1	C-type lectin domain family 1 member B	Vacuolar protein sorting-associated protein VTA1 homolog	0.122765	0.122765	0.0150711	2.22045e-16
HSPG2:VASN	HSPG2	VASN	Basement membrane-specific heparan sulfate proteoglycan core protein	Vasorin	0.122695	0.122695	0.0150542	2.22045e-16
NSFL1C:PDCD5	NSFL1C	PDCD5	NSFL1 cofactor p47	Programmed cell death protein 5	0.122693	0.122693	0.0150537	2.22045e-16
CTRC:DNER	CTRC	DNER	Chymotrypsin-C	Delta and Notch-like epidermal growth factor-related receptor	0.122629	0.122629	0.0150379	2.22045e-16
GUSB:PRCP	GUSB	PRCP	Beta-glucuronidase	Lysosomal Pro-X carboxypeptidase	0.122602	0.122602	0.0150312	2.22045e-16
GZMB:IL15	GZMB	IL15	Granzyme B	Interleukin-15	-0.122599	0.122599	0.0150306	2.22045e-16
DNPH1:PKLR	DNPH1	PKLR	2'-deoxynucleoside 5'-phosphate N-hydrolase 1	Pyruvate kinase PKLR	0.122598	0.122598	0.0150303	2.22045e-16
COMP:TGFBI	COMP	TGFBI	Cartilage oligomeric matrix protein	Transforming growth factor-beta-induced protein ig-h3	0.122595	0.122595	0.0150295	2.22045e-16
MMP9:SERPINB1	MMP9	SERPINB1	Matrix metalloproteinase-9	Leukocyte elastase inhibitor	0.122535	0.122535	0.0150147	2.22045e-16
CHRDL1:CRELD2	CHRDL1	CRELD2	Chordin-like protein 1	Protein disulfide isomerase CRELD2	0.122503	0.122503	0.015007	2.22045e-16
ERBB3:GLOD4	ERBB3	GLOD4	Receptor tyrosine-protein kinase erbB-3	Glyoxalase domain-containing protein 4	0.122393	0.122393	0.01498	2.22045e-16
LY96:TXNDC15	LY96	TXNDC15	Lymphocyte antigen 96	Thioredoxin domain-containing protein 15	0.12238	0.12238	0.0149769	2.22045e-16
CHMP1A:SNAP29	CHMP1A	SNAP29	Charged multivesicular body protein 1a	Synaptosomal-associated protein 29	0.122331	0.122331	0.0149649	2.22045e-16
ANGPT1:FOLR1	ANGPT1	FOLR1	Angiopoietin-1	Folate receptor alpha	0.122279	0.122279	0.0149521	2.22045e-16
CRTAC1:ERP44	CRTAC1	ERP44	Cartilage acidic protein 1	Endoplasmic reticulum resident protein 44	-0.122103	0.122103	0.014909	2.22045e-16
KLK13:S100A12	KLK13	S100A12	Kallikrein-13	Protein S100-A12	0.122069	0.122069	0.0149008	2.22045e-16
FSTL3:IGFBP4	FSTL3	IGFBP4	Follistatin-related protein 3	Insulin-like growth factor-binding protein 4	0.122068	0.122068	0.0149007	2.22045e-16
SPARC:VEGFC	SPARC	VEGFC	SPARC	Vascular endothelial growth factor C	0.122068	0.122068	0.0149006	2.22045e-16
PLXNA4:SKAP2	PLXNA4	SKAP2	Plexin-A4	Src kinase-associated phosphoprotein 2	0.12206	0.12206	0.0148985	2.22045e-16
FSTL3:TIMP4	FSTL3	TIMP4	Follistatin-related protein 3	Metalloproteinase inhibitor 4	0.122059	0.122059	0.0148984	2.22045e-16
C1QA:FKBP1B	C1QA	FKBP1B	Complement C1q subcomponent subunit A	Peptidyl-prolyl cis-trans isomerase FKBP1B	0.122037	0.122037	0.014893	2.22045e-16
PLPBP:SNX9	PLPBP	SNX9	Pyridoxal phosphate homeostasis protein	Sorting nexin-9	0.121821	0.121821	0.0148404	2.22045e-16
CDH3:CHRDL2	CDH3	CHRDL2	Cadherin-3	Chordin-like protein 2	0.121696	0.121696	0.01481	2.22045e-16
OMD:SPINT2	OMD	SPINT2	Osteomodulin	Kunitz-type protease inhibitor 2	0.121655	0.121655	0.0148	2.22045e-16
SERPINB6:SMPD1	SERPINB6	SMPD1	Serpin B6	Sphingomyelin phosphodiesterase	0.121607	0.121607	0.0147883	2.22045e-16
CDHR2:MME	CDHR2	MME	Cadherin-related family member 2	Neprilysin	0.121425	0.121425	0.014744	2.22045e-16
FGR:NCF2	FGR	NCF2	Tyrosine-protein kinase Fgr	Neutrophil cytosol factor 2	0.121387	0.121387	0.0147349	2.22045e-16
DBNL:SKAP2	DBNL	SKAP2	Drebrin-like protein	Src kinase-associated phosphoprotein 2	0.121384	0.121384	0.014734	2.22045e-16
CD209:COL18A1	CD209	COL18A1	CD209 antigen	Collagen alpha-1(XVIII) chain	0.12138	0.12138	0.014733	2.22045e-16
FST:FURIN	FST	FURIN	Follistatin	Furin	0.121369	0.121369	0.0147303	2.22045e-16
AMFR:TPMT	AMFR	TPMT	E3 ubiquitin-protein ligase AMFR	Thiopurine S-methyltransferase	0.121214	0.121214	0.0146927	2.22045e-16
GFRA3:SETMAR	GFRA3	SETMAR	GDNF family receptor alpha-3	Histone-lysine N-methyltransferase SETMAR	0.121149	0.121149	0.0146771	2.22045e-16
AGR2:S100A16	AGR2	S100A16	Anterior gradient protein 2 homolog	Protein S100-A16	0.121142	0.121142	0.0146753	2.22045e-16
CXCL12:ESM1	CXCL12	ESM1	Stromal cell-derived factor 1	Endothelial cell-specific molecule 1	0.121112	0.121112	0.0146681	2.22045e-16
AMFR:GGA1	AMFR	GGA1	E3 ubiquitin-protein ligase AMFR	ADP-ribosylation factor-binding protein GGA1	0.121087	0.121087	0.0146621	2.22045e-16
CDH1:TFPI	CDH1	TFPI	Cadherin-1	Tissue factor pathway inhibitor	0.121079	0.121079	0.01466	2.22045e-16
ITGB1:VASN	ITGB1	VASN	Integrin beta-1	Vasorin	0.120926	0.120926	0.0146231	2.22045e-16
LGALS3:LGALS9	LGALS3	LGALS9	Galectin-3	Galectin-9	0.120921	0.120921	0.0146218	2.22045e-16
CDON:ERBB3	CDON	ERBB3	Cell adhesion molecule-related/down-regulated by oncogenes	Receptor tyrosine-protein kinase erbB-3	0.120897	0.120897	0.014616	2.22045e-16
ITGA6:RAB6A	ITGA6	RAB6A	Integrin alpha-6	Ras-related protein Rab-6A	0.120862	0.120862	0.0146075	2.22045e-16
DAG1:SEMA4D	DAG1	SEMA4D	Dystroglycan	Semaphorin-4D	0.12081	0.12081	0.014595	2.22045e-16
PKLR:TGM2	PKLR	TGM2	Pyruvate kinase PKLR	Protein-glutamine gamma-glutamyltransferase 2	0.120788	0.120788	0.0145898	2.22045e-16
ACP5:FGF23	ACP5	FGF23	Tartrate-resistant acid phosphatase type 5	Fibroblast growth factor 23	-0.120654	0.120654	0.0145575	2.22045e-16
LAMP2:SERPINB6	LAMP2	SERPINB6	Lysosome-associated membrane glycoprotein 2	Serpin B6	0.120638	0.120638	0.0145535	2.22045e-16
CHAC2:TPMT	CHAC2	TPMT	Glutathione-specific gamma-glutamylcyclotransferase 2	Thiopurine S-methyltransferase	0.12057	0.12057	0.0145372	2.22045e-16
C2:CR2	C2	CR2	Complement C2	Complement receptor type 2	0.120507	0.120507	0.014522	2.22045e-16
ELOA:POLR2F	ELOA	POLR2F	Elongin-A	DNA-directed RNA polymerases I, II, and III subunit RPABC2	0.120419	0.120419	0.0145007	2.22045e-16
STK11:TIA1	STK11	TIA1	Serine/threonine-protein kinase STK11	Nucleolysin TIA-1 isoform p40	0.120413	0.120413	0.0144993	2.22045e-16
AREG:EGFR	AREG	EGFR	Amphiregulin	Epidermal growth factor receptor	-0.120403	0.120403	0.0144968	2.22045e-16
B4GALT1:PLA2G4A	B4GALT1	PLA2G4A	Beta-1,4-galactosyltransferase 1	Cytosolic phospholipase A2	0.12038	0.12038	0.0144912	2.22045e-16
ICAM2:SELE	ICAM2	SELE	Intercellular adhesion molecule 2	E-selectin	0.120377	0.120377	0.0144906	2.22045e-16
DCTN2:MZT1	DCTN2	MZT1	Dynactin subunit 2	Mitotic-spindle organizing protein 1	0.120376	0.120376	0.0144904	2.22045e-16
BMP6:EFEMP1	BMP6	EFEMP1	Bone morphogenetic protein 6	EGF-containing fibulin-like extracellular matrix protein 1	0.120338	0.120338	0.0144813	2.22045e-16
JUN:NCLN	JUN	NCLN	Transcription factor AP-1	Nicalin	0.120329	0.120329	0.0144791	2.22045e-16
ENG:TNFRSF10C	ENG	TNFRSF10C	Endoglin	Tumor necrosis factor receptor superfamily member 10C	-0.120289	0.120289	0.0144695	2.22045e-16
FABP1:SULT2A1	FABP1	SULT2A1	Fatty acid-binding protein, liver	Bile salt sulfotransferase	0.120259	0.120259	0.0144621	2.22045e-16
DCTN2:PRDX6	DCTN2	PRDX6	Dynactin subunit 2	Peroxiredoxin-6	0.120216	0.120216	0.0144518	2.22045e-16
GSTA1:KRT18	GSTA1	KRT18	Glutathione S-transferase A1	Keratin, type I cytoskeletal 18	0.120214	0.120214	0.0144513	2.22045e-16
IPCEF1:SMARCA2	IPCEF1	SMARCA2	Interactor protein for cytohesin exchange factors 1	Probable global transcription activator SNF2L2	0.120102	0.120102	0.0144246	2.22045e-16
CD200R1:ICAM2	CD200R1	ICAM2	Cell surface glycoprotein CD200 receptor 1	Intercellular adhesion molecule 2	0.120039	0.120039	0.0144094	2.22045e-16
EPO:TFRC	EPO	TFRC	Erythropoietin	Transferrin receptor protein 1	0.119963	0.119963	0.0143912	2.22045e-16
AGXT:GSTA1	AGXT	GSTA1	Serine--pyruvate aminotransferase	Glutathione S-transferase A1	0.119938	0.119938	0.0143851	2.22045e-16
PLA2G15:SMPD1	PLA2G15	SMPD1	Phospholipase A2 group XV	Sphingomyelin phosphodiesterase	0.119847	0.119847	0.0143634	2.22045e-16
KYNU:SCLY	KYNU	SCLY	Kynureninase	Selenocysteine lyase	0.119823	0.119823	0.0143577	2.22045e-16
CHEK2:HK2	CHEK2	HK2	Serine/threonine-protein kinase Chk2	Hexokinase-2	0.11975	0.11975	0.0143402	2.22045e-16
NCLN:STX6	NCLN	STX6	Nicalin	Syntaxin-6	0.119713	0.119713	0.0143311	2.22045e-16
KIT:TPSAB1	KIT	TPSAB1	Mast/stem cell growth factor receptor Kit	Tryptase alpha/beta-1	0.119687	0.119687	0.014325	2.22045e-16
PPCDC:RWDD1	PPCDC	RWDD1	Phosphopantothenoylcysteine decarboxylase	RWD domain-containing protein 1	0.119678	0.119678	0.0143228	2.22045e-16
AIFM1:GRPEL1	AIFM1	GRPEL1	Apoptosis-inducing factor 1, mitochondrial	GrpE protein homolog 1, mitochondrial	0.119584	0.119584	0.0143003	2.22045e-16
KLK13:PRSS27	KLK13	PRSS27	Kallikrein-13	Serine protease 27	0.119568	0.119568	0.0142964	2.22045e-16
GRN:TNFSF13	GRN	TNFSF13	Progranulin	Tumor necrosis factor ligand superfamily member 13	0.119524	0.119524	0.014286	2.22045e-16
BAG3:SETMAR	BAG3	SETMAR	BAG family molecular chaperone regulator 3	Histone-lysine N-methyltransferase SETMAR	0.119465	0.119465	0.0142719	2.22045e-16
DEFA1_DEFA1B:TFF3	DEFA1_DEFA1B	TFF3	Neutrophil defensin 1	Trefoil factor 3	0.11946	0.11946	0.0142708	2.22045e-16
CDKN2D:TACC3	CDKN2D	TACC3	Cyclin-dependent kinase 4 inhibitor D	Transforming acidic coiled-coil-containing protein 3	0.119458	0.119458	0.0142703	2.22045e-16
CASP8:LTA4H	CASP8	LTA4H	Caspase-8	Leukotriene A-4 hydrolase	0.119279	0.119279	0.0142275	2.22045e-16
ATP6V1F:FBP1	ATP6V1F	FBP1	V-type proton ATPase subunit F	Fructose-1,6-bisphosphatase 1	0.119261	0.119261	0.0142233	2.22045e-16
HMOX1:VEGFD	HMOX1	VEGFD	Heme oxygenase 1	Vascular endothelial growth factor D	0.11924	0.11924	0.0142181	2.22045e-16
GGT1:NT5E	GGT1	NT5E	Glutathione hydrolase 1 proenzyme	5'-nucleotidase	0.119229	0.119229	0.0142156	2.22045e-16
CTSZ:GLB1	CTSZ	GLB1	Cathepsin Z	Beta-galactosidase	0.11919	0.11919	0.0142063	2.22045e-16
LAIR1:PRELP	LAIR1	PRELP	Leukocyte-associated immunoglobulin-like receptor 1	Prolargin	0.119124	0.119124	0.0141905	2.22045e-16
GP6:MESD	GP6	MESD	Platelet glycoprotein VI	LRP chaperone MESD	0.119049	0.119049	0.0141727	2.22045e-16
PLA2G1B:PRCP	PLA2G1B	PRCP	Phospholipase A2	Lysosomal Pro-X carboxypeptidase	0.119011	0.119011	0.0141637	2.22045e-16
PLAUR:PRSS8	PLAUR	PRSS8	Urokinase plasminogen activator surface receptor	Prostasin	0.118976	0.118976	0.0141554	2.22045e-16
CES1:ERP44	CES1	ERP44	Liver carboxylesterase 1	Endoplasmic reticulum resident protein 44	0.118873	0.118873	0.0141307	2.22045e-16
CHGB:PPY	CHGB	PPY	Secretogranin-1	Pancreatic prohormone	0.118812	0.118812	0.0141162	2.22045e-16
LTA:TNFRSF1B	LTA	TNFRSF1B	Lymphotoxin-alpha	Tumor necrosis factor receptor superfamily member 1B	0.118786	0.118786	0.0141102	2.22045e-16
GKN1:IGFBP4	GKN1	IGFBP4	Gastrokine-1	Insulin-like growth factor-binding protein 4	0.118613	0.118613	0.014069	2.22045e-16
ACVRL1:EFNA4	ACVRL1	EFNA4	Serine/threonine-protein kinase receptor R3	Ephrin-A4	0.118551	0.118551	0.0140543	2.22045e-16
SLAMF1:YTHDF3	SLAMF1	YTHDF3	Signaling lymphocytic activation molecule	YTH domain-containing family protein 3	0.118541	0.118541	0.014052	2.22045e-16
CTSZ:DPP4	CTSZ	DPP4	Cathepsin Z	Dipeptidyl peptidase 4	0.118534	0.118534	0.0140502	2.22045e-16
HSPG2:LCN2	HSPG2	LCN2	Basement membrane-specific heparan sulfate proteoglycan core protein	Neutrophil gelatinase-associated lipocalin	0.118479	0.118479	0.0140373	2.22045e-16
ENO1:SULT1A1	ENO1	SULT1A1	Alpha-enolase	Sulfotransferase 1A1	0.118443	0.118443	0.0140287	2.22045e-16
HMBS:UBAC1	HMBS	UBAC1	Porphobilinogen deaminase	Ubiquitin-associated domain-containing protein 1	0.118392	0.118392	0.0140167	2.22045e-16
ITGB1:SELP	ITGB1	SELP	Integrin beta-1	P-selectin	0.118388	0.118388	0.0140158	2.22045e-16
DPP4:QPCT	DPP4	QPCT	Dipeptidyl peptidase 4	Glutaminyl-peptide cyclotransferase	0.118354	0.118354	0.0140076	2.22045e-16
ANGPTL3:LPL	ANGPTL3	LPL	Angiopoietin-related protein 3	Lipoprotein lipase	0.1183	0.1183	0.0139949	2.22045e-16
CRH:TNC	CRH	TNC	Corticoliberin	Tenascin	0.11812	0.11812	0.0139524	2.22045e-16
CD93:CLEC14A	CD93	CLEC14A	Complement component C1q receptor	C-type lectin domain family 14 member A	0.118012	0.118012	0.0139268	2.22045e-16
IL1RN:LHPP	IL1RN	LHPP	Interleukin-1 receptor antagonist protein	Phospholysine phosphohistidine inorganic pyrophosphate phosphatase	0.117877	0.117877	0.013895	2.22045e-16
CA6:DSC2	CA6	DSC2	Carbonic anhydrase 6	Desmocollin-2	0.117867	0.117867	0.0138927	2.22045e-16
FASLG:GZMB	FASLG	GZMB	Tumor necrosis factor ligand superfamily member 6	Granzyme B	0.117828	0.117828	0.0138833	2.22045e-16
CRNN:TACSTD2	CRNN	TACSTD2	Cornulin	Tumor-associated calcium signal transducer 2	0.117812	0.117812	0.0138797	2.22045e-16
CXCL9:MMP12	CXCL9	MMP12	C-X-C motif chemokine 9	Macrophage metalloelastase	0.117682	0.117682	0.013849	2.22045e-16
CRADD:MAP4K5	CRADD	MAP4K5	Death domain-containing protein CRADD	Mitogen-activated protein kinase kinase kinase kinase 5	0.117664	0.117664	0.0138448	2.22045e-16
DPP4:LY9	DPP4	LY9	Dipeptidyl peptidase 4	T-lymphocyte surface antigen Ly-9	0.117628	0.117628	0.0138362	2.22045e-16
FAM3C:NECTIN2	FAM3C	NECTIN2	Protein FAM3C	Nectin-2	0.117615	0.117615	0.0138333	2.22045e-16
EIF4G1:PPP1R9B	EIF4G1	PPP1R9B	Eukaryotic translation initiation factor 4 gamma 1	Neurabin-2	0.117541	0.117541	0.0138159	2.22045e-16
GZMH:NCR1	GZMH	NCR1	Granzyme H	Natural cytotoxicity triggering receptor 1	-0.117526	0.117526	0.0138124	2.22045e-16
PECAM1:SELE	PECAM1	SELE	Platelet endothelial cell adhesion molecule	E-selectin	0.117523	0.117523	0.0138117	2.22045e-16
ARG1:CPVL	ARG1	CPVL	Arginase-1	Probable serine carboxypeptidase CPVL	0.117451	0.117451	0.0137947	2.22045e-16
NCK2:PTPN6	NCK2	PTPN6	Cytoplasmic protein NCK2	Tyrosine-protein phosphatase non-receptor type 6	0.11744	0.11744	0.0137922	2.22045e-16
CA2:GP6	CA2	GP6	Carbonic anhydrase 2	Platelet glycoprotein VI	0.117432	0.117432	0.0137904	2.22045e-16
FRZB:MATN3	FRZB	MATN3	Secreted frizzled-related protein 3	Matrilin-3	0.117432	0.117432	0.0137903	2.22045e-16
NCAN:SCG3	NCAN	SCG3	Neurocan core protein	Secretogranin-3	0.117404	0.117404	0.0137837	2.22045e-16
HSPB1:VEGFD	HSPB1	VEGFD	Heat shock protein beta-1	Vascular endothelial growth factor D	-0.117328	0.117328	0.0137659	2.22045e-16
CD48:ICAM3	CD48	ICAM3	CD48 antigen	Intercellular adhesion molecule 3	0.117274	0.117274	0.0137532	2.22045e-16
TCL1A:TMPRSS5	TCL1A	TMPRSS5	T-cell leukemia/lymphoma protein 1A	Transmembrane protease serine 5	0.117105	0.117105	0.0137136	2.22045e-16
IGFBP1:IGFBP2	IGFBP1	IGFBP2	Insulin-like growth factor-binding protein 1	Insulin-like growth factor-binding protein 2	0.117062	0.117062	0.0137036	2.22045e-16
PDLIM7:PPP1R9B	PDLIM7	PPP1R9B	PDZ and LIM domain protein 7	Neurabin-2	0.11699	0.11699	0.0136866	2.22045e-16
IL1R2:IL1RL2	IL1R2	IL1RL2	Interleukin-1 receptor type 2	Interleukin-1 receptor-like 2	0.116934	0.116934	0.0136735	2.22045e-16
DDC:SCGN	DDC	SCGN	Aromatic-L-amino-acid decarboxylase	Secretagogin	0.116921	0.116921	0.0136704	2.22045e-16
CPXM1:VEGFC	CPXM1	VEGFC	Probable carboxypeptidase X1	Vascular endothelial growth factor C	0.116855	0.116855	0.0136552	2.22045e-16
ITGB5:SIAE	ITGB5	SIAE	Integrin beta-5	Sialate O-acetylesterase	0.116823	0.116823	0.0136477	2.22045e-16
APLP1:NTRK2	APLP1	NTRK2	Amyloid-like protein 1	BDNF/NT-3 growth factors receptor	0.116809	0.116809	0.0136444	2.22045e-16
CXCL5:PPIB	CXCL5	PPIB	C-X-C motif chemokine 5	Peptidyl-prolyl cis-trans isomerase B	0.116806	0.116806	0.0136437	2.22045e-16
CHI3L1:DPP4	CHI3L1	DPP4	Chitinase-3-like protein 1	Dipeptidyl peptidase 4	0.116768	0.116768	0.0136349	2.22045e-16
DNMBP:TBC1D5	DNMBP	TBC1D5	Dynamin-binding protein	TBC1 domain family member 5	0.116764	0.116764	0.0136339	2.22045e-16
GALNT7:LILRB5	GALNT7	LILRB5	N-acetylgalactosaminyltransferase 7	Leukocyte immunoglobulin-like receptor subfamily B member 5	0.116758	0.116758	0.0136323	2.22045e-16
FASLG:GZMA	FASLG	GZMA	Tumor necrosis factor ligand superfamily member 6	Granzyme A	0.116715	0.116715	0.0136224	2.22045e-16
EIF4B:SMARCA2	EIF4B	SMARCA2	Eukaryotic translation initiation factor 4B	Probable global transcription activator SNF2L2	-0.116697	0.116697	0.0136181	2.22045e-16
METAP2:SCLY	METAP2	SCLY	Methionine aminopeptidase 2	Selenocysteine lyase	0.116619	0.116619	0.0136	2.22045e-16
MMP10:MMP3	MMP10	MMP3	Stromelysin-2	Stromelysin-1	0.116594	0.116594	0.0135941	2.22045e-16
EFNA1:IL1R1	EFNA1	IL1R1	Ephrin-A1	Interleukin-1 receptor type 1	0.116589	0.116589	0.0135929	2.22045e-16
BST2:NT5E	BST2	NT5E	Bone marrow stromal antigen 2	5'-nucleotidase	0.116558	0.116558	0.0135858	2.22045e-16
GYS1:STK11	GYS1	STK11	Glycogen [starch] synthase, muscle	Serine/threonine-protein kinase STK11	0.11653	0.11653	0.0135792	2.22045e-16
AZU1:OLR1	AZU1	OLR1	Azurocidin	Oxidized low-density lipoprotein receptor 1	0.116318	0.116318	0.0135299	2.22045e-16
LGALS8:SELE	LGALS8	SELE	Galectin-8	E-selectin	0.116318	0.116318	0.0135299	2.22045e-16
ANXA3:NCF2	ANXA3	NCF2	Annexin A3	Neutrophil cytosol factor 2	0.116271	0.116271	0.013519	2.22045e-16
CD40:ITGB5	CD40	ITGB5	Tumor necrosis factor receptor superfamily member 5	Integrin beta-5	0.116216	0.116216	0.0135062	2.22045e-16
CTRC:ITGB2	CTRC	ITGB2	Chymotrypsin-C	Integrin beta-2	0.116151	0.116151	0.0134911	2.22045e-16
CCN1:DDAH1	CCN1	DDAH1	CCN family member 1	N(G),N(G)-dimethylarginine dimethylaminohydrolase 1	0.116077	0.116077	0.013474	2.22045e-16
CDH1:CST3	CDH1	CST3	Cadherin-1	Cystatin-C	0.116062	0.116062	0.0134705	2.22045e-16
CA2:HMBS	CA2	HMBS	Carbonic anhydrase 2	Porphobilinogen deaminase	0.116042	0.116042	0.0134657	2.22045e-16
AHCY:AK1	AHCY	AK1	Adenosylhomocysteinase	Adenylate kinase isoenzyme 1	0.115935	0.115935	0.0134409	2.22045e-16
ALDH1A1:CLEC11A	ALDH1A1	CLEC11A	Retinal dehydrogenase 1	C-type lectin domain family 11 member A	0.115812	0.115812	0.0134125	2.22045e-16
ABHD14B:CD93	ABHD14B	CD93	Protein ABHD14B	Complement component C1q receptor	0.115643	0.115643	0.0133734	2.22045e-16
BLVRB:STIP1	BLVRB	STIP1	Flavin reductase	Stress-induced-phosphoprotein 1	0.115637	0.115637	0.0133719	2.22045e-16
DSG4:SERPINA9	DSG4	SERPINA9	Desmoglein-4	Serpin A9	0.115596	0.115596	0.0133624	2.22045e-16
GDF2:OGN	GDF2	OGN	Growth/differentiation factor 2	Mimecan	-0.115584	0.115584	0.0133597	2.22045e-16
CA13:QDPR	CA13	QDPR	Carbonic anhydrase 13	Dihydropteridine reductase	0.115569	0.115569	0.0133562	2.22045e-16
TYMP:VEGFD	TYMP	VEGFD	Thymidine phosphorylase	Vascular endothelial growth factor D	0.115481	0.115481	0.0133359	2.22045e-16
OLR1:RETN	OLR1	RETN	Oxidized low-density lipoprotein receptor 1	Resistin	0.115469	0.115469	0.0133331	2.22045e-16
CLEC4D:OSM	CLEC4D	OSM	C-type lectin domain family 4 member D	Oncostatin-M	0.115467	0.115467	0.0133326	2.22045e-16
S100A4:SNAP29	S100A4	SNAP29	Protein S100-A4	Synaptosomal-associated protein 29	0.115447	0.115447	0.0133279	2.22045e-16
PSRC1:RABEPK	PSRC1	RABEPK	Proline/serine-rich coiled-coil protein 1	Rab9 effector protein with kelch motifs	0.115373	0.115373	0.013311	2.22045e-16
LDLR:XG	LDLR	XG	Low-density lipoprotein receptor	Glycoprotein Xg	0.115357	0.115357	0.0133073	2.22045e-16
PLXNB3:TGM2	PLXNB3	TGM2	Plexin-B3	Protein-glutamine gamma-glutamyltransferase 2	0.11521	0.11521	0.0132734	2.22045e-16
CES1:CES3	CES1	CES3	Liver carboxylesterase 1	Carboxylesterase 3	0.115159	0.115159	0.0132617	2.22045e-16
EIF4G1:HCLS1	EIF4G1	HCLS1	Eukaryotic translation initiation factor 4 gamma 1	Hematopoietic lineage cell-specific protein	0.115152	0.115152	0.01326	2.22045e-16
FOLR3:SNAP29	FOLR3	SNAP29	Folate receptor gamma	Synaptosomal-associated protein 29	0.115052	0.115052	0.0132369	2.22045e-16
GP1BA:REG1A	GP1BA	REG1A	Platelet glycoprotein Ib alpha chain	Lithostathine-1-alpha	0.114999	0.114999	0.0132248	2.22045e-16
CEP164:CHAC2	CEP164	CHAC2	Centrosomal protein of 164 kDa	Glutathione-specific gamma-glutamylcyclotransferase 2	0.114992	0.114992	0.0132231	2.22045e-16
MEGF9:MERTK	MEGF9	MERTK	Multiple epidermal growth factor-like domains protein 9	Tyrosine-protein kinase Mer	0.114988	0.114988	0.0132223	2.22045e-16
FOXO1:FOXO3	FOXO1	FOXO3	Forkhead box protein O1	Forkhead box protein O3	0.114967	0.114967	0.0132174	2.22045e-16
ANXA4:DPP7	ANXA4	DPP7	Annexin A4	Dipeptidyl peptidase 2	0.114869	0.114869	0.013195	2.22045e-16
GRPEL1:HAO1	GRPEL1	HAO1	GrpE protein homolog 1, mitochondrial	Hydroxyacid oxidase 1	0.114864	0.114864	0.0131937	2.22045e-16
CD69:CRKL	CD69	CRKL	Early activation antigen CD69	Crk-like protein	-0.114861	0.114861	0.0131931	2.22045e-16
PDGFB:TIMP3	PDGFB	TIMP3	Platelet-derived growth factor subunit B	Metalloproteinase inhibitor 3	0.114847	0.114847	0.0131899	2.22045e-16
CD59:LGALS3	CD59	LGALS3	CD59 glycoprotein	Galectin-3	0.114813	0.114813	0.013182	2.22045e-16
GRAP2:SNX9	GRAP2	SNX9	GRB2-related adapter protein 2	Sorting nexin-9	0.114812	0.114812	0.0131819	2.22045e-16
CXCL3:IL7	CXCL3	IL7	C-X-C motif chemokine 3	Interleukin-7	0.11465	0.11465	0.0131446	2.22045e-16
SERPINB1:SERPINB6	SERPINB1	SERPINB6	Leukocyte elastase inhibitor	Serpin B6	0.114599	0.114599	0.0131329	2.22045e-16
FGR:LPCAT2	FGR	LPCAT2	Tyrosine-protein kinase Fgr	Lysophosphatidylcholine acyltransferase 2	0.114423	0.114423	0.0130926	2.22045e-16
NPDC1:VWF	NPDC1	VWF	Neural proliferation differentiation and control protein 1	von Willebrand factor	0.114399	0.114399	0.0130872	2.22045e-16
CCL18:IGFBP6	CCL18	IGFBP6	C-C motif chemokine 18	Insulin-like growth factor-binding protein 6	0.114328	0.114328	0.0130709	2.22045e-16
CTSZ:GGH	CTSZ	GGH	Cathepsin Z	Gamma-glutamyl hydrolase	0.114257	0.114257	0.0130548	2.22045e-16
CIAPIN1:DNPH1	CIAPIN1	DNPH1	Anamorsin	2'-deoxynucleoside 5'-phosphate N-hydrolase 1	0.114224	0.114224	0.013047	2.22045e-16
FOXO3:NCLN	FOXO3	NCLN	Forkhead box protein O3	Nicalin	0.114189	0.114189	0.0130392	2.22045e-16
MMP10:SCGB1A1	MMP10	SCGB1A1	Stromelysin-2	Uteroglobin	0.114154	0.114154	0.0130311	2.22045e-16
CLEC1B:DKK1	CLEC1B	DKK1	C-type lectin domain family 1 member B	Dickkopf-related protein 1	0.114152	0.114152	0.0130307	2.22045e-16
ITGB5:LBR	ITGB5	LBR	Integrin beta-5	Delta(14)-sterol reductase LBR	0.114094	0.114094	0.0130174	2.22045e-16
IGFBP6:MFAP5	IGFBP6	MFAP5	Insulin-like growth factor-binding protein 6	Microfibrillar-associated protein 5	0.114081	0.114081	0.0130144	2.22045e-16
ERBB3:WFIKKN2	ERBB3	WFIKKN2	Receptor tyrosine-protein kinase erbB-3	WAP, Kazal, immunoglobulin, Kunitz and NTR domain-containing protein 2	0.113947	0.113947	0.0129839	2.22045e-16
CES3:CRELD2	CES3	CRELD2	Carboxylesterase 3	Protein disulfide isomerase CRELD2	0.113944	0.113944	0.0129831	2.22045e-16
CA6:DNER	CA6	DNER	Carbonic anhydrase 6	Delta and Notch-like epidermal growth factor-related receptor	0.113897	0.113897	0.0129726	2.22045e-16
AIFM1:ERBIN	AIFM1	ERBIN	Apoptosis-inducing factor 1, mitochondrial	Erbin	0.113875	0.113875	0.0129675	2.22045e-16
CLEC4A:FCGR3B	CLEC4A	FCGR3B	C-type lectin domain family 4 member A	Low affinity immunoglobulin gamma Fc region receptor III-B	-0.113839	0.113839	0.0129594	2.22045e-16
CASP1:S100A11	CASP1	S100A11	Caspase-1	Protein S100-A11	0.113833	0.113833	0.0129578	2.22045e-16
DEFA1_DEFA1B:LCN2	DEFA1_DEFA1B	LCN2	Neutrophil defensin 1	Neutrophil gelatinase-associated lipocalin	0.113764	0.113764	0.0129423	2.22045e-16
PIGR:TFF1	PIGR	TFF1	Polymeric immunoglobulin receptor	Trefoil factor 1	0.113756	0.113756	0.0129405	2.22045e-16
GLB1:WARS	GLB1	WARS	Beta-galactosidase	Tryptophan--tRNA ligase, cytoplasmic	-0.113755	0.113755	0.0129403	2.22045e-16
ASAH2:ASGR1	ASAH2	ASGR1	Neutral ceramidase	Asialoglycoprotein receptor 1	0.113674	0.113674	0.0129218	2.22045e-16
FCGR3B:TNFRSF10C	FCGR3B	TNFRSF10C	Low affinity immunoglobulin gamma Fc region receptor III-B	Tumor necrosis factor receptor superfamily member 10C	0.1136	0.1136	0.0129049	2.22045e-16
AKT1S1:TARBP2	AKT1S1	TARBP2	Proline-rich AKT1 substrate 1	RISC-loading complex subunit TARBP2	0.113586	0.113586	0.0129018	2.22045e-16
CD55:GGH	CD55	GGH	Complement decay-accelerating factor	Gamma-glutamyl hydrolase	0.113541	0.113541	0.0128915	2.22045e-16
ACP5:PLAT	ACP5	PLAT	Tartrate-resistant acid phosphatase type 5	Tissue-type plasminogen activator	0.113508	0.113508	0.012884	2.22045e-16
PCDH17:TIE1	PCDH17	TIE1	Protocadherin-17	Tyrosine-protein kinase receptor Tie-1	0.11346	0.11346	0.0128731	2.22045e-16
PTN:SMOC1	PTN	SMOC1	Pleiotrophin	SPARC-related modular calcium-binding protein 1	0.113458	0.113458	0.0128726	2.22045e-16
CTSL:HMOX1	CTSL	HMOX1	Cathepsin L1	Heme oxygenase 1	0.113452	0.113452	0.0128714	2.22045e-16
ELOA:NBN	ELOA	NBN	Elongin-A	Nibrin	0.113389	0.113389	0.0128571	2.22045e-16
ALPP:LAMP3	ALPP	LAMP3	Alkaline phosphatase, placental type	Lysosome-associated membrane glycoprotein 3	0.113377	0.113377	0.0128543	2.22045e-16
CD40LG:LAT	CD40LG	LAT	CD40 ligand	Linker for activation of T-cells family member 1	0.113371	0.113371	0.0128531	2.22045e-16
ALCAM:MEGF9	ALCAM	MEGF9	CD166 antigen	Multiple epidermal growth factor-like domains protein 9	0.113371	0.113371	0.012853	2.22045e-16
ACP5:ANGPT2	ACP5	ANGPT2	Tartrate-resistant acid phosphatase type 5	Angiopoietin-2	-0.113267	0.113267	0.0128295	2.22045e-16
DAB2:TRIAP1	DAB2	TRIAP1	Disabled homolog 2	TP53-regulated inhibitor of apoptosis 1	0.113232	0.113232	0.0128216	2.22045e-16
EGLN1:NCF2	EGLN1	NCF2	Egl nine homolog 1	Neutrophil cytosol factor 2	0.113186	0.113186	0.012811	2.22045e-16
COLEC12:MEPE	COLEC12	MEPE	Collectin-12	Matrix extracellular phosphoglycoprotein	0.11317	0.11317	0.0128076	2.22045e-16
AHSP:FYB1	AHSP	FYB1	Alpha-hemoglobin-stabilizing protein	FYN-binding protein 1	0.113157	0.113157	0.0128044	2.22045e-16
CCDC80:RSPO3	CCDC80	RSPO3	Coiled-coil domain-containing protein 80	R-spondin-3	0.113145	0.113145	0.0128019	2.22045e-16
HAVCR2:PLA2G7	HAVCR2	PLA2G7	Hepatitis A virus cellular receptor 2	Platelet-activating factor acetylhydrolase	0.113089	0.113089	0.0127892	2.22045e-16
PPP1R12A:PRKAR1A	PPP1R12A	PRKAR1A	Protein phosphatase 1 regulatory subunit 12A	cAMP-dependent protein kinase type I-alpha regulatory subunit	0.113016	0.113016	0.0127727	2.22045e-16
GBP2:YTHDF3	GBP2	YTHDF3	Guanylate-binding protein 2	YTH domain-containing family protein 3	0.113012	0.113012	0.0127717	2.22045e-16
CA13:TNFRSF10C	CA13	TNFRSF10C	Carbonic anhydrase 13	Tumor necrosis factor receptor superfamily member 10C	0.112964	0.112964	0.0127608	2.22045e-16
FCRL2:TNFRSF9	FCRL2	TNFRSF9	Fc receptor-like protein 2	Tumor necrosis factor receptor superfamily member 9	0.112954	0.112954	0.0127587	2.22045e-16
HGF:MMP9	HGF	MMP9	Hepatocyte growth factor	Matrix metalloproteinase-9	0.112952	0.112952	0.0127583	2.22045e-16
FCRL1:TNFRSF13C	FCRL1	TNFRSF13C	Fc receptor-like protein 1	Tumor necrosis factor receptor superfamily member 13C	0.11293	0.11293	0.0127531	2.22045e-16
CCL13:CCL26	CCL13	CCL26	C-C motif chemokine 13	C-C motif chemokine 26	0.112929	0.112929	0.012753	2.22045e-16
GKN1:SMARCA2	GKN1	SMARCA2	Gastrokine-1	Probable global transcription activator SNF2L2	-0.112902	0.112902	0.0127469	2.22045e-16
LHPP:PKLR	LHPP	PKLR	Phospholysine phosphohistidine inorganic pyrophosphate phosphatase	Pyruvate kinase PKLR	0.112902	0.112902	0.0127467	2.22045e-16
LYN:YES1	LYN	YES1	Tyrosine-protein kinase Lyn	Tyrosine-protein kinase Yes	0.112866	0.112866	0.0127388	2.22045e-16
CELA3A:PLA2G1B	CELA3A	PLA2G1B	Chymotrypsin-like elastase family member 3A	Phospholipase A2	0.112863	0.112863	0.0127381	2.22045e-16
COMP:SOD1	COMP	SOD1	Cartilage oligomeric matrix protein	Superoxide dismutase [Cu-Zn]	-0.112863	0.112863	0.012738	2.22045e-16
FKBP5:TBCB	FKBP5	TBCB	Peptidyl-prolyl cis-trans isomerase FKBP5	Tubulin-folding cofactor B	0.112849	0.112849	0.012735	2.22045e-16
APLP1:GLO1	APLP1	GLO1	Amyloid-like protein 1	Lactoylglutathione lyase	-0.112802	0.112802	0.0127243	2.22045e-16
BSG:KLK13	BSG	KLK13	Basigin	Kallikrein-13	0.112783	0.112783	0.0127201	2.22045e-16
ART3:CD38	ART3	CD38	Ecto-ADP-ribosyltransferase 3	ADP-ribosyl cyclase/cyclic ADP-ribose hydrolase 1	0.112649	0.112649	0.0126897	2.22045e-16
ASGR1:GGT5	ASGR1	GGT5	Asialoglycoprotein receptor 1	Glutathione hydrolase 5 proenzyme	0.112596	0.112596	0.0126778	2.22045e-16
ANG:CCL5	ANG	CCL5	Angiogenin	C-C motif chemokine 5	0.11257	0.11257	0.0126721	2.22045e-16
ITIH3:MME	ITIH3	MME	Inter-alpha-trypsin inhibitor heavy chain H3	Neprilysin	0.11257	0.11257	0.0126721	2.22045e-16
LY6D:NECTIN4	LY6D	NECTIN4	Lymphocyte antigen 6D	Nectin-4	0.112562	0.112562	0.0126703	2.22045e-16
CDC37:PPP1R12A	CDC37	PPP1R12A	Hsp90 co-chaperone Cdc37	Protein phosphatase 1 regulatory subunit 12A	0.112524	0.112524	0.0126617	2.22045e-16
AMY2B:PTS	AMY2B	PTS	Alpha-amylase 2B	6-pyruvoyl tetrahydrobiopterin synthase	0.112522	0.112522	0.0126612	2.22045e-16
RBKS:SCARB2	RBKS	SCARB2	Ribokinase	Lysosome membrane protein 2	0.112458	0.112458	0.0126468	2.22045e-16
CST6:XG	CST6	XG	Cystatin-M	Glycoprotein Xg	0.112437	0.112437	0.012642	2.22045e-16
CES2:LGALS4	CES2	LGALS4	Cocaine esterase	Galectin-4	-0.112402	0.112402	0.0126342	2.22045e-16
HTRA2:PPP1R12A	HTRA2	PPP1R12A	Serine protease HTRA2, mitochondrial	Protein phosphatase 1 regulatory subunit 12A	0.112337	0.112337	0.0126195	2.22045e-16
PARK7:TNFRSF9	PARK7	TNFRSF9	Parkinson disease protein 7	Tumor necrosis factor receptor superfamily member 9	-0.112335	0.112335	0.012619	2.22045e-16
F9:FETUB	F9	FETUB	Coagulation factor IX	Fetuin-B	0.112295	0.112295	0.01261	2.22045e-16
ARG1:HAGH	ARG1	HAGH	Arginase-1	Hydroxyacylglutathione hydrolase, mitochondrial	0.112277	0.112277	0.0126061	2.22045e-16
CLPS:PRSS2	CLPS	PRSS2	Colipase	Trypsin-2	0.112262	0.112262	0.0126028	2.22045e-16
MAP3K5:STX6	MAP3K5	STX6	Mitogen-activated protein kinase kinase kinase 5	Syntaxin-6	0.112241	0.112241	0.0125981	2.22045e-16
CCL14:IGFBP6	CCL14	IGFBP6	C-C motif chemokine 14	Insulin-like growth factor-binding protein 6	0.112212	0.112212	0.0125916	2.22045e-16
ITGB1BP2:WASF1	ITGB1BP2	WASF1	Integrin beta-1-binding protein 2	Wiskott-Aldrich syndrome protein family member 1	0.11206	0.11206	0.0125574	2.22045e-16
KLK10:VEGFC	KLK10	VEGFC	Kallikrein-10	Vascular endothelial growth factor C	0.111957	0.111957	0.0125344	2.22045e-16
S100A11:VEGFD	S100A11	VEGFD	Protein S100-A11	Vascular endothelial growth factor D	0.111938	0.111938	0.0125301	2.22045e-16
GCG:PPY	GCG	PPY	Pro-glucagon	Pancreatic prohormone	0.111932	0.111932	0.0125288	2.22045e-16
LAMP3:SFTPA2	LAMP3	SFTPA2	Lysosome-associated membrane glycoprotein 3	Pulmonary surfactant-associated protein A2	0.111798	0.111798	0.0124989	2.22045e-16
CEP43:TIA1	CEP43	TIA1	Centrosomal protein 43	Nucleolysin TIA-1 isoform p40	0.111796	0.111796	0.0124984	2.22045e-16
GYS1:PPP1R2	GYS1	PPP1R2	Glycogen [starch] synthase, muscle	Protein phosphatase inhibitor 2	-0.111778	0.111778	0.0124944	2.22045e-16
SELE:SELP	SELE	SELP	E-selectin	P-selectin	0.111704	0.111704	0.0124777	2.22045e-16
ARHGAP25:TBC1D5	ARHGAP25	TBC1D5	Rho GTPase-activating protein 25	TBC1 domain family member 5	0.11168	0.11168	0.0124725	2.22045e-16
HMOX1:TIMD4	HMOX1	TIMD4	Heme oxygenase 1	T-cell immunoglobulin and mucin domain-containing protein 4	0.111662	0.111662	0.0124684	2.22045e-16
APLP1:LEPR	APLP1	LEPR	Amyloid-like protein 1	Leptin receptor	0.11166	0.11166	0.0124681	2.22045e-16
KLK13:SERPINA9	KLK13	SERPINA9	Kallikrein-13	Serpin A9	0.11165	0.11165	0.0124657	2.22045e-16
CD200R1:VEGFD	CD200R1	VEGFD	Cell surface glycoprotein CD200 receptor 1	Vascular endothelial growth factor D	0.111596	0.111596	0.0124536	2.22045e-16
KLK13:KLK14	KLK13	KLK14	Kallikrein-13	Kallikrein-14	0.111565	0.111565	0.0124469	2.22045e-16
BCAN:SPOCK1	BCAN	SPOCK1	Brevican core protein	Testican-1	0.111545	0.111545	0.0124422	2.22045e-16
CPM:FABP5	CPM	FABP5	Carboxypeptidase M	Fatty acid-binding protein 5	0.111518	0.111518	0.0124362	2.22045e-16
RSPO1:SFRP1	RSPO1	SFRP1	R-spondin-1	Secreted frizzled-related protein 1	0.111518	0.111518	0.0124362	2.22045e-16
STK11:USP8	STK11	USP8	Serine/threonine-protein kinase STK11	Ubiquitin carboxyl-terminal hydrolase 8	0.111457	0.111457	0.0124228	2.22045e-16
LY6D:SPINK6	LY6D	SPINK6	Lymphocyte antigen 6D	Serine protease inhibitor Kazal-type 6	0.111405	0.111405	0.012411	2.22045e-16
BLVRB:VWF	BLVRB	VWF	Flavin reductase	von Willebrand factor	0.111375	0.111375	0.0124043	2.22045e-16
F2R:TNFRSF14	F2R	TNFRSF14	Proteinase-activated receptor 1	Tumor necrosis factor receptor superfamily member 14	0.111342	0.111342	0.0123971	2.22045e-16
MAP4K5:STAMBP	MAP4K5	STAMBP	Mitogen-activated protein kinase kinase kinase kinase 5	STAM-binding protein	0.111315	0.111315	0.0123911	2.22045e-16
AGER:VEGFD	AGER	VEGFD	Advanced glycosylation end product-specific receptor	Vascular endothelial growth factor D	0.111309	0.111309	0.0123896	2.22045e-16
DSG4:FGF5	DSG4	FGF5	Desmoglein-4	Fibroblast growth factor 5	0.111189	0.111189	0.0123631	2.22045e-16
DPP4:VASN	DPP4	VASN	Dipeptidyl peptidase 4	Vasorin	0.111166	0.111166	0.012358	2.22045e-16
CTSF:CTSZ	CTSF	CTSZ	Cathepsin F	Cathepsin Z	0.11098	0.11098	0.0123166	2.22045e-16
MSLN:PRSS8	MSLN	PRSS8	Mesothelin	Prostasin	0.110972	0.110972	0.0123148	2.22045e-16
ANGPTL3:NID1	ANGPTL3	NID1	Angiopoietin-related protein 3	Nidogen-1	0.110941	0.110941	0.0123079	2.22045e-16
RILP:SORD	RILP	SORD	Rab-interacting lysosomal protein	Sorbitol dehydrogenase	0.11094	0.11094	0.0123077	2.22045e-16
IL19:MCFD2	IL19	MCFD2	Interleukin-19	Multiple coagulation factor deficiency protein 2	0.110906	0.110906	0.0123002	2.22045e-16
CCL11:CCL13	CCL11	CCL13	Eotaxin	C-C motif chemokine 13	0.110879	0.110879	0.0122942	2.22045e-16
SPINT2:TGFBR3	SPINT2	TGFBR3	Kunitz-type protease inhibitor 2	Transforming growth factor beta receptor type 3	0.110851	0.110851	0.0122879	2.22045e-16
FST:HS3ST3B1	FST	HS3ST3B1	Follistatin	Heparan sulfate glucosamine 3-O-sulfotransferase 3B1	0.110838	0.110838	0.0122851	2.22045e-16
MESD:TXNDC5	MESD	TXNDC5	LRP chaperone MESD	Thioredoxin domain-containing protein 5	0.110824	0.110824	0.012282	2.22045e-16
PSIP1:SRPK2	PSIP1	SRPK2	PC4 and SFRS1-interacting protein	SRSF protein kinase 2	0.1108	0.1108	0.0122766	2.22045e-16
ERBIN:LAT2	ERBIN	LAT2	Erbin	Linker for activation of T-cells family member 2	0.110704	0.110704	0.0122554	2.22045e-16
HAVCR2:PILRA	HAVCR2	PILRA	Hepatitis A virus cellular receptor 2	Paired immunoglobulin-like type 2 receptor alpha	0.110691	0.110691	0.0122525	2.22045e-16
LEP:LPL	LEP	LPL	Leptin	Lipoprotein lipase	0.110645	0.110645	0.0122422	2.22045e-16
CCDC80:SSC5D	CCDC80	SSC5D	Coiled-coil domain-containing protein 80	Soluble scavenger receptor cysteine-rich domain-containing protein SSC5D	0.11061	0.11061	0.0122346	2.22045e-16
F11R:GP1BA	F11R	GP1BA	Junctional adhesion molecule A	Platelet glycoprotein Ib alpha chain	0.110608	0.110608	0.0122342	2.22045e-16
PRDX3:SIT1	PRDX3	SIT1	Thioredoxin-dependent peroxide reductase, mitochondrial	Signaling threshold-regulating transmembrane adapter 1	0.110606	0.110606	0.0122337	2.22045e-16
BACH1:NFATC1	BACH1	NFATC1	Transcription regulator protein BACH1	Nuclear factor of activated T-cells, cytoplasmic 1	0.110592	0.110592	0.0122306	2.22045e-16
MATN3:SETMAR	MATN3	SETMAR	Matrilin-3	Histone-lysine N-methyltransferase SETMAR	0.110572	0.110572	0.0122261	2.22045e-16
GRPEL1:SOD2	GRPEL1	SOD2	GrpE protein homolog 1, mitochondrial	Superoxide dismutase [Mn], mitochondrial	0.110565	0.110565	0.0122247	2.22045e-16
CPA2:ITGB7	CPA2	ITGB7	Carboxypeptidase A2	Integrin beta-7	0.110552	0.110552	0.0122218	2.22045e-16
F2R:MPIG6B	F2R	MPIG6B	Proteinase-activated receptor 1	Megakaryocyte and platelet inhibitory receptor G6b	0.11053	0.11053	0.0122168	2.22045e-16
CCN5:DSG2	CCN5	DSG2	CCN family member 5	Desmoglein-2	0.110511	0.110511	0.0122127	2.22045e-16
IL1R1:SPINT1	IL1R1	SPINT1	Interleukin-1 receptor type 1	Kunitz-type protease inhibitor 1	0.110509	0.110509	0.0122122	2.22045e-16
IDUA:SMPD1	IDUA	SMPD1	Alpha-L-iduronidase	Sphingomyelin phosphodiesterase	0.11044	0.11044	0.012197	2.22045e-16
CDH3:DSG4	CDH3	DSG4	Cadherin-3	Desmoglein-4	0.110432	0.110432	0.0121952	2.22045e-16
CLEC4D:CLEC6A	CLEC4D	CLEC6A	C-type lectin domain family 4 member D	C-type lectin domain family 6 member A	0.110426	0.110426	0.012194	2.22045e-16
GHRL:TFF2	GHRL	TFF2	Appetite-regulating hormone	Trefoil factor 2	0.110414	0.110414	0.0121913	2.22045e-16
PLA2G10:TMPRSS15	PLA2G10	TMPRSS15	Group 10 secretory phospholipase A2	Enteropeptidase	0.110409	0.110409	0.0121903	2.22045e-16
NID1:TFPI	NID1	TFPI	Nidogen-1	Tissue factor pathway inhibitor	0.110383	0.110383	0.0121845	2.22045e-16
ACP5:LRP1	ACP5	LRP1	Tartrate-resistant acid phosphatase type 5	Prolow-density lipoprotein receptor-related protein 1	0.110381	0.110381	0.012184	2.22045e-16
IGFBP2:ITIH3	IGFBP2	ITIH3	Insulin-like growth factor-binding protein 2	Inter-alpha-trypsin inhibitor heavy chain H3	0.110243	0.110243	0.0121536	2.22045e-16
ENO1:RBKS	ENO1	RBKS	Alpha-enolase	Ribokinase	0.11019	0.11019	0.0121419	2.22045e-16
CIAPIN1:MSRA	CIAPIN1	MSRA	Anamorsin	Mitochondrial peptide methionine sulfoxide reductase	0.110176	0.110176	0.0121388	2.22045e-16
LBR:MNDA	LBR	MNDA	Delta(14)-sterol reductase LBR	Myeloid cell nuclear differentiation antigen	0.110128	0.110128	0.0121282	2.22045e-16
CD34:CDH3	CD34	CDH3	Hematopoietic progenitor cell antigen CD34	Cadherin-3	0.110093	0.110093	0.0121204	2.22045e-16
FURIN:HS3ST3B1	FURIN	HS3ST3B1	Furin	Heparan sulfate glucosamine 3-O-sulfotransferase 3B1	-0.109778	0.109778	0.0120513	2.22045e-16
MESD:TMSB10	MESD	TMSB10	LRP chaperone MESD	Thymosin beta-10	0.109775	0.109775	0.0120505	2.22045e-16
AIF1:ITGB1BP1	AIF1	ITGB1BP1	Allograft inflammatory factor 1	Integrin beta-1-binding protein 1	0.109701	0.109701	0.0120343	2.22045e-16
FOLR3:KLK11	FOLR3	KLK11	Folate receptor gamma	Kallikrein-11	-0.109669	0.109669	0.0120272	2.22045e-16
DAB2:DCTN1	DAB2	DCTN1	Disabled homolog 2	Dynactin subunit 1	0.109658	0.109658	0.0120248	2.22045e-16
APEX1:DPY30	APEX1	DPY30	DNA-(apurinic or apyrimidinic site) endonuclease	Protein dpy-30 homolog	0.109649	0.109649	0.0120228	2.22045e-16
CHRDL1:TFF2	CHRDL1	TFF2	Chordin-like protein 1	Trefoil factor 2	0.10964	0.10964	0.012021	2.22045e-16
BTN2A1:CHRDL1	BTN2A1	CHRDL1	Butyrophilin subfamily 2 member A1	Chordin-like protein 1	0.109598	0.109598	0.0120117	2.22045e-16
OSMR:RARRES2	OSMR	RARRES2	Oncostatin-M-specific receptor subunit beta	Retinoic acid receptor responder protein 2	0.109524	0.109524	0.0119956	2.22045e-16
BLVRB:PKLR	BLVRB	PKLR	Flavin reductase	Pyruvate kinase PKLR	0.109482	0.109482	0.0119864	2.22045e-16
CDH17:TMPRSS15	CDH17	TMPRSS15	Cadherin-17	Enteropeptidase	0.109398	0.109398	0.0119679	2.22045e-16
FASLG:GZMH	FASLG	GZMH	Tumor necrosis factor ligand superfamily member 6	Granzyme H	-0.109376	0.109376	0.0119632	2.22045e-16
CLC:MMP10	CLC	MMP10	Galectin-10	Stromelysin-2	0.109304	0.109304	0.0119473	2.22045e-16
LBR:VTA1	LBR	VTA1	Delta(14)-sterol reductase LBR	Vacuolar protein sorting-associated protein VTA1 homolog	0.109297	0.109297	0.0119459	2.22045e-16
BST2:MME	BST2	MME	Bone marrow stromal antigen 2	Neprilysin	0.109252	0.109252	0.0119359	2.22045e-16
CRISP2:SCGB1A1	CRISP2	SCGB1A1	Cysteine-rich secretory protein 2	Uteroglobin	0.1092	0.1092	0.0119247	2.22045e-16
GLB1:SMPD1	GLB1	SMPD1	Beta-galactosidase	Sphingomyelin phosphodiesterase	0.109186	0.109186	0.0119216	2.22045e-16
CCL21:CR2	CCL21	CR2	C-C motif chemokine 21	Complement receptor type 2	0.109144	0.109144	0.0119124	2.22045e-16
IL1R2:PRELP	IL1R2	PRELP	Interleukin-1 receptor type 2	Prolargin	0.109138	0.109138	0.0119111	2.22045e-16
ITGB2:PPIB	ITGB2	PPIB	Integrin beta-2	Peptidyl-prolyl cis-trans isomerase B	0.109067	0.109067	0.0118956	2.22045e-16
GGA1:SLC16A1	GGA1	SLC16A1	ADP-ribosylation factor-binding protein GGA1	Monocarboxylate transporter 1	0.109031	0.109031	0.0118876	2.22045e-16
CLEC1B:RWDD1	CLEC1B	RWDD1	C-type lectin domain family 1 member B	RWD domain-containing protein 1	0.10903	0.10903	0.0118875	2.22045e-16
GGA1:RABEPK	GGA1	RABEPK	ADP-ribosylation factor-binding protein GGA1	Rab9 effector protein with kelch motifs	0.108994	0.108994	0.0118796	2.22045e-16
TGFBI:TNXB	TGFBI	TNXB	Transforming growth factor-beta-induced protein ig-h3	Tenascin-X	0.108981	0.108981	0.0118768	2.22045e-16
GFER:MAVS	GFER	MAVS	FAD-linked sulfhydryl oxidase ALR	Mitochondrial antiviral-signaling protein	0.108955	0.108955	0.0118711	2.22045e-16
PLPBP:TGM2	PLPBP	TGM2	Pyridoxal phosphate homeostasis protein	Protein-glutamine gamma-glutamyltransferase 2	0.10893	0.10893	0.0118657	2.22045e-16
CCN2:SCGB1A1	CCN2	SCGB1A1	CCN family member 2	Uteroglobin	0.108928	0.108928	0.0118654	2.22045e-16
FADD:PPP1R2	FADD	PPP1R2	FAS-associated death domain protein	Protein phosphatase inhibitor 2	0.108928	0.108928	0.0118653	2.22045e-16
IGSF3:SEMA7A	IGSF3	SEMA7A	Immunoglobulin superfamily member 3	Semaphorin-7A	0.108905	0.108905	0.0118604	2.22045e-16
NSFL1C:STIP1	NSFL1C	STIP1	NSFL1 cofactor p47	Stress-induced-phosphoprotein 1	0.108876	0.108876	0.011854	2.22045e-16
LGMN:SPINT2	LGMN	SPINT2	Legumain	Kunitz-type protease inhibitor 2	0.108851	0.108851	0.0118486	2.22045e-16
CPA2:CPB1	CPA2	CPB1	Carboxypeptidase A2	Carboxypeptidase B	0.108795	0.108795	0.0118364	2.22045e-16
AARSD1:PSMD9	AARSD1	PSMD9	Alanyl-tRNA editing protein Aarsd1	26S proteasome non-ATPase regulatory subunit 9	0.108757	0.108757	0.0118281	2.22045e-16
CRLF1:IFNGR1	CRLF1	IFNGR1	Cytokine receptor-like factor 1	Interferon gamma receptor 1	0.10874	0.10874	0.0118243	2.22045e-16
RTBDN:SCG2	RTBDN	SCG2	Retbindin	Secretogranin-2	0.108713	0.108713	0.0118186	2.22045e-16
FURIN:SERPINA11	FURIN	SERPINA11	Furin	Serpin A11	0.108688	0.108688	0.0118132	2.22045e-16
CREG1:CTSZ	CREG1	CTSZ	Protein CREG1	Cathepsin Z	0.108686	0.108686	0.0118126	2.22045e-16
CD14:CD69	CD14	CD69	Monocyte differentiation antigen CD14	Early activation antigen CD69	0.108648	0.108648	0.0118044	2.22045e-16
CD163:TIMD4	CD163	TIMD4	Scavenger receptor cysteine-rich type 1 protein M130	T-cell immunoglobulin and mucin domain-containing protein 4	0.108645	0.108645	0.0118038	2.22045e-16
MIF:SPINT1	MIF	SPINT1	Macrophage migration inhibitory factor	Kunitz-type protease inhibitor 1	0.10863	0.10863	0.0118004	2.22045e-16
ESAM:THPO	ESAM	THPO	Endothelial cell-selective adhesion molecule	Thrombopoietin	0.108619	0.108619	0.0117981	2.22045e-16
NXPH1:OMG	NXPH1	OMG	Neurexophilin-1	Oligodendrocyte-myelin glycoprotein	0.108584	0.108584	0.0117904	2.22045e-16
GNLY:GZMB	GNLY	GZMB	Granulysin	Granzyme B	0.108509	0.108509	0.0117742	2.22045e-16
CD302:MEP1B	CD302	MEP1B	CD302 antigen	Meprin A subunit beta	-0.108495	0.108495	0.0117712	2.22045e-16
ROBO2:SCARF2	ROBO2	SCARF2	Roundabout homolog 2	Scavenger receptor class F member 2	0.108475	0.108475	0.0117668	2.22045e-16
HSPB6:PHOSPHO1	HSPB6	PHOSPHO1	Heat shock protein beta-6	Phosphoethanolamine/phosphocholine phosphatase	0.108469	0.108469	0.0117655	2.22045e-16
PRDX3:SPRY2	PRDX3	SPRY2	Thioredoxin-dependent peroxide reductase, mitochondrial	Protein sprouty homolog 2	0.108451	0.108451	0.0117616	2.22045e-16
CD46:CTSZ	CD46	CTSZ	Membrane cofactor protein	Cathepsin Z	0.108442	0.108442	0.0117596	2.22045e-16
CDH17:KLK1	CDH17	KLK1	Cadherin-17	Kallikrein-1	-0.108436	0.108436	0.0117583	2.22045e-16
KLK6:OMG	KLK6	OMG	Kallikrein-6	Oligodendrocyte-myelin glycoprotein	0.108422	0.108422	0.0117553	2.22045e-16
S100A4:TJAP1	S100A4	TJAP1	Protein S100-A4	Tight junction-associated protein 1	0.108397	0.108397	0.0117498	2.22045e-16
TNFRSF10C:TNFSF11	TNFRSF10C	TNFSF11	Tumor necrosis factor receptor superfamily member 10C	Tumor necrosis factor ligand superfamily member 11	-0.108375	0.108375	0.0117451	2.22045e-16
EPHB4:SPOCK1	EPHB4	SPOCK1	Ephrin type-B receptor 4	Testican-1	-0.10836	0.10836	0.0117419	2.22045e-16
HMOX1:QDPR	HMOX1	QDPR	Heme oxygenase 1	Dihydropteridine reductase	0.108358	0.108358	0.0117414	2.22045e-16
CST6:QPCT	CST6	QPCT	Cystatin-M	Glutaminyl-peptide cyclotransferase	0.108329	0.108329	0.0117352	2.22045e-16
ATP5IF1:CD69	ATP5IF1	CD69	ATPase inhibitor, mitochondrial	Early activation antigen CD69	-0.108294	0.108294	0.0117275	2.22045e-16
GNLY:GZMH	GNLY	GZMH	Granulysin	Granzyme H	0.10829	0.10829	0.0117267	2.22045e-16
NAAA:RHOC	NAAA	RHOC	N-acylethanolamine-hydrolyzing acid amidase	Rho-related GTP-binding protein RhoC	-0.108241	0.108241	0.0117162	2.22045e-16
SLC27A4:TDRKH	SLC27A4	TDRKH	Long-chain fatty acid transport protein 4	Tudor and KH domain-containing protein	0.108218	0.108218	0.0117112	2.22045e-16
FABP4:TIE1	FABP4	TIE1	Fatty acid-binding protein, adipocyte	Tyrosine-protein kinase receptor Tie-1	0.108198	0.108198	0.0117067	2.22045e-16
COL18A1:TGM2	COL18A1	TGM2	Collagen alpha-1(XVIII) chain	Protein-glutamine gamma-glutamyltransferase 2	0.108181	0.108181	0.0117031	2.22045e-16
CORO1A:TBC1D5	CORO1A	TBC1D5	Coronin-1A	TBC1 domain family member 5	0.108179	0.108179	0.0117028	2.22045e-16
CPA1:CTRB1	CPA1	CTRB1	Carboxypeptidase A1	Chymotrypsinogen B	0.108143	0.108143	0.0116949	2.22045e-16
RGMA:RGMB	RGMA	RGMB	Repulsive guidance molecule A	RGM domain family member B	0.108123	0.108123	0.0116907	2.22045e-16
CCL18:TFPI	CCL18	TFPI	C-C motif chemokine 18	Tissue factor pathway inhibitor	0.108121	0.108121	0.0116903	2.22045e-16
HMBS:PKLR	HMBS	PKLR	Porphobilinogen deaminase	Pyruvate kinase PKLR	0.10808	0.10808	0.0116814	2.22045e-16
OMG:THY1	OMG	THY1	Oligodendrocyte-myelin glycoprotein	Thy-1 membrane glycoprotein	0.108079	0.108079	0.0116811	2.22045e-16
COL6A3:OGN	COL6A3	OGN	Collagen alpha-3(VI) chain	Mimecan	0.10791	0.10791	0.0116445	2.22045e-16
CRLF1:PSME2	CRLF1	PSME2	Cytokine receptor-like factor 1	Proteasome activator complex subunit 2	-0.107905	0.107905	0.0116434	2.22045e-16
AIFM1:CD207	AIFM1	CD207	Apoptosis-inducing factor 1, mitochondrial	C-type lectin domain family 4 member K	0.107899	0.107899	0.0116422	2.22045e-16
LGALS1:TMSB10	LGALS1	TMSB10	Galectin-1	Thymosin beta-10	0.107896	0.107896	0.0116415	2.22045e-16
METAP1D:TST	METAP1D	TST	Methionine aminopeptidase 1D, mitochondrial	Thiosulfate sulfurtransferase	0.107888	0.107888	0.0116398	2.22045e-16
NECTIN2:TNFRSF14	NECTIN2	TNFRSF14	Nectin-2	Tumor necrosis factor receptor superfamily member 14	0.107879	0.107879	0.0116378	2.22045e-16
CD8A:CRTAM	CD8A	CRTAM	T-cell surface glycoprotein CD8 alpha chain	Cytotoxic and regulatory T-cell molecule	0.107879	0.107879	0.0116378	2.22045e-16
CELA3A:CPA1	CELA3A	CPA1	Chymotrypsin-like elastase family member 3A	Carboxypeptidase A1	0.107836	0.107836	0.0116285	2.22045e-16
LTBP2:MYOC	LTBP2	MYOC	Latent-transforming growth factor beta-binding protein 2	Myocilin	0.10779	0.10779	0.0116186	2.22045e-16
CA1:TIMP1	CA1	TIMP1	Carbonic anhydrase 1	Metalloproteinase inhibitor 1	0.107771	0.107771	0.0116145	2.22045e-16
CTSZ:SRC	CTSZ	SRC	Cathepsin Z	Proto-oncogene tyrosine-protein kinase Src	-0.107761	0.107761	0.0116124	2.22045e-16
CD209:TINAGL1	CD209	TINAGL1	CD209 antigen	Tubulointerstitial nephritis antigen-like	0.1077	0.1077	0.0115992	2.22045e-16
SERPINA11:SERPINA9	SERPINA11	SERPINA9	Serpin A11	Serpin A9	0.107562	0.107562	0.0115697	2.22045e-16
DEFA1_DEFA1B:PRTN3	DEFA1_DEFA1B	PRTN3	Neutrophil defensin 1	Myeloblastin	0.107502	0.107502	0.0115568	2.22045e-16
CD22:TCL1A	CD22	TCL1A	B-cell receptor CD22	T-cell leukemia/lymphoma protein 1A	0.107481	0.107481	0.0115521	2.22045e-16
GZMH:KLRD1	GZMH	KLRD1	Granzyme H	Natural killer cells antigen CD94	0.10744	0.10744	0.0115433	2.22045e-16
CFC1:PPY	CFC1	PPY	Cryptic protein	Pancreatic prohormone	0.107427	0.107427	0.0115406	2.22045e-16
F11R:PLXNA4	F11R	PLXNA4	Junctional adhesion molecule A	Plexin-A4	0.107397	0.107397	0.011534	2.22045e-16
AGER:FSTL3	AGER	FSTL3	Advanced glycosylation end product-specific receptor	Follistatin-related protein 3	0.107362	0.107362	0.0115267	2.22045e-16
ADGRG2:GDF2	ADGRG2	GDF2	Adhesion G-protein coupled receptor G2	Growth/differentiation factor 2	0.107362	0.107362	0.0115266	2.22045e-16
CRADD:TBCB	CRADD	TBCB	Death domain-containing protein CRADD	Tubulin-folding cofactor B	0.107356	0.107356	0.0115253	2.22045e-16
CASP3:PEAR1	CASP3	PEAR1	Caspase-3	Platelet endothelial aggregation receptor 1	0.107354	0.107354	0.0115248	2.22045e-16
FSTL3:LEP	FSTL3	LEP	Follistatin-related protein 3	Leptin	0.107244	0.107244	0.0115013	2.22045e-16
DBNL:PDLIM7	DBNL	PDLIM7	Drebrin-like protein	PDZ and LIM domain protein 7	0.107172	0.107172	0.0114858	2.22045e-16
ANGPTL3:FCN2	ANGPTL3	FCN2	Angiopoietin-related protein 3	Ficolin-2	0.107162	0.107162	0.0114838	2.22045e-16
DNPH1:LHPP	DNPH1	LHPP	2'-deoxynucleoside 5'-phosphate N-hydrolase 1	Phospholysine phosphohistidine inorganic pyrophosphate phosphatase	0.107124	0.107124	0.0114755	2.22045e-16
ABHD14B:CA13	ABHD14B	CA13	Protein ABHD14B	Carbonic anhydrase 13	0.107119	0.107119	0.0114744	2.22045e-16
CCL18:RARRES2	CCL18	RARRES2	C-C motif chemokine 18	Retinoic acid receptor responder protein 2	0.107116	0.107116	0.0114737	2.22045e-16
GZMA:GZMB	GZMA	GZMB	Granzyme A	Granzyme B	0.107115	0.107115	0.0114737	2.22045e-16
PTX3:SPARC	PTX3	SPARC	Pentraxin-related protein PTX3	SPARC	0.107102	0.107102	0.0114709	2.22045e-16
PLA2G4A:PTPN6	PLA2G4A	PTPN6	Cytosolic phospholipase A2	Tyrosine-protein phosphatase non-receptor type 6	0.107095	0.107095	0.0114694	2.22045e-16
IGFBP6:LAMP2	IGFBP6	LAMP2	Insulin-like growth factor-binding protein 6	Lysosome-associated membrane glycoprotein 2	0.107095	0.107095	0.0114693	2.22045e-16
ADM:EDA2R	ADM	EDA2R	Pro-adrenomedullin	Tumor necrosis factor receptor superfamily member 27	0.107073	0.107073	0.0114647	2.22045e-16
CCN1:DNAJB1	CCN1	DNAJB1	CCN family member 1	DnaJ homolog subfamily B member 1	0.107058	0.107058	0.0114614	2.22045e-16
TCL1A:TNFRSF13B	TCL1A	TNFRSF13B	T-cell leukemia/lymphoma protein 1A	Tumor necrosis factor receptor superfamily member 13B	-0.107049	0.107049	0.0114594	2.22045e-16
C1QTNF1:TINAGL1	C1QTNF1	TINAGL1	Complement C1q tumor necrosis factor-related protein 1	Tubulointerstitial nephritis antigen-like	0.107045	0.107045	0.0114586	2.22045e-16
CXCL8:RBKS	CXCL8	RBKS	Interleukin-8	Ribokinase	0.107009	0.107009	0.011451	2.22045e-16
DOK2:SNAP23	DOK2	SNAP23	Docking protein 2	Synaptosomal-associated protein 23	0.106987	0.106987	0.0114462	2.22045e-16
F9:VCAM1	F9	VCAM1	Coagulation factor IX	Vascular cell adhesion protein 1	0.106958	0.106958	0.01144	2.22045e-16
NT5C3A:PRDX5	NT5C3A	PRDX5	Cytosolic 5'-nucleotidase 3A	Peroxiredoxin-5, mitochondrial	0.106945	0.106945	0.0114372	2.22045e-16
GFRA1:TNFRSF1A	GFRA1	TNFRSF1A	GDNF family receptor alpha-1	Tumor necrosis factor receptor superfamily member 1A	0.106944	0.106944	0.0114371	2.22045e-16
CXCL5:OLR1	CXCL5	OLR1	C-X-C motif chemokine 5	Oxidized low-density lipoprotein receptor 1	0.106891	0.106891	0.0114257	2.22045e-16
ANGPTL3:THBS4	ANGPTL3	THBS4	Angiopoietin-related protein 3	Thrombospondin-4	0.106855	0.106855	0.0114181	2.22045e-16
SULT1A1:VTA1	SULT1A1	VTA1	Sulfotransferase 1A1	Vacuolar protein sorting-associated protein VTA1 homolog	0.106702	0.106702	0.0113853	2.22045e-16
NAAA:SMPD1	NAAA	SMPD1	N-acylethanolamine-hydrolyzing acid amidase	Sphingomyelin phosphodiesterase	0.106653	0.106653	0.0113749	2.22045e-16
CLEC11A:VWF	CLEC11A	VWF	C-type lectin domain family 11 member A	von Willebrand factor	-0.106572	0.106572	0.0113575	2.22045e-16
DPP7:GPNMB	DPP7	GPNMB	Dipeptidyl peptidase 2	Transmembrane glycoprotein NMB	0.106566	0.106566	0.0113564	2.22045e-16
CCL5:CXCL3	CCL5	CXCL3	C-C motif chemokine 5	C-X-C motif chemokine 3	0.10655	0.10655	0.011353	2.22045e-16
CHAC2:PCDH1	CHAC2	PCDH1	Glutathione-specific gamma-glutamylcyclotransferase 2	Protocadherin-1	0.106495	0.106495	0.0113411	2.22045e-16
DFFA:IL12B	DFFA	IL12B	DNA fragmentation factor subunit alpha	Interleukin-12 subunit beta	0.106494	0.106494	0.011341	2.22045e-16
LBR:PTPN1	LBR	PTPN1	Delta(14)-sterol reductase LBR	Tyrosine-protein phosphatase non-receptor type 1	0.106487	0.106487	0.0113395	2.22045e-16
DARS1:MAP4K5	DARS1	MAP4K5	Aspartate--tRNA ligase, cytoplasmic	Mitogen-activated protein kinase kinase kinase kinase 5	0.106407	0.106407	0.0113224	2.22045e-16
FSTL3:PTS	FSTL3	PTS	Follistatin-related protein 3	6-pyruvoyl tetrahydrobiopterin synthase	0.106399	0.106399	0.0113207	2.22045e-16
COMT:HNRNPK	COMT	HNRNPK	Catechol O-methyltransferase	Heterogeneous nuclear ribonucleoprotein K	0.106365	0.106365	0.0113135	2.22045e-16
ATP5IF1:DIABLO	ATP5IF1	DIABLO	ATPase inhibitor, mitochondrial	Diablo homolog, mitochondrial	0.106319	0.106319	0.0113037	2.22045e-16
ITGB5:SNAP29	ITGB5	SNAP29	Integrin beta-5	Synaptosomal-associated protein 29	0.106307	0.106307	0.0113012	2.22045e-16
CDH5:NOTCH1	CDH5	NOTCH1	Cadherin-5	Neurogenic locus notch homolog protein 1	0.10625	0.10625	0.011289	2.22045e-16
CREG1:PLA2G15	CREG1	PLA2G15	Protein CREG1	Phospholipase A2 group XV	0.106176	0.106176	0.0112734	2.22045e-16
ANGPT2:THBD	ANGPT2	THBD	Angiopoietin-2	Thrombomodulin	-0.106138	0.106138	0.0112653	2.22045e-16
MESD:PPIB	MESD	PPIB	LRP chaperone MESD	Peptidyl-prolyl cis-trans isomerase B	0.10611	0.10611	0.0112594	2.22045e-16
CD244:SLAMF7	CD244	SLAMF7	Natural killer cell receptor 2B4	SLAM family member 7	0.106086	0.106086	0.0112543	2.22045e-16
CTSF:GUSB	CTSF	GUSB	Cathepsin F	Beta-glucuronidase	-0.106072	0.106072	0.0112512	2.22045e-16
ADGRG2:KYAT1	ADGRG2	KYAT1	Adhesion G-protein coupled receptor G2	Kynurenine--oxoglutarate transaminase 1	0.106061	0.106061	0.0112489	2.22045e-16
ANPEP:CTSZ	ANPEP	CTSZ	Aminopeptidase N	Cathepsin Z	0.10606	0.10606	0.0112486	2.22045e-16
COMT:CTSD	COMT	CTSD	Catechol O-methyltransferase	Cathepsin D	0.10605	0.10605	0.0112465	2.22045e-16
CES3:STX4	CES3	STX4	Carboxylesterase 3	Syntaxin-4	0.106049	0.106049	0.0112463	2.22045e-16
BTN2A1:EPHA1	BTN2A1	EPHA1	Butyrophilin subfamily 2 member A1	Ephrin type-A receptor 1	0.106037	0.106037	0.0112439	2.22045e-16
CALCOCO1:TJAP1	CALCOCO1	TJAP1	Calcium-binding and coiled-coil domain-containing protein 1	Tight junction-associated protein 1	0.105993	0.105993	0.0112344	2.22045e-16
DDC:LGALS4	DDC	LGALS4	Aromatic-L-amino-acid decarboxylase	Galectin-4	0.105972	0.105972	0.0112301	2.22045e-16
CR2:MATN2	CR2	MATN2	Complement receptor type 2	Matrilin-2	0.105959	0.105959	0.0112273	2.22045e-16
ANXA3:ENO2	ANXA3	ENO2	Annexin A3	Gamma-enolase	0.105928	0.105928	0.0112207	2.22045e-16
CX3CL1:MANSC1	CX3CL1	MANSC1	Fractalkine	MANSC domain-containing protein 1	0.105899	0.105899	0.0112147	2.22045e-16
CHMP1A:DCTN1	CHMP1A	DCTN1	Charged multivesicular body protein 1a	Dynactin subunit 1	0.105873	0.105873	0.0112092	2.22045e-16
NBL1:TGFBR2	NBL1	TGFBR2	Neuroblastoma suppressor of tumorigenicity 1	TGF-beta receptor type-2	0.105847	0.105847	0.0112035	2.22045e-16
EGFR:MEGF9	EGFR	MEGF9	Epidermal growth factor receptor	Multiple epidermal growth factor-like domains protein 9	0.105812	0.105812	0.0111963	2.22045e-16
GP1BA:PEAR1	GP1BA	PEAR1	Platelet glycoprotein Ib alpha chain	Platelet endothelial aggregation receptor 1	0.105812	0.105812	0.0111962	2.22045e-16
C1QTNF1:NTF3	C1QTNF1	NTF3	Complement C1q tumor necrosis factor-related protein 1	Neurotrophin-3	0.105796	0.105796	0.0111929	2.22045e-16
PRTFDC1:TARBP2	PRTFDC1	TARBP2	Phosphoribosyltransferase domain-containing protein 1	RISC-loading complex subunit TARBP2	0.105792	0.105792	0.0111919	2.22045e-16
NPDC1:SEMA3F	NPDC1	SEMA3F	Neural proliferation differentiation and control protein 1	Semaphorin-3F	0.105766	0.105766	0.0111864	2.22045e-16
CDH2:PCDH1	CDH2	PCDH1	Cadherin-2	Protocadherin-1	0.105743	0.105743	0.0111817	2.22045e-16
ICAM1:TGFBI	ICAM1	TGFBI	Intercellular adhesion molecule 1	Transforming growth factor-beta-induced protein ig-h3	0.105684	0.105684	0.0111692	2.22045e-16
ALCAM:ENPP2	ALCAM	ENPP2	CD166 antigen	Ectonucleotide pyrophosphatase/phosphodiesterase family member 2	0.105611	0.105611	0.0111536	2.22045e-16
CGA:OBP2B	CGA	OBP2B	Glycoprotein hormones alpha chain	Odorant-binding protein 2b	-0.105608	0.105608	0.011153	2.22045e-16
CCL5:SELP	CCL5	SELP	C-C motif chemokine 5	P-selectin	0.105592	0.105592	0.0111497	2.22045e-16
GAL:KITLG	GAL	KITLG	Galanin peptides	Kit ligand	0.105568	0.105568	0.0111445	2.22045e-16
OMD:SOST	OMD	SOST	Osteomodulin	Sclerostin	-0.105528	0.105528	0.0111363	2.22045e-16
CD46:PTGDS	CD46	PTGDS	Membrane cofactor protein	Prostaglandin-H2 D-isomerase	0.105458	0.105458	0.0111214	2.22045e-16
MB:NCS1	MB	NCS1	Myoglobin	Neuronal calcium sensor 1	-0.105426	0.105426	0.0111147	2.22045e-16
CREG1:SMPDL3A	CREG1	SMPDL3A	Protein CREG1	Acid sphingomyelinase-like phosphodiesterase 3a	0.105416	0.105416	0.0111124	2.22045e-16
HAVCR2:PILRB	HAVCR2	PILRB	Hepatitis A virus cellular receptor 2	Paired immunoglobulin-like type 2 receptor beta	-0.105411	0.105411	0.0111114	2.22045e-16
PARP1:PSIP1	PARP1	PSIP1	Poly [ADP-ribose] polymerase 1	PC4 and SFRS1-interacting protein	0.105386	0.105386	0.0111062	2.22045e-16
INPPL1:STAT5B	INPPL1	STAT5B	Phosphatidylinositol 3,4,5-trisphosphate 5-phosphatase 2	Signal transducer and activator of transcription 5B	0.105381	0.105381	0.0111051	2.22045e-16
APEX1:DSG3	APEX1	DSG3	DNA-(apurinic or apyrimidinic site) endonuclease	Desmoglein-3	0.105373	0.105373	0.0111035	2.22045e-16
DAG1:GP6	DAG1	GP6	Dystroglycan	Platelet glycoprotein VI	0.105329	0.105329	0.0110942	2.22045e-16
ADGRE5:SEMA7A	ADGRE5	SEMA7A	Adhesion G protein-coupled receptor E5	Semaphorin-7A	0.105283	0.105283	0.0110846	2.22045e-16
ART3:C2	ART3	C2	Ecto-ADP-ribosyltransferase 3	Complement C2	0.105267	0.105267	0.0110812	2.22045e-16
APOM:PLA2G7	APOM	PLA2G7	Apolipoprotein M	Platelet-activating factor acetylhydrolase	0.105254	0.105254	0.0110783	2.22045e-16
AZU1:PAM	AZU1	PAM	Azurocidin	Peptidyl-glycine alpha-amidating monooxygenase	0.10521	0.10521	0.0110691	2.22045e-16
ITGB1:MCAM	ITGB1	MCAM	Integrin beta-1	Cell surface glycoprotein MUC18	0.105189	0.105189	0.0110647	2.22045e-16
CDH5:FLT4	CDH5	FLT4	Cadherin-5	Vascular endothelial growth factor receptor 3	-0.105162	0.105162	0.0110591	2.22045e-16
CA1:THOP1	CA1	THOP1	Carbonic anhydrase 1	Thimet oligopeptidase	0.105158	0.105158	0.0110583	2.22045e-16
CST3:EFEMP1	CST3	EFEMP1	Cystatin-C	EGF-containing fibulin-like extracellular matrix protein 1	0.105158	0.105158	0.0110582	2.22045e-16
EZR:PAG1	EZR	PAG1	Ezrin	Phosphoprotein associated with glycosphingolipid-enriched microdomains 1	0.105157	0.105157	0.0110579	2.22045e-16
KLK1:PLXNB3	KLK1	PLXNB3	Kallikrein-1	Plexin-B3	0.105113	0.105113	0.0110487	2.22045e-16
MEGF9:MET	MEGF9	MET	Multiple epidermal growth factor-like domains protein 9	Hepatocyte growth factor receptor	0.105004	0.105004	0.0110258	2.22045e-16
AGER:CLEC14A	AGER	CLEC14A	Advanced glycosylation end product-specific receptor	C-type lectin domain family 14 member A	0.104988	0.104988	0.0110226	2.22045e-16
INPP1:LPCAT2	INPP1	LPCAT2	Inositol polyphosphate 1-phosphatase	Lysophosphatidylcholine acyltransferase 2	0.104881	0.104881	0.011	2.22045e-16
CD70:GRN	CD70	GRN	CD70 antigen	Progranulin	0.104812	0.104812	0.0109856	2.22045e-16
CD46:GP1BA	CD46	GP1BA	Membrane cofactor protein	Platelet glycoprotein Ib alpha chain	0.104714	0.104714	0.0109651	2.22045e-16
PLA2G15:RNASET2	PLA2G15	RNASET2	Phospholipase A2 group XV	Ribonuclease T2	0.104684	0.104684	0.0109587	2.22045e-16
DPY30:EPS8L2	DPY30	EPS8L2	Protein dpy-30 homolog	Epidermal growth factor receptor kinase substrate 8-like protein 2	0.104681	0.104681	0.0109581	2.22045e-16
CD27:CD79B	CD27	CD79B	CD27 antigen	B-cell antigen receptor complex-associated protein beta chain	0.104663	0.104663	0.0109544	2.22045e-16
GDF2:PDGFB	GDF2	PDGFB	Growth/differentiation factor 2	Platelet-derived growth factor subunit B	0.104649	0.104649	0.0109515	2.22045e-16
BTN2A1:SPINT2	BTN2A1	SPINT2	Butyrophilin subfamily 2 member A1	Kunitz-type protease inhibitor 2	0.104649	0.104649	0.0109514	2.22045e-16
DPEP1:DSG4	DPEP1	DSG4	Dipeptidase 1	Desmoglein-4	0.104584	0.104584	0.0109379	2.22045e-16
CES2:P4HB	CES2	P4HB	Cocaine esterase	Protein disulfide-isomerase	0.10457	0.10457	0.0109349	2.22045e-16
CD276:CDON	CD276	CDON	CD276 antigen	Cell adhesion molecule-related/down-regulated by oncogenes	0.10454	0.10454	0.0109287	2.22045e-16
DNAJB1:SIRT2	DNAJB1	SIRT2	DnaJ homolog subfamily B member 1	NAD-dependent protein deacetylase sirtuin-2	0.104505	0.104505	0.0109213	2.22045e-16
CDH5:PCSK9	CDH5	PCSK9	Cadherin-5	Proprotein convertase subtilisin/kexin type 9	0.10439	0.10439	0.0108973	2.22045e-16
CXCL10:CXCL11	CXCL10	CXCL11	C-X-C motif chemokine 10	C-X-C motif chemokine 11	0.104332	0.104332	0.0108852	2.22045e-16
CLSTN2:IGFBP7	CLSTN2	IGFBP7	Calsyntenin-2	Insulin-like growth factor-binding protein 7	0.104331	0.104331	0.0108849	2.22045e-16
APLP1:SEZ6L	APLP1	SEZ6L	Amyloid-like protein 1	Seizure 6-like protein	0.104323	0.104323	0.0108833	2.22045e-16
CRLF1:CSF1	CRLF1	CSF1	Cytokine receptor-like factor 1	Macrophage colony-stimulating factor 1	0.104272	0.104272	0.0108727	2.22045e-16
PPP1R12A:VTA1	PPP1R12A	VTA1	Protein phosphatase 1 regulatory subunit 12A	Vacuolar protein sorting-associated protein VTA1 homolog	0.104217	0.104217	0.0108611	2.22045e-16
DSG3:SPINK5	DSG3	SPINK5	Desmoglein-3	Serine protease inhibitor Kazal-type 5	0.10421	0.10421	0.0108597	2.22045e-16
APEX1:SRP14	APEX1	SRP14	DNA-(apurinic or apyrimidinic site) endonuclease	Signal recognition particle 14 kDa protein	0.10418	0.10418	0.0108534	2.22045e-16
DIABLO:VSIR	DIABLO	VSIR	Diablo homolog, mitochondrial	V-type immunoglobulin domain-containing suppressor of T-cell activation	0.104168	0.104168	0.010851	2.22045e-16
CD27:FCRL5	CD27	FCRL5	CD27 antigen	Fc receptor-like protein 5	0.104157	0.104157	0.0108487	2.22045e-16
AGER:TNR	AGER	TNR	Advanced glycosylation end product-specific receptor	Tenascin-R	0.104095	0.104095	0.0108357	2.22045e-16
DEFA1_DEFA1B:DPP4	DEFA1_DEFA1B	DPP4	Neutrophil defensin 1	Dipeptidyl peptidase 4	-0.104037	0.104037	0.0108238	2.22045e-16
COL18A1:PPIB	COL18A1	PPIB	Collagen alpha-1(XVIII) chain	Peptidyl-prolyl cis-trans isomerase B	0.103881	0.103881	0.0107911	2.22045e-16
DPP7:VEGFD	DPP7	VEGFD	Dipeptidyl peptidase 2	Vascular endothelial growth factor D	0.103868	0.103868	0.0107886	2.22045e-16
CST6:SPINK5	CST6	SPINK5	Cystatin-M	Serine protease inhibitor Kazal-type 5	0.103864	0.103864	0.0107877	2.22045e-16
WAS:YTHDF3	WAS	YTHDF3	Wiskott-Aldrich syndrome protein	YTH domain-containing family protein 3	0.103859	0.103859	0.0107867	2.22045e-16
USP8:WASF1	USP8	WASF1	Ubiquitin carboxyl-terminal hydrolase 8	Wiskott-Aldrich syndrome protein family member 1	0.103845	0.103845	0.0107838	2.22045e-16
CD93:REG1B	CD93	REG1B	Complement component C1q receptor	Lithostathine-1-beta	-0.103842	0.103842	0.0107832	2.22045e-16
MSR1:TREM2	MSR1	TREM2	Macrophage scavenger receptor types I and II	Triggering receptor expressed on myeloid cells 2	0.103717	0.103717	0.0107573	2.22045e-16
LY96:SLAMF7	LY96	SLAMF7	Lymphocyte antigen 96	SLAM family member 7	0.103665	0.103665	0.0107464	2.22045e-16
ADM:CLMP	ADM	CLMP	Pro-adrenomedullin	CXADR-like membrane protein	0.103639	0.103639	0.0107411	2.22045e-16
DPP7:TINAGL1	DPP7	TINAGL1	Dipeptidyl peptidase 2	Tubulointerstitial nephritis antigen-like	0.103633	0.103633	0.0107398	2.22045e-16
FGF19:FST	FGF19	FST	Fibroblast growth factor 19	Follistatin	0.103579	0.103579	0.0107286	2.22045e-16
EREG:SIAE	EREG	SIAE	Proepiregulin	Sialate O-acetylesterase	0.103567	0.103567	0.010726	2.22045e-16
BMP6:CDKN1A	BMP6	CDKN1A	Bone morphogenetic protein 6	Cyclin-dependent kinase inhibitor 1	0.103546	0.103546	0.0107218	2.22045e-16
CD93:RHOC	CD93	RHOC	Complement component C1q receptor	Rho-related GTP-binding protein RhoC	-0.103482	0.103482	0.0107086	2.22045e-16
CKMT1A_CKMT1B:CRKL	CKMT1A_CKMT1B	CRKL	Creatine kinase U-type, mitochondrial	Crk-like protein	0.103475	0.103475	0.010707	2.22045e-16
IKBKG:TRAF2	IKBKG	TRAF2	NF-kappa-B essential modulator	TNF receptor-associated factor 2	0.103458	0.103458	0.0107035	2.22045e-16
ADA2:ADGRG1	ADA2	ADGRG1	Adenosine deaminase 2	Adhesion G-protein coupled receptor G1	0.103455	0.103455	0.0107029	2.22045e-16
GLOD4:PKLR	GLOD4	PKLR	Glyoxalase domain-containing protein 4	Pyruvate kinase PKLR	0.103426	0.103426	0.0106969	2.22045e-16
CD2AP:EIF4EBP1	CD2AP	EIF4EBP1	CD2-associated protein	Eukaryotic translation initiation factor 4E-binding protein 1	0.103369	0.103369	0.0106852	2.22045e-16
C4BPB:ENTPD5	C4BPB	ENTPD5	C4b-binding protein beta chain	Ectonucleoside triphosphate diphosphohydrolase 5	0.103231	0.103231	0.0106567	2.22045e-16
EPHB4:ESAM	EPHB4	ESAM	Ephrin type-B receptor 4	Endothelial cell-selective adhesion molecule	0.103227	0.103227	0.0106557	2.22045e-16
FADD:PLIN3	FADD	PLIN3	FAS-associated death domain protein	Perilipin-3	0.103151	0.103151	0.0106401	2.22045e-16
KIR2DL3:KLRD1	KIR2DL3	KLRD1	Killer cell immunoglobulin-like receptor 2DL3	Natural killer cells antigen CD94	0.103046	0.103046	0.0106186	2.22045e-16
TNFRSF10C:VNN2	TNFRSF10C	VNN2	Tumor necrosis factor receptor superfamily member 10C	Vascular non-inflammatory molecule 2	0.103031	0.103031	0.0106154	2.22045e-16
IL17A:REG3A	IL17A	REG3A	Interleukin-17A	Regenerating islet-derived protein 3-alpha	0.102956	0.102956	0.0106	2.22045e-16
CFC1:GCG	CFC1	GCG	Cryptic protein	Pro-glucagon	0.10292	0.10292	0.0105924	2.22045e-16
KLK10:KLK13	KLK10	KLK13	Kallikrein-10	Kallikrein-13	0.102904	0.102904	0.0105892	2.22045e-16
CD34:NTRK3	CD34	NTRK3	Hematopoietic progenitor cell antigen CD34	NT-3 growth factor receptor	0.102877	0.102877	0.0105836	2.22045e-16
AXL:IL18BP	AXL	IL18BP	Tyrosine-protein kinase receptor UFO	Interleukin-18-binding protein	0.102871	0.102871	0.0105825	2.22045e-16
AHCY:FADD	AHCY	FADD	Adenosylhomocysteinase	FAS-associated death domain protein	0.10286	0.10286	0.0105802	2.22045e-16
LY96:ST6GAL1	LY96	ST6GAL1	Lymphocyte antigen 96	Beta-galactoside alpha-2,6-sialyltransferase 1	0.102846	0.102846	0.0105774	2.22045e-16
INPP1:OGFR	INPP1	OGFR	Inositol polyphosphate 1-phosphatase	Opioid growth factor receptor	0.102842	0.102842	0.0105765	2.22045e-16
BAG3:MATN3	BAG3	MATN3	BAG family molecular chaperone regulator 3	Matrilin-3	0.102818	0.102818	0.0105715	2.22045e-16
IL13RA1:KLK8	IL13RA1	KLK8	Interleukin-13 receptor subunit alpha-1	Kallikrein-8	0.1028	0.1028	0.0105678	2.22045e-16
SRC:SULT1A1	SRC	SULT1A1	Proto-oncogene tyrosine-protein kinase Src	Sulfotransferase 1A1	0.102796	0.102796	0.010567	2.22045e-16
AZU1:TIA1	AZU1	TIA1	Azurocidin	Nucleolysin TIA-1 isoform p40	0.102771	0.102771	0.010562	2.22045e-16
LEP:TGFBR2	LEP	TGFBR2	Leptin	TGF-beta receptor type-2	0.102759	0.102759	0.0105593	2.22045e-16
ITGB2:PSME2	ITGB2	PSME2	Integrin beta-2	Proteasome activator complex subunit 2	0.102709	0.102709	0.0105491	2.22045e-16
STX4:TBC1D5	STX4	TBC1D5	Syntaxin-4	TBC1 domain family member 5	0.102693	0.102693	0.0105458	2.22045e-16
ALDH1A1:PTS	ALDH1A1	PTS	Retinal dehydrogenase 1	6-pyruvoyl tetrahydrobiopterin synthase	0.102689	0.102689	0.010545	2.22045e-16
GP1BA:TREML2	GP1BA	TREML2	Platelet glycoprotein Ib alpha chain	Trem-like transcript 2 protein	0.102675	0.102675	0.0105421	2.22045e-16
FOLR1:WFDC2	FOLR1	WFDC2	Folate receptor alpha	WAP four-disulfide core domain protein 2	0.102628	0.102628	0.0105325	2.22045e-16
FGF21:PLA2G1B	FGF21	PLA2G1B	Fibroblast growth factor 21	Phospholipase A2	-0.102608	0.102608	0.0105283	2.22045e-16
CDH2:CDHR2	CDH2	CDHR2	Cadherin-2	Cadherin-related family member 2	0.102603	0.102603	0.0105274	2.22045e-16
CD34:VCAN	CD34	VCAN	Hematopoietic progenitor cell antigen CD34	Versican core protein	0.102569	0.102569	0.0105204	2.22045e-16
GPNMB:SERPINB6	GPNMB	SERPINB6	Transmembrane glycoprotein NMB	Serpin B6	0.102567	0.102567	0.01052	2.22045e-16
ADGRG2:CCL27	ADGRG2	CCL27	Adhesion G-protein coupled receptor G2	C-C motif chemokine 27	0.102542	0.102542	0.0105149	2.22045e-16
GGA1:SESTD1	GGA1	SESTD1	ADP-ribosylation factor-binding protein GGA1	SEC14 domain and spectrin repeat-containing protein 1	0.102525	0.102525	0.0105113	2.22045e-16
BMP6:KYAT1	BMP6	KYAT1	Bone morphogenetic protein 6	Kynurenine--oxoglutarate transaminase 1	0.102525	0.102525	0.0105113	2.22045e-16
SPINK5:SPINK6	SPINK5	SPINK6	Serine protease inhibitor Kazal-type 5	Serine protease inhibitor Kazal-type 6	0.102479	0.102479	0.010502	2.22045e-16
ANGPT1:PTS	ANGPT1	PTS	Angiopoietin-1	6-pyruvoyl tetrahydrobiopterin synthase	0.102479	0.102479	0.0105019	2.22045e-16
CD69:ISLR2	CD69	ISLR2	Early activation antigen CD69	Immunoglobulin superfamily containing leucine-rich repeat protein 2	0.102454	0.102454	0.0104968	2.22045e-16
BAX:LY9	BAX	LY9	Apoptosis regulator BAX	T-lymphocyte surface antigen Ly-9	0.102367	0.102367	0.010479	2.22045e-16
MFAP5:ST6GAL1	MFAP5	ST6GAL1	Microfibrillar-associated protein 5	Beta-galactoside alpha-2,6-sialyltransferase 1	0.102354	0.102354	0.0104764	2.22045e-16
PIK3IP1:TNFRSF1A	PIK3IP1	TNFRSF1A	Phosphoinositide-3-kinase-interacting protein 1	Tumor necrosis factor receptor superfamily member 1A	0.102339	0.102339	0.0104733	2.22045e-16
PON3:SIGLEC1	PON3	SIGLEC1	Serum paraoxonase/lactonase 3	Sialoadhesin	0.102326	0.102326	0.0104707	2.22045e-16
DCBLD2:IL4R	DCBLD2	IL4R	Discoidin, CUB and LCCL domain-containing protein 2	Interleukin-4 receptor subunit alpha	0.102295	0.102295	0.0104642	2.22045e-16
CPM:PRSS8	CPM	PRSS8	Carboxypeptidase M	Prostasin	0.102286	0.102286	0.0104624	2.22045e-16
CKMT1A_CKMT1B:VWF	CKMT1A_CKMT1B	VWF	Creatine kinase U-type, mitochondrial	von Willebrand factor	0.102282	0.102282	0.0104615	2.22045e-16
ARHGEF12:BCR	ARHGEF12	BCR	Rho guanine nucleotide exchange factor 12	Breakpoint cluster region protein	0.102202	0.102202	0.0104452	2.22045e-16
MEGF9:NOTCH1	MEGF9	NOTCH1	Multiple epidermal growth factor-like domains protein 9	Neurogenic locus notch homolog protein 1	0.102197	0.102197	0.0104441	2.22045e-16
SPINT1:STIP1	SPINT1	STIP1	Kunitz-type protease inhibitor 1	Stress-induced-phosphoprotein 1	0.102188	0.102188	0.0104423	2.22045e-16
FOLR2:LILRB5	FOLR2	LILRB5	Folate receptor beta	Leukocyte immunoglobulin-like receptor subfamily B member 5	0.102169	0.102169	0.0104386	2.22045e-16
EFEMP1:LY96	EFEMP1	LY96	EGF-containing fibulin-like extracellular matrix protein 1	Lymphocyte antigen 96	0.102166	0.102166	0.0104378	2.22045e-16
CNTN1:GFRA1	CNTN1	GFRA1	Contactin-1	GDNF family receptor alpha-1	0.10216	0.10216	0.0104367	2.22045e-16
CRH:KITLG	CRH	KITLG	Corticoliberin	Kit ligand	0.102147	0.102147	0.0104339	2.22045e-16
SERPINB6:TXNDC5	SERPINB6	TXNDC5	Serpin B6	Thioredoxin domain-containing protein 5	0.102135	0.102135	0.0104315	2.22045e-16
CCL2:CXCL3	CCL2	CXCL3	C-C motif chemokine 2	C-X-C motif chemokine 3	-0.102061	0.102061	0.0104165	2.22045e-16
CXCL5:EDAR	CXCL5	EDAR	C-X-C motif chemokine 5	Tumor necrosis factor receptor superfamily member EDAR	0.102024	0.102024	0.0104088	2.22045e-16
HSPG2:PDCD1	HSPG2	PDCD1	Basement membrane-specific heparan sulfate proteoglycan core protein	Programmed cell death protein 1	0.101995	0.101995	0.0104029	2.22045e-16
DCTN1:FXN	DCTN1	FXN	Dynactin subunit 1	Frataxin, mitochondrial	0.101986	0.101986	0.0104012	2.22045e-16
MPHOSPH8:STK11	MPHOSPH8	STK11	M-phase phosphoprotein 8	Serine/threonine-protein kinase STK11	0.101943	0.101943	0.0103924	2.22045e-16
ACY1:FBP1	ACY1	FBP1	Aminoacylase-1	Fructose-1,6-bisphosphatase 1	0.101886	0.101886	0.0103807	2.22045e-16
PRKRA:SRP14	PRKRA	SRP14	Interferon-inducible double-stranded RNA-dependent protein kinase activator A	Signal recognition particle 14 kDa protein	0.10181	0.10181	0.0103653	2.22045e-16
MYOC:THBS4	MYOC	THBS4	Myocilin	Thrombospondin-4	0.101804	0.101804	0.0103641	2.22045e-16
DNAJA2:HPCAL1	DNAJA2	HPCAL1	DnaJ homolog subfamily A member 2	Hippocalcin-like protein 1	0.101801	0.101801	0.0103635	2.22045e-16
HAGH:SCLY	HAGH	SCLY	Hydroxyacylglutathione hydrolase, mitochondrial	Selenocysteine lyase	0.1018	0.1018	0.0103633	2.22045e-16
ANGPTL3:DPP4	ANGPTL3	DPP4	Angiopoietin-related protein 3	Dipeptidyl peptidase 4	0.101767	0.101767	0.0103566	2.22045e-16
GALNT3:KLK1	GALNT3	KLK1	Polypeptide N-acetylgalactosaminyltransferase 3	Kallikrein-1	-0.101765	0.101765	0.0103562	2.22045e-16
CDHR2:GGT1	CDHR2	GGT1	Cadherin-related family member 2	Glutathione hydrolase 1 proenzyme	0.101764	0.101764	0.0103559	2.22045e-16
CD93:GP1BA	CD93	GP1BA	Complement component C1q receptor	Platelet glycoprotein Ib alpha chain	0.101753	0.101753	0.0103536	2.22045e-16
ILKAP:SETMAR	ILKAP	SETMAR	Integrin-linked kinase-associated serine/threonine phosphatase 2C	Histone-lysine N-methyltransferase SETMAR	0.101668	0.101668	0.0103364	2.22045e-16
EPHA1:PTPRF	EPHA1	PTPRF	Ephrin type-A receptor 1	Receptor-type tyrosine-protein phosphatase F	0.101665	0.101665	0.0103357	2.22045e-16
MMP1:RBKS	MMP1	RBKS	Interstitial collagenase	Ribokinase	0.101657	0.101657	0.0103341	2.22045e-16
CXCL10:IL32	CXCL10	IL32	C-X-C motif chemokine 10	Interleukin-32	0.101626	0.101626	0.0103278	2.22045e-16
MITD1:TXLNA	MITD1	TXLNA	MIT domain-containing protein 1	Alpha-taxilin	0.101602	0.101602	0.0103231	2.22045e-16
KRT19:LGALS4	KRT19	LGALS4	Keratin, type I cytoskeletal 19	Galectin-4	0.10153	0.10153	0.0103084	2.22045e-16
RABEPK:SCP2	RABEPK	SCP2	Rab9 effector protein with kelch motifs	Non-specific lipid-transfer protein	0.101498	0.101498	0.0103019	2.22045e-16
AGR2:STC2	AGR2	STC2	Anterior gradient protein 2 homolog	Stanniocalcin-2	0.101458	0.101458	0.0102938	2.22045e-16
CALCOCO1:MAP3K5	CALCOCO1	MAP3K5	Calcium-binding and coiled-coil domain-containing protein 1	Mitogen-activated protein kinase kinase kinase 5	0.101446	0.101446	0.0102913	2.22045e-16
IGFBP2:IL17RB	IGFBP2	IL17RB	Insulin-like growth factor-binding protein 2	Interleukin-17 receptor B	0.101429	0.101429	0.0102878	2.22045e-16
SPINT2:TNFSF13	SPINT2	TNFSF13	Kunitz-type protease inhibitor 2	Tumor necrosis factor ligand superfamily member 13	0.101416	0.101416	0.0102852	2.22045e-16
ALCAM:NOTCH1	ALCAM	NOTCH1	CD166 antigen	Neurogenic locus notch homolog protein 1	0.101373	0.101373	0.0102765	2.22045e-16
ALDH1A1:DCXR	ALDH1A1	DCXR	Retinal dehydrogenase 1	L-xylulose reductase	0.101341	0.101341	0.01027	2.22045e-16
MMP9:OLR1	MMP9	OLR1	Matrix metalloproteinase-9	Oxidized low-density lipoprotein receptor 1	0.101317	0.101317	0.0102651	2.22045e-16
CD5:SEMA4D	CD5	SEMA4D	T-cell surface glycoprotein CD5	Semaphorin-4D	0.101263	0.101263	0.0102542	2.22045e-16
GSTA1:RBP5	GSTA1	RBP5	Glutathione S-transferase A1	Retinol-binding protein 5	0.101242	0.101242	0.01025	2.22045e-16
CREG1:NAAA	CREG1	NAAA	Protein CREG1	N-acylethanolamine-hydrolyzing acid amidase	0.101232	0.101232	0.010248	2.22045e-16
NPTXR:OMG	NPTXR	OMG	Neuronal pentraxin receptor	Oligodendrocyte-myelin glycoprotein	0.101226	0.101226	0.0102467	2.22045e-16
AGR2:SERPINA9	AGR2	SERPINA9	Anterior gradient protein 2 homolog	Serpin A9	0.101222	0.101222	0.010246	2.22045e-16
GFRA3:L1CAM	GFRA3	L1CAM	GDNF family receptor alpha-3	Neural cell adhesion molecule L1	0.101131	0.101131	0.0102275	2.22045e-16
FABP4:FABP5	FABP4	FABP5	Fatty acid-binding protein, adipocyte	Fatty acid-binding protein 5	0.10112	0.10112	0.0102253	2.22045e-16
APP:NID2	APP	NID2	Amyloid-beta precursor protein	Nidogen-2	0.101109	0.101109	0.0102229	2.22045e-16
ATP6V1F:BMP4	ATP6V1F	BMP4	V-type proton ATPase subunit F	Bone morphogenetic protein 4	0.101098	0.101098	0.0102208	2.22045e-16
BAX:GSTP1	BAX	GSTP1	Apoptosis regulator BAX	Glutathione S-transferase P	0.101097	0.101097	0.0102205	2.22045e-16
MAD1L1:NMNAT1	MAD1L1	NMNAT1	Mitotic spindle assembly checkpoint protein MAD1	Nicotinamide/nicotinic acid mononucleotide adenylyltransferase 1	0.101095	0.101095	0.0102202	2.22045e-16
CBLIF:GHRL	CBLIF	GHRL	Cobalamin binding intrinsic factor	Appetite-regulating hormone	0.101029	0.101029	0.0102068	2.22045e-16
ARG1:TACSTD2	ARG1	TACSTD2	Arginase-1	Tumor-associated calcium signal transducer 2	0.100974	0.100974	0.0101958	2.22045e-16
TNFRSF13B:TNFRSF13C	TNFRSF13B	TNFRSF13C	Tumor necrosis factor receptor superfamily member 13B	Tumor necrosis factor receptor superfamily member 13C	0.10094	0.10094	0.010189	2.22045e-16
DCBLD2:LRIG1	DCBLD2	LRIG1	Discoidin, CUB and LCCL domain-containing protein 2	Leucine-rich repeats and immunoglobulin-like domains protein 1	0.100901	0.100901	0.010181	2.22045e-16
NT5C3A:SCARB2	NT5C3A	SCARB2	Cytosolic 5'-nucleotidase 3A	Lysosome membrane protein 2	0.100798	0.100798	0.0101602	2.22045e-16
GKN1:TFF2	GKN1	TFF2	Gastrokine-1	Trefoil factor 2	0.100789	0.100789	0.0101584	2.22045e-16
PTPRF:PTPRS	PTPRF	PTPRS	Receptor-type tyrosine-protein phosphatase F	Receptor-type tyrosine-protein phosphatase S	0.100727	0.100727	0.010146	2.22045e-16
CPE:LGALS7_LGALS7B	CPE	LGALS7_LGALS7B	Carboxypeptidase E	Galectin-7	0.100646	0.100646	0.0101295	2.22045e-16
PLAUR:SERPINB1	PLAUR	SERPINB1	Urokinase plasminogen activator surface receptor	Leukocyte elastase inhibitor	0.100622	0.100622	0.0101247	2.22045e-16
DDC:KYAT1	DDC	KYAT1	Aromatic-L-amino-acid decarboxylase	Kynurenine--oxoglutarate transaminase 1	0.100612	0.100612	0.0101227	2.22045e-16
CREG1:GLB1	CREG1	GLB1	Protein CREG1	Beta-galactosidase	0.10057	0.10057	0.0101143	2.22045e-16
PVALB:TST	PVALB	TST	Parvalbumin alpha	Thiosulfate sulfurtransferase	0.100548	0.100548	0.0101098	2.22045e-16
LAIR1:TREM2	LAIR1	TREM2	Leukocyte-associated immunoglobulin-like receptor 1	Triggering receptor expressed on myeloid cells 2	0.100486	0.100486	0.0100974	2.22045e-16
CLEC1A:CLEC7A	CLEC1A	CLEC7A	C-type lectin domain family 1 member A	C-type lectin domain family 7 member A	-0.10048	0.10048	0.0100962	2.22045e-16
MEPE:OMD	MEPE	OMD	Matrix extracellular phosphoglycoprotein	Osteomodulin	0.100451	0.100451	0.0100904	2.22045e-16
EFEMP1:TNFSF13B	EFEMP1	TNFSF13B	EGF-containing fibulin-like extracellular matrix protein 1	Tumor necrosis factor ligand superfamily member 13B	0.100428	0.100428	0.0100858	2.22045e-16
CDSN:HLA-E	CDSN	HLA-E	Corneodesmosin	HLA class I histocompatibility antigen, alpha chain E	0.100409	0.100409	0.0100819	2.22045e-16
MEGF9:TFF3	MEGF9	TFF3	Multiple epidermal growth factor-like domains protein 9	Trefoil factor 3	0.100392	0.100392	0.0100786	2.22045e-16
CNTN2:GFRA3	CNTN2	GFRA3	Contactin-2	GDNF family receptor alpha-3	0.100389	0.100389	0.010078	2.22045e-16
PPP1R12A:SKAP2	PPP1R12A	SKAP2	Protein phosphatase 1 regulatory subunit 12A	Src kinase-associated phosphoprotein 2	0.100381	0.100381	0.0100764	2.22045e-16
CCL22:EGF	CCL22	EGF	C-C motif chemokine 22	Pro-epidermal growth factor	0.100372	0.100372	0.0100745	2.22045e-16
CDH1:LCN2	CDH1	LCN2	Cadherin-1	Neutrophil gelatinase-associated lipocalin	0.100364	0.100364	0.010073	2.22045e-16
FGF21:SERPINE1	FGF21	SERPINE1	Fibroblast growth factor 21	Plasminogen activator inhibitor 1	0.100272	0.100272	0.0100545	2.22045e-16
COL6A3:SMOC2	COL6A3	SMOC2	Collagen alpha-3(VI) chain	SPARC-related modular calcium-binding protein 2	0.100253	0.100253	0.0100507	2.22045e-16
ITGA5:NRP2	ITGA5	NRP2	Integrin alpha-5	Neuropilin-2	0.100244	0.100244	0.0100488	2.22045e-16
CCN1:GDF2	CCN1	GDF2	CCN family member 1	Growth/differentiation factor 2	0.10024	0.10024	0.0100481	2.22045e-16
AGRP:PROK1	AGRP	PROK1	Agouti-related protein	Prokineticin-1	0.100225	0.100225	0.0100451	2.22045e-16
CA1:HSPB1	CA1	HSPB1	Carbonic anhydrase 1	Heat shock protein beta-1	0.100225	0.100225	0.010045	2.22045e-16
FGFBP1:TFPI	FGFBP1	TFPI	Fibroblast growth factor-binding protein 1	Tissue factor pathway inhibitor	0.100195	0.100195	0.0100391	2.22045e-16
SCGB1A1:SERPINB1	SCGB1A1	SERPINB1	Uteroglobin	Leukocyte elastase inhibitor	0.100192	0.100192	0.0100384	2.22045e-16
MESD:STIP1	MESD	STIP1	LRP chaperone MESD	Stress-induced-phosphoprotein 1	0.100144	0.100144	0.0100289	2.22045e-16
BSG:GSTP1	BSG	GSTP1	Basigin	Glutathione S-transferase P	0.100143	0.100143	0.0100287	2.22045e-16
CA13:GKN1	CA13	GKN1	Carbonic anhydrase 13	Gastrokine-1	0.100141	0.100141	0.0100283	2.22045e-16
FABP4:LGALS1	FABP4	LGALS1	Fatty acid-binding protein, adipocyte	Galectin-1	0.100125	0.100125	0.0100251	2.22045e-16
CDHR2:XPNPEP2	CDHR2	XPNPEP2	Cadherin-related family member 2	Xaa-Pro aminopeptidase 2	0.100097	0.100097	0.0100194	2.22045e-16
ENO1:IGFBP4	ENO1	IGFBP4	Alpha-enolase	Insulin-like growth factor-binding protein 4	0.100056	0.100056	0.0100113	2.22045e-16
ICAM2:IL1R1	ICAM2	IL1R1	Intercellular adhesion molecule 2	Interleukin-1 receptor type 1	0.100024	0.100024	0.0100048	2.22045e-16
MCAM:NCAM1	MCAM	NCAM1	Cell surface glycoprotein MUC18	Neural cell adhesion molecule 1	0.100021	0.100021	0.0100042	2.22045e-16
BLMH:CNTN1	BLMH	CNTN1	Bleomycin hydrolase	Contactin-1	0.0999806	0.0999806	0.00999613	2.22045e-16
CD1C:SIGLEC6	CD1C	SIGLEC6	T-cell surface glycoprotein CD1c	Sialic acid-binding Ig-like lectin 6	0.0999216	0.0999216	0.00998433	2.22045e-16
MMP1:RHOC	MMP1	RHOC	Interstitial collagenase	Rho-related GTP-binding protein RhoC	0.0999192	0.0999192	0.00998385	2.22045e-16
ERBIN:LYN	ERBIN	LYN	Erbin	Tyrosine-protein kinase Lyn	0.0999053	0.0999053	0.00998106	2.22045e-16
MED18:SUGT1	MED18	SUGT1	Mediator of RNA polymerase II transcription subunit 18	Protein SGT1 homolog	0.0998845	0.0998845	0.00997691	2.22045e-16
HMOX2:VAMP5	HMOX2	VAMP5	Heme oxygenase 2	Vesicle-associated membrane protein 5	0.0998485	0.0998485	0.00996973	2.22045e-16
IL1R2:KYAT1	IL1R2	KYAT1	Interleukin-1 receptor type 2	Kynurenine--oxoglutarate transaminase 1	-0.0998419	0.0998419	0.00996841	2.22045e-16
ANGPTL2:CCL22	ANGPTL2	CCL22	Angiopoietin-related protein 2	C-C motif chemokine 22	0.0998368	0.0998368	0.0099674	2.22045e-16
DIABLO:DNAJA2	DIABLO	DNAJA2	Diablo homolog, mitochondrial	DnaJ homolog subfamily A member 2	0.09978	0.09978	0.00995605	2.22045e-16
CLPS:CTRB1	CLPS	CTRB1	Colipase	Chymotrypsinogen B	0.0997723	0.0997723	0.00995451	2.22045e-16
CD300E:GAS6	CD300E	GAS6	CMRF35-like molecule 2	Growth arrest-specific protein 6	0.0997655	0.0997655	0.00995316	2.22045e-16
CPVL:RNASET2	CPVL	RNASET2	Probable serine carboxypeptidase CPVL	Ribonuclease T2	0.0997135	0.0997135	0.00994277	2.22045e-16
MFGE8:WFIKKN1	MFGE8	WFIKKN1	Lactadherin	WAP, Kazal, immunoglobulin, Kunitz and NTR domain-containing protein 1	-0.0996725	0.0996725	0.0099346	2.22045e-16
BACH1:BCR	BACH1	BCR	Transcription regulator protein BACH1	Breakpoint cluster region protein	0.0995186	0.0995186	0.00990395	2.22045e-16
CA4:FOLR2	CA4	FOLR2	Carbonic anhydrase 4	Folate receptor beta	0.099498	0.099498	0.00989986	2.22045e-16
FIS1:HSPA1A	FIS1	HSPA1A	Mitochondrial fission 1 protein	Heat shock 70 kDa protein 1A	0.099478	0.099478	0.00989587	2.22045e-16
HLA-DRA:NT5C3A	HLA-DRA	NT5C3A	HLA class II histocompatibility antigen, DR alpha chain	Cytosolic 5'-nucleotidase 3A	0.0994303	0.0994303	0.00988639	2.22045e-16
FCRL2:TNFRSF13B	FCRL2	TNFRSF13B	Fc receptor-like protein 2	Tumor necrosis factor receptor superfamily member 13B	0.0994237	0.0994237	0.00988506	2.22045e-16
PLIN3:TYMP	PLIN3	TYMP	Perilipin-3	Thymidine phosphorylase	0.09938	0.09938	0.00987639	2.22045e-16
ARG1:HMBS	ARG1	HMBS	Arginase-1	Porphobilinogen deaminase	0.0993778	0.0993778	0.00987594	2.22045e-16
CD79B:FCRLB	CD79B	FCRLB	B-cell antigen receptor complex-associated protein beta chain	Fc receptor-like B	0.0993556	0.0993556	0.00987154	2.22045e-16
CIAPIN1:SNAP29	CIAPIN1	SNAP29	Anamorsin	Synaptosomal-associated protein 29	0.0993443	0.0993443	0.0098693	2.22045e-16
CD2AP:PLPBP	CD2AP	PLPBP	CD2-associated protein	Pyridoxal phosphate homeostasis protein	0.0993329	0.0993329	0.00986703	2.22045e-16
DAB2:ERBIN	DAB2	ERBIN	Disabled homolog 2	Erbin	0.0992761	0.0992761	0.00985574	2.22045e-16
BMP6:SERPINB5	BMP6	SERPINB5	Bone morphogenetic protein 6	Serpin B5	0.0992722	0.0992722	0.00985498	2.22045e-16
CD55:DBI	CD55	DBI	Complement decay-accelerating factor	Acyl-CoA-binding protein	0.099267	0.099267	0.00985394	2.22045e-16
DCTN6:MRPL46	DCTN6	MRPL46	Dynactin subunit 6	39S ribosomal protein L46, mitochondrial	0.0992227	0.0992227	0.00984514	2.22045e-16
AXL:CD163	AXL	CD163	Tyrosine-protein kinase receptor UFO	Scavenger receptor cysteine-rich type 1 protein M130	0.0992162	0.0992162	0.00984385	2.22045e-16
F3:F7	F3	F7	Tissue factor	Coagulation factor VII	-0.0991921	0.0991921	0.00983908	2.22045e-16
DCTN2:STX4	DCTN2	STX4	Dynactin subunit 2	Syntaxin-4	0.0991919	0.0991919	0.00983903	2.22045e-16
ADGRG2:TNXB	ADGRG2	TNXB	Adhesion G-protein coupled receptor G2	Tenascin-X	0.0991164	0.0991164	0.00982407	2.22045e-16
ANXA5:BAX	ANXA5	BAX	Annexin A5	Apoptosis regulator BAX	0.0991009	0.0991009	0.00982099	2.22045e-16
AGER:ROBO2	AGER	ROBO2	Advanced glycosylation end product-specific receptor	Roundabout homolog 2	0.0990845	0.0990845	0.00981774	2.22045e-16
FXN:GFER	FXN	GFER	Frataxin, mitochondrial	FAD-linked sulfhydryl oxidase ALR	-0.0990466	0.0990466	0.00981024	2.22045e-16
BACH1:INPPL1	BACH1	INPPL1	Transcription regulator protein BACH1	Phosphatidylinositol 3,4,5-trisphosphate 5-phosphatase 2	0.0990209	0.0990209	0.00980514	2.22045e-16
TIMD4:TNFRSF21	TIMD4	TNFRSF21	T-cell immunoglobulin and mucin domain-containing protein 4	Tumor necrosis factor receptor superfamily member 21	0.0990139	0.0990139	0.00980375	2.22045e-16
ARSB:EREG	ARSB	EREG	Arylsulfatase B	Proepiregulin	0.098992	0.098992	0.00979942	2.22045e-16
ADGRG1:ENPP2	ADGRG1	ENPP2	Adhesion G-protein coupled receptor G1	Ectonucleotide pyrophosphatase/phosphodiesterase family member 2	0.0989905	0.0989905	0.00979911	2.22045e-16
CD58:KEL	CD58	KEL	Lymphocyte function-associated antigen 3	Kell blood group glycoprotein	0.0989798	0.0989798	0.00979699	2.22045e-16
ANGPT2:CCL23	ANGPT2	CCL23	Angiopoietin-2	C-C motif chemokine 23	0.0989484	0.0989484	0.00979078	2.22045e-16
BGN:OSM	BGN	OSM	Biglycan	Oncostatin-M	-0.098855	0.098855	0.00977231	2.22045e-16
CRTAM:KLRB1	CRTAM	KLRB1	Cytotoxic and regulatory T-cell molecule	Killer cell lectin-like receptor subfamily B member 1	-0.0988512	0.0988512	0.00977156	2.22045e-16
LAT:MANF	LAT	MANF	Linker for activation of T-cells family member 1	Mesencephalic astrocyte-derived neurotrophic factor	0.0987996	0.0987996	0.00976136	2.22045e-16
COL18A1:IGFBP2	COL18A1	IGFBP2	Collagen alpha-1(XVIII) chain	Insulin-like growth factor-binding protein 2	0.0987907	0.0987907	0.0097596	2.22045e-16
CDH5:TIE1	CDH5	TIE1	Cadherin-5	Tyrosine-protein kinase receptor Tie-1	0.0987765	0.0987765	0.0097568	2.22045e-16
FGF19:HS3ST3B1	FGF19	HS3ST3B1	Fibroblast growth factor 19	Heparan sulfate glucosamine 3-O-sulfotransferase 3B1	0.0987639	0.0987639	0.00975431	2.22045e-16
LILRB5:SOD2	LILRB5	SOD2	Leukocyte immunoglobulin-like receptor subfamily B member 5	Superoxide dismutase [Mn], mitochondrial	0.0987403	0.0987403	0.00974965	2.22045e-16
IL32:PLTP	IL32	PLTP	Interleukin-32	Phospholipid transfer protein	0.0987384	0.0987384	0.00974928	2.22045e-16
DAB2:PPP1R12A	DAB2	PPP1R12A	Disabled homolog 2	Protein phosphatase 1 regulatory subunit 12A	0.0987319	0.0987319	0.00974798	2.22045e-16
LAYN:PTPRN2	LAYN	PTPRN2	Layilin	Receptor-type tyrosine-protein phosphatase N2	0.0987075	0.0987075	0.00974317	2.22045e-16
IGFBP4:PTS	IGFBP4	PTS	Insulin-like growth factor-binding protein 4	6-pyruvoyl tetrahydrobiopterin synthase	0.0986668	0.0986668	0.00973514	2.22045e-16
ANPEP:GGT1	ANPEP	GGT1	Aminopeptidase N	Glutathione hydrolase 1 proenzyme	0.0986658	0.0986658	0.00973494	2.22045e-16
FADD:LACTB2	FADD	LACTB2	FAS-associated death domain protein	Endoribonuclease LACTB2	0.0986616	0.0986616	0.0097341	2.22045e-16
REG3A:TFF1	REG3A	TFF1	Regenerating islet-derived protein 3-alpha	Trefoil factor 1	0.0986522	0.0986522	0.00973225	2.22045e-16
STX8:TBC1D5	STX8	TBC1D5	Syntaxin-8	TBC1 domain family member 5	0.0986416	0.0986416	0.00973016	2.22045e-16
CA1:HMBS	CA1	HMBS	Carbonic anhydrase 1	Porphobilinogen deaminase	0.0986142	0.0986142	0.00972476	2.22045e-16
PRELP:TREM2	PRELP	TREM2	Prolargin	Triggering receptor expressed on myeloid cells 2	0.0985816	0.0985816	0.00971833	2.22045e-16
DEFA1_DEFA1B:RETN	DEFA1_DEFA1B	RETN	Neutrophil defensin 1	Resistin	0.0985732	0.0985732	0.00971668	2.22045e-16
MSRA:TJAP1	MSRA	TJAP1	Mitochondrial peptide methionine sulfoxide reductase	Tight junction-associated protein 1	0.0985691	0.0985691	0.00971587	2.22045e-16
CAPG:TACSTD2	CAPG	TACSTD2	Macrophage-capping protein	Tumor-associated calcium signal transducer 2	0.0985683	0.0985683	0.00971572	2.22045e-16
GPC1:RGMA	GPC1	RGMA	Glypican-1	Repulsive guidance molecule A	0.0985164	0.0985164	0.00970548	2.22045e-16
DRAXIN:TCL1A	DRAXIN	TCL1A	Draxin	T-cell leukemia/lymphoma protein 1A	0.0984351	0.0984351	0.00968947	2.22045e-16
PTPRF:SSC4D	PTPRF	SSC4D	Receptor-type tyrosine-protein phosphatase F	Scavenger receptor cysteine-rich domain-containing group B protein	0.0983949	0.0983949	0.00968156	2.22045e-16
CD200:PTPRM	CD200	PTPRM	OX-2 membrane glycoprotein	Receptor-type tyrosine-protein phosphatase mu	0.0983262	0.0983262	0.00966805	2.22045e-16
CDKN2D:STAT5B	CDKN2D	STAT5B	Cyclin-dependent kinase 4 inhibitor D	Signal transducer and activator of transcription 5B	0.098312	0.098312	0.00966526	2.22045e-16
ROR1:THBD	ROR1	THBD	Inactive tyrosine-protein kinase transmembrane receptor ROR1	Thrombomodulin	0.0983068	0.0983068	0.00966423	2.22045e-16
TIA1:USP8	TIA1	USP8	Nucleolysin TIA-1 isoform p40	Ubiquitin carboxyl-terminal hydrolase 8	0.0983014	0.0983014	0.00966317	2.22045e-16
MATN3:TMPRSS5	MATN3	TMPRSS5	Matrilin-3	Transmembrane protease serine 5	0.0982923	0.0982923	0.00966138	2.22045e-16
REG4:WFIKKN2	REG4	WFIKKN2	Regenerating islet-derived protein 4	WAP, Kazal, immunoglobulin, Kunitz and NTR domain-containing protein 2	0.0982716	0.0982716	0.00965731	2.22045e-16
CPA1:CPA2	CPA1	CPA2	Carboxypeptidase A1	Carboxypeptidase A2	0.0982247	0.0982247	0.00964809	2.22045e-16
NEFL:SORD	NEFL	SORD	Neurofilament light polypeptide	Sorbitol dehydrogenase	0.0981477	0.0981477	0.00963297	2.22045e-16
CPE:IPCEF1	CPE	IPCEF1	Carboxypeptidase E	Interactor protein for cytohesin exchange factors 1	0.0981403	0.0981403	0.00963152	2.22045e-16
CXCL9:IFNG	CXCL9	IFNG	C-X-C motif chemokine 9	Interferon gamma	0.0981222	0.0981222	0.00962796	2.22045e-16
FMNL1:PADI4	FMNL1	PADI4	Formin-like protein 1	Protein-arginine deiminase type-4	0.0981111	0.0981111	0.00962579	2.22045e-16
CASP3:CRKL	CASP3	CRKL	Caspase-3	Crk-like protein	0.0981067	0.0981067	0.00962492	2.22045e-16
MSMB:TSPAN1	MSMB	TSPAN1	Beta-microseminoprotein	Tetraspanin-1	0.0980551	0.0980551	0.00961481	2.22045e-16
DAG1:TNFRSF14	DAG1	TNFRSF14	Dystroglycan	Tumor necrosis factor receptor superfamily member 14	0.0980513	0.0980513	0.00961406	2.22045e-16
AHSP:HBQ1	AHSP	HBQ1	Alpha-hemoglobin-stabilizing protein	Hemoglobin subunit theta-1	-0.0980368	0.0980368	0.00961122	2.22045e-16
GP6:GUCA2A	GP6	GUCA2A	Platelet glycoprotein VI	Guanylin	0.0980304	0.0980304	0.00960995	2.22045e-16
AGRP:GPR37	AGRP	GPR37	Agouti-related protein	Prosaposin receptor GPR37	0.0979916	0.0979916	0.00960235	2.22045e-16
GP1BA:SELP	GP1BA	SELP	Platelet glycoprotein Ib alpha chain	P-selectin	0.0979818	0.0979818	0.00960042	2.22045e-16
SDC4:SEMA4D	SDC4	SEMA4D	Syndecan-4	Semaphorin-4D	0.0978818	0.0978818	0.00958085	2.22045e-16
STX4:STXBP3	STX4	STXBP3	Syntaxin-4	Syntaxin-binding protein 3	0.0978735	0.0978735	0.00957922	2.22045e-16
GFAP:NEFL	GFAP	NEFL	Glial fibrillary acidic protein	Neurofilament light polypeptide	0.0978443	0.0978443	0.00957351	2.22045e-16
CDH3:KRT5	CDH3	KRT5	Cadherin-3	Keratin, type II cytoskeletal 5	0.0978368	0.0978368	0.00957205	2.22045e-16
FGFR2:TGFBR2	FGFR2	TGFBR2	Fibroblast growth factor receptor 2	TGF-beta receptor type-2	0.0978094	0.0978094	0.00956668	2.22045e-16
MAP3K5:MAVS	MAP3K5	MAVS	Mitogen-activated protein kinase kinase kinase 5	Mitochondrial antiviral-signaling protein	0.0978043	0.0978043	0.00956568	2.22045e-16
FAM3B:TMPRSS15	FAM3B	TMPRSS15	Protein FAM3B	Enteropeptidase	0.0978016	0.0978016	0.00956516	2.22045e-16
CEP43:TINAGL1	CEP43	TINAGL1	Centrosomal protein 43	Tubulointerstitial nephritis antigen-like	0.0978004	0.0978004	0.00956492	2.22045e-16
MLN:REG4	MLN	REG4	Promotilin	Regenerating islet-derived protein 4	0.0977952	0.0977952	0.0095639	2.22045e-16
CCL28:ZBTB16	CCL28	ZBTB16	C-C motif chemokine 28	Zinc finger and BTB domain-containing protein 16	-0.0977136	0.0977136	0.00954796	2.22045e-16
EBAG9:PTPN1	EBAG9	PTPN1	Receptor-binding cancer antigen expressed on SiSo cells	Tyrosine-protein phosphatase non-receptor type 1	0.0977086	0.0977086	0.00954698	2.22045e-16
DFFA:KYNU	DFFA	KYNU	DNA fragmentation factor subunit alpha	Kynureninase	0.0977021	0.0977021	0.0095457	2.22045e-16
ANGPTL1:KLK8	ANGPTL1	KLK8	Angiopoietin-related protein 1	Kallikrein-8	0.0976804	0.0976804	0.00954146	2.22045e-16
CD93:THOP1	CD93	THOP1	Complement component C1q receptor	Thimet oligopeptidase	0.0976677	0.0976677	0.00953898	2.22045e-16
CSF1:IL6	CSF1	IL6	Macrophage colony-stimulating factor 1	Interleukin-6	0.0976612	0.0976612	0.00953771	2.22045e-16
CASP3:PPIB	CASP3	PPIB	Caspase-3	Peptidyl-prolyl cis-trans isomerase B	0.0976487	0.0976487	0.00953526	2.22045e-16
DCTPP1:RRM2	DCTPP1	RRM2	dCTP pyrophosphatase 1	Ribonucleoside-diphosphate reductase subunit M2	0.0976418	0.0976418	0.00953393	2.22045e-16
GUSB:QPCT	GUSB	QPCT	Beta-glucuronidase	Glutaminyl-peptide cyclotransferase	0.0976371	0.0976371	0.00953301	2.22045e-16
ITGB6:LRRN1	ITGB6	LRRN1	Integrin beta-6	Leucine-rich repeat neuronal protein 1	0.0976169	0.0976169	0.00952906	2.22045e-16
COL6A3:THBS4	COL6A3	THBS4	Collagen alpha-3(VI) chain	Thrombospondin-4	0.0976069	0.0976069	0.00952711	2.22045e-16
CRTAM:PDCD1	CRTAM	PDCD1	Cytotoxic and regulatory T-cell molecule	Programmed cell death protein 1	0.0976027	0.0976027	0.00952629	2.22045e-16
COX5B:FXN	COX5B	FXN	Cytochrome c oxidase subunit 5B, mitochondrial	Frataxin, mitochondrial	0.0975181	0.0975181	0.00950977	2.22045e-16
IRAG2:WASF1	IRAG2	WASF1	Inositol 1,4,5-triphosphate receptor associated 2	Wiskott-Aldrich syndrome protein family member 1	0.097488	0.097488	0.00950391	2.22045e-16
COL6A3:TAFA5	COL6A3	TAFA5	Collagen alpha-3(VI) chain	Chemokine-like protein TAFA-5	0.0974814	0.0974814	0.00950262	2.22045e-16
CXCL11:DKK1	CXCL11	DKK1	C-X-C motif chemokine 11	Dickkopf-related protein 1	0.0974752	0.0974752	0.00950141	2.22045e-16
CNTN3:PRSS8	CNTN3	PRSS8	Contactin-3	Prostasin	0.0974712	0.0974712	0.00950063	2.22045e-16
AOC3:MCAM	AOC3	MCAM	Membrane primary amine oxidase	Cell surface glycoprotein MUC18	0.0974162	0.0974162	0.00948991	2.22045e-16
BAIAP2:NT5E	BAIAP2	NT5E	Brain-specific angiogenesis inhibitor 1-associated protein 2	5'-nucleotidase	0.0973925	0.0973925	0.00948529	2.22045e-16
IL6ST:LEPR	IL6ST	LEPR	Interleukin-6 receptor subunit beta	Leptin receptor	0.0973642	0.0973642	0.0094798	2.22045e-16
VEGFA:VEGFD	VEGFA	VEGFD	Vascular endothelial growth factor A	Vascular endothelial growth factor D	0.0973161	0.0973161	0.00947042	2.22045e-16
ANGPT2:ENG	ANGPT2	ENG	Angiopoietin-2	Endoglin	0.0972975	0.0972975	0.00946681	2.22045e-16
LCN2:PGLYRP1	LCN2	PGLYRP1	Neutrophil gelatinase-associated lipocalin	Peptidoglycan recognition protein 1	0.097238	0.097238	0.00945523	2.22045e-16
ARG1:CTSV	ARG1	CTSV	Arginase-1	Cathepsin L2	0.0972194	0.0972194	0.00945162	2.22045e-16
CES3:CHMP1A	CES3	CHMP1A	Carboxylesterase 3	Charged multivesicular body protein 1a	-0.09718	0.09718	0.00944394	2.22045e-16
FOXO1:NFATC1	FOXO1	NFATC1	Forkhead box protein O1	Nuclear factor of activated T-cells, cytoplasmic 1	0.0971753	0.0971753	0.00944305	2.22045e-16
LHPP:PON3	LHPP	PON3	Phospholysine phosphohistidine inorganic pyrophosphate phosphatase	Serum paraoxonase/lactonase 3	0.0971599	0.0971599	0.00944004	2.22045e-16
CLEC4C:SIGLEC6	CLEC4C	SIGLEC6	C-type lectin domain family 4 member C	Sialic acid-binding Ig-like lectin 6	0.0971204	0.0971204	0.00943237	2.22045e-16
CDH2:EIF4EBP1	CDH2	EIF4EBP1	Cadherin-2	Eukaryotic translation initiation factor 4E-binding protein 1	0.0970678	0.0970678	0.00942216	2.22045e-16
ITGB2:OLR1	ITGB2	OLR1	Integrin beta-2	Oxidized low-density lipoprotein receptor 1	-0.0970669	0.0970669	0.00942199	2.22045e-16
CXADR:F11R	CXADR	F11R	Coxsackievirus and adenovirus receptor	Junctional adhesion molecule A	0.0970477	0.0970477	0.00941825	2.22045e-16
ANGPTL3:TFPI	ANGPTL3	TFPI	Angiopoietin-related protein 3	Tissue factor pathway inhibitor	0.0970469	0.0970469	0.00941809	2.22045e-16
CC2D1A:STAMBP	CC2D1A	STAMBP	Coiled-coil and C2 domain-containing protein 1A	STAM-binding protein	0.0969522	0.0969522	0.00939973	2.22045e-16
CD300E:HSPB1	CD300E	HSPB1	CMRF35-like molecule 2	Heat shock protein beta-1	0.0969427	0.0969427	0.00939788	2.22045e-16
NECTIN2:SPON2	NECTIN2	SPON2	Nectin-2	Spondin-2	0.0969299	0.0969299	0.0093954	2.22045e-16
PRDX1:RBKS	PRDX1	RBKS	Peroxiredoxin-1	Ribokinase	0.0968908	0.0968908	0.00938783	2.22045e-16
SPP1:WIF1	SPP1	WIF1	Osteopontin	Wnt inhibitory factor 1	0.0968803	0.0968803	0.00938579	2.22045e-16
ADGRG2:LGALS1	ADGRG2	LGALS1	Adhesion G-protein coupled receptor G2	Galectin-1	0.0968799	0.0968799	0.00938571	2.22045e-16
CRIP2:NOS3	CRIP2	NOS3	Cysteine-rich protein 2	Nitric oxide synthase, endothelial	0.0968527	0.0968527	0.00938044	2.22045e-16
ENTPD5:LGMN	ENTPD5	LGMN	Ectonucleoside triphosphate diphosphohydrolase 5	Legumain	0.0967834	0.0967834	0.00936702	2.22045e-16
CD58:PRELP	CD58	PRELP	Lymphocyte function-associated antigen 3	Prolargin	0.0967434	0.0967434	0.00935928	2.22045e-16
MANF:PDLIM7	MANF	PDLIM7	Mesencephalic astrocyte-derived neurotrophic factor	PDZ and LIM domain protein 7	0.0967291	0.0967291	0.00935652	2.22045e-16
C1QA:EBI3_IL27	C1QA	EBI3_IL27	Complement C1q subcomponent subunit A	Interleukin-27	0.0967065	0.0967065	0.00935214	2.22045e-16
PCSK9:TNFSF11	PCSK9	TNFSF11	Proprotein convertase subtilisin/kexin type 9	Tumor necrosis factor ligand superfamily member 11	-0.0967017	0.0967017	0.00935122	2.22045e-16
FXN:TST	FXN	TST	Frataxin, mitochondrial	Thiosulfate sulfurtransferase	0.0966876	0.0966876	0.0093485	2.22045e-16
CCN2:EDAR	CCN2	EDAR	CCN family member 2	Tumor necrosis factor receptor superfamily member EDAR	0.096669	0.096669	0.00934489	2.22045e-16
CDON:REG4	CDON	REG4	Cell adhesion molecule-related/down-regulated by oncogenes	Regenerating islet-derived protein 4	0.0965968	0.0965968	0.00933095	2.22045e-16
DKK1:VEGFC	DKK1	VEGFC	Dickkopf-related protein 1	Vascular endothelial growth factor C	0.0965944	0.0965944	0.00933048	2.22045e-16
BCL2L11:ITGA6	BCL2L11	ITGA6	Bcl-2-like protein 11, Isoform BimL	Integrin alpha-6	-0.0965714	0.0965714	0.00932604	2.22045e-16
NPDC1:PTPRN2	NPDC1	PTPRN2	Neural proliferation differentiation and control protein 1	Receptor-type tyrosine-protein phosphatase N2	0.096563	0.096563	0.00932441	2.22045e-16
FABP1:RBP5	FABP1	RBP5	Fatty acid-binding protein, liver	Retinol-binding protein 5	0.0965616	0.0965616	0.00932414	2.22045e-16
CD46:SELP	CD46	SELP	Membrane cofactor protein	P-selectin	0.0965606	0.0965606	0.00932396	2.22045e-16
ARSB:GLB1	ARSB	GLB1	Arylsulfatase B	Beta-galactosidase	0.0965114	0.0965114	0.00931444	2.22045e-16
NPTX1:NPTXR	NPTX1	NPTXR	Neuronal pentraxin-1	Neuronal pentraxin receptor	0.0964957	0.0964957	0.00931142	2.22045e-16
DFFA:IL12A_IL12B	DFFA	IL12A_IL12B	DNA fragmentation factor subunit alpha	Interleukin-12	-0.0964775	0.0964775	0.00930791	2.22045e-16
DDX58:SAMD9L	DDX58	SAMD9L	Antiviral innate immune response receptor RIG-I	Sterile alpha motif domain-containing protein 9-like	0.0964767	0.0964767	0.00930775	2.22045e-16
HYOU1:TGFBR3	HYOU1	TGFBR3	Hypoxia up-regulated protein 1	Transforming growth factor beta receptor type 3	0.0964659	0.0964659	0.00930566	2.22045e-16
GRAP2:NCK2	GRAP2	NCK2	GRB2-related adapter protein 2	Cytoplasmic protein NCK2	0.0964436	0.0964436	0.00930137	2.22045e-16
ANGPTL2:RHOC	ANGPTL2	RHOC	Angiopoietin-related protein 2	Rho-related GTP-binding protein RhoC	0.0964192	0.0964192	0.00929666	2.22045e-16
CD58:CRKL	CD58	CRKL	Lymphocyte function-associated antigen 3	Crk-like protein	0.0964155	0.0964155	0.00929595	2.22045e-16
ADGRG1:PRSS8	ADGRG1	PRSS8	Adhesion G-protein coupled receptor G1	Prostasin	0.0963248	0.0963248	0.00927846	2.22045e-16
CA13:ISLR2	CA13	ISLR2	Carbonic anhydrase 13	Immunoglobulin superfamily containing leucine-rich repeat protein 2	0.0962496	0.0962496	0.00926399	2.22045e-16
ANXA3:S100A11	ANXA3	S100A11	Annexin A3	Protein S100-A11	0.0962214	0.0962214	0.00925856	2.22045e-16
CHGB:PTPRN2	CHGB	PTPRN2	Secretogranin-1	Receptor-type tyrosine-protein phosphatase N2	0.0962056	0.0962056	0.00925552	2.22045e-16
FURIN:VWA1	FURIN	VWA1	Furin	von Willebrand factor A domain-containing protein 1	0.0962011	0.0962011	0.00925465	2.22045e-16
INPPL1:YES1	INPPL1	YES1	Phosphatidylinositol 3,4,5-trisphosphate 5-phosphatase 2	Tyrosine-protein kinase Yes	0.0961819	0.0961819	0.00925096	2.22045e-16
PPP1R12A:TJAP1	PPP1R12A	TJAP1	Protein phosphatase 1 regulatory subunit 12A	Tight junction-associated protein 1	0.0961642	0.0961642	0.00924756	2.22045e-16
DCBLD2:PTPRF	DCBLD2	PTPRF	Discoidin, CUB and LCCL domain-containing protein 2	Receptor-type tyrosine-protein phosphatase F	0.0961075	0.0961075	0.00923665	2.22045e-16
CD163:SSC5D	CD163	SSC5D	Scavenger receptor cysteine-rich type 1 protein M130	Soluble scavenger receptor cysteine-rich domain-containing protein SSC5D	0.0960537	0.0960537	0.00922631	2.22045e-16
CELA3A:GP2	CELA3A	GP2	Chymotrypsin-like elastase family member 3A	Pancreatic secretory granule membrane major glycoprotein GP2	0.0960507	0.0960507	0.00922573	2.22045e-16
MAVS:MED18	MAVS	MED18	Mitochondrial antiviral-signaling protein	Mediator of RNA polymerase II transcription subunit 18	0.0960379	0.0960379	0.00922328	2.22045e-16
AGER:LAMP3	AGER	LAMP3	Advanced glycosylation end product-specific receptor	Lysosome-associated membrane glycoprotein 3	-0.0960289	0.0960289	0.00922154	2.22045e-16
FCRL6:KIR2DL3	FCRL6	KIR2DL3	Fc receptor-like protein 6	Killer cell immunoglobulin-like receptor 2DL3	0.096019	0.096019	0.00921965	2.22045e-16
EDA2R:SLITRK2	EDA2R	SLITRK2	Tumor necrosis factor receptor superfamily member 27	SLIT and NTRK-like protein 2	0.0959966	0.0959966	0.00921534	2.22045e-16
ICA1:RABGAP1L	ICA1	RABGAP1L	Islet cell autoantigen 1	Rab GTPase-activating protein 1-like	0.0959353	0.0959353	0.00920358	2.22045e-16
LBR:TXNDC5	LBR	TXNDC5	Delta(14)-sterol reductase LBR	Thioredoxin domain-containing protein 5	0.0959222	0.0959222	0.00920107	2.22045e-16
ACY1:ADH4	ACY1	ADH4	Aminoacylase-1	All-trans-retinol dehydrogenase [NAD(+)] ADH4	0.0958383	0.0958383	0.00918498	2.22045e-16
KLK6:PTPRN2	KLK6	PTPRN2	Kallikrein-6	Receptor-type tyrosine-protein phosphatase N2	0.0958364	0.0958364	0.00918462	2.22045e-16
AIFM1:AMY2B	AIFM1	AMY2B	Apoptosis-inducing factor 1, mitochondrial	Alpha-amylase 2B	0.0958269	0.0958269	0.0091828	2.22045e-16
MMP7:ZBTB17	MMP7	ZBTB17	Matrilysin	Zinc finger and BTB domain-containing protein 17	0.0958163	0.0958163	0.00918077	2.22045e-16
KIT:KITLG	KIT	KITLG	Mast/stem cell growth factor receptor Kit	Kit ligand	-0.0958106	0.0958106	0.00917967	2.22045e-16
LAT2:SPRY2	LAT2	SPRY2	Linker for activation of T-cells family member 2	Protein sprouty homolog 2	0.0957964	0.0957964	0.00917694	2.22045e-16
CGREF1:KLK1	CGREF1	KLK1	Cell growth regulator with EF hand domain protein 1	Kallikrein-1	-0.0957474	0.0957474	0.00916757	2.22045e-16
PDP1:STX6	PDP1	STX6	[Pyruvate dehydrogenase [acetyl-transferring]]-phosphatase 1, mitochondrial	Syntaxin-6	0.0957135	0.0957135	0.00916108	2.22045e-16
AXIN1:DOK2	AXIN1	DOK2	Axin-1	Docking protein 2	0.0956979	0.0956979	0.00915809	2.22045e-16
ACTA2:PQBP1	ACTA2	PQBP1	Actin, aortic smooth muscle	Polyglutamine-binding protein 1	0.0956866	0.0956866	0.00915592	2.22045e-16
ANPEP:NT5E	ANPEP	NT5E	Aminopeptidase N	5'-nucleotidase	0.0956849	0.0956849	0.00915561	2.22045e-16
APBB1IP:NADK	APBB1IP	NADK	Amyloid beta A4 precursor protein-binding family B member 1-interacting protein	NAD kinase	0.0956736	0.0956736	0.00915343	2.22045e-16
STX4:STX8	STX4	STX8	Syntaxin-4	Syntaxin-8	0.095665	0.095665	0.00915179	2.22045e-16
CPB1:CTRB1	CPB1	CTRB1	Carboxypeptidase B	Chymotrypsinogen B	0.0956233	0.0956233	0.00914381	2.22045e-16
RHOC:TBCB	RHOC	TBCB	Rho-related GTP-binding protein RhoC	Tubulin-folding cofactor B	0.0956044	0.0956044	0.00914019	2.22045e-16
PILRA:PLA2G7	PILRA	PLA2G7	Paired immunoglobulin-like type 2 receptor alpha	Platelet-activating factor acetylhydrolase	0.0956042	0.0956042	0.00914016	2.22045e-16
EFEMP1:IL1R2	EFEMP1	IL1R2	EGF-containing fibulin-like extracellular matrix protein 1	Interleukin-1 receptor type 2	-0.0955816	0.0955816	0.00913585	2.22045e-16
KYNU:PLPBP	KYNU	PLPBP	Kynureninase	Pyridoxal phosphate homeostasis protein	0.095463	0.095463	0.00911319	2.22045e-16
IKZF2:NINJ1	IKZF2	NINJ1	Zinc finger protein Helios	Ninjurin-1	0.095452	0.095452	0.00911108	2.22045e-16
ANXA3:HCLS1	ANXA3	HCLS1	Annexin A3	Hematopoietic lineage cell-specific protein	0.0954379	0.0954379	0.0091084	2.22045e-16
DUOX2:PPM1A	DUOX2	PPM1A	Dual oxidase 2	Protein phosphatase 1A	0.0954019	0.0954019	0.00910153	2.22045e-16
CRTAM:GZMB	CRTAM	GZMB	Cytotoxic and regulatory T-cell molecule	Granzyme B	-0.0953533	0.0953533	0.00909225	2.22045e-16
ACP5:PLA2G1B	ACP5	PLA2G1B	Tartrate-resistant acid phosphatase type 5	Phospholipase A2	-0.0953518	0.0953518	0.00909197	2.22045e-16
MPIG6B:SUSD1	MPIG6B	SUSD1	Megakaryocyte and platelet inhibitory receptor G6b	Sushi domain-containing protein 1	0.0953226	0.0953226	0.0090864	2.22045e-16
NELL2:SCGB1A1	NELL2	SCGB1A1	Protein kinase C-binding protein NELL2	Uteroglobin	0.0953156	0.0953156	0.00908506	2.22045e-16
FYB1:SNAP23	FYB1	SNAP23	FYN-binding protein 1	Synaptosomal-associated protein 23	0.0952976	0.0952976	0.00908163	2.22045e-16
PON3:SPINT2	PON3	SPINT2	Serum paraoxonase/lactonase 3	Kunitz-type protease inhibitor 2	0.095294	0.095294	0.00908094	2.22045e-16
ACP5:TFPI2	ACP5	TFPI2	Tartrate-resistant acid phosphatase type 5	Tissue factor pathway inhibitor 2	0.0952905	0.0952905	0.00908027	2.22045e-16
SMPD1:TPP1	SMPD1	TPP1	Sphingomyelin phosphodiesterase	Tripeptidyl-peptidase 1	0.095287	0.095287	0.0090796	2.22045e-16
KRT18:SCGN	KRT18	SCGN	Keratin, type I cytoskeletal 18	Secretagogin	0.0952619	0.0952619	0.00907483	2.22045e-16
CD99:CGA	CD99	CGA	CD99 antigen	Glycoprotein hormones alpha chain	-0.095261	0.095261	0.00907465	2.22045e-16
DKK4:TGM2	DKK4	TGM2	Dickkopf-related protein 4	Protein-glutamine gamma-glutamyltransferase 2	-0.0952091	0.0952091	0.00906477	2.22045e-16
CARHSP1:TBC1D17	CARHSP1	TBC1D17	Calcium-regulated heat-stable protein 1	TBC1 domain family member 17	0.0952005	0.0952005	0.00906314	2.22045e-16
CDH5:ENG	CDH5	ENG	Cadherin-5	Endoglin	0.0951714	0.0951714	0.0090576	2.22045e-16
CDH17:F3	CDH17	F3	Cadherin-17	Tissue factor	0.0951617	0.0951617	0.00905576	2.22045e-16
HMOX1:THOP1	HMOX1	THOP1	Heme oxygenase 1	Thimet oligopeptidase	0.0951476	0.0951476	0.00905306	2.22045e-16
ENO1:VASN	ENO1	VASN	Alpha-enolase	Vasorin	0.095131	0.095131	0.00904991	2.22045e-16
PON3:TNFRSF14	PON3	TNFRSF14	Serum paraoxonase/lactonase 3	Tumor necrosis factor receptor superfamily member 14	-0.0951244	0.0951244	0.00904865	2.22045e-16
DSC2:PIGR	DSC2	PIGR	Desmocollin-2	Polymeric immunoglobulin receptor	0.0950972	0.0950972	0.00904348	2.22045e-16
MPHOSPH8:WASF1	MPHOSPH8	WASF1	M-phase phosphoprotein 8	Wiskott-Aldrich syndrome protein family member 1	0.095077	0.095077	0.00903965	2.22045e-16
ERBB2:FGFR2	ERBB2	FGFR2	Receptor tyrosine-protein kinase erbB-2	Fibroblast growth factor receptor 2	0.0950564	0.0950564	0.00903572	2.22045e-16
MPHOSPH8:USP8	MPHOSPH8	USP8	M-phase phosphoprotein 8	Ubiquitin carboxyl-terminal hydrolase 8	0.0950502	0.0950502	0.00903454	2.22045e-16
CCL28:CST5	CCL28	CST5	C-C motif chemokine 28	Cystatin-D	0.0950395	0.0950395	0.0090325	2.22045e-16
KLRB1:KLRD1	KLRB1	KLRD1	Killer cell lectin-like receptor subfamily B member 1	Natural killer cells antigen CD94	0.0950156	0.0950156	0.00902797	2.22045e-16
CDH17:CGREF1	CDH17	CGREF1	Cadherin-17	Cell growth regulator with EF hand domain protein 1	0.094994	0.094994	0.00902386	2.22045e-16
SFTPA2:SFTPD	SFTPA2	SFTPD	Pulmonary surfactant-associated protein A2	Pulmonary surfactant-associated protein D	-0.0949846	0.0949846	0.00902207	2.22045e-16
LAT:SERPINE1	LAT	SERPINE1	Linker for activation of T-cells family member 1	Plasminogen activator inhibitor 1	0.0949399	0.0949399	0.00901359	2.22045e-16
ENG:NOTCH1	ENG	NOTCH1	Endoglin	Neurogenic locus notch homolog protein 1	0.0949049	0.0949049	0.00900693	2.22045e-16
AXL:VCAM1	AXL	VCAM1	Tyrosine-protein kinase receptor UFO	Vascular cell adhesion protein 1	0.094832	0.094832	0.00899311	2.22045e-16
CXCL12:RSPO1	CXCL12	RSPO1	Stromal cell-derived factor 1	R-spondin-1	0.0948192	0.0948192	0.00899068	2.22045e-16
ABHD14B:AMY2B	ABHD14B	AMY2B	Protein ABHD14B	Alpha-amylase 2B	0.0948153	0.0948153	0.00898994	2.22045e-16
LBR:SLC27A4	LBR	SLC27A4	Delta(14)-sterol reductase LBR	Long-chain fatty acid transport protein 4	0.0947726	0.0947726	0.00898184	2.22045e-16
DCTN2:LXN	DCTN2	LXN	Dynactin subunit 2	Latexin	0.0947697	0.0947697	0.00898129	2.22045e-16
HAGH:RILP	HAGH	RILP	Hydroxyacylglutathione hydrolase, mitochondrial	Rab-interacting lysosomal protein	0.0947654	0.0947654	0.00898048	2.22045e-16
DBNL:PLA2G4A	DBNL	PLA2G4A	Drebrin-like protein	Cytosolic phospholipase A2	0.0947226	0.0947226	0.00897238	2.22045e-16
CASP8:SCLY	CASP8	SCLY	Caspase-8	Selenocysteine lyase	0.0947051	0.0947051	0.00896906	2.22045e-16
GRN:SPINT1	GRN	SPINT1	Progranulin	Kunitz-type protease inhibitor 1	0.0946461	0.0946461	0.00895788	2.22045e-16
PLAUR:TREM2	PLAUR	TREM2	Urokinase plasminogen activator surface receptor	Triggering receptor expressed on myeloid cells 2	0.0946334	0.0946334	0.00895549	2.22045e-16
TNFRSF11A:TNFRSF1A	TNFRSF11A	TNFRSF1A	Tumor necrosis factor receptor superfamily member 11A	Tumor necrosis factor receptor superfamily member 1A	0.0946085	0.0946085	0.00895076	2.22045e-16
ITIH3:TFPI2	ITIH3	TFPI2	Inter-alpha-trypsin inhibitor heavy chain H3	Tissue factor pathway inhibitor 2	0.0945971	0.0945971	0.0089486	2.22045e-16
NRCAM:PCDH17	NRCAM	PCDH17	Neuronal cell adhesion molecule	Protocadherin-17	0.0945692	0.0945692	0.00894332	2.22045e-16
IL17A:IL17C	IL17A	IL17C	Interleukin-17A	Interleukin-17C	0.0945624	0.0945624	0.00894204	2.22045e-16
IGFBP4:VSIG4	IGFBP4	VSIG4	Insulin-like growth factor-binding protein 4	V-set and immunoglobulin domain-containing protein 4	0.09456	0.09456	0.00894159	2.22045e-16
SKAP2:VTA1	SKAP2	VTA1	Src kinase-associated phosphoprotein 2	Vacuolar protein sorting-associated protein VTA1 homolog	0.094557	0.094557	0.00894102	2.22045e-16
APBB1IP:PXN	APBB1IP	PXN	Amyloid beta A4 precursor protein-binding family B member 1-interacting protein	Paxillin	0.0945237	0.0945237	0.00893474	2.22045e-16
PMVK:PRDX1	PMVK	PRDX1	Phosphomevalonate kinase	Peroxiredoxin-1	-0.094517	0.094517	0.00893346	2.22045e-16
DNER:EGF	DNER	EGF	Delta and Notch-like epidermal growth factor-related receptor	Pro-epidermal growth factor	0.0944352	0.0944352	0.008918	2.22045e-16
PSRC1:RAB37	PSRC1	RAB37	Proline/serine-rich coiled-coil protein 1	Ras-related protein Rab-37	0.0944265	0.0944265	0.00891636	2.22045e-16
CES1:GUSB	CES1	GUSB	Liver carboxylesterase 1	Beta-glucuronidase	0.0944024	0.0944024	0.00891181	2.22045e-16
EGLN1:LSP1	EGLN1	LSP1	Egl nine homolog 1	Lymphocyte-specific protein 1	0.0943696	0.0943696	0.00890563	2.22045e-16
ACTA2:CRIP2	ACTA2	CRIP2	Actin, aortic smooth muscle	Cysteine-rich protein 2	0.0943306	0.0943306	0.00889827	2.22045e-16
IL6R:TGFBI	IL6R	TGFBI	Interleukin-6 receptor subunit alpha	Transforming growth factor-beta-induced protein ig-h3	0.0943156	0.0943156	0.00889544	2.22045e-16
IRAG2:MAP3K5	IRAG2	MAP3K5	Inositol 1,4,5-triphosphate receptor associated 2	Mitogen-activated protein kinase kinase kinase 5	0.0943103	0.0943103	0.00889444	2.22045e-16
AMFR:SLC16A1	AMFR	SLC16A1	E3 ubiquitin-protein ligase AMFR	Monocarboxylate transporter 1	0.0943004	0.0943004	0.00889257	2.22045e-16
EPHB6:LAYN	EPHB6	LAYN	Ephrin type-B receptor 6	Layilin	0.0942688	0.0942688	0.0088866	2.22045e-16
HYAL1:PCSK9	HYAL1	PCSK9	Hyaluronidase-1	Proprotein convertase subtilisin/kexin type 9	0.0942125	0.0942125	0.00887599	2.22045e-16
CD14:THOP1	CD14	THOP1	Monocyte differentiation antigen CD14	Thimet oligopeptidase	0.0942021	0.0942021	0.00887403	2.22045e-16
KRT14:KRT5	KRT14	KRT5	Keratin, type I cytoskeletal 14	Keratin, type II cytoskeletal 5	0.0941714	0.0941714	0.00886825	2.22045e-16
GFRA1:METAP2	GFRA1	METAP2	GDNF family receptor alpha-1	Methionine aminopeptidase 2	0.094147	0.094147	0.00886367	2.22045e-16
CRKL:EPHA1	CRKL	EPHA1	Crk-like protein	Ephrin type-A receptor 1	0.0941438	0.0941438	0.00886305	2.22045e-16
EGFR:ERBB3	EGFR	ERBB3	Epidermal growth factor receptor	Receptor tyrosine-protein kinase erbB-3	0.0941204	0.0941204	0.00885864	2.22045e-16
FIS1:GAL	FIS1	GAL	Mitochondrial fission 1 protein	Galanin peptides	0.0941155	0.0941155	0.00885773	2.22045e-16
GRN:LAG3	GRN	LAG3	Progranulin	Lymphocyte activation gene 3 protein	0.094103	0.094103	0.00885538	2.22045e-16
APLP1:NCAN	APLP1	NCAN	Amyloid-like protein 1	Neurocan core protein	0.0941011	0.0941011	0.00885502	2.22045e-16
KLK1:NECTIN2	KLK1	NECTIN2	Kallikrein-1	Nectin-2	-0.0940943	0.0940943	0.00885373	2.22045e-16
CGREF1:TMPRSS15	CGREF1	TMPRSS15	Cell growth regulator with EF hand domain protein 1	Enteropeptidase	0.0940198	0.0940198	0.00883973	2.22045e-16
BAX:PADI4	BAX	PADI4	Apoptosis regulator BAX	Protein-arginine deiminase type-4	0.0940163	0.0940163	0.00883907	2.22045e-16
MIF:PEBP1	MIF	PEBP1	Macrophage migration inhibitory factor	Phosphatidylethanolamine-binding protein 1	0.0940119	0.0940119	0.00883824	2.22045e-16
PLPBP:PPP1R2	PLPBP	PPP1R2	Pyridoxal phosphate homeostasis protein	Protein phosphatase inhibitor 2	0.0939632	0.0939632	0.00882908	2.22045e-16
BPIFB1:PSME2	BPIFB1	PSME2	BPI fold-containing family B member 1	Proteasome activator complex subunit 2	0.0939478	0.0939478	0.0088262	2.22045e-16
CASP8:HAGH	CASP8	HAGH	Caspase-8	Hydroxyacylglutathione hydrolase, mitochondrial	0.0939306	0.0939306	0.00882295	2.22045e-16
DPY30:DSG3	DPY30	DSG3	Protein dpy-30 homolog	Desmoglein-3	0.0939175	0.0939175	0.00882049	2.22045e-16
CLEC1B:MPIG6B	CLEC1B	MPIG6B	C-type lectin domain family 1 member B	Megakaryocyte and platelet inhibitory receptor G6b	0.0938667	0.0938667	0.00881096	2.22045e-16
CD34:EZR	CD34	EZR	Hematopoietic progenitor cell antigen CD34	Ezrin	0.0938575	0.0938575	0.00880923	2.22045e-16
CCT5:STX4	CCT5	STX4	T-complex protein 1 subunit epsilon	Syntaxin-4	0.093838	0.093838	0.00880557	2.22045e-16
CRKL:F2R	CRKL	F2R	Crk-like protein	Proteinase-activated receptor 1	0.0938306	0.0938306	0.00880417	2.22045e-16
LDLR:MFGE8	LDLR	MFGE8	Low-density lipoprotein receptor	Lactadherin	0.0938256	0.0938256	0.00880324	2.22045e-16
RAB37:RABEPK	RAB37	RABEPK	Ras-related protein Rab-37	Rab9 effector protein with kelch motifs	0.0938132	0.0938132	0.00880092	2.22045e-16
RELT:TNFRSF1A	RELT	TNFRSF1A	Tumor necrosis factor receptor superfamily member 19L	Tumor necrosis factor receptor superfamily member 1A	0.0938029	0.0938029	0.00879898	2.22045e-16
CDCP1:CHIT1	CDCP1	CHIT1	CUB domain-containing protein 1	Chitotriosidase-1	0.0937561	0.0937561	0.0087902	2.22045e-16
SPRY2:YTHDF3	SPRY2	YTHDF3	Protein sprouty homolog 2	YTH domain-containing family protein 3	0.0937291	0.0937291	0.00878514	2.22045e-16
ALDH1A1:SORD	ALDH1A1	SORD	Retinal dehydrogenase 1	Sorbitol dehydrogenase	0.0937044	0.0937044	0.00878051	2.22045e-16
BIN2:CORO1A	BIN2	CORO1A	Bridging integrator 2	Coronin-1A	0.0936984	0.0936984	0.00877939	2.22045e-16
MMP13:SPP1	MMP13	SPP1	Collagenase 3	Osteopontin	0.0936787	0.0936787	0.0087757	2.22045e-16
FXYD5:IRAK1	FXYD5	IRAK1	FXYD domain-containing ion transport regulator 5	Interleukin-1 receptor-associated kinase 1	0.0936751	0.0936751	0.00877502	2.22045e-16
AHSP:BLVRB	AHSP	BLVRB	Alpha-hemoglobin-stabilizing protein	Flavin reductase	0.0936603	0.0936603	0.00877225	2.22045e-16
ACE2:BAIAP2	ACE2	BAIAP2	Angiotensin-converting enzyme 2	Brain-specific angiogenesis inhibitor 1-associated protein 2	0.0936552	0.0936552	0.0087713	2.22045e-16
PLA2G10:PLA2G7	PLA2G10	PLA2G7	Group 10 secretory phospholipase A2	Platelet-activating factor acetylhydrolase	-0.093645	0.093645	0.00876938	2.22045e-16
ACY1:SIGLEC7	ACY1	SIGLEC7	Aminoacylase-1	Sialic acid-binding Ig-like lectin 7	0.0936306	0.0936306	0.00876668	2.22045e-16
GGT5:SUSD2	GGT5	SUSD2	Glutathione hydrolase 5 proenzyme	Sushi domain-containing protein 2	0.0935654	0.0935654	0.00875449	2.22045e-16
GFER:LTA4H	GFER	LTA4H	FAD-linked sulfhydryl oxidase ALR	Leukotriene A-4 hydrolase	-0.0935272	0.0935272	0.00874733	2.22045e-16
DNMBP:GFRA2	DNMBP	GFRA2	Dynamin-binding protein	GDNF family receptor alpha-2	0.0934705	0.0934705	0.00873674	2.22045e-16
LRPAP1:SUMF2	LRPAP1	SUMF2	Alpha-2-macroglobulin receptor-associated protein	Inactive C-alpha-formylglycine-generating enzyme 2	0.0934181	0.0934181	0.00872694	2.22045e-16
GP1BA:SIAE	GP1BA	SIAE	Platelet glycoprotein Ib alpha chain	Sialate O-acetylesterase	0.0934065	0.0934065	0.00872478	2.22045e-16
NCF2:RASSF2	NCF2	RASSF2	Neutrophil cytosol factor 2	Ras association domain-containing protein 2	0.0933719	0.0933719	0.00871831	2.22045e-16
IL10:IL5	IL10	IL5	Interleukin-10	Interleukin-5	0.0933248	0.0933248	0.00870952	2.22045e-16
COL18A1:SPP1	COL18A1	SPP1	Collagen alpha-1(XVIII) chain	Osteopontin	0.0932532	0.0932532	0.00869617	2.22045e-16
DDR1:SPINT1	DDR1	SPINT1	Epithelial discoidin domain-containing receptor 1	Kunitz-type protease inhibitor 1	0.0931859	0.0931859	0.00868361	2.22045e-16
IPCEF1:TXLNA	IPCEF1	TXLNA	Interactor protein for cytohesin exchange factors 1	Alpha-taxilin	0.0931706	0.0931706	0.00868075	2.22045e-16
AKT3:FUS	AKT3	FUS	RAC-gamma serine/threonine-protein kinase	RNA-binding protein FUS	0.0931673	0.0931673	0.00868016	2.22045e-16
DCTN2:PCDH1	DCTN2	PCDH1	Dynactin subunit 2	Protocadherin-1	0.0931434	0.0931434	0.00867569	2.22045e-16
PTPN1:TDRKH	PTPN1	TDRKH	Tyrosine-protein phosphatase non-receptor type 1	Tudor and KH domain-containing protein	0.0931203	0.0931203	0.00867139	2.22045e-16
EFNA4:TNFRSF9	EFNA4	TNFRSF9	Ephrin-A4	Tumor necrosis factor receptor superfamily member 9	0.0931098	0.0931098	0.00866943	2.22045e-16
ADAMTS15:DNAJB1	ADAMTS15	DNAJB1	A disintegrin and metalloproteinase with thrombospondin motifs 15	DnaJ homolog subfamily B member 1	0.0931041	0.0931041	0.00866838	2.22045e-16
BIN2:CLEC11A	BIN2	CLEC11A	Bridging integrator 2	C-type lectin domain family 11 member A	0.0930901	0.0930901	0.00866578	2.22045e-16
AMY2A:PTS	AMY2A	PTS	Pancreatic alpha-amylase	6-pyruvoyl tetrahydrobiopterin synthase	-0.0930899	0.0930899	0.00866573	2.22045e-16
LBR:PRKRA	LBR	PRKRA	Delta(14)-sterol reductase LBR	Interferon-inducible double-stranded RNA-dependent protein kinase activator A	0.0930189	0.0930189	0.00865251	2.22045e-16
ESM1:VCAM1	ESM1	VCAM1	Endothelial cell-specific molecule 1	Vascular cell adhesion protein 1	0.0930143	0.0930143	0.00865166	2.22045e-16
CLEC14A:TNFRSF21	CLEC14A	TNFRSF21	C-type lectin domain family 14 member A	Tumor necrosis factor receptor superfamily member 21	0.0929992	0.0929992	0.00864886	2.22045e-16
CA12:DSG2	CA12	DSG2	Carbonic anhydrase 12	Desmoglein-2	0.0929906	0.0929906	0.00864726	2.22045e-16
FOLR3:HTRA2	FOLR3	HTRA2	Folate receptor gamma	Serine protease HTRA2, mitochondrial	0.0929625	0.0929625	0.00864202	2.22045e-16
CHGB:NPDC1	CHGB	NPDC1	Secretogranin-1	Neural proliferation differentiation and control protein 1	0.092946	0.092946	0.00863896	2.22045e-16
ABHD14B:CRADD	ABHD14B	CRADD	Protein ABHD14B	Death domain-containing protein CRADD	0.0928908	0.0928908	0.0086287	2.22045e-16
CD1C:IL1R2	CD1C	IL1R2	T-cell surface glycoprotein CD1c	Interleukin-1 receptor type 2	0.0928712	0.0928712	0.00862507	2.22045e-16
BCAN:KIT	BCAN	KIT	Brevican core protein	Mast/stem cell growth factor receptor Kit	0.09287	0.09287	0.00862483	2.22045e-16
CKMT1A_CKMT1B:DDC	CKMT1A_CKMT1B	DDC	Creatine kinase U-type, mitochondrial	Aromatic-L-amino-acid decarboxylase	0.092864	0.092864	0.00862372	2.22045e-16
IL1RN:LGALS9	IL1RN	LGALS9	Interleukin-1 receptor antagonist protein	Galectin-9	0.092851	0.092851	0.00862131	2.22045e-16
CASP1:IL1B	CASP1	IL1B	Caspase-1	Interleukin-1 beta	0.0928508	0.0928508	0.00862126	2.22045e-16
IL1R1:LIFR	IL1R1	LIFR	Interleukin-1 receptor type 1	Leukemia inhibitory factor receptor	0.092844	0.092844	0.00862	2.22045e-16
KDR:NOTCH3	KDR	NOTCH3	Vascular endothelial growth factor receptor 2	Neurogenic locus notch homolog protein 3	-0.0928336	0.0928336	0.00861807	2.22045e-16
SEMA7A:TCL1A	SEMA7A	TCL1A	Semaphorin-7A	T-cell leukemia/lymphoma protein 1A	-0.0928096	0.0928096	0.00861363	2.22045e-16
CTSB:PPIB	CTSB	PPIB	Cathepsin B	Peptidyl-prolyl cis-trans isomerase B	0.0927683	0.0927683	0.00860596	2.22045e-16
GLB1:SMPDL3A	GLB1	SMPDL3A	Beta-galactosidase	Acid sphingomyelinase-like phosphodiesterase 3a	0.0927639	0.0927639	0.00860515	2.22045e-16
PSRC1:SORT1	PSRC1	SORT1	Proline/serine-rich coiled-coil protein 1	Sortilin	0.0927623	0.0927623	0.00860484	2.22045e-16
ESAM:FUT8	ESAM	FUT8	Endothelial cell-selective adhesion molecule	Alpha-(1,6)-fucosyltransferase	-0.0927566	0.0927566	0.00860379	2.22045e-16
EPHA1:IL4R	EPHA1	IL4R	Ephrin type-A receptor 1	Interleukin-4 receptor subunit alpha	0.0927526	0.0927526	0.00860304	2.22045e-16
DCBLD2:HGF	DCBLD2	HGF	Discoidin, CUB and LCCL domain-containing protein 2	Hepatocyte growth factor	-0.0927074	0.0927074	0.00859466	2.22045e-16
JCHAIN:SLAMF1	JCHAIN	SLAMF1	Immunoglobulin J chain	Signaling lymphocytic activation molecule	0.0927016	0.0927016	0.00859359	2.22045e-16
PSRC1:SCP2	PSRC1	SCP2	Proline/serine-rich coiled-coil protein 1	Non-specific lipid-transfer protein	0.0926931	0.0926931	0.00859201	2.22045e-16
DCTN2:VPS53	DCTN2	VPS53	Dynactin subunit 2	Vacuolar protein sorting-associated protein 53 homolog	-0.0926103	0.0926103	0.00857667	2.22045e-16
CPM:SERPINB6	CPM	SERPINB6	Carboxypeptidase M	Serpin B6	0.0925398	0.0925398	0.00856361	2.22045e-16
HNRNPK:MPHOSPH8	HNRNPK	MPHOSPH8	Heterogeneous nuclear ribonucleoprotein K	M-phase phosphoprotein 8	0.0925365	0.0925365	0.008563	2.22045e-16
CEACAM8:MANSC1	CEACAM8	MANSC1	Carcinoembryonic antigen-related cell adhesion molecule 8	MANSC domain-containing protein 1	0.0925303	0.0925303	0.00856186	2.22045e-16
CDKN2D:KIFBP	CDKN2D	KIFBP	Cyclin-dependent kinase 4 inhibitor D	KIF-binding protein	0.0925193	0.0925193	0.00855982	2.22045e-16
ACTA2:CLTA	ACTA2	CLTA	Actin, aortic smooth muscle	Clathrin light chain A	0.0925091	0.0925091	0.00855793	2.22045e-16
BSG:PCDH1	BSG	PCDH1	Basigin	Protocadherin-1	0.0924839	0.0924839	0.00855328	2.22045e-16
CEP164:LPCAT2	CEP164	LPCAT2	Centrosomal protein of 164 kDa	Lysophosphatidylcholine acyltransferase 2	0.0924783	0.0924783	0.00855224	2.22045e-16
MPIG6B:PDGFB	MPIG6B	PDGFB	Megakaryocyte and platelet inhibitory receptor G6b	Platelet-derived growth factor subunit B	0.092478	0.092478	0.00855218	2.22045e-16
ARSA:GLB1	ARSA	GLB1	Arylsulfatase A	Beta-galactosidase	0.0924524	0.0924524	0.00854745	2.22045e-16
BMP6:SPINT2	BMP6	SPINT2	Bone morphogenetic protein 6	Kunitz-type protease inhibitor 2	0.0924205	0.0924205	0.00854154	2.22045e-16
COL1A1:SOST	COL1A1	SOST	Collagen alpha-1(I) chain	Sclerostin	-0.0924171	0.0924171	0.00854092	2.22045e-16
CCL18:LBP	CCL18	LBP	C-C motif chemokine 18	Lipopolysaccharide-binding protein	0.0924023	0.0924023	0.00853818	2.22045e-16
COL18A1:PLXNB3	COL18A1	PLXNB3	Collagen alpha-1(XVIII) chain	Plexin-B3	0.0923824	0.0923824	0.00853451	2.22045e-16
CD14:IGFBP4	CD14	IGFBP4	Monocyte differentiation antigen CD14	Insulin-like growth factor-binding protein 4	0.0923759	0.0923759	0.00853331	2.22045e-16
PIGR:SERPINB1	PIGR	SERPINB1	Polymeric immunoglobulin receptor	Leukocyte elastase inhibitor	0.0923742	0.0923742	0.00853299	2.22045e-16
MED18:SH2B3	MED18	SH2B3	Mediator of RNA polymerase II transcription subunit 18	SH2B adapter protein 3	0.0923692	0.0923692	0.00853206	2.22045e-16
CKAP4:TNFSF10	CKAP4	TNFSF10	Cytoskeleton-associated protein 4	Tumor necrosis factor ligand superfamily member 10	0.0923554	0.0923554	0.00852951	2.22045e-16
CXCL16:FASLG	CXCL16	FASLG	C-X-C motif chemokine 16	Tumor necrosis factor ligand superfamily member 6	0.0923523	0.0923523	0.00852895	2.22045e-16
CLUL1:PLTP	CLUL1	PLTP	Clusterin-like protein 1	Phospholipid transfer protein	0.0923346	0.0923346	0.00852568	2.22045e-16
CANT1:IL19	CANT1	IL19	Soluble calcium-activated nucleotidase 1	Interleukin-19	0.0923333	0.0923333	0.00852543	2.22045e-16
COLEC12:LAIR1	COLEC12	LAIR1	Collectin-12	Leukocyte-associated immunoglobulin-like receptor 1	0.0923188	0.0923188	0.00852276	2.22045e-16
FCRL2:TCL1A	FCRL2	TCL1A	Fc receptor-like protein 2	T-cell leukemia/lymphoma protein 1A	-0.0923183	0.0923183	0.00852268	2.22045e-16
CCL11:CLC	CCL11	CLC	Eotaxin	Galectin-10	-0.0923091	0.0923091	0.00852096	2.22045e-16
CST3:PRTN3	CST3	PRTN3	Cystatin-C	Myeloblastin	0.092305	0.092305	0.00852021	2.22045e-16
LPL:LRPAP1	LPL	LRPAP1	Lipoprotein lipase	Alpha-2-macroglobulin receptor-associated protein	-0.0922852	0.0922852	0.00851656	2.22045e-16
GGH:RARRES2	GGH	RARRES2	Gamma-glutamyl hydrolase	Retinoic acid receptor responder protein 2	0.0922847	0.0922847	0.00851647	2.22045e-16
ITGAM:ITGAV	ITGAM	ITGAV	Integrin alpha-M	Integrin alpha-V	0.0922198	0.0922198	0.0085045	2.22045e-16
RAB37:SESTD1	RAB37	SESTD1	Ras-related protein Rab-37	SEC14 domain and spectrin repeat-containing protein 1	0.0922086	0.0922086	0.00850242	2.22045e-16
CDKN1A:YES1	CDKN1A	YES1	Cyclin-dependent kinase inhibitor 1	Tyrosine-protein kinase Yes	0.0921633	0.0921633	0.00849408	2.22045e-16
CTSO:CTSZ	CTSO	CTSZ	Cathepsin O	Cathepsin Z	0.0921536	0.0921536	0.00849229	2.22045e-16
CHI3L1:HSPG2	CHI3L1	HSPG2	Chitinase-3-like protein 1	Basement membrane-specific heparan sulfate proteoglycan core protein	0.0921371	0.0921371	0.00848924	2.22045e-16
CLEC14A:SPON1	CLEC14A	SPON1	C-type lectin domain family 14 member A	Spondin-1	0.092113	0.092113	0.00848481	2.22045e-16
FABP6:RBP2	FABP6	RBP2	Gastrotropin	Retinol-binding protein 2	-0.0920798	0.0920798	0.0084787	2.22045e-16
BTN2A1:PDGFB	BTN2A1	PDGFB	Butyrophilin subfamily 2 member A1	Platelet-derived growth factor subunit B	0.0920719	0.0920719	0.00847724	2.22045e-16
CFC1:IKZF2	CFC1	IKZF2	Cryptic protein	Zinc finger protein Helios	0.0920417	0.0920417	0.00847167	2.22045e-16
SPP1:TNFRSF9	SPP1	TNFRSF9	Osteopontin	Tumor necrosis factor receptor superfamily member 9	0.0920335	0.0920335	0.00847016	2.22045e-16
CTSZ:SOD1	CTSZ	SOD1	Cathepsin Z	Superoxide dismutase [Cu-Zn]	0.0920269	0.0920269	0.00846895	2.22045e-16
LSP1:PXN	LSP1	PXN	Lymphocyte-specific protein 1	Paxillin	0.0920101	0.0920101	0.00846587	2.22045e-16
ABHD14B:COMT	ABHD14B	COMT	Protein ABHD14B	Catechol O-methyltransferase	0.0920036	0.0920036	0.00846467	2.22045e-16
CRADD:NT5C3A	CRADD	NT5C3A	Death domain-containing protein CRADD	Cytosolic 5'-nucleotidase 3A	0.0919156	0.0919156	0.00844848	2.22045e-16
CD1C:CD207	CD1C	CD207	T-cell surface glycoprotein CD1c	C-type lectin domain family 4 member K	0.0918914	0.0918914	0.00844404	2.22045e-16
B4GALT1:DNPH1	B4GALT1	DNPH1	Beta-1,4-galactosyltransferase 1	2'-deoxynucleoside 5'-phosphate N-hydrolase 1	0.0918873	0.0918873	0.00844327	2.22045e-16
ANGPTL4:LPL	ANGPTL4	LPL	Angiopoietin-related protein 4	Lipoprotein lipase	-0.0918837	0.0918837	0.00844261	2.22045e-16
PSME2:VSIG4	PSME2	VSIG4	Proteasome activator complex subunit 2	V-set and immunoglobulin domain-containing protein 4	0.0918609	0.0918609	0.00843842	2.22045e-16
SMARCA2:SPARC	SMARCA2	SPARC	Probable global transcription activator SNF2L2	SPARC	0.0918574	0.0918574	0.00843778	2.22045e-16
FLI1:MED18	FLI1	MED18	Friend leukemia integration 1 transcription factor	Mediator of RNA polymerase II transcription subunit 18	0.0918524	0.0918524	0.00843686	2.22045e-16
ELOA:MNDA	ELOA	MNDA	Elongin-A	Myeloid cell nuclear differentiation antigen	0.0918401	0.0918401	0.0084346	2.22045e-16
ACP5:FLT4	ACP5	FLT4	Tartrate-resistant acid phosphatase type 5	Vascular endothelial growth factor receptor 3	-0.0918392	0.0918392	0.00843444	2.22045e-16
IL2RA:NCR1	IL2RA	NCR1	Interleukin-2 receptor subunit alpha	Natural cytotoxicity triggering receptor 1	0.0918351	0.0918351	0.00843369	2.22045e-16
HSPG2:PTGDS	HSPG2	PTGDS	Basement membrane-specific heparan sulfate proteoglycan core protein	Prostaglandin-H2 D-isomerase	0.0918136	0.0918136	0.00842974	2.22045e-16
FCN2:PTGDS	FCN2	PTGDS	Ficolin-2	Prostaglandin-H2 D-isomerase	0.0917684	0.0917684	0.00842144	2.22045e-16
CNST:DOK2	CNST	DOK2	Consortin	Docking protein 2	0.0917642	0.0917642	0.00842067	2.22045e-16
ADAMTS15:HS3ST3B1	ADAMTS15	HS3ST3B1	A disintegrin and metalloproteinase with thrombospondin motifs 15	Heparan sulfate glucosamine 3-O-sulfotransferase 3B1	0.0917621	0.0917621	0.00842028	2.22045e-16
CD8A:NCR1	CD8A	NCR1	T-cell surface glycoprotein CD8 alpha chain	Natural cytotoxicity triggering receptor 1	-0.091751	0.091751	0.00841825	2.22045e-16
IPCEF1:TBCB	IPCEF1	TBCB	Interactor protein for cytohesin exchange factors 1	Tubulin-folding cofactor B	0.0917441	0.0917441	0.00841697	2.22045e-16
B4GAT1:ST6GAL1	B4GAT1	ST6GAL1	Beta-1,4-glucuronyltransferase 1	Beta-galactoside alpha-2,6-sialyltransferase 1	0.091708	0.091708	0.00841035	2.22045e-16
KITLG:NCS1	KITLG	NCS1	Kit ligand	Neuronal calcium sensor 1	-0.0916944	0.0916944	0.00840786	2.22045e-16
CEACAM8:DEFA1_DEFA1B	CEACAM8	DEFA1_DEFA1B	Carcinoembryonic antigen-related cell adhesion molecule 8	Neutrophil defensin 1	0.091693	0.091693	0.00840761	2.22045e-16
FCRL5:ICAM3	FCRL5	ICAM3	Fc receptor-like protein 5	Intercellular adhesion molecule 3	0.0916842	0.0916842	0.00840599	2.22045e-16
ATG4A:SUGT1	ATG4A	SUGT1	Cysteine protease ATG4A	Protein SGT1 homolog	0.0916703	0.0916703	0.00840344	2.22045e-16
CD40:SKAP2	CD40	SKAP2	Tumor necrosis factor receptor superfamily member 5	Src kinase-associated phosphoprotein 2	0.0915997	0.0915997	0.00839051	2.22045e-16
IKZF2:RANGAP1	IKZF2	RANGAP1	Zinc finger protein Helios	Ran GTPase-activating protein 1	0.0915666	0.0915666	0.00838445	2.22045e-16
ESAM:PDGFA	ESAM	PDGFA	Endothelial cell-selective adhesion molecule	Platelet-derived growth factor subunit A	0.0915618	0.0915618	0.00838357	2.22045e-16
PARK7:STIP1	PARK7	STIP1	Parkinson disease protein 7	Stress-induced-phosphoprotein 1	0.0915418	0.0915418	0.0083799	2.22045e-16
FOLR1:MDK	FOLR1	MDK	Folate receptor alpha	Midkine	0.0914816	0.0914816	0.00836888	2.22045e-16
CD63:IPCEF1	CD63	IPCEF1	CD63 antigen	Interactor protein for cytohesin exchange factors 1	0.0914598	0.0914598	0.0083649	2.22045e-16
GP1BA:REG1B	GP1BA	REG1B	Platelet glycoprotein Ib alpha chain	Lithostathine-1-beta	-0.0914438	0.0914438	0.00836197	2.22045e-16
BIN2:HARS1	BIN2	HARS1	Bridging integrator 2	Histidine--tRNA ligase, cytoplasmic	0.0914388	0.0914388	0.00836106	2.22045e-16
ANGPT2:CCL14	ANGPT2	CCL14	Angiopoietin-2	C-C motif chemokine 14	0.091438	0.091438	0.00836091	2.22045e-16
ATP6V1F:WARS	ATP6V1F	WARS	V-type proton ATPase subunit F	Tryptophan--tRNA ligase, cytoplasmic	-0.0914276	0.0914276	0.00835901	2.22045e-16
PLXNB2:SEMA7A	PLXNB2	SEMA7A	Plexin-B2	Semaphorin-7A	0.0914032	0.0914032	0.00835454	2.22045e-16
INPP1:NUDT2	INPP1	NUDT2	Inositol polyphosphate 1-phosphatase	Bis(5'-nucleosyl)-tetraphosphatase [asymmetrical]	0.0913934	0.0913934	0.00835276	2.22045e-16
KLK8:LY6D	KLK8	LY6D	Kallikrein-8	Lymphocyte antigen 6D	0.0913692	0.0913692	0.00834833	2.22045e-16
CLPS:GUCA2A	CLPS	GUCA2A	Colipase	Guanylin	0.0913304	0.0913304	0.00834124	2.22045e-16
FGF19:TMPRSS15	FGF19	TMPRSS15	Fibroblast growth factor 19	Enteropeptidase	0.0913011	0.0913011	0.0083359	2.22045e-16
ATG4A:CHAC2	ATG4A	CHAC2	Cysteine protease ATG4A	Glutathione-specific gamma-glutamylcyclotransferase 2	0.0912953	0.0912953	0.00833483	2.22045e-16
LACTB2:PPP1R2	LACTB2	PPP1R2	Endoribonuclease LACTB2	Protein phosphatase inhibitor 2	0.0912893	0.0912893	0.00833373	2.22045e-16
GRN:SORT1	GRN	SORT1	Progranulin	Sortilin	-0.091282	0.091282	0.0083324	2.22045e-16
CNTN2:OMG	CNTN2	OMG	Contactin-2	Oligodendrocyte-myelin glycoprotein	0.0912657	0.0912657	0.00832943	2.22045e-16
ATP5IF1:FYB1	ATP5IF1	FYB1	ATPase inhibitor, mitochondrial	FYN-binding protein 1	-0.091263	0.091263	0.00832893	2.22045e-16
BTN2A1:IFNGR1	BTN2A1	IFNGR1	Butyrophilin subfamily 2 member A1	Interferon gamma receptor 1	0.0912478	0.0912478	0.00832617	2.22045e-16
ACTN4:PQBP1	ACTN4	PQBP1	Alpha-actinin-4	Polyglutamine-binding protein 1	0.0912325	0.0912325	0.00832338	2.22045e-16
CHRDL1:PKLR	CHRDL1	PKLR	Chordin-like protein 1	Pyruvate kinase PKLR	0.0912285	0.0912285	0.00832264	2.22045e-16
CA13:MET	CA13	MET	Carbonic anhydrase 13	Hepatocyte growth factor receptor	0.0912123	0.0912123	0.00831969	2.22045e-16
METAP2:RILP	METAP2	RILP	Methionine aminopeptidase 2	Rab-interacting lysosomal protein	0.0912119	0.0912119	0.00831961	2.22045e-16
B4GAT1:CANT1	B4GAT1	CANT1	Beta-1,4-glucuronyltransferase 1	Soluble calcium-activated nucleotidase 1	0.0912008	0.0912008	0.00831759	2.22045e-16
CDC37:TJAP1	CDC37	TJAP1	Hsp90 co-chaperone Cdc37	Tight junction-associated protein 1	0.0911365	0.0911365	0.00830585	2.22045e-16
MSMB:PAM	MSMB	PAM	Beta-microseminoprotein	Peptidyl-glycine alpha-amidating monooxygenase	0.0911278	0.0911278	0.00830428	2.22045e-16
NCF2:PSMG3	NCF2	PSMG3	Neutrophil cytosol factor 2	Proteasome assembly chaperone 3	0.0911213	0.0911213	0.0083031	2.22045e-16
MANF:PMVK	MANF	PMVK	Mesencephalic astrocyte-derived neurotrophic factor	Phosphomevalonate kinase	0.0911181	0.0911181	0.00830251	2.22045e-16
ATOX1:TMSB10	ATOX1	TMSB10	Copper transport protein ATOX1	Thymosin beta-10	0.0910907	0.0910907	0.00829752	2.22045e-16
COMP:LCN2	COMP	LCN2	Cartilage oligomeric matrix protein	Neutrophil gelatinase-associated lipocalin	0.0910793	0.0910793	0.00829544	2.22045e-16
CCL11:CCL7	CCL11	CCL7	Eotaxin	C-C motif chemokine 7	0.0910733	0.0910733	0.00829435	2.22045e-16
CELA3A:ITGB2	CELA3A	ITGB2	Chymotrypsin-like elastase family member 3A	Integrin beta-2	-0.0910331	0.0910331	0.00828703	2.22045e-16
IGFBP4:PIGR	IGFBP4	PIGR	Insulin-like growth factor-binding protein 4	Polymeric immunoglobulin receptor	0.0910317	0.0910317	0.00828677	2.22045e-16
RTBDN:TAFA5	RTBDN	TAFA5	Retbindin	Chemokine-like protein TAFA-5	0.0910212	0.0910212	0.00828486	2.22045e-16
LBR:MAD1L1	LBR	MAD1L1	Delta(14)-sterol reductase LBR	Mitotic spindle assembly checkpoint protein MAD1	0.0910108	0.0910108	0.00828296	2.22045e-16
AREG:CXCL13	AREG	CXCL13	Amphiregulin	C-X-C motif chemokine 13	0.0910105	0.0910105	0.00828292	2.22045e-16
LEP:TIMP4	LEP	TIMP4	Leptin	Metalloproteinase inhibitor 4	0.0909976	0.0909976	0.00828056	2.22045e-16
PMVK:TARBP2	PMVK	TARBP2	Phosphomevalonate kinase	RISC-loading complex subunit TARBP2	0.0909899	0.0909899	0.00827917	2.22045e-16
ABHD14B:DARS1	ABHD14B	DARS1	Protein ABHD14B	Aspartate--tRNA ligase, cytoplasmic	0.0909752	0.0909752	0.00827648	2.22045e-16
ALDH1A1:PLA2G7	ALDH1A1	PLA2G7	Retinal dehydrogenase 1	Platelet-activating factor acetylhydrolase	0.0909405	0.0909405	0.00827017	2.22045e-16
FGR:PADI4	FGR	PADI4	Tyrosine-protein kinase Fgr	Protein-arginine deiminase type-4	0.090939	0.090939	0.0082699	2.22045e-16
CDH5:ESAM	CDH5	ESAM	Cadherin-5	Endothelial cell-selective adhesion molecule	0.0909088	0.0909088	0.00826441	2.22045e-16
CRLF1:MANF	CRLF1	MANF	Cytokine receptor-like factor 1	Mesencephalic astrocyte-derived neurotrophic factor	0.0909031	0.0909031	0.00826337	2.22045e-16
IL16:SEMA4D	IL16	SEMA4D	Pro-interleukin-16	Semaphorin-4D	0.0909019	0.0909019	0.00826316	2.22045e-16
HSPB6:TNFRSF12A	HSPB6	TNFRSF12A	Heat shock protein beta-6	Tumor necrosis factor receptor superfamily member 12A	0.0908539	0.0908539	0.00825444	2.22045e-16
CLEC1B:PLXNA4	CLEC1B	PLXNA4	C-type lectin domain family 1 member B	Plexin-A4	0.0908397	0.0908397	0.00825185	2.22045e-16
COMP:IL6R	COMP	IL6R	Cartilage oligomeric matrix protein	Interleukin-6 receptor subunit alpha	0.0907988	0.0907988	0.00824442	2.22045e-16
ACTA2:LPCAT2	ACTA2	LPCAT2	Actin, aortic smooth muscle	Lysophosphatidylcholine acyltransferase 2	0.0907906	0.0907906	0.00824293	2.22045e-16
[truncated: 9,938 more rows]
