# Supplementary material for: Genetic associations with ratios between protein levels detect new pQTLs and reveal protein-protein interactions
Source: Cell Genom. 2024 Feb 26;4(3):100506. doi: 10.1016/j.xgen.2024.100506 (PMC10943581; doi:10.1016/j.xgen.2024.100506)
Supplement: Table S3. List of 10,248 pQTLs, obtained from Table S6 in Sun et al. (2022), related to Figures 1 and 2 — See Table S6 in Sun et al. (2022).6 [file mmc4.xlsx]

## Sheet: Table S3
Table S3: List of10,248 pQTLs (from Suppl. Tab. 6 in Sun et al., reference 6), related to Figures 1-2
Assay Target	cis/trans	Bioinfomatic annotated gene	rsID	Variant ID (CHROM:GENPOS (hg37):A0:A1)	A1FREQ (discovery)	BETA (discovery, wrt. A1)	log10(p) (discovery)	CHROM	GENPOS (hg37)	A0	A1	ref_rsid	hgnc	GWAStrait	mQTL	eQTL	pQTL	methQTL
BST2	trans	ISG15	rs57683598	1:941334:G:A	0.399377	0.0494189	10.5691	1	941334	G	A	rs57683598	AGRN|HES4|ISG15	Alcohol intake frequency|Sitting height	.	AGRN|C1orf159|C1orf170|HES4|ISG15|PLEKHN1|RNF223|RP11-465B22.3|RP11-465B22.5	Ubiquitin-like protein ISG15	cg00082285|cg00300303|cg00305285|cg00328058|cg00447632|cg00976181|cg01244934|cg01711077|cg01727431|cg01776299|cg02138082|cg02288964|cg02326551|cg02341264|cg02397514|cg02415349|cg02494066|cg02632261|cg02854937|cg03120284|cg03185752|cg03269716|cg03648020|cg03790440|cg03811829|cg04121631|cg04364728|cg04788999|cg04891761|cg04919596|cg04972348|cg05151709|cg05336956|cg05505459|cg05528516|cg05819296|cg0…
AGRN	cis	AGRN	rs3121560	1:968226:C:A	0.340244	-0.372812	518.285	1	968226	C	A	rs3121560	AGRN	Height|Sitting height	.	AGRN|C1orf159|HES4|ISG15|NOC2L|RP11-465B22.3|RP11-465B22.5	Ubiquitin-like protein ISG15	cg00082285|cg00300303|cg00305285|cg00328058|cg00447632|cg00976181|cg01244934|cg01711077|cg01727431|cg01776299|cg02138082|cg02288964|cg02326551|cg02341264|cg02397514|cg02415349|cg02439789|cg02494066|cg02632261|cg02854937|cg02896266|cg03120284|cg03185752|cg03269716|cg03394722|cg03648020|cg03811829|cg04121631|cg04364728|cg04788999|cg04891761|cg04972348|cg05151709|cg05336956|cg05505459|cg05528516|cg0…
TNFRSF4	cis	TNFRSF4	-	1:1152087:CCT:C	0.0445799	-0.307719	63.1327	1	1152087	CCT	C	.	.	.	.	.	.	.
VWA1	cis	ATAD3B	rs528749486	1:1434508:C:T	0.0133661	-1.50265	463.971	1	1434508	C	T	rs528749486	ATAD3A|ATAD3B|SSU72|VWA1	Cause of death: cardia|Self-reported heart valve problem or heart murmur	.	AL645728.1|ANKRD65|ATAD3B|ATAD3C|B3GALT6|SSU72|TNFRSF18|VWA1	.	.
NADK	cis	NADK	rs17162854	1:1693726:A:G	0.515813	0.248262	257.2	1	1693726	A	G	rs17162854	CALML6|GNB1|NADK|RP1-140A9.1|SLC35E2	Arm fat mass left|Arm fat mass right|Arm fat-free mass left|Arm fat-free mass right|Arm predicted mass left|Arm predicted mass right|Basal metabolic rate|Body mass index|Comparative body size at age 10|Hip circumference|Impedance of arm left|Impedance of arm right|Impedance of leg left|Impedance of leg right|Impedance of whole body|Inflammatory bowel disease|Leg fat mass left|Leg fat-free mass le…	.	C1orf222|CALML6|CDK11A|CDK11B|GABRD|KLHL17|MMP23A|MMP23B|NADK|RP1-140A9.1|RP1-283E3.4|RP1-283E3.8|SLC35E2|SLC35E2;RP1-283E3.4;RP1-283E3.8|SLC35E2;RP1-283E3.8|SLC35E2B|TMEM52	.	cg00400654|cg00558749|cg01428437|cg01512113|cg01755342|cg01826337|cg02050973|cg02297801|cg02577049|cg02769781|cg02915803|cg03396347|cg03547078|cg03606098|cg03688085|cg03719984|cg04260676|cg04395167|cg04439557|cg04789860|cg04852972|cg04886783|cg04994975|cg05132306|cg05152432|cg05262191|cg05355142|cg05972376|cg06092084|cg06174563|cg06443644|cg06853697|cg07380540|cg07419586|cg07719258|cg07924154|cg0…
NPTX1	trans	FAAP20	rs78265569	1:2146165:C:A	0.0883112	0.103458	18.7188	1	2146165	C	A	rs78265569	AL590822.1|RP11-181G12.4|SKI	Forced expiratory volume in 1-second|Forced expiratory volume in 1-second, best measure|Forced expiratory volume in 1-second, predicted percentage|Forced vital capacity|Forced vital capacity, best measure|Height|Impedance of arm left|Platelet count|Plateletcrit|Reticulocyte count|Sitting height	.	BSCL2|C1orf86|COPB2|PLCH2|PRKCZ	.	cg00300046|cg00715290|cg00851627|cg00981070|cg01787285|cg01894875|cg01927825|cg02050917|cg02347356|cg02481000|cg02482150|cg03732007|cg03792296|cg03959306|cg04347414|cg04771433|cg05337761|cg05340048|cg05929117|cg06157219|cg06203364|cg06757383|cg06801943|cg07797073|cg07842327|cg08200543|cg08439149|cg08468599|cg08640824|cg09144608|cg09261593|cg09560161|cg09579361|cg09888283|cg10334053|cg10397932|cg1…
TINAGL1	trans	FAAP20	rs78265569	1:2146165:C:A	0.088653	-0.0858399	10.6099	1	2146165	C	A	rs78265569	AL590822.1|RP11-181G12.4|SKI	Forced expiratory volume in 1-second|Forced expiratory volume in 1-second, best measure|Forced expiratory volume in 1-second, predicted percentage|Forced vital capacity|Forced vital capacity, best measure|Height|Impedance of arm left|Platelet count|Plateletcrit|Reticulocyte count|Sitting height	.	BSCL2|C1orf86|COPB2|PLCH2|PRKCZ	.	cg00300046|cg00715290|cg00851627|cg00981070|cg01787285|cg01894875|cg01927825|cg02050917|cg02347356|cg02481000|cg02482150|cg03732007|cg03792296|cg03959306|cg04347414|cg04771433|cg05337761|cg05340048|cg05929117|cg06157219|cg06203364|cg06757383|cg06801943|cg07797073|cg07842327|cg08200543|cg08439149|cg08468599|cg08640824|cg09144608|cg09261593|cg09560161|cg09579361|cg09888283|cg10334053|cg10397932|cg1…
PVALB	trans	SKI	rs72642137	1:2229917:C:T	0.205049	0.0516243	10.9442	1	2229917	C	T	rs72642137	SKI	Platelet distribution width|Vitamin and mineral supplements: vitamin E	.	AL513477.1|AL590822.2|C1orf86|MORN1|MORN1;AL513477.1|RP4-740C4.5;RP4-740C4.6|RP4-740C4.6	.	cg00032879|cg00300046|cg00715290|cg00981070|cg01428928|cg01787285|cg01852476|cg01894875|cg01927825|cg01938025|cg01979157|cg02237208|cg02896354|cg03466562|cg03732007|cg04236205|cg04347414|cg04889790|cg05337761|cg05340048|cg05392448|cg06888836|cg07584620|cg07701579|cg07842327|cg08200543|cg08271229|cg08640824|cg08884752|cg09261593|cg09314225|cg09469355|cg09579361|cg09888283|cg12131894|cg12611488|cg1…
GZMB	trans		rs2643902	1:2245439:T:C	0.788085	-0.0652292	13.6039	1	2245439	T	C	rs2643902	MORN1|SKI	Comparative height size at age 10|Coronary artery disease|Forced vital capacity	.	|CPSF3L|RP4-740C4.6	.	cg00093522|cg00567930|cg01490733|cg01979157|cg02237208|cg02482150|cg02896354|cg03324138|cg04236205|cg04889790|cg05603985|cg06738356|cg06784691|cg07425568|cg07507129|cg07584620|cg07701579|cg07842327|cg08271229|cg08640824|cg08884752|cg08942499|cg09469355|cg12131894|cg12132029|cg13850019|cg14171516|cg17974515|cg18155888|cg18313694|cg19770723|cg20491328|cg21107210|cg21442419|cg21775570|cg22349332|cg2…
TNFRSF14	cis	TNFRSF14	rs2495366	1:2488930:G:A	0.494072	0.114786	55.0926	1	2488930	G	A	rs2495366	FAM213B|RP3-395M20.12|RP3-395M20.7|RP3-395M20.8|RP3-395M20.9|TNFRSF14	Arm fat mass left|Arm fat mass right|Arm fat percentage left|Arm fat percentage right|Body fat percentage|Body mass index|Hayfever, allergic rhinitis or eczema|Inflammatory bowel disease|Leg fat mass left|Leg fat mass right|Leg fat percentage left|Leg fat-free mass right|Leg predicted mass right|No blood clot, bronchitis, emphysema, asthma, rhinitis, eczema or allergy diagnosed by doctor|Trunk fa…	.	FAM213B|MMEL1|MMEL1;FAM213B|PANK4|PLCH2|RP3-395M20.7|RP3-395M20.8|RP3-395M20.9|TNFRSF14|TNFRSF14;RP3-395M20.8|TTC34|TTC34;RP13-436F16.1	.	cg00030604|cg00055434|cg00205605|cg00373616|cg00493831|cg00695391|cg00722329|cg00980319|cg00996827|cg01560642|cg01564665|cg01806151|cg02081327|cg02393107|cg02483661|cg03847348|cg04259720|cg04276316|cg04563718|cg05528623|cg05697835|cg05697866|cg05697909|cg05874270|cg05998672|cg06231244|cg06322310|cg06350196|cg06513673|cg06780875|cg07247405|cg07563069|cg07817856|cg07944745|cg08535779|cg08615111|cg0…
MSTN	trans		rs10489588	1:2951834:G:A	0.213027	0.0582843	11.4541	1	2951834	G	A	rs10489588	ACTRT2|LINC00982	Coronary artery disease|Mean platelet volume|Platelet distribution width|Plateletcrit|Waist hip ratio adjusted for physical activity	.	FAM213B	Growth/differentiation factor 11/8|Growth/differentiation factor 8	cg00028507|cg00169776|cg00500221|cg00806481|cg00830435|cg00996827|cg01431482|cg02659581|cg03296283|cg03969902|cg03976712|cg03976856|cg04493316|cg04716261|cg05346286|cg06201717|cg06437747|cg06724693|cg06740442|cg06792538|cg06866827|cg08247866|cg08262220|cg08733933|cg09469812|cg10511255|cg10888031|cg11452087|cg11731671|cg12050271|cg12297125|cg12304133|cg12394168|cg12436196|cg12524640|cg13491144|cg1…
MLN	trans	PRDM16	rs870465	1:3240199:G:A	0.174324	0.0616709	11.1029	1	3240199	G	A	rs870465	PRDM16	.	.	.	.	cg00106196|cg00152878|cg02295527|cg03254465|cg07797660|cg11138362|cg11946666|cg12753787|cg14659814|cg14712575|cg15491247|cg15519786|cg15605124|cg16394551|cg17435683|cg18369939|cg24879939|cg27171194
SCGB1A1	trans	TP73	rs3765766	1:3634660:T:C	0.883222	-0.0735829	10.8205	1	3634660	T	C	rs3765766	TP73	Relative age of first facial hair	.	.	.	.
KYAT1	trans	THAP3	rs138429240	1:6688639:C:T	0.00495649	0.68211	38.1524	1	6688639	C	T	rs138429240	THAP3	Cause of death: motor neuron disease	.	.	.	.
TNFRSF9	cis	TNFRSF9	rs2493214	1:7994420:A:G	0.190199	-0.194718	99.481	1	7994420	A	G	rs2493214	TNFRSF9	Arm fat-free mass left|Arm fat-free mass right|Arm predicted mass left|Arm predicted mass right|Basal metabolic rate|Height|Inflammatory bowel disease|No blood clot, bronchitis, emphysema, asthma, rhinitis, eczema or allergy diagnosed by doctor|Number of operations|Sitting height|Trunk fat-free mass|Trunk predicted mass|Ulcerative colitis|Whole body fat-free mass|Whole body water mass	Indolelactate/isovalerate|Serum ratio of (indolelactate)/(isovalerate)	CAMTA1|ERRFI1|PARK7|PER3|PER3;RP3-467L1.4|PER3;UTS2|RP11-338N10.1|RP3-467L1.4|TNFRSF9|UTS2|UTS2;PER3|VAMP3	.	cg00020474|cg00042356|cg00425885|cg00864860|cg01514075|cg02737782|cg03263730|cg03335216|cg04492086|cg04725166|cg04914013|cg05270224|cg05803631|cg06712362|cg06956444|cg08926642|cg09168692|cg09938876|cg10227331|cg10385390|cg10500283|cg11426075|cg11518359|cg12072178|cg12606891|cg12809925|cg13808198|cg13962846|cg14278614|cg17328665|cg17724687|cg18376288|cg19560758|cg20625138|cg21294301|cg21419617|cg2…
PARK7	cis	PARK7	rs3766606	1:8022197:G:T	0.173657	0.206731	100.727	1	8022197	G	T	rs3766606	ERRFI1|PARK7|RP11-431K24.1|TNFRSF9	Arm fat-free mass left|Arm fat-free mass right|Arm predicted mass left|Arm predicted mass right|Basal metabolic rate|Colitis ulcerative|Crohns disease|Height|Inflammatory bowel disease|Leg predicted mass right|Number of operations|Sitting height|Trunk fat-free mass|Trunk predicted mass|Ulcerative colitis|Whole body fat-free mass|Whole body water mass	Threonate	CAMTA1|ERRFI1|PARK7|PER3|PER3;RP3-467L1.4|PER3;UTS2|RP3-467L1.4|TNFRSF9|UTS2|UTS2;PER3|VAMP3	.	cg00020474|cg00042356|cg00425885|cg01514075|cg02737782|cg03335216|cg04492086|cg04725166|cg05270224|cg05803631|cg06956444|cg08926642|cg09168692|cg09938876|cg10227331|cg10385390|cg10500283|cg11426075|cg11518359|cg12072178|cg12606891|cg12809925|cg13808198|cg14278614|cg17328665|cg17724687|cg18376288|cg19560758|cg20625138|cg21294301|cg21419617|cg21814278|cg22229039|cg22507406|cg22678073|cg23631229|cg2…
CDSN	trans		rs80293268	1:8207579:G:C	0.0484211	-0.103819	10.7176	1	8207579	G	C	rs80293268	RP11-431K24.1	Hair or balding pattern: pattern 4|Hair shape	.	.	Cystatin-M	cg05270224|cg06780032|cg11166167|cg16060382|cg21294301
CST6	trans		rs80293268	1:8207579:G:C	0.0482767	-0.394391	113.15	1	8207579	G	C	rs80293268	RP11-431K24.1	Hair or balding pattern: pattern 4|Hair shape	.	.	Cystatin-M	cg05270224|cg06780032|cg11166167|cg16060382|cg21294301
DSG3	trans		rs80293268	1:8207579:G:C	0.0483455	-0.187632	28.6542	1	8207579	G	C	rs80293268	RP11-431K24.1	Hair or balding pattern: pattern 4|Hair shape	.	.	Cystatin-M	cg05270224|cg06780032|cg11166167|cg16060382|cg21294301
DSG4	trans		rs80293268	1:8207579:G:C	0.0484335	-0.208406	31.7179	1	8207579	G	C	rs80293268	RP11-431K24.1	Hair or balding pattern: pattern 4|Hair shape	.	.	Cystatin-M	cg05270224|cg06780032|cg11166167|cg16060382|cg21294301
FABP9	trans		rs80293268	1:8207579:G:C	0.0482318	-0.118525	11.0473	1	8207579	G	C	rs80293268	RP11-431K24.1	Hair or balding pattern: pattern 4|Hair shape	.	.	Cystatin-M	cg05270224|cg06780032|cg11166167|cg16060382|cg21294301
SPINK5	trans		rs80293268	1:8207579:G:C	0.0481716	-0.116857	11.2959	1	8207579	G	C	rs80293268	RP11-431K24.1	Hair or balding pattern: pattern 4|Hair shape	.	.	Cystatin-M	cg05270224|cg06780032|cg11166167|cg16060382|cg21294301
TCL1A	trans	RERE	rs301816	1:8505058:G:A	0.590516	-0.0509651	11.6337	1	8505058	G	A	rs301816	RERE	Age at menarche|Allergic disease|Arm fat mass left|Arm fat mass right|Arm fat percentage left|Arm fat percentage right|Asthma|Body fat percentage|Body mass index|Diastolic blood pressure|Eosinophil count|Eosinophil counts|Eosinophil percentage of granulocytes|Eosinophil percentage of white cells|Frequency of depressed mood in last 2 weeks|Frequency of tiredness or lethargy in last 2 weeks|General…	.	|-|AL133458.1|B3GAT1|BANK1|C2orf40|CXCR5|ENO1|FAM129C|HAVCR2|IRF8|KRT72|KRT73|MARCKSL1|MMP9|MYOM2|NDFIP2|RBL2|RERE|RP5-1115A15.1|SIGLEC17P|SLC45A1|SUN1|TCL1A|TMX4|TSPAN13|ZCCHC14	.	cg00003187|cg00087735|cg00120948|cg00154554|cg00184512|cg00341060|cg00423486|cg00546117|cg00569091|cg00786138|cg01447281|cg02098619|cg03145274|cg03406993|cg03610117|cg03989270|cg04124586|cg04995521|cg05045335|cg06159269|cg07617129|cg09246103|cg09888229|cg12764441|cg13104185|cg13113737|cg13400249|cg13446918|cg13789457|cg14286456|cg14413262|cg15701149|cg15702277|cg17029193|cg17442683|cg17597631|cg1…
ROBO1	trans	RERE	rs12752838	1:8913656:A:G	0.50634	0.0581827	15.1694	1	8913656	A	G	rs12752838	ENO1	Basophil count|Granulocyte count|Lymphocyte percentage of white cells|Mean platelet volume|Myeloid white cell count|Neutrophil count|Neutrophil percentage of white cells|Platelet count|Plateletcrit|Sum basophil neutrophil counts|Sum neutrophil eosinophil counts|White blood cell count|White blood cell count basophil	.	ARNTL|CA6|CCDC50|CD34|DHRS12|ENO1|ENO1-IT1|ENO1;ENO1-AS1|FCN1|HOXA5|MYCN|RTN1|TMTC1|VCAN|VENTX	.	cg00154554|cg00325125|cg00546117|cg00935435|cg01693350|cg02088347|cg02282640|cg02380135|cg03679305|cg03850198|cg04096767|cg04124586|cg04785083|cg06972019|cg07145988|cg07247610|cg07601804|cg08787968|cg10207928|cg10211414|cg10313368|cg10443148|cg10589840|cg12006284|cg12617549|cg12711814|cg12764441|cg13325417|cg13785123|cg15446391|cg17442683|cg18269493|cg18273817|cg19371916|cg19625388|cg20263853|cg2…
ENO1	cis	ENO1	rs11544513	1:8926474:G:T	0.00333007	-1.2876	88.1648	1	8926474	G	T	rs11544513	ENO1	Treatment with sustanon 100 oily injection	.	.	.	.
CA6	cis	CA6	rs3765963	1:9034598:A:G	0.411849	0.681809	1976.34	1	9034598	A	G	rs3765963	CA6	.	.	CA6	Carbonic anhydrase 6	cg04785083|cg06972019|cg07601804|cg20822540
AXL	trans	MIR34AHG	rs79412885	1:9241839:G:A	0.074339	-0.16351	30.7312	1	9241839	G	A	rs79412885	MIR34AHG	Granulocyte percentage of myeloid white cells|Monocyte count|Monocyte percentage of white cells	.	GPR157|H6PD|RP3-510D11.1;RP3-510D11.2|SLC2A5	.	cg00011203|cg01719100|cg04093381|cg04199779|cg04599612|cg04901835|cg05933510|cg06188496|cg08478016|cg08736918|cg09025327|cg09122657|cg10377510|cg12385729|cg13325417|cg14217990|cg14418802|cg14855124|cg16097191|cg20246820|cg20700740|cg20822540|cg22373770|cg22601917|cg24167422|cg26603116|cg27300194|H3K27ac|H3K4me1
OBP2B	trans	MIR34AHG	rs144623173	1:9262341:T:TA	0.41192	-0.054383	23.5559	1	9262341	T	TA	rs144623173	RP3-510D11.4	.	.	.	GDH/6PGL endoplasmic bifunctional protein	.
NMNAT1	cis	TMEM274P	rs180754466	1:10020795:C:A	0.0095315	0.6705	66.998	1	10020795	C	A	rs180754466	NMNAT1	Cause of death: unspecified dementia	.	NMNAT1	.	.
DFFA	cis	NMNAT1	rs183281838	1:10038213:G:T	0.00271631	-0.643696	15.2235	1	10038213	G	T	rs183281838	NMNAT1	.	.	.	.	.
SETMAR	trans	PEX14	rs547990685	1:10691108:C:G	0.00257217	0.523737	11.0376	1	10691108	C	G	rs547990685	PEX14	.	.	.	.	.
AGER	trans	CASZ1	rs66906568	1:10722299:T:C	0.298835	-0.0734683	19.55	1	10722299	T	C	rs66906568	CASZ1	Arm fat-free mass left|Arm fat-free mass right|Arm predicted mass left|Arm predicted mass right|Basal metabolic rate|Impedance of arm right|Impedance of whole body|Monocyte count|Trunk fat-free mass|Trunk predicted mass|Whole body fat-free mass|Whole body water mass	.	CASZ1|DFFA|GMFG|KIF1B	.	cg00145904|cg00925802|cg01515508|cg01824138|cg02396224|cg02903756|cg04899446|cg05038881|cg05396182|cg06377684|cg06719487|cg07555102|cg08537783|cg09017718|cg09179249|cg09578353|cg11222217|cg11344572|cg13387643|cg13803915|cg14170597|cg14206273|cg15490335|cg16101008|cg16926809|cg17221941|cg17425144|cg18147280|cg19370715|cg20329303|cg20704560|cg22513691|cg22715764|cg24293507|cg24293689|cg25614726
MASP1	trans	MASP2	rs12136468	1:11099788:G:A	0.788933	0.124149	45.2345	1	11099788	G	A	rs12136468	MASP2	Arm fat-free mass left|Arm fat-free mass right|Arm predicted mass left|Arm predicted mass right|Basal metabolic rate|Comparative height size at age 10|Hair or balding pattern: pattern 4|Heel bone mineral density|Height|Impedance of arm right|Impedance of whole body|Leg fat-free mass left|Leg fat-free mass right|Leg predicted mass left|Leg predicted mass right|Sitting height|Trunk fat-free mass|Tr…	.	ANGPTL7|CFL1P6|EXOSC10|EXOSC10;RP4-635E18.7|FRAP1|MASP2|MASP2;TARDBP|MTOR|MTOR;MTOR-AS1|TARDBP|TARDBP;MASP2;LOC643387	.	cg02153855|cg02454025|cg02825412|cg04508216|cg04885881|cg05644049|cg07148896|cg07922924|cg08854313|cg09844292|cg10315903|cg10490147|cg11153172|cg13981325|cg19757631|cg22337407|cg27631724|H3K27ac|H3K4me1
FCN2	trans	MASP2	rs72550870	1:11106666:T:C	0.0305792	-0.210737	31.0319	1	11106666	T	C	rs72550870	MASP2	.	.	.	.	.
ANGPTL7	cis	ANGPTL7	rs28991009	1:11253684:G:T	0.00859435	-2.15997	658.506	1	11253684	G	T	rs28991009	ANGPTL7	.	.	.	.	.
DRAXIN	cis	DRAXIN	rs6679089	1:11752140:G:A	0.0560989	-0.603342	313.423	1	11752140	G	A	rs6679089	DRAXIN	.	.	DRAXIN|FBXO2|FBXO44|FBXO6|MAD2L2	.	cg06630737|cg07206293
NPPB	cis	NPPB	rs198389	1:11919271:A:G	0.418538	0.180483	127.896	1	11919271	A	G	rs198389	NPPA|NPPB	B type natriuretic peptide|B type natriuretic peptide levels|Birth weight of first child|Diastolic blood pressure|Hip circumference|Medication for cholesterol, blood pressure or diabetes: blood pressure medication|N terminal signal peptide of pro B type natriuretic peptide blood level|NT proBNP levels in acute coronary syndrome|Plasma brain natriuretic peptide BNP|Self-reported hypertension|Systo…	.	C1orf167|CLCN6|CLCN6;NPPA-AS1|KIAA2013|KIAA2013;CLCN6|KIAA2013;NPPA|MFN2|MFN2;YWHAZ|MTHFR|MTHFR;AL953897.6|MTHFR;C1orf167|NPPA|NPPA-AS1|NPPA;NPPA-AS1|PLOD1	Brain natriuretic peptide|N-terminal pro-BNP|N-terminal prohormone of brain natriuretic peptide|Natriuretic peptides B	cg00831929|cg00979000|cg01179095|cg01807377|cg02448276|cg03529003|cg03532363|cg04779720|cg05228408|cg05396397|cg05757654|cg06177599|cg06193043|cg06770735|cg07585427|cg13885623|cg14194983|cg14506552|cg15568408|cg17514528|cg17745097|cg20202438|cg21864959|cg22340067|cg24697075|cg24844545|cg25341925|cg25382900|cg26614504|H3K27ac
NTproBNP	cis	NPPB	rs198389	1:11919271:A:G	0.418705	0.260268	300.467	1	11919271	A	G	rs198389	NPPA|NPPB	B type natriuretic peptide|B type natriuretic peptide levels|Birth weight of first child|Diastolic blood pressure|Hip circumference|Medication for cholesterol, blood pressure or diabetes: blood pressure medication|N terminal signal peptide of pro B type natriuretic peptide blood level|NT proBNP levels in acute coronary syndrome|Plasma brain natriuretic peptide BNP|Self-reported hypertension|Systo…	.	C1orf167|CLCN6|CLCN6;NPPA-AS1|KIAA2013|KIAA2013;CLCN6|KIAA2013;NPPA|MFN2|MFN2;YWHAZ|MTHFR|MTHFR;AL953897.6|MTHFR;C1orf167|NPPA|NPPA-AS1|NPPA;NPPA-AS1|PLOD1	Brain natriuretic peptide|N-terminal pro-BNP|N-terminal prohormone of brain natriuretic peptide|Natriuretic peptides B	cg00831929|cg00979000|cg01179095|cg01807377|cg02448276|cg03529003|cg03532363|cg04779720|cg05228408|cg05396397|cg05757654|cg06177599|cg06193043|cg06770735|cg07585427|cg13885623|cg14194983|cg14506552|cg15568408|cg17514528|cg17745097|cg20202438|cg21864959|cg22340067|cg24697075|cg24844545|cg25341925|cg25382900|cg26614504|H3K27ac
TNFRSF8	cis	RN7SL649P	rs35249183	1:12099345:A:G	0.100147	0.345374	170.315	1	12099345	A	G	rs35249183	RN7SL649P	Eosinophil count|Eosinophil counts|Eosinophil percentage of granulocytes|Eosinophil percentage of white cells|Neutrophil percentage of granulocytes|Sum eosinophil basophil counts	.	CLCN6|KIAA2013|MFN2|MFN2;YWHAZ|MIIP|MTHFR|PLOD1|RP11-680G24.4|Y_RNA	.	cg00299820|cg01423098|cg02156723|cg03321020|cg03593358|cg04978583|cg05396397|cg07603449|cg08504806|cg09872491|cg11726288|cg15472170|cg17514528|cg17745097|cg18184769|cg19940644|cg21147709|cg22534105|cg22877366|cg23372422|cg25382900|cg26343154|cg27432085|H3K27ac|H3K4me1
TNFRSF1B	cis	TNFRSF1B	rs5746026	1:12253062:G:A	0.0398776	-0.391487	98.7053	1	12253062	G	A	rs5746026	TNFRSF1B	.	.	OR1A2|TNFRSF1B|TNFRSF8	Tumor necrosis factor ligand superfamily member 14|Tumor necrosis factor receptor superfamily member 1B	cg05599723|cg20680726|cg22677556
CTRC	cis	CTRC	rs497078	1:15767036:C:T	0.0982283	-0.564219	500.049	1	15767036	C	T	.	.	.	.	.	.	.
KLK1	trans	TBC1D3P6	rs3888951	1:16324094:C:T	0.397729	0.0404334	12.2769	1	16324094	C	T	rs3888951	CLCNKA|FLJ37453|HSPB7|SPEN|TBC1D3P6|UQCRHL|ZBTB17	Hematocrit|Red blood cell count	.	ARHGEF19|CLCNKA|CLCNKB|CROCCP2|HSPB7|NBPF1|RP11-169K16.8|RP11-169K16.9|RP3-467K16.4|SPEN|ZBTB17	.	cg00004667|cg00261668|cg00529422|cg00944649|cg02977790|cg02998240|cg03466522|cg03515844|cg04211179|cg05153550|cg06159980|cg06521827|cg07107113|cg09413450|cg10307802|cg10312679|cg11421972|cg11528029|cg12218389|cg13048591|cg13081498|cg13320181|cg13358262|cg14091149|cg14523706|cg14742211|cg16109817|cg16354688|cg18412185|cg18800143|cg20326928|cg21189909|cg21214613|cg21385522|cg21421278|cg22046408|cg2…
AGXT	trans		rs1497406	1:16505320:A:G	0.579697	0.0638431	17.9432	1	16505320	A	G	rs1497406	ARHGEF19-AS1|RP11-276H7.3	Alanine aminotransferase in plasma|C1orf89 gene expression in adipose tissue|C1orf89 gene expression in liver|C1orf89 gene expression in peripheral blood leucocytes|EPHA2 gene expression in liver|Gamma gluatamyl transferase levels|Gamma glutamyl transferase|Gamma glutamyltransferase|Heel bone mineral density right|Height|Leg fat-free mass right|Leg predicted mass right|Liver enzyme levels gamma g…	.	ARHGEF19|ARHGEF19;ARHGEF19-AS1|C1orf134|CLCNKB|CROCCP2|EPHA2|FBXO42|MST1P2|NBPF1|RP11-108M9.4|RP11-169K16.9|RP4-798A10.2|RSG1|SPATA21;C1orf144|SZRD1	Ephrin type-A receptor 2	cg00068433|cg00107046|cg00165619|cg00521428|cg00949922|cg01495321|cg02455792|cg02987928|cg02998240|cg03258665|cg03260781|cg03466522|cg03516026|cg03522107|cg03887218|cg03969515|cg04602081|cg06365898|cg06647782|cg07781491|cg08915038|cg09413450|cg10454529|cg10579941|cg10623389|cg11211795|cg11235583|cg11570511|cg11895451|cg12610519|cg13081498|cg13320181|cg13460168|cg14429204|cg14523706|cg15415507|cg1…
CDHR2	trans		rs1497406	1:16505320:A:G	0.580097	0.0543131	16.7897	1	16505320	A	G	rs1497406	ARHGEF19-AS1|RP11-276H7.3	Alanine aminotransferase in plasma|C1orf89 gene expression in adipose tissue|C1orf89 gene expression in liver|C1orf89 gene expression in peripheral blood leucocytes|EPHA2 gene expression in liver|Gamma gluatamyl transferase levels|Gamma glutamyl transferase|Gamma glutamyltransferase|Heel bone mineral density right|Height|Leg fat-free mass right|Leg predicted mass right|Liver enzyme levels gamma g…	.	ARHGEF19|ARHGEF19;ARHGEF19-AS1|C1orf134|CLCNKB|CROCCP2|EPHA2|FBXO42|MST1P2|NBPF1|RP11-108M9.4|RP11-169K16.9|RP4-798A10.2|RSG1|SPATA21;C1orf144|SZRD1	Ephrin type-A receptor 2	cg00068433|cg00107046|cg00165619|cg00521428|cg00949922|cg01495321|cg02455792|cg02987928|cg02998240|cg03258665|cg03260781|cg03466522|cg03516026|cg03522107|cg03887218|cg03969515|cg04602081|cg06365898|cg06647782|cg07781491|cg08915038|cg09413450|cg10454529|cg10579941|cg10623389|cg11211795|cg11235583|cg11570511|cg11895451|cg12610519|cg13081498|cg13320181|cg13460168|cg14429204|cg14523706|cg15415507|cg1…
EPHA1	trans		rs1497406	1:16505320:A:G	0.579253	0.0614327	18.5061	1	16505320	A	G	rs1497406	ARHGEF19-AS1|RP11-276H7.3	Alanine aminotransferase in plasma|C1orf89 gene expression in adipose tissue|C1orf89 gene expression in liver|C1orf89 gene expression in peripheral blood leucocytes|EPHA2 gene expression in liver|Gamma gluatamyl transferase levels|Gamma glutamyl transferase|Gamma glutamyltransferase|Heel bone mineral density right|Height|Leg fat-free mass right|Leg predicted mass right|Liver enzyme levels gamma g…	.	ARHGEF19|ARHGEF19;ARHGEF19-AS1|C1orf134|CLCNKB|CROCCP2|EPHA2|FBXO42|MST1P2|NBPF1|RP11-108M9.4|RP11-169K16.9|RP4-798A10.2|RSG1|SPATA21;C1orf144|SZRD1	Ephrin type-A receptor 2	cg00068433|cg00107046|cg00165619|cg00521428|cg00949922|cg01495321|cg02455792|cg02987928|cg02998240|cg03258665|cg03260781|cg03466522|cg03516026|cg03522107|cg03887218|cg03969515|cg04602081|cg06365898|cg06647782|cg07781491|cg08915038|cg09413450|cg10454529|cg10579941|cg10623389|cg11211795|cg11235583|cg11570511|cg11895451|cg12610519|cg13081498|cg13320181|cg13460168|cg14429204|cg14523706|cg15415507|cg1…
HAO1	trans		rs1497406	1:16505320:A:G	0.579862	0.0623691	17.3779	1	16505320	A	G	rs1497406	ARHGEF19-AS1|RP11-276H7.3	Alanine aminotransferase in plasma|C1orf89 gene expression in adipose tissue|C1orf89 gene expression in liver|C1orf89 gene expression in peripheral blood leucocytes|EPHA2 gene expression in liver|Gamma gluatamyl transferase levels|Gamma glutamyl transferase|Gamma glutamyltransferase|Heel bone mineral density right|Height|Leg fat-free mass right|Leg predicted mass right|Liver enzyme levels gamma g…	.	ARHGEF19|ARHGEF19;ARHGEF19-AS1|C1orf134|CLCNKB|CROCCP2|EPHA2|FBXO42|MST1P2|NBPF1|RP11-108M9.4|RP11-169K16.9|RP4-798A10.2|RSG1|SPATA21;C1orf144|SZRD1	Ephrin type-A receptor 2	cg00068433|cg00107046|cg00165619|cg00521428|cg00949922|cg01495321|cg02455792|cg02987928|cg02998240|cg03258665|cg03260781|cg03466522|cg03516026|cg03522107|cg03887218|cg03969515|cg04602081|cg06365898|cg06647782|cg07781491|cg08915038|cg09413450|cg10454529|cg10579941|cg10623389|cg11211795|cg11235583|cg11570511|cg11895451|cg12610519|cg13081498|cg13320181|cg13460168|cg14429204|cg14523706|cg15415507|cg1…
MME	trans		rs1497406	1:16505320:A:G	0.580097	0.0765213	29.1251	1	16505320	A	G	rs1497406	ARHGEF19-AS1|RP11-276H7.3	Alanine aminotransferase in plasma|C1orf89 gene expression in adipose tissue|C1orf89 gene expression in liver|C1orf89 gene expression in peripheral blood leucocytes|EPHA2 gene expression in liver|Gamma gluatamyl transferase levels|Gamma glutamyl transferase|Gamma glutamyltransferase|Heel bone mineral density right|Height|Leg fat-free mass right|Leg predicted mass right|Liver enzyme levels gamma g…	.	ARHGEF19|ARHGEF19;ARHGEF19-AS1|C1orf134|CLCNKB|CROCCP2|EPHA2|FBXO42|MST1P2|NBPF1|RP11-108M9.4|RP11-169K16.9|RP4-798A10.2|RSG1|SPATA21;C1orf144|SZRD1	Ephrin type-A receptor 2	cg00068433|cg00107046|cg00165619|cg00521428|cg00949922|cg01495321|cg02455792|cg02987928|cg02998240|cg03258665|cg03260781|cg03466522|cg03516026|cg03522107|cg03887218|cg03969515|cg04602081|cg06365898|cg06647782|cg07781491|cg08915038|cg09413450|cg10454529|cg10579941|cg10623389|cg11211795|cg11235583|cg11570511|cg11895451|cg12610519|cg13081498|cg13320181|cg13460168|cg14429204|cg14523706|cg15415507|cg1…
NT5E	trans		rs1497406	1:16505320:A:G	0.579627	0.0600931	19.4299	1	16505320	A	G	rs1497406	ARHGEF19-AS1|RP11-276H7.3	Alanine aminotransferase in plasma|C1orf89 gene expression in adipose tissue|C1orf89 gene expression in liver|C1orf89 gene expression in peripheral blood leucocytes|EPHA2 gene expression in liver|Gamma gluatamyl transferase levels|Gamma glutamyl transferase|Gamma glutamyltransferase|Heel bone mineral density right|Height|Leg fat-free mass right|Leg predicted mass right|Liver enzyme levels gamma g…	.	ARHGEF19|ARHGEF19;ARHGEF19-AS1|C1orf134|CLCNKB|CROCCP2|EPHA2|FBXO42|MST1P2|NBPF1|RP11-108M9.4|RP11-169K16.9|RP4-798A10.2|RSG1|SPATA21;C1orf144|SZRD1	Ephrin type-A receptor 2	cg00068433|cg00107046|cg00165619|cg00521428|cg00949922|cg01495321|cg02455792|cg02987928|cg02998240|cg03258665|cg03260781|cg03466522|cg03516026|cg03522107|cg03887218|cg03969515|cg04602081|cg06365898|cg06647782|cg07781491|cg08915038|cg09413450|cg10454529|cg10579941|cg10623389|cg11211795|cg11235583|cg11570511|cg11895451|cg12610519|cg13081498|cg13320181|cg13460168|cg14429204|cg14523706|cg15415507|cg1…
CEACAM1	trans		rs36086195	1:16510894:C:T	0.579558	0.0535569	12.4949	1	16510894	C	T	rs36086195	ARHGEF19-AS1|RP11-276H7.3	Alanine aminotransferase in plasma|C1orf89 gene expression in adipose tissue|C1orf89 gene expression in liver|C1orf89 gene expression in peripheral blood leucocytes|EPHA2 gene expression in liver|Gamma gluatamyl transferase levels|Gamma glutamyl transferase|Gamma glutamyltransferase|Heel bone mineral density right|Height|Leg fat-free mass right|Leg predicted mass right|Liver enzyme levels gamma g…	.	ARHGEF19|ARHGEF19;ARHGEF19-AS1|C1orf134|CLCNKB|CROCCP2|EPHA2|FBXO42|MST1P2|NBPF1|RP11-108M9.4|RP11-169K16.9|RP4-798A10.2|RSG1|SPATA21;C1orf144|SZRD1	Ephrin type-A receptor 2	cg00068433|cg00107046|cg00165619|cg00521428|cg00949922|cg01495321|cg02455792|cg02987928|cg02998240|cg03258665|cg03260781|cg03466522|cg03516026|cg03522107|cg03887218|cg03969515|cg04602081|cg06365898|cg06647782|cg07781491|cg08915038|cg09413450|cg10454529|cg10579941|cg10623389|cg11211795|cg11235583|cg11570511|cg11895451|cg12610519|cg13081498|cg13320181|cg13460168|cg14429204|cg14523706|cg15415507|cg1…
FGFR2	trans		rs36086195	1:16510894:C:T	0.579558	0.0594042	16.5583	1	16510894	C	T	rs36086195	ARHGEF19-AS1|RP11-276H7.3	Alanine aminotransferase in plasma|C1orf89 gene expression in adipose tissue|C1orf89 gene expression in liver|C1orf89 gene expression in peripheral blood leucocytes|EPHA2 gene expression in liver|Gamma gluatamyl transferase levels|Gamma glutamyl transferase|Gamma glutamyltransferase|Heel bone mineral density right|Height|Leg fat-free mass right|Leg predicted mass right|Liver enzyme levels gamma g…	.	ARHGEF19|ARHGEF19;ARHGEF19-AS1|C1orf134|CLCNKB|CROCCP2|EPHA2|FBXO42|MST1P2|NBPF1|RP11-108M9.4|RP11-169K16.9|RP4-798A10.2|RSG1|SPATA21;C1orf144|SZRD1	Ephrin type-A receptor 2	cg00068433|cg00107046|cg00165619|cg00521428|cg00949922|cg01495321|cg02455792|cg02987928|cg02998240|cg03258665|cg03260781|cg03466522|cg03516026|cg03522107|cg03887218|cg03969515|cg04602081|cg06365898|cg06647782|cg07781491|cg08915038|cg09413450|cg10454529|cg10579941|cg10623389|cg11211795|cg11235583|cg11570511|cg11895451|cg12610519|cg13081498|cg13320181|cg13460168|cg14429204|cg14523706|cg15415507|cg1…
EPHA2	cis		rs924204	1:16513926:A:G	0.590332	-0.130453	70.7669	1	16513926	A	G	rs924204	ARHGEF19-AS1|RP11-276H7.3	Alanine aminotransferase in plasma|C1orf89 gene expression in adipose tissue|C1orf89 gene expression in liver|C1orf89 gene expression in peripheral blood leucocytes|EPHA2 gene expression in liver|Gamma gluatamyl transferase levels|Gamma glutamyl transferase|Gamma glutamyltransferase|Heel bone mineral density right|Leg fat-free mass right|Liver enzyme levels gamma glutamyl transferase|Serum gamma …	.	ARHGEF19|ARHGEF19;ARHGEF19-AS1|C1orf134|C1ORF144|C1orf89|C1ORF89|CLCNKB|EPHA2|FBXO42|MST1P2|RP11-108M9.4|RP11-169K16.9|RP4-798A10.2|RSG1|SPATA21;C1orf144|SZRD1	Ephrin type-A receptor 2	cg00068433|cg00165619|cg00521428|cg00949922|cg01495321|cg02455792|cg02987928|cg02998240|cg03258665|cg03260781|cg03466522|cg03516026|cg03522107|cg03887218|cg03969515|cg04602081|cg06365898|cg06647782|cg07781491|cg08915038|cg08929791|cg09413450|cg10454529|cg10579941|cg10623389|cg11211795|cg11235583|cg11570511|cg11895451|cg12610519|cg13081498|cg13320181|cg13460168|cg14429204|cg15415507|cg16294414|cg1…
GGT1	trans		rs924204	1:16513926:A:G	0.589554	0.0654151	21.0773	1	16513926	A	G	rs924204	ARHGEF19-AS1|RP11-276H7.3	Alanine aminotransferase in plasma|C1orf89 gene expression in adipose tissue|C1orf89 gene expression in liver|C1orf89 gene expression in peripheral blood leucocytes|EPHA2 gene expression in liver|Gamma gluatamyl transferase levels|Gamma glutamyl transferase|Gamma glutamyltransferase|Heel bone mineral density right|Leg fat-free mass right|Liver enzyme levels gamma glutamyl transferase|Serum gamma …	.	ARHGEF19|ARHGEF19;ARHGEF19-AS1|C1orf134|C1ORF144|C1orf89|C1ORF89|CLCNKB|EPHA2|FBXO42|MST1P2|RP11-108M9.4|RP11-169K16.9|RP4-798A10.2|RSG1|SPATA21;C1orf144|SZRD1	Ephrin type-A receptor 2	cg00068433|cg00165619|cg00521428|cg00949922|cg01495321|cg02455792|cg02987928|cg02998240|cg03258665|cg03260781|cg03466522|cg03516026|cg03522107|cg03887218|cg03969515|cg04602081|cg06365898|cg06647782|cg07781491|cg08915038|cg08929791|cg09413450|cg10454529|cg10579941|cg10623389|cg11211795|cg11235583|cg11570511|cg11895451|cg12610519|cg13081498|cg13320181|cg13460168|cg14429204|cg15415507|cg16294414|cg1…
LTBP2	trans	ATP13A2	rs4920605	1:17315425:G:A	0.568687	0.0725367	30.3289	1	17315425	G	A	rs4920605	ATP13A2|MFAP2	Body mass index|Comparative height size at age 10|Forced expiratory volume in 1-second|Forced expiratory volume in 1-second, best measure|Forced expiratory volume in 1-second, predicted|Forced vital capacity|Forced vital capacity, best measure|Height|Hematocrit|Impedance of arm left|Impedance of arm right|Impedance of leg left|Impedance of leg right|Impedance of whole body|Rheumatoid arthritis|Si…	.	ARHGEF19|ATP13A2|CROCC|CROCCP2|CROCCP2;CROCC|CROCCP4|DGCR6L;DGCR6|ESPNP|MFAP2|MST1L|MST1P2|NBPF1|PADI2|RP11-108M9.5|RP4-798A10.2|RSG1|SDHB	Microfibrillar-associated protein 2	cg00021123|cg00714888|cg01055135|cg01056467|cg01327202|cg01395667|cg01783960|cg02779210|cg03601920|cg04236263|cg04394641|cg04558298|cg04875062|cg05055766|cg05985737|cg06746829|cg06911110|cg06953703|cg07138646|cg07319253|cg07319459|cg07332002|cg07772660|cg09684160|cg10966582|cg11334694|cg12063490|cg12402555|cg12616097|cg12660439|cg12695612|cg12856965|cg13678243|cg13942136|cg14981532|cg15097007|cg1…
PADI2	cis	PADI2	rs2235913	1:17425077:G:A	0.617731	0.124396	56.4584	1	17425077	G	A	rs2235913	PADI2	Comparative height size at age 10|Forced vital capacity|Forced vital capacity, best measure|Height|Rheumatoid arthritis|Sitting height	Oleoylcarnitine	ATP13A2|CROCC|DGCR6L;DGCR6|MFAP2|MST1L|MST1P2|NBPF1|PADI2|SDHB	.	cg03601920|cg04236263|cg04875062|cg04934305|cg06746829|cg07100542|cg07319253|cg07319459|cg07332002|cg10011855|cg13942136|cg14981532|cg16099624|cg16430862|cg18879300|cg20822990|cg21692666|cg22045253|cg25593194|cg26516532|H3K27ac|H3K4me1
FABP9	trans	PADI3	rs72646785	1:17603472:G:T	0.165766	0.155636	59.431	1	17603472	G	T	rs72646785	PADI3|PADI4	Hair morphology Curly|Hair shape	1-oleoylglycerophosphocholine/pantothenate|Serum ratio of (1-oleoylglycerophosphocholine)/(pantothenate)	PADI1|PADI4	.	cg02053132|cg03513388|cg03601920|cg06059147|cg06772309|cg07965774|cg08277548|cg10778072|cg11213707|cg11347165|cg11534596|cg14664242|cg17747053|cg17785802|cg18768338|cg19159961|cg21966975|cg23228178|Percent-splice-in
PADI4	cis	PADI4	rs2240336	1:17674402:C:T	0.414488	-0.255093	252.442	1	17674402	C	T	rs2240336	PADI4	Rheumatoid arthritis|Rheumatoid arthritis cyclic citrullinated peptide CCP positive	.	AC004824.2|ACTN1|DSC2|HIST1H1C|JUN|MANSC1|NFKBIB|PADI4|PLXDC2|ZNF737	.	cg00025357|cg00794400|cg01790353|cg02053132|cg03513388|cg03601920|cg03612692|cg05124692|cg06769739|cg06772309|cg08277548|cg08947790|cg10432422|cg11213707|cg11347165|cg11534596|cg13879177|cg16091981|cg17278062|cg17747053|cg18333690|cg18768338|cg19159961|cg21295838|cg21857822|cg21966975|cg23228178|cg26516532|cg26918754|H3K27ac|Percent-splice-in
BMP4	trans	CAPZB	rs2314145	1:19736843:C:G	0.234701	-0.058467	10.664	1	19736843	C	G	rs2314145	CAPZB	Comparative height size at age 10|Heel bone mineral density|Heel bone mineral density left|Heel bone mineral density right|Height|Plateletcrit|Sitting height	.	AKR7A2|CAPZB|CAPZB;LOC100130193;LOC644083|FAM83F;LOC100130899|NBL1|PQLC2	.	cg00306390|cg00464768|cg00755546|cg00932104|cg00968167|cg01832549|cg03542686|cg03884082|cg06788764|cg07447773|cg07573717|cg07905985|cg08302868|cg09356672|cg09976716|cg10970798|cg11335264|cg11962640|cg12065228|cg12424867|cg12763668|cg12798157|cg13100118|cg15026089|cg15136975|cg15624109|cg15826519|cg15974430|cg16126458|cg16675581|cg17081867|cg17594860|cg18202521|cg18923740|cg19713429|cg23111655|cg2…
TSHB	trans	MICOS10	rs6426808	1:19835415:G:A	0.51172	0.088412	32.0357	1	19835415	G	A	rs6426808	CAPZB|RNU4-28P|snoU13	Heel bone mineral density|Self-reported hypothyroidism or myxoedema|Treatment with imigran 50mg tablet|Treatment with levothyroxine sodium	.	AKR7A2|HTR6|MINOS1|NBL1|NBL1;NBL1|TMCO4	.	cg00023492|cg00755546|cg00932104|cg02959112|cg03048314|cg05776630|cg06212759|cg07147364|cg09860653|cg09863950|cg10741760|cg11335264|cg12094543|cg12141340|cg12539171|cg12763668|cg15624109|cg16650717|cg18023598|cg18923740|cg20248822|cg21057046|cg21813747|cg24593138|cg27549720
NBL1	cis	NBL1	rs12408663	1:19968058:T:C	0.2326	-0.123582	45.0987	1	19968058	T	C	rs12408663	MINOS1|MINOS1-NBL1|NBL1|RP5-1056L3.1	Body mass index|Height|Impedance of arm right|Impedance of leg left|Impedance of leg right|Impedance of whole body|Sitting height|Waist circumference	.	AKR7A2|AKR7A3|NBL1|NBL1;NBL1	.	cg00023492|cg00755546|cg01534871|cg03048314|cg03884082|cg04925599|cg07147364|cg07367302|cg09860653|cg12094543|cg14278612|cg15624109|cg16650717|cg18923740|cg21057046|cg21813747|H3K4me1
CXCL14	trans	PLA2G2A	rs4744	1:20304926:G:A	0.22749	-0.0655361	14.3929	1	20304926	G	A	rs4744	PLA2G2A	Blood protein levels	.	OTUD3|PLA2G2A|PLA2G2C|RP3-340N1.5|UBXN10	Phospholipase A2, membrane associated	cg02082083|cg04605617|cg05048624|cg08042135|cg08235413|cg09138671|cg09195271|cg10993488|cg11240043|cg15505276|cg17988830|cg18856004|cg22220722|cg25755892
PLA2G2A	cis	PLA2G2A	rs11573156	1:20306146:G:C	0.22816	0.72374	1510.39	1	20306146	G	C	rs11573156	PLA2G2A	Blood protein levels	.	OTUD3|PLA2G2A|PLA2G2C|RP3-340N1.5|UBXN10	Phospholipase A2, membrane associated	cg02082083|cg04605617|cg05048624|cg08042135|cg08235413|cg09138671|cg09195271|cg10993488|cg11240043|cg15505276|cg17988830|cg18856004|cg22220722|cg25755892
ECE1	cis	ECE1	rs181637959	1:21546033:A:T	0.0063382	-1.03494	104.257	1	21546033	A	T	rs181637959	ECE1	Treatment with loratadine product	.	.	.	.
CX3CL1	trans	ECE1	rs114921587	1:21671973:G:A	0.0966366	0.0941616	13.4188	1	21671973	G	A	rs114921587	ECE1|PPP1R11P1	Alkaline phosphatase|Height|Treatment with azithromycin	.	CDA|HP1BP3|NBPF2P|NBPF3|RP3-329E20.2	.	cg00228796|cg00960509|cg05364829|cg05370193|cg07996532|cg13170600|cg13377965|cg15462862|cg16416158|cg16829306|cg17800788|cg19165640|cg19273683|cg25007705|rs213028
HSPG2	cis	LDLRAD2	rs6684152	1:22147764:A:G	0.293833	-0.171462	102	1	22147764	A	G	rs6684152	HSPG2|LDLRAD2	Birth weight|Birthweight	.	CDC42|HSPG2|RAP1GAP|USP48	E3 ubiquitin-protein ligase FANCL	cg00309945|cg06782041|cg07142010|cg10538929|cg12939901|cg13403586|cg13430819|cg14238120|cg16384073|cg18150885|cg18861547|cg21272897|cg24254377|cg26112909|cg26685187|cg27522078
TINAGL1	trans	HSPG2	rs2229474	1:22182115:G:A	0.0141158	0.608583	87.1941	1	22182115	G	A	rs2229474	HSPG2	Cause of death: without complications	.	LINC00339	.	cg17420036
CELA3A	cis	CELA3B	rs34262568	1:22313371:G:A	0.231178	0.232772	165.244	1	22313371	G	A	rs34262568	CELA3A|CELA3B|RP11-26H16.4	Granulocyte count|Granulocyte percentage of myeloid white cells|Heel bone mineral density|Monocyte percentage of white cells|Neutrophil count|Sitting height|Sum basophil neutrophil counts|Sum neutrophil eosinophil counts	.	CDC42|CDC42-IT1|CELA3A|HSPG2|HSPG2;LDLRAD2|LINC00339|RN7SL421P|USP48	GTP-binding protein Di-Ras3	cg01781529|cg02856026|cg04297819|cg06161657|cg07142131|cg07180649|cg09938164|cg11821759|cg13063658|cg13430819|cg13962372|cg14238120|cg15582954|cg16054502|cg18861547|cg21272897|cg22817258|cg24254377|cg24332002|cg25011003|cg25138553|cg26112909|cg27522078|H3K27ac|H3K4me1
C1QA	cis	C1QA	rs12058824	1:22963050:G:A	0.0828748	-0.634039	497.944	1	22963050	G	A	rs12058824	C1QA|C1QC	.	.	ASAP3|C1QA|C1QB|C1QC|ZBTB40	Complement C1q subcomponent subunit C	cg00108454|cg00136477|cg00177127|cg05266226|cg05269784|cg05308979|cg07109332|cg08710757|cg10088685|cg10838091|cg10916651|cg11248999|cg11393848|cg11721177|cg12775742|cg13437164|cg15597364|cg17104151|cg17465569|cg18891953|cg19697359|cg25882380|H3K27ac|H3K4me1
CTSD	trans	TCEA3	rs2298632	1:23710475:C:T	0.50057	-0.0505826	11.6262	1	23710475	C	T	rs2298632	TCEA3	Eosinophil count|Eosinophil percentage of granulocytes|Eosinophil percentage of white cells|Neutrophil percentage of granulocytes|QT interval|Sum eosinophil basophil counts	.	LUZP1|TCEA3|TCEB3|ZNF436	.	cg00463859|cg00907427|cg01095837|cg01435109|cg02351745|cg02690117|cg04974804|cg06033387|cg07736389|cg07820742|cg08872493|cg11155265|cg11526198|cg11724055|cg11825603|cg11953164|cg12023170|cg12483005|cg12621203|cg13183780|cg13572071|cg16555909|cg19743168|cg19827787|cg20150640|cg20847090|cg21105827|cg22502492|cg22865831|cg24580199|cg25610515|cg26530485|cg27447006|H3K27ac|H3K4me1
ELOA	cis	ELOA-AS1	rs2473378	1:24050735:G:A	0.593393	0.0836506	29.0165	1	24050735	G	A	rs2473378	RN7SL532P|RP5-886K2.1	Eosinophil percentage of white cells|High light scatter percentage of red cells|High light scatter reticulocyte count|Immature fraction of reticulocytes|Reticulocyte count|Reticulocyte fraction of red cells|Self-reported hypothyroidism or myxoedema	.	CNR2|FUCA1|GALE|HMGCL|ID3|LYPLA2|PITHD1|PNRC2|RP11-4M23.2|RP5-886K2.3|SRSF10|TCEB3|TCEB3;LOC100506963|TCEB3;RP5-886K2.3	.	cg01604210|cg02690117|cg02907300|cg03611151|cg05160751|cg05560725|cg06902898|cg07568418|cg07967717|cg08896387|cg09473613|cg10227880|cg10511985|cg10953003|cg10978503|cg11851169|cg12084952|cg12587471|cg13580783|cg15692032|cg15997130|cg16718162|cg18888403|cg19367136|cg22077361|cg22614927|cg23245838|cg24406162|cg24699146|cg25037394|H3K27ac|H3K4me1
FUCA1	cis	FUCA1	rs13551	1:24180962:T:C	0.338964	-0.380531	1472.27	1	24180962	T	C	rs13551	ELOA|FUCA1|HMGCL|PITHD1	Eosinophil count|High light scatter percentage of red cells|High light scatter reticulocyte count|Immature fraction of reticulocytes|Reticulocyte fraction of red cells|Self-reported hypothyroidism or myxoedema	.	CNR2|FUCA1|GALE|HMGCL|ID3|LYPLA2|MDS2|PITHD1|PNRC2|RP11-4M23.2|RP5-886K2.3|SRSF10|TCEB3|TCEB3;LOC100506963|TCEB3;RP5-886K2.3	.	cg01604210|cg02907300|cg03611151|cg05160751|cg06902898|cg07568418|cg07967717|cg08644482|cg08896387|cg09473613|cg10227880|cg10511985|cg10953003|cg10961323|cg10978503|cg11851169|cg12084952|cg12587471|cg15692032|cg15997130|cg18888403|cg19276111|cg19367136|cg20317437|cg22077361|cg22614927|cg23245838|cg24406162|cg24699146|cg25037394|cg26404511|cg26873754|H3K27ac|H3K4me1
IL22RA1	cis	IL22RA1	rs7355101	1:24451085:A:T	0.195275	-0.314814	241.285	1	24451085	A	T	rs7355101	IL22RA1	.	.	IL22RA1|PNRC2|TCEB3	.	cg00810939|cg08644482|cg17246694|cg21293216
IFNLR1	cis	IFNLR1	rs139958347	1:24513723:G:C	0.0395454	-0.939362	432.757	1	24513723	G	C	rs139958347	IFNLR1	.	.	.	.	.
GNLY	trans	CLIC4	rs144015106	1:25074572:A:G	0.00684177	-0.487732	31.3189	1	25074572	A	G	rs144015106	CLIC4	Cause of death: asthma, unspecified|Injury of muscle and tendon at forearm level	.	RUNX3	.	.
WFIKKN1	trans	CLIC4	rs760192241	1:25095394:CA:C	0.548612	-0.0636914	17.0433	1	25095394	CA	C	rs760192241	-	.	.	.	RNA-binding protein 40	.
CD160	trans	RUNX3	rs6699680	1:25238631:A:G	0.415446	-0.0536848	12.4414	1	25238631	A	G	rs6699680	RUNX3	Hair or balding pattern: pattern 4|Hayfever, allergic rhinitis or eczema|Height|No blood clot, bronchitis, emphysema, asthma, rhinitis, eczema or allergy diagnosed by doctor	Kynurenine	CD160|CLIC4|LDLRAP1|RHD|RP11-84D1.1|RUNX3	Granulysin	cg01103597|cg01905478|cg03171924|cg03819515|cg03961551|cg04907595|cg05162523|cg05656688|cg08544331|cg10951873|cg11336061|cg13305657|cg13566436|cg15712177|cg15963463|cg16574073|cg20670361|cg20674490|cg21217270|cg22219494|cg22509179|cg24006721|H3K27ac
GZMB	trans	RUNX3	rs760805	1:25251923:A:T	0.57388	0.0580459	15.723	1	25251923	A	T	rs760805	RUNX3	Allergic disease|Allergic disease asthma hay fever or eczema|Hair or balding pattern: pattern 2|Hair or balding pattern: pattern 4|Hayfever, allergic rhinitis or eczema|No blood clot, bronchitis, emphysema, asthma, rhinitis, eczema or allergy diagnosed by doctor	Carnitine	AL020996.1|CD160|CLIC4|KLRF1|LINC00299|NRXN2|RHD|RP11-84D1.1|RUNX3	.	cg01905478|cg03171924|cg03819515|cg03961551|cg04907595|cg05162523|cg08544331|cg10951873|cg11336061|cg13566436|cg15498134|cg15712177|cg15963463|cg16574073|cg20670361|cg20674490|cg21217270|cg22219494|cg22509179|cg23264525|cg24006721|cg24955895|cg26369594|cg26864395|H3K27ac
C1QA	trans	RUNX3	rs188468174	1:25291697:C:T	0.0142341	0.209649	10.6949	1	25291697	C	T	rs188468174	RUNX3	Cause of death: chronic lymphocytic leukaemia|Hair or balding pattern: pattern 3|Hair or balding pattern: pattern 4|High light scatter percentage of red cells|High light scatter reticulocyte count|Reticulocyte count|Reticulocyte fraction of red cells|Treatment with yasmin tablet	.	.	.	.
CLEC6A	trans	RUNX3	rs188468174	1:25291697:C:T	0.0142304	0.219178	12.9408	1	25291697	C	T	rs188468174	RUNX3	Cause of death: chronic lymphocytic leukaemia|Hair or balding pattern: pattern 3|Hair or balding pattern: pattern 4|High light scatter percentage of red cells|High light scatter reticulocyte count|Reticulocyte count|Reticulocyte fraction of red cells|Treatment with yasmin tablet	.	.	.	.
EFEMP1	trans	RUNX3	rs188468174	1:25291697:C:T	0.0142106	-0.228263	14.6243	1	25291697	C	T	rs188468174	RUNX3	Cause of death: chronic lymphocytic leukaemia|Hair or balding pattern: pattern 3|Hair or balding pattern: pattern 4|High light scatter percentage of red cells|High light scatter reticulocyte count|Reticulocyte count|Reticulocyte fraction of red cells|Treatment with yasmin tablet	.	.	.	.
FCAR	trans	RUNX3	rs188468174	1:25291697:C:T	0.0141541	-0.567995	102.446	1	25291697	C	T	rs188468174	RUNX3	Cause of death: chronic lymphocytic leukaemia|Hair or balding pattern: pattern 3|Hair or balding pattern: pattern 4|High light scatter percentage of red cells|High light scatter reticulocyte count|Reticulocyte count|Reticulocyte fraction of red cells|Treatment with yasmin tablet	.	.	.	.
FCRL2	trans	RUNX3	rs188468174	1:25291697:C:T	0.0142491	-0.297496	21.3058	1	25291697	C	T	rs188468174	RUNX3	Cause of death: chronic lymphocytic leukaemia|Hair or balding pattern: pattern 3|Hair or balding pattern: pattern 4|High light scatter percentage of red cells|High light scatter reticulocyte count|Reticulocyte count|Reticulocyte fraction of red cells|Treatment with yasmin tablet	.	.	.	.
FCRL5	trans	RUNX3	rs188468174	1:25291697:C:T	0.0141562	-0.529294	66.8148	1	25291697	C	T	rs188468174	RUNX3	Cause of death: chronic lymphocytic leukaemia|Hair or balding pattern: pattern 3|Hair or balding pattern: pattern 4|High light scatter percentage of red cells|High light scatter reticulocyte count|Reticulocyte count|Reticulocyte fraction of red cells|Treatment with yasmin tablet	.	.	.	.
FCRLB	trans	RUNX3	rs188468174	1:25291697:C:T	0.0142304	-0.306529	21.0646	1	25291697	C	T	rs188468174	RUNX3	Cause of death: chronic lymphocytic leukaemia|Hair or balding pattern: pattern 3|Hair or balding pattern: pattern 4|High light scatter percentage of red cells|High light scatter reticulocyte count|Reticulocyte count|Reticulocyte fraction of red cells|Treatment with yasmin tablet	.	.	.	.
ICAM3	trans	RUNX3	rs188468174	1:25291697:C:T	0.0142189	-0.351831	31.1236	1	25291697	C	T	rs188468174	RUNX3	Cause of death: chronic lymphocytic leukaemia|Hair or balding pattern: pattern 3|Hair or balding pattern: pattern 4|High light scatter percentage of red cells|High light scatter reticulocyte count|Reticulocyte count|Reticulocyte fraction of red cells|Treatment with yasmin tablet	.	.	.	.
IL11	trans	RUNX3	rs188468174	1:25291697:C:T	0.0141158	0.226898	11.4339	1	25291697	C	T	rs188468174	RUNX3	Cause of death: chronic lymphocytic leukaemia|Hair or balding pattern: pattern 3|Hair or balding pattern: pattern 4|High light scatter percentage of red cells|High light scatter reticulocyte count|Reticulocyte count|Reticulocyte fraction of red cells|Treatment with yasmin tablet	.	.	.	.
IL5RA	trans	RUNX3	rs188468174	1:25291697:C:T	0.0141541	-0.71735	139.636	1	25291697	C	T	rs188468174	RUNX3	Cause of death: chronic lymphocytic leukaemia|Hair or balding pattern: pattern 3|Hair or balding pattern: pattern 4|High light scatter percentage of red cells|High light scatter reticulocyte count|Reticulocyte count|Reticulocyte fraction of red cells|Treatment with yasmin tablet	.	.	.	.
JCHAIN	trans	RUNX3	rs188468174	1:25291697:C:T	0.0141158	0.351103	27.3345	1	25291697	C	T	rs188468174	RUNX3	Cause of death: chronic lymphocytic leukaemia|Hair or balding pattern: pattern 3|Hair or balding pattern: pattern 4|High light scatter percentage of red cells|High light scatter reticulocyte count|Reticulocyte count|Reticulocyte fraction of red cells|Treatment with yasmin tablet	.	.	.	.
LY9	trans	RUNX3	rs188468174	1:25291697:C:T	0.0143543	-0.248477	14.4175	1	25291697	C	T	rs188468174	RUNX3	Cause of death: chronic lymphocytic leukaemia|Hair or balding pattern: pattern 3|Hair or balding pattern: pattern 4|High light scatter percentage of red cells|High light scatter reticulocyte count|Reticulocyte count|Reticulocyte fraction of red cells|Treatment with yasmin tablet	.	.	.	.
LY96	trans	RUNX3	rs188468174	1:25291697:C:T	0.0141199	-0.482394	52.994	1	25291697	C	T	rs188468174	RUNX3	Cause of death: chronic lymphocytic leukaemia|Hair or balding pattern: pattern 3|Hair or balding pattern: pattern 4|High light scatter percentage of red cells|High light scatter reticulocyte count|Reticulocyte count|Reticulocyte fraction of red cells|Treatment with yasmin tablet	.	.	.	.
NME3	trans	RUNX3	rs188468174	1:25291697:C:T	0.0142124	-0.35244	29.0014	1	25291697	C	T	rs188468174	RUNX3	Cause of death: chronic lymphocytic leukaemia|Hair or balding pattern: pattern 3|Hair or balding pattern: pattern 4|High light scatter percentage of red cells|High light scatter reticulocyte count|Reticulocyte count|Reticulocyte fraction of red cells|Treatment with yasmin tablet	.	.	.	.
PPP3R1	trans	RUNX3	rs188468174	1:25291697:C:T	0.0141199	-0.32327	23.8849	1	25291697	C	T	rs188468174	RUNX3	Cause of death: chronic lymphocytic leukaemia|Hair or balding pattern: pattern 3|Hair or balding pattern: pattern 4|High light scatter percentage of red cells|High light scatter reticulocyte count|Reticulocyte count|Reticulocyte fraction of red cells|Treatment with yasmin tablet	.	.	.	.
QPCT	trans	RUNX3	rs188468174	1:25291697:C:T	0.0142338	-0.380321	34.2786	1	25291697	C	T	rs188468174	RUNX3	Cause of death: chronic lymphocytic leukaemia|Hair or balding pattern: pattern 3|Hair or balding pattern: pattern 4|High light scatter percentage of red cells|High light scatter reticulocyte count|Reticulocyte count|Reticulocyte fraction of red cells|Treatment with yasmin tablet	.	.	.	.
SLAMF7	trans	RUNX3	rs188468174	1:25291697:C:T	0.0141541	-0.548721	66.2784	1	25291697	C	T	rs188468174	RUNX3	Cause of death: chronic lymphocytic leukaemia|Hair or balding pattern: pattern 3|Hair or balding pattern: pattern 4|High light scatter percentage of red cells|High light scatter reticulocyte count|Reticulocyte count|Reticulocyte fraction of red cells|Treatment with yasmin tablet	.	.	.	.
TXNDC15	trans	RUNX3	rs188468174	1:25291697:C:T	0.0141588	-0.512419	81.8605	1	25291697	C	T	rs188468174	RUNX3	Cause of death: chronic lymphocytic leukaemia|Hair or balding pattern: pattern 3|Hair or balding pattern: pattern 4|High light scatter percentage of red cells|High light scatter reticulocyte count|Reticulocyte count|Reticulocyte fraction of red cells|Treatment with yasmin tablet	.	.	.	.
ST6GAL1	trans		rs150110347	1:25308762:C:T	0.012999	0.247168	13.3134	1	25308762	C	T	rs150110347	RP11-84D1.2	Hair or balding pattern: pattern 3|Hair or balding pattern: pattern 4|Reticulocyte count|Reticulocyte fraction of red cells|Treatment with yasmin tablet	.	.	.	cg06640822|cg09993145|cg13461622|cg22153728|cg27058497
ICAM4	trans	RHD	rs139898146	1:25600747:C:A	0.415016	-0.676275	1814.96	1	25600747	C	A	rs139898146	RHD	Immature fraction of reticulocytes|Mean corpuscular hemoglobin concentration|Mean corpuscular volume|Platelet count|Platelet distribution width|Plateletcrit|Red cell distribution width|Reticulocyte count|Reticulocyte fraction of red cells	.	RHD|SDHDP6|TMEM50A	.	.
KEL	trans	RHCE	rs28594470	1:25736299:A:T	0.419229	-0.0480306	12.4282	1	25736299	A	T	rs28594470	LDLRAP1|RHCE|RSRP1|TMEM50A|TMEM57	Hair or balding pattern: pattern 4|Immature fraction of reticulocytes|Impedance of leg left|Impedance of leg right|Mean corpuscular hemoglobin concentration|Mean corpuscular volume|Platelet count|Platelet distribution width|Plateletcrit|Previous tinnitus|Red cell distribution width	ApoB|Concentration of IDL particles|Free cholesterol in IDL|Free cholesterol in large LDL|Phospholipids in IDL|Phospholipids in medium LDL|Phospholipids in very small VLDL|Serum total cholesterol|Total cholesterol in IDL|Total lipids in IDL	C1orf63|C1orf63;RHD|C1orf63;TMEM50A;RP11-335G20.7|HIST1H2AK;HIST1H2AH;HIST1H2AG;HIST1H2AM;HIST1H2AL;HIST1H2AI|LDLRAP1|RHCE|RHD|RHD;RHCE|RP11-335G20.7|RP3-465N24.5|RP3-469D22.1|SDHDP6|TMEM50A|TMEM50A;RHCE|TMEM57	Intercellular adhesion molecule 4|Transmembrane protein 2	cg00786635|cg00915556|cg01136232|cg02931644|cg03538708|cg03650068|cg04085713|cg04631202|cg06359931|cg09154213|cg09222892|cg10117171|cg12421513|cg16220844|cg17987483|cg18883198|cg19595760|cg19897979|cg20684491|cg20699097|cg20812722|cg21826606|cg23205692|cg24051798|cg24991732|cg26216857|cg26659404|cg27572855|ch.3.72608909F|H3K27ac|H3K4me1|Percent-splice-in
ADAM8	trans	LDLRAP1	-	1:25893927:AT:A	0.459018	0.0701666	22.3954	1	25893927	AT	A	.	.	.	.	.	.	.
ASAH2	trans	MAN1C1	rs12032634	1:26007568:T:A	0.515861	-0.0845324	36.6613	1	26007568	T	A	rs12032634	MAN1C1	.	.	LDLRAP1|MAN1C1|RHD|SDHDP6|SEPN1|SH3BGRL3	.	cg03519967|cg04980428|cg05887270|cg06840154|cg07352544|cg14280627|cg22724943
EGFL7	trans	MAN1C1	rs78945826	1:26057416:A:C	0.0311333	-0.145785	10.5348	1	26057416	A	C	rs78945826	MAN1C1	.	.	LDLRAP1|MAN1C1|SEPN1	.	.
CEP85	cis	ZPLD2P	-	1:26546107:AT:A	0.937828	0.144627	20.3428	1	26546107	AT	A	.	.	.	.	.	.	.
TNFRSF11A	trans	RPS6KA1	rs550677346	1:26878979:A:AT	0.200647	0.0596435	12.5237	1	26878979	A	AT	rs550677346	RPS6KA1	Mean corpuscular hemoglobin|Mean corpuscular volume	.	.	.	.
TNFRSF1B	trans	RPS6KA1	rs550677346	1:26878979:A:AT	0.200229	0.0633103	11.605	1	26878979	A	AT	rs550677346	RPS6KA1	Mean corpuscular hemoglobin|Mean corpuscular volume	.	.	.	.
ARSA	trans	ARID1A	rs114165349	1:27021913:G:C	0.0232433	0.172764	15.2768	1	27021913	G	C	rs114165349	ARID1A	Height|Lymphocyte percentage of white cells|Platelet count|Plateletcrit|Self-reported gout|Self-reported high cholesterol|Treatment with allopurinol|Treatment with cholesterol lowering medication|Treatment with simvastatin	Cholesterol esters in large LDL|Cholesterol esters in medium LDL|Concentration of medium LDL particles|Phospholipids in medium LDL|Total cholesterol in large LDL|Total cholesterol in LDL|Total cholesterol in medium LDL|Total cholesterol in small LDL|Total lipids in large LDL|Total lipids in medium LDL	ARID1A|ATP10B|CD52|CEP85|MAP3K6|PIGV|SYTL1|ZDHHC18	Superoxide dismutase [Mn], mitochondrial|Xaa-Pro aminopeptidase 2	cg03750567|cg06216065|cg06511276|cg11883141|cg12136895|cg12203394|cg12748890|cg20083388|cg21139713|cg22367705|cg25236382
CEACAM1	trans	ARID1A	rs114165349	1:27021913:G:C	0.0232355	0.174128	12.1401	1	27021913	G	C	rs114165349	ARID1A	Height|Lymphocyte percentage of white cells|Platelet count|Plateletcrit|Self-reported gout|Self-reported high cholesterol|Treatment with allopurinol|Treatment with cholesterol lowering medication|Treatment with simvastatin	Cholesterol esters in large LDL|Cholesterol esters in medium LDL|Concentration of medium LDL particles|Phospholipids in medium LDL|Total cholesterol in large LDL|Total cholesterol in LDL|Total cholesterol in medium LDL|Total cholesterol in small LDL|Total lipids in large LDL|Total lipids in medium LDL	ARID1A|ATP10B|CD52|CEP85|MAP3K6|PIGV|SYTL1|ZDHHC18	Superoxide dismutase [Mn], mitochondrial|Xaa-Pro aminopeptidase 2	cg03750567|cg06216065|cg06511276|cg11883141|cg12136895|cg12203394|cg12748890|cg20083388|cg21139713|cg22367705|cg25236382
CES3	trans	ARID1A	rs114165349	1:27021913:G:C	0.0231312	0.219457	18.8513	1	27021913	G	C	rs114165349	ARID1A	Height|Lymphocyte percentage of white cells|Platelet count|Plateletcrit|Self-reported gout|Self-reported high cholesterol|Treatment with allopurinol|Treatment with cholesterol lowering medication|Treatment with simvastatin	Cholesterol esters in large LDL|Cholesterol esters in medium LDL|Concentration of medium LDL particles|Phospholipids in medium LDL|Total cholesterol in large LDL|Total cholesterol in LDL|Total cholesterol in medium LDL|Total cholesterol in small LDL|Total lipids in large LDL|Total lipids in medium LDL	ARID1A|ATP10B|CD52|CEP85|MAP3K6|PIGV|SYTL1|ZDHHC18	Superoxide dismutase [Mn], mitochondrial|Xaa-Pro aminopeptidase 2	cg03750567|cg06216065|cg06511276|cg11883141|cg12136895|cg12203394|cg12748890|cg20083388|cg21139713|cg22367705|cg25236382
CNTN3	trans	ARID1A	rs114165349	1:27021913:G:C	0.0232433	0.260503	31.4938	1	27021913	G	C	rs114165349	ARID1A	Height|Lymphocyte percentage of white cells|Platelet count|Plateletcrit|Self-reported gout|Self-reported high cholesterol|Treatment with allopurinol|Treatment with cholesterol lowering medication|Treatment with simvastatin	Cholesterol esters in large LDL|Cholesterol esters in medium LDL|Concentration of medium LDL particles|Phospholipids in medium LDL|Total cholesterol in large LDL|Total cholesterol in LDL|Total cholesterol in medium LDL|Total cholesterol in small LDL|Total lipids in large LDL|Total lipids in medium LDL	ARID1A|ATP10B|CD52|CEP85|MAP3K6|PIGV|SYTL1|ZDHHC18	Superoxide dismutase [Mn], mitochondrial|Xaa-Pro aminopeptidase 2	cg03750567|cg06216065|cg06511276|cg11883141|cg12136895|cg12203394|cg12748890|cg20083388|cg21139713|cg22367705|cg25236382
ENPP7	trans	ARID1A	rs114165349	1:27021913:G:C	0.0231891	0.147815	14.0533	1	27021913	G	C	rs114165349	ARID1A	Height|Lymphocyte percentage of white cells|Platelet count|Plateletcrit|Self-reported gout|Self-reported high cholesterol|Treatment with allopurinol|Treatment with cholesterol lowering medication|Treatment with simvastatin	Cholesterol esters in large LDL|Cholesterol esters in medium LDL|Concentration of medium LDL particles|Phospholipids in medium LDL|Total cholesterol in large LDL|Total cholesterol in LDL|Total cholesterol in medium LDL|Total cholesterol in small LDL|Total lipids in large LDL|Total lipids in medium LDL	ARID1A|ATP10B|CD52|CEP85|MAP3K6|PIGV|SYTL1|ZDHHC18	Superoxide dismutase [Mn], mitochondrial|Xaa-Pro aminopeptidase 2	cg03750567|cg06216065|cg06511276|cg11883141|cg12136895|cg12203394|cg12748890|cg20083388|cg21139713|cg22367705|cg25236382
GGH	trans	ARID1A	rs114165349	1:27021913:G:C	0.0230417	0.197526	16.6589	1	27021913	G	C	rs114165349	ARID1A	Height|Lymphocyte percentage of white cells|Platelet count|Plateletcrit|Self-reported gout|Self-reported high cholesterol|Treatment with allopurinol|Treatment with cholesterol lowering medication|Treatment with simvastatin	Cholesterol esters in large LDL|Cholesterol esters in medium LDL|Concentration of medium LDL particles|Phospholipids in medium LDL|Total cholesterol in large LDL|Total cholesterol in LDL|Total cholesterol in medium LDL|Total cholesterol in small LDL|Total lipids in large LDL|Total lipids in medium LDL	ARID1A|ATP10B|CD52|CEP85|MAP3K6|PIGV|SYTL1|ZDHHC18	Superoxide dismutase [Mn], mitochondrial|Xaa-Pro aminopeptidase 2	cg03750567|cg06216065|cg06511276|cg11883141|cg12136895|cg12203394|cg12748890|cg20083388|cg21139713|cg22367705|cg25236382
GLB1	trans	ARID1A	rs114165349	1:27021913:G:C	0.0231161	0.17178	12.6121	1	27021913	G	C	rs114165349	ARID1A	Height|Lymphocyte percentage of white cells|Platelet count|Plateletcrit|Self-reported gout|Self-reported high cholesterol|Treatment with allopurinol|Treatment with cholesterol lowering medication|Treatment with simvastatin	Cholesterol esters in large LDL|Cholesterol esters in medium LDL|Concentration of medium LDL particles|Phospholipids in medium LDL|Total cholesterol in large LDL|Total cholesterol in LDL|Total cholesterol in medium LDL|Total cholesterol in small LDL|Total lipids in large LDL|Total lipids in medium LDL	ARID1A|ATP10B|CD52|CEP85|MAP3K6|PIGV|SYTL1|ZDHHC18	Superoxide dismutase [Mn], mitochondrial|Xaa-Pro aminopeptidase 2	cg03750567|cg06216065|cg06511276|cg11883141|cg12136895|cg12203394|cg12748890|cg20083388|cg21139713|cg22367705|cg25236382
KLB	trans	ARID1A	rs114165349	1:27021913:G:C	0.0231795	-0.142093	11.0346	1	27021913	G	C	rs114165349	ARID1A	Height|Lymphocyte percentage of white cells|Platelet count|Plateletcrit|Self-reported gout|Self-reported high cholesterol|Treatment with allopurinol|Treatment with cholesterol lowering medication|Treatment with simvastatin	Cholesterol esters in large LDL|Cholesterol esters in medium LDL|Concentration of medium LDL particles|Phospholipids in medium LDL|Total cholesterol in large LDL|Total cholesterol in LDL|Total cholesterol in medium LDL|Total cholesterol in small LDL|Total lipids in large LDL|Total lipids in medium LDL	ARID1A|ATP10B|CD52|CEP85|MAP3K6|PIGV|SYTL1|ZDHHC18	Superoxide dismutase [Mn], mitochondrial|Xaa-Pro aminopeptidase 2	cg03750567|cg06216065|cg06511276|cg11883141|cg12136895|cg12203394|cg12748890|cg20083388|cg21139713|cg22367705|cg25236382
SMPDL3A	trans	ARID1A	rs114165349	1:27021913:G:C	0.0231666	0.178287	18.5335	1	27021913	G	C	rs114165349	ARID1A	Height|Lymphocyte percentage of white cells|Platelet count|Plateletcrit|Self-reported gout|Self-reported high cholesterol|Treatment with allopurinol|Treatment with cholesterol lowering medication|Treatment with simvastatin	Cholesterol esters in large LDL|Cholesterol esters in medium LDL|Concentration of medium LDL particles|Phospholipids in medium LDL|Total cholesterol in large LDL|Total cholesterol in LDL|Total cholesterol in medium LDL|Total cholesterol in small LDL|Total lipids in large LDL|Total lipids in medium LDL	ARID1A|ATP10B|CD52|CEP85|MAP3K6|PIGV|SYTL1|ZDHHC18	Superoxide dismutase [Mn], mitochondrial|Xaa-Pro aminopeptidase 2	cg03750567|cg06216065|cg06511276|cg11883141|cg12136895|cg12203394|cg12748890|cg20083388|cg21139713|cg22367705|cg25236382
TNFRSF11B	trans	ARID1A	rs114165349	1:27021913:G:C	0.0231071	-0.230626	24.4461	1	27021913	G	C	rs114165349	ARID1A	Height|Lymphocyte percentage of white cells|Platelet count|Plateletcrit|Self-reported gout|Self-reported high cholesterol|Treatment with allopurinol|Treatment with cholesterol lowering medication|Treatment with simvastatin	Cholesterol esters in large LDL|Cholesterol esters in medium LDL|Concentration of medium LDL particles|Phospholipids in medium LDL|Total cholesterol in large LDL|Total cholesterol in LDL|Total cholesterol in medium LDL|Total cholesterol in small LDL|Total lipids in large LDL|Total lipids in medium LDL	ARID1A|ATP10B|CD52|CEP85|MAP3K6|PIGV|SYTL1|ZDHHC18	Superoxide dismutase [Mn], mitochondrial|Xaa-Pro aminopeptidase 2	cg03750567|cg06216065|cg06511276|cg11883141|cg12136895|cg12203394|cg12748890|cg20083388|cg21139713|cg22367705|cg25236382
XPNPEP2	trans	ARID1A	rs114165349	1:27021913:G:C	0.0232355	0.422515	66.6538	1	27021913	G	C	rs114165349	ARID1A	Height|Lymphocyte percentage of white cells|Platelet count|Plateletcrit|Self-reported gout|Self-reported high cholesterol|Treatment with allopurinol|Treatment with cholesterol lowering medication|Treatment with simvastatin	Cholesterol esters in large LDL|Cholesterol esters in medium LDL|Concentration of medium LDL particles|Phospholipids in medium LDL|Total cholesterol in large LDL|Total cholesterol in LDL|Total cholesterol in medium LDL|Total cholesterol in small LDL|Total lipids in large LDL|Total lipids in medium LDL	ARID1A|ATP10B|CD52|CEP85|MAP3K6|PIGV|SYTL1|ZDHHC18	Superoxide dismutase [Mn], mitochondrial|Xaa-Pro aminopeptidase 2	cg03750567|cg06216065|cg06511276|cg11883141|cg12136895|cg12203394|cg12748890|cg20083388|cg21139713|cg22367705|cg25236382
IL7R	trans	ARID1A	rs36053809	1:27083093:A:C	0.0822976	-0.076094	12.5827	1	27083093	A	C	rs36053809	ARID1A|GPATCH3|GPN2|KDF1|NR0B2|NUDC|PIGV|RN7SL165P|RP1-50O24.6|RP4-785J1.1|RP5-968P14.2|RPL12P13|SFN|ZDHHC18	Basophil percentage of granulocytes|Basophil percentage of white cells|Eosinophil percentage of white cells|Height|Illnesses of mother: high blood pressure|Neutrophil percentage of granulocytes|Platelet count|Plateletcrit|Self-reported high cholesterol|Self-reported hypertension|Sum eosinophil basophil counts|Treatment with blood pressure medication|Treatment with cholesterol lowering medication	.	ARID1A|C1orf172|CD52|CEP85|NUDC|PIGV|RP5-968P14.2|TRNP1|ZDHHC18	Xaa-Pro aminopeptidase 2	cg00176111|cg02242572|cg05549769|cg05649922|cg06216065|cg06419258|cg06511276|cg07914457|cg08237971|cg10964757|cg11377047|cg12136895|cg12203394|cg12595401|cg13235717|cg14164839|cg14825555|cg15110463|cg15497006|cg16574155|cg16985652|cg17385674|cg17860800|cg19125999|cg21921474|cg23463742|cg24313303|cg25706447|cg25841309|cg26005232|cg26154714|cg27530704|H3K27ac|H3K4me1
MEP1B	trans	ZDHHC18	rs75460349	1:27180088:A:C	0.023504	-0.153841	21.1189	1	27180088	A	C	rs75460349	KDF1|RP4-785J1.1|ZDHHC18	Granulocyte count|Heel bone mineral density|Height|LDL cholesterol|Lymphocyte percentage of white cells|Myeloid white cell count|Neutrophil count|Platelet count|Plateletcrit|Self-reported gout|Self-reported high cholesterol|Sum basophil neutrophil counts|Sum eosinophil basophil counts|Sum neutrophil eosinophil counts|Treatment with allopurinol|Treatment with cholesterol lowering medication|Treatm…	ApoB|Cholesterol esters in large LDL|Cholesterol esters in medium LDL|Cholesterol esters in medium VLDL|Concentration of IDL particles|Concentration of large LDL particles|Concentration of medium LDL particles|Concentration of small LDL particles|Concentration of small VLDL particles|Free cholesterol in IDL|Free cholesterol in large LDL|Free cholesterol in small VLDL|Phospholipids in IDL|Phosphol…	ARID1A|CD52|CEP85|HMGN2P17|MAP3K6|PIGV|RP5-968P14.2|SYTL1|WLS|ZDHHC18	Superoxide dismutase [Mn], mitochondrial|Xaa-Pro aminopeptidase 2	cg00355188|cg03750567|cg06216065|cg06511276|cg11883141|cg12136895|cg12748890|cg21139713
MASP1	trans	FCN3	-	1:27699670:AG:A	0.0138011	-1.17249	327.81	1	27699670	AG	A	.	.	.	.	.	.	.
NPTX1	trans	FCN3	-	1:27699670:AG:A	0.0138817	-0.328789	32.6306	1	27699670	AG	A	.	.	.	.	.	.	.
FGR	cis	FGR	rs3737803	1:27960792:G:A	0.0732493	-0.177156	35.6761	1	27960792	G	A	rs3737803	FGR	Body mass index|Body mass index males|Vascular or heart problems diagnosed by doctor: high blood pressure|Vascular or heart problems diagnosed by doctor: none of the above	.	CD164L2|EYA3|FGR|GPR3|RP11-288L9.4|RPA2	.	cg00065048|cg00404394|cg00779166|cg00988346|cg01783894|cg03538499|cg03604774|cg04212092|cg05436231|cg05783223|cg06703332|cg08168580|cg08623383|cg09845000|cg11587640|cg11955474|cg12759387|cg13380502|cg13448978|cg13917151|cg13920090|cg14164839|cg14181576|cg14378564|cg14783891|cg15166089|cg15694146|cg18082402|cg19719807|cg21115433|cg23206761|cg24527636|cg24534743|cg24932660|cg26028440|cg26785800|cg2…
SSC4D	trans	EYA3	rs12140070	1:28335581:A:G	0.307478	-0.152901	95.6131	1	28335581	A	G	rs12140070	EYA3	.	.	ATPIF1|C1orf38|EYA3|PHACTR4|RPA2|SESN2|THEMIS2|XKR8	.	cg00605270|cg01557411|cg02251754|cg03040423|cg03226554|cg03467567|cg05045517|cg06875162|cg07233700|cg07844563|cg07913096|cg08452964|cg20945221|cg22339091|cg23691781|cg25026456|cg26058965|cg27182070
ATP5IF1	cis	DNAJC8	rs510379	1:28535233:T:C	0.359293	0.10967	44.7931	1	28535233	T	C	rs510379	ATPIF1|DNAJC8|PTAFR|SESN2	.	.	AL353354.1|ATPIF1|DNAJC8|DNAJC8;AL353354.1;AL353354.2|EYA3|LOC100129624|PHACTR4|PTAFR|RPA2|SESN2|SMPDL3B|SNHG12	.	cg00017546|cg00033102|cg00956142|cg01018002|cg01198591|cg01245356|cg01557411|cg02251754|cg02737621|cg03226554|cg03512248|cg05045517|cg06754224|cg07148744|cg07318049|cg07424927|cg07913096|cg08123074|cg10782019|cg12055914|cg12076479|cg13577188|cg14378564|cg17457884|cg17903590|cg18468844|cg20569141|cg20801348|cg21168982|cg21438252|cg21577315|cg21775279|cg23394462|cg23847017|cg25150572|cg26058965|cg2…
CLEC14A	trans	SDC3	rs6664906	1:31354813:T:C	0.464115	-0.100692	44.6272	1	31354813	T	C	rs6664906	SDC3	.	.	.	Leucine-rich repeat transmembrane neuronal protein 2	cg00173776|cg00658151|cg01566216|cg02303807|cg05374982|cg09874992|cg14836522|cg15580226|cg20790367|cg23844904
WFIKKN2	trans	SDC3	rs6664906	1:31354813:T:C	0.464247	-0.04542	11.1145	1	31354813	T	C	rs6664906	SDC3	.	.	.	Leucine-rich repeat transmembrane neuronal protein 2	cg00173776|cg00658151|cg01566216|cg02303807|cg05374982|cg09874992|cg14836522|cg15580226|cg20790367|cg23844904
AGER	trans	SDC3	rs10753239	1:31362224:T:C	0.460296	-0.0537974	12.536	1	31362224	T	C	rs10753239	SDC3	.	.	.	Leucine-rich repeat transmembrane neuronal protein 2	cg00173776|cg00658151|cg01566216|cg02303807|cg05374982|cg09874992|cg14836522|cg15580226|cg20790367|cg23844904
IFNLR1	trans	SDC3	rs10753239	1:31362224:T:C	0.460353	-0.0582102	13.8891	1	31362224	T	C	rs10753239	SDC3	.	.	.	Leucine-rich repeat transmembrane neuronal protein 2	cg00173776|cg00658151|cg01566216|cg02303807|cg05374982|cg09874992|cg14836522|cg15580226|cg20790367|cg23844904
TINAGL1	cis	TINAGL1	rs945214	1:32047305:A:G	0.613345	-0.0850833	28.5134	1	32047305	A	G	.	.	.	.	.	.	.
PODXL2	trans	ZMYM6	rs61744853	1:35453651:A:C	0.00987984	-0.249962	11.1802	1	35453651	A	C	rs61744853	ZMYM6	Sitting height	.	.	.	.
CEACAM8	trans	CSF3R	rs3917932	1:36943916:C:G	0.575657	-0.0561334	13.6845	1	36943916	C	G	rs3917932	CSF3R	Basophil percentage of granulocytes|Eosinophil percentage of granulocytes|Granulocyte count|Granulocyte percentage of myeloid white cells|Lymphocyte percentage of white cells|Monocyte percentage of white cells|Myeloid white cell count|Neutrophil count|Neutrophil percentage of granulocytes|Neutrophil percentage of white cells|Sum basophil neutrophil counts|Sum neutrophil eosinophil counts|White bl…	.	C16orf52|CSF3R|OSCP1|PFKFB3|PSEN1	.	cg01773061|cg05154390|cg06902368|cg07167688|cg08623979|cg08878450|cg09514174|cg11227872|cg11596009|cg12596564|cg12781547|cg12809031|cg16122427|cg20948151|cg26030770|cg26653824|cg27439456|Percent-splice-in
CLEC4D	trans	CSF3R	rs3917932	1:36943916:C:G	0.575715	-0.0484656	11.6178	1	36943916	C	G	rs3917932	CSF3R	Basophil percentage of granulocytes|Eosinophil percentage of granulocytes|Granulocyte count|Granulocyte percentage of myeloid white cells|Lymphocyte percentage of white cells|Monocyte percentage of white cells|Myeloid white cell count|Neutrophil count|Neutrophil percentage of granulocytes|Neutrophil percentage of white cells|Sum basophil neutrophil counts|Sum neutrophil eosinophil counts|White bl…	.	C16orf52|CSF3R|OSCP1|PFKFB3|PSEN1	.	cg01773061|cg05154390|cg06902368|cg07167688|cg08623979|cg08878450|cg09514174|cg11227872|cg11596009|cg12596564|cg12781547|cg12809031|cg16122427|cg20948151|cg26030770|cg26653824|cg27439456|Percent-splice-in
CLEC5A	trans	CSF3R	rs3917932	1:36943916:C:G	0.575621	-0.0487277	11.2357	1	36943916	C	G	rs3917932	CSF3R	Basophil percentage of granulocytes|Eosinophil percentage of granulocytes|Granulocyte count|Granulocyte percentage of myeloid white cells|Lymphocyte percentage of white cells|Monocyte percentage of white cells|Myeloid white cell count|Neutrophil count|Neutrophil percentage of granulocytes|Neutrophil percentage of white cells|Sum basophil neutrophil counts|Sum neutrophil eosinophil counts|White bl…	.	C16orf52|CSF3R|OSCP1|PFKFB3|PSEN1	.	cg01773061|cg05154390|cg06902368|cg07167688|cg08623979|cg08878450|cg09514174|cg11227872|cg11596009|cg12596564|cg12781547|cg12809031|cg16122427|cg20948151|cg26030770|cg26653824|cg27439456|Percent-splice-in
CSF3	trans	CSF3R	rs3917932	1:36943916:C:G	0.575563	-0.177753	123.033	1	36943916	C	G	rs3917932	CSF3R	Basophil percentage of granulocytes|Eosinophil percentage of granulocytes|Granulocyte count|Granulocyte percentage of myeloid white cells|Lymphocyte percentage of white cells|Monocyte percentage of white cells|Myeloid white cell count|Neutrophil count|Neutrophil percentage of granulocytes|Neutrophil percentage of white cells|Sum basophil neutrophil counts|Sum neutrophil eosinophil counts|White bl…	.	C16orf52|CSF3R|OSCP1|PFKFB3|PSEN1	.	cg01773061|cg05154390|cg06902368|cg07167688|cg08623979|cg08878450|cg09514174|cg11227872|cg11596009|cg12596564|cg12781547|cg12809031|cg16122427|cg20948151|cg26030770|cg26653824|cg27439456|Percent-splice-in
DEFA1_DEFA1B	trans	CSF3R	rs3917932	1:36943916:C:G	0.575933	-0.0790251	26.2835	1	36943916	C	G	rs3917932	CSF3R	Basophil percentage of granulocytes|Eosinophil percentage of granulocytes|Granulocyte count|Granulocyte percentage of myeloid white cells|Lymphocyte percentage of white cells|Monocyte percentage of white cells|Myeloid white cell count|Neutrophil count|Neutrophil percentage of granulocytes|Neutrophil percentage of white cells|Sum basophil neutrophil counts|Sum neutrophil eosinophil counts|White bl…	.	C16orf52|CSF3R|OSCP1|PFKFB3|PSEN1	.	cg01773061|cg05154390|cg06902368|cg07167688|cg08623979|cg08878450|cg09514174|cg11227872|cg11596009|cg12596564|cg12781547|cg12809031|cg16122427|cg20948151|cg26030770|cg26653824|cg27439456|Percent-splice-in
LCN2	trans	CSF3R	rs3917932	1:36943916:C:G	0.575738	-0.0742969	22.756	1	36943916	C	G	rs3917932	CSF3R	Basophil percentage of granulocytes|Eosinophil percentage of granulocytes|Granulocyte count|Granulocyte percentage of myeloid white cells|Lymphocyte percentage of white cells|Monocyte percentage of white cells|Myeloid white cell count|Neutrophil count|Neutrophil percentage of granulocytes|Neutrophil percentage of white cells|Sum basophil neutrophil counts|Sum neutrophil eosinophil counts|White bl…	.	C16orf52|CSF3R|OSCP1|PFKFB3|PSEN1	.	cg01773061|cg05154390|cg06902368|cg07167688|cg08623979|cg08878450|cg09514174|cg11227872|cg11596009|cg12596564|cg12781547|cg12809031|cg16122427|cg20948151|cg26030770|cg26653824|cg27439456|Percent-splice-in
MANSC1	trans	CSF3R	rs3917932	1:36943916:C:G	0.576152	-0.0567546	13.4502	1	36943916	C	G	rs3917932	CSF3R	Basophil percentage of granulocytes|Eosinophil percentage of granulocytes|Granulocyte count|Granulocyte percentage of myeloid white cells|Lymphocyte percentage of white cells|Monocyte percentage of white cells|Myeloid white cell count|Neutrophil count|Neutrophil percentage of granulocytes|Neutrophil percentage of white cells|Sum basophil neutrophil counts|Sum neutrophil eosinophil counts|White bl…	.	C16orf52|CSF3R|OSCP1|PFKFB3|PSEN1	.	cg01773061|cg05154390|cg06902368|cg07167688|cg08623979|cg08878450|cg09514174|cg11227872|cg11596009|cg12596564|cg12781547|cg12809031|cg16122427|cg20948151|cg26030770|cg26653824|cg27439456|Percent-splice-in
PGLYRP1	trans	CSF3R	rs3917932	1:36943916:C:G	0.575774	-0.0688524	20.4299	1	36943916	C	G	rs3917932	CSF3R	Basophil percentage of granulocytes|Eosinophil percentage of granulocytes|Granulocyte count|Granulocyte percentage of myeloid white cells|Lymphocyte percentage of white cells|Monocyte percentage of white cells|Myeloid white cell count|Neutrophil count|Neutrophil percentage of granulocytes|Neutrophil percentage of white cells|Sum basophil neutrophil counts|Sum neutrophil eosinophil counts|White bl…	.	C16orf52|CSF3R|OSCP1|PFKFB3|PSEN1	.	cg01773061|cg05154390|cg06902368|cg07167688|cg08623979|cg08878450|cg09514174|cg11227872|cg11596009|cg12596564|cg12781547|cg12809031|cg16122427|cg20948151|cg26030770|cg26653824|cg27439456|Percent-splice-in
PRTN3	trans	CSF3R	rs3917932	1:36943916:C:G	0.576	-0.0712148	23.0177	1	36943916	C	G	rs3917932	CSF3R	Basophil percentage of granulocytes|Eosinophil percentage of granulocytes|Granulocyte count|Granulocyte percentage of myeloid white cells|Lymphocyte percentage of white cells|Monocyte percentage of white cells|Myeloid white cell count|Neutrophil count|Neutrophil percentage of granulocytes|Neutrophil percentage of white cells|Sum basophil neutrophil counts|Sum neutrophil eosinophil counts|White bl…	.	C16orf52|CSF3R|OSCP1|PFKFB3|PSEN1	.	cg01773061|cg05154390|cg06902368|cg07167688|cg08623979|cg08878450|cg09514174|cg11227872|cg11596009|cg12596564|cg12781547|cg12809031|cg16122427|cg20948151|cg26030770|cg26653824|cg27439456|Percent-splice-in
RETN	trans	CSF3R	rs3917932	1:36943916:C:G	0.575914	-0.0642677	18.0612	1	36943916	C	G	rs3917932	CSF3R	Basophil percentage of granulocytes|Eosinophil percentage of granulocytes|Granulocyte count|Granulocyte percentage of myeloid white cells|Lymphocyte percentage of white cells|Monocyte percentage of white cells|Myeloid white cell count|Neutrophil count|Neutrophil percentage of granulocytes|Neutrophil percentage of white cells|Sum basophil neutrophil counts|Sum neutrophil eosinophil counts|White bl…	.	C16orf52|CSF3R|OSCP1|PFKFB3|PSEN1	.	cg01773061|cg05154390|cg06902368|cg07167688|cg08623979|cg08878450|cg09514174|cg11227872|cg11596009|cg12596564|cg12781547|cg12809031|cg16122427|cg20948151|cg26030770|cg26653824|cg27439456|Percent-splice-in
TNFRSF10C	trans	CSF3R	rs3917932	1:36943916:C:G	0.575822	-0.0448759	13.5854	1	36943916	C	G	rs3917932	CSF3R	Basophil percentage of granulocytes|Eosinophil percentage of granulocytes|Granulocyte count|Granulocyte percentage of myeloid white cells|Lymphocyte percentage of white cells|Monocyte percentage of white cells|Myeloid white cell count|Neutrophil count|Neutrophil percentage of granulocytes|Neutrophil percentage of white cells|Sum basophil neutrophil counts|Sum neutrophil eosinophil counts|White bl…	.	C16orf52|CSF3R|OSCP1|PFKFB3|PSEN1	.	cg01773061|cg05154390|cg06902368|cg07167688|cg08623979|cg08878450|cg09514174|cg11227872|cg11596009|cg12596564|cg12781547|cg12809031|cg16122427|cg20948151|cg26030770|cg26653824|cg27439456|Percent-splice-in
RSPO1	cis	RSPO1	rs36043533	1:38079517:T:G	0.0567091	0.472285	196.6	1	38079517	T	G	rs36043533	RSPO1	.	.	FHL3|MEAF6|PRPH|RP11-422J8.1|SF3A3|SNIP1	.	cg17226042|cg20772512|cg22437405
SPINT1	trans	RHBDL2	-	1:39351385:ATAT:A	0.4635	-0.094263	37.1837	1	39351385	ATAT	A	.	.	.	.	.	.	.
MET	trans	PABPC4	rs79094524	1:40041371:G:GA	0.233412	-0.0570557	11.2798	1	40041371	G	GA	rs79094524	PABPC4	.	.	BMP8A|MACF1|MACF1;KIAA0754|OXCT2|OXCT2P1|PABPC4|PPIEL	.	cg02959988|cg08480461|cg14018543|cg14713026|cg15057250|cg15123755|cg17685111|cg19379178|cg19494946|cg22174844|cg22862450|cg24159575|cg27567593
ALPP	trans	TRIT1	rs761164	1:40351651:A:G	0.149606	0.0667294	12.3772	1	40351651	A	G	rs761164	MYCL|TRIT1	.	.	MYCL|MYCL1|MYCL1;RP1-118J21.5|PPIE|TRIT1	.	cg00295382|cg01847380|cg04218880|cg04366039|cg04599922|cg04921771|cg06804873|cg13363823|cg14963928|H3K27ac
DSG4	trans		rs12142181	1:41912985:C:T	0.0827726	0.0897898	11.2393	1	41912985	C	T	rs12142181	RNA5SP45	Resistance to kuru in aged women despite likely exposure	.	CITED4	.	cg06885757|cg08460875|cg11735311|cg11786833|cg17016894|cg19309616|cg19927540|cg20367961|cg20697417|cg27238470|cg27438425|cg27521109
GUCA2A	cis	GUCA2A	rs142157365	1:42628591:A:T	0.00226872	-2.10579	164.996	1	42628591	A	T	rs142157365	GUCA2A	.	.	.	.	.
HAVCR1	trans	EBNA1BP2	-	1:43725293:CA:C	0.429678	0.0665173	26.8486	1	43725293	CA	C	.	.	.	.	.	.	.
TIE1	cis	TIE1	rs4660729	1:43767900:C:G	0.608358	0.189573	154.989	1	43767900	C	G	rs4660729	CDC20|ELOVL1|MED8|MPL|SZT2|TIE1	Comparative height size at age 10|Diastolic blood pressure|Height|Hemoglobin concentration|Qualifications: college or university degree|Systolic blood pressure|Vascular or heart problems diagnosed by doctor: none of the above	.	C1orf210|CCDC23|CDC20|ELOVL1|HYI|HYI;SZT2;HYI-AS1|MED8|MED8;RP1-92O14.6|MPL|RP1-92O14.3|RP1-92O14.6|SZT2|TIE1	Tyrosine-protein kinase receptor Tie-1, soluble	cg02668051|cg03753284|cg03971454|cg05370662|cg05663262|cg05704639|cg06188908|cg07719884|cg07865091|cg08263040|cg08706567|cg09172079|cg11073811|cg11731606|cg11839415|cg12235622|cg13393721|cg13470063|cg14525270|cg16045533|cg16572910|cg16858125|cg18175779|cg18345219|cg18394614|cg18856478|cg20426709|cg21219903|cg21279996|cg21539594|cg22797134|cg24476096|cg25844639|cg26153096|cg27547344|H3K27ac|H3K4me1
PTPRF	cis	PTPRF	rs2842194	1:44028962:G:A	0.22498	-0.0879665	24.3456	1	44028962	G	A	rs2842194	PTPRF	Age at menarche|Age completed full time education|Alcohol intake versus 10 years previously|Comparative height size at age 10|Duration of walks|Fluid intelligence score|Job involves heavy manual or physical work|Job involves mainly walking or standing|Mouth or teeth dental problems: dentures|Past tobacco smoking|Qualifications: A levels or as levels or equivalent|Qualifications: college or univer…	Gamma-glutamylthreonine*/heptanoate (7:0)|Serum ratio of (gamma-glutamylthreonine*)/(heptanoate (7:0))	ATP6V0B|CCDC24|KDM4A;KDM4A-AS1|MED8|PTPRF|RP11-7O11.3|ST3GAL3	.	cg02078626|cg02283735|cg03547245|cg03753284|cg04131063|cg04131194|cg04259904|cg05370662|cg05663262|cg05886813|cg06188908|cg07565499|cg07586435|cg07598341|cg08142848|cg09903430|cg10881128|cg10958452|cg11851915|cg12599982|cg12908607|cg13246856|cg13606994|cg15268136|cg15482928|cg15620905|cg15962314|cg17737314|cg18194483|cg18345219|cg18394614|cg19743044|cg20942219|cg22617819|cg22875872|cg23211703|cg2…
ERBB4	trans	KDM4A	rs9787076	1:44141149:A:C	0.329718	0.0625243	16.1766	1	44141149	A	C	rs9787076	KDM4A|PTPRF|ST3GAL3	Age at menarche|Age completed full time education|Comparative height size at age 10|Fluid intelligence score|Height|Maternal smoking around birth|Past tobacco smoking|Qualifications: A levels or as levels or equivalent|Qualifications: college or university degree|Qualifications: none|Sitting height|Time spent watching television|Types of physical activity in last 4 weeks: light diy|Years of educa…	.	ATP6V0B|CCDC24|DYNC1H1|ELOVL1|HYI|HYI;SZT2;HYI-AS1|KDM4A-AS1|MED8|MPL|PTPRF|ST3GAL3	Tyrosine-protein kinase receptor Tie-1, soluble	cg00620018|cg00946598|cg03753284|cg04025127|cg04131194|cg04289061|cg04511444|cg05370662|cg05886813|cg07565499|cg07598341|cg08142848|cg08462360|cg09903430|cg09989037|cg10886334|cg10958452|cg11073811|cg11837102|cg11958827|cg15268136|cg15482928|cg15620905|cg17737314|cg18345219|cg18394614|cg19743044|cg20942219|cg22384188|cg22617819|cg22797514|cg22875872|cg23290313|cg26396357|cg27174861
PDCD1LG2	trans	ST3GAL3	rs812490	1:44271656:T:C	0.451677	-0.0556002	19.0211	1	44271656	T	C	rs812490	ST3GAL3	.	.	ARTN|CCDC24|CCDC24;SLC6A9|DPH2|HYI|KDM4A|KDM4A-AS1|MED8|PTPRF|RP11-7O11.3|ST3GAL3	.	cg00946598|cg02283735|cg02835421|cg03753284|cg04131063|cg04131194|cg04259904|cg04317147|cg04682775|cg05370662|cg05886813|cg07598341|cg08142848|cg08462360|cg09903430|cg10881128|cg10958452|cg11073811|cg11837102|cg11958827|cg12133952|cg12599982|cg12908607|cg13246856|cg13392029|cg13606994|cg15482928|cg15962314|cg16583987|cg17737314|cg18194483|cg18394614|cg19743044|cg20942219|cg21519202|cg22617819|cg2…
MILR1	trans	ST3GAL3	rs37471	1:44277548:C:T	0.352355	0.04915	11.0942	1	44277548	C	T	rs37471	ST3GAL3	Age at menarche|Maternal smoking around birth|Qualifications: A levels or as levels or equivalent|Qualifications: college or university degree|Qualifications: none|Years of educational attainment	.	ATP6V0B|CCDC24|CCDC24;SLC6A9|HYI|KDM4A-AS1|MED8|ST3GAL3	.	cg00946598|cg02416986|cg03753284|cg04131194|cg04259904|cg04511444|cg05370662|cg05886813|cg06207804|cg07598341|cg08142848|cg08462360|cg09903430|cg09989037|cg10958452|cg11073811|cg11837102|cg11958827|cg12133952|cg12599982|cg12908607|cg13246856|cg13606994|cg15482928|cg15962314|cg17737314|cg18394614|cg19743044|cg20942219|cg21519202|cg22384188|cg22617819|cg22875872|cg22930187|cg23290313|cg26396357|cg2…
PDCD1	trans	ST3GAL3	rs37471	1:44277548:C:T	0.352474	0.070525	20.5538	1	44277548	C	T	rs37471	ST3GAL3	Age at menarche|Maternal smoking around birth|Qualifications: A levels or as levels or equivalent|Qualifications: college or university degree|Qualifications: none|Years of educational attainment	.	ATP6V0B|CCDC24|CCDC24;SLC6A9|HYI|KDM4A-AS1|MED8|ST3GAL3	.	cg00946598|cg02416986|cg03753284|cg04131194|cg04259904|cg04511444|cg05370662|cg05886813|cg06207804|cg07598341|cg08142848|cg08462360|cg09903430|cg09989037|cg10958452|cg11073811|cg11837102|cg11958827|cg12133952|cg12599982|cg12908607|cg13246856|cg13606994|cg15482928|cg15962314|cg17737314|cg18394614|cg19743044|cg20942219|cg21519202|cg22384188|cg22617819|cg22875872|cg22930187|cg23290313|cg26396357|cg2…
AMIGO2	trans	ST3GAL3	-	1:44277918:GA:G	0.288211	0.0585737	12.5519	1	44277918	GA	G	.	.	.	.	.	.	.
CD28	trans	ST3GAL3	-	1:44277918:GA:G	0.288823	0.115497	45.5891	1	44277918	GA	G	.	.	.	.	.	.	.
CD48	trans	ST3GAL3	-	1:44277918:GA:G	0.288242	0.0624054	13.8924	1	44277918	GA	G	.	.	.	.	.	.	.
CHL1	trans	ST3GAL3	-	1:44277918:GA:G	0.288619	0.053276	11.1761	1	44277918	GA	G	.	.	.	.	.	.	.
ICAM2	trans	ST3GAL3	-	1:44277918:GA:G	0.288491	0.0550207	18.8217	1	44277918	GA	G	.	.	.	.	.	.	.
ICAM3	trans	ST3GAL3	rs778683816	1:44278550:T:TGC	0.354232	0.0514675	11.728	1	44278550	T	TGC	rs778683816	ST3GAL3	.	.	ST3GAL3	.	cg03753284|cg04131194|cg05370662|cg05886813|cg09903430|cg18394614|cg19743044|cg23290313
CD244	trans	ST3GAL3	rs37456	1:44292989:C:T	0.352751	0.0684382	18.6481	1	44292989	C	T	rs37456	ST3GAL3	Age at menarche|Maternal smoking around birth|Qualifications: A levels or as levels or equivalent|Qualifications: college or university degree|Qualifications: none|Years of educational attainment	.	ATP6V0B|CCDC24|CCDC24;SLC6A9|HYI|KDM4A-AS1|MED8|ST3GAL3	.	cg00946598|cg02416986|cg03753284|cg04131194|cg04259904|cg04511444|cg05370662|cg05886813|cg06207804|cg07598341|cg08142848|cg08462360|cg09903430|cg09989037|cg10958452|cg11073811|cg11837102|cg11958827|cg12133952|cg12599982|cg12908607|cg13246856|cg13606994|cg15482928|cg15962314|cg17737314|cg18394614|cg19743044|cg20942219|cg21519202|cg22384188|cg22617819|cg22875872|cg22930187|cg23290313|cg26396357|cg2…
LY9	trans	ST3GAL3	rs37455	1:44294228:A:G	0.352293	0.0701387	19.002	1	44294228	A	G	rs37455	ST3GAL3	Age at menarche|Maternal smoking around birth|Qualifications: A levels or as levels or equivalent|Qualifications: college or university degree|Qualifications: none|Years of educational attainment	.	ATP6V0B|CCDC24|CCDC24;SLC6A9|HYI|KDM4A-AS1|MED8|ST3GAL3	.	cg00946598|cg02416986|cg03753284|cg04131194|cg04259904|cg04511444|cg05370662|cg05886813|cg06207804|cg07598341|cg08142848|cg08462360|cg09903430|cg09989037|cg10958452|cg11073811|cg11837102|cg11958827|cg12133952|cg12599982|cg12908607|cg13246856|cg13606994|cg15482928|cg15962314|cg17737314|cg18394614|cg19743044|cg20942219|cg21519202|cg22384188|cg22617819|cg22875872|cg22930187|cg23290313|cg26396357|cg2…
ITGB7	trans	ST3GAL3	rs37454	1:44294411:C:A	0.352977	0.170695	122.907	1	44294411	C	A	rs37454	ST3GAL3	Age at menarche|Maternal smoking around birth|Qualifications: A levels or as levels or equivalent|Qualifications: college or university degree|Qualifications: none|Years of educational attainment	.	ATP6V0B|CCDC24|CCDC24;SLC6A9|ELOVL1|HYI|KDM4A-AS1|MED8|ST3GAL3	.	cg00946598|cg02416986|cg03753284|cg04131194|cg04259904|cg04511444|cg05370662|cg05886813|cg06207804|cg07598341|cg08142848|cg08462360|cg09903430|cg09989037|cg10958452|cg11073811|cg11837102|cg11958827|cg12133952|cg12599982|cg12908607|cg13246856|cg13606994|cg15482928|cg15962314|cg17737314|cg18394614|cg19743044|cg20942219|cg21519202|cg22384188|cg22617819|cg22875872|cg22930187|cg23290313|cg26396357|cg2…
SLAMF1	trans	ST3GAL3	rs37454	1:44294411:C:A	0.352753	0.0635069	15.3102	1	44294411	C	A	rs37454	ST3GAL3	Age at menarche|Maternal smoking around birth|Qualifications: A levels or as levels or equivalent|Qualifications: college or university degree|Qualifications: none|Years of educational attainment	.	ATP6V0B|CCDC24|CCDC24;SLC6A9|ELOVL1|HYI|KDM4A-AS1|MED8|ST3GAL3	.	cg00946598|cg02416986|cg03753284|cg04131194|cg04259904|cg04511444|cg05370662|cg05886813|cg06207804|cg07598341|cg08142848|cg08462360|cg09903430|cg09989037|cg10958452|cg11073811|cg11837102|cg11958827|cg12133952|cg12599982|cg12908607|cg13246856|cg13606994|cg15482928|cg15962314|cg17737314|cg18394614|cg19743044|cg20942219|cg21519202|cg22384188|cg22617819|cg22875872|cg22930187|cg23290313|cg26396357|cg2…
IL6ST	trans	ST3GAL3	rs3791101	1:44366250:G:A	0.308208	0.0560737	12.131	1	44366250	G	A	rs3791101	ST3GAL3	Age at menarche|Qualifications: A levels or as levels or equivalent|Qualifications: college or university degree|Qualifications: none|Serous invasive ovarian cancer|Years of educational attainment|Years of educational attainment in males	.	ARTN|ATP6V0B|CCDC24|CCDC24;SLC6A9|HYI|KDM4A-AS1|MED8|SLC6A9|ST3GAL3	Beta-1,4-galactosyltransferase 2	cg00946598|cg02835421|cg04131194|cg04259904|cg04511444|cg05370662|cg06207804|cg06526872|cg07598341|cg08142848|cg08462360|cg09903430|cg11073811|cg11837102|cg11958827|cg12133952|cg12599982|cg12908607|cg13246856|cg13606994|cg15962314|cg17331566|cg18394614|cg19743044|cg20411635|cg20942219|cg21519202|cg22384188|cg22617819|cg22816909|cg22930187|cg23290313|cg23974202|cg26396357|H3K4me1
IL7R	trans	ST3GAL3	rs3791101	1:44366250:G:A	0.308069	0.0553121	18.1094	1	44366250	G	A	rs3791101	ST3GAL3	Age at menarche|Qualifications: A levels or as levels or equivalent|Qualifications: college or university degree|Qualifications: none|Serous invasive ovarian cancer|Years of educational attainment|Years of educational attainment in males	.	ARTN|ATP6V0B|CCDC24|CCDC24;SLC6A9|HYI|KDM4A-AS1|MED8|SLC6A9|ST3GAL3	Beta-1,4-galactosyltransferase 2	cg00946598|cg02835421|cg04131194|cg04259904|cg04511444|cg05370662|cg06207804|cg06526872|cg07598341|cg08142848|cg08462360|cg09903430|cg11073811|cg11837102|cg11958827|cg12133952|cg12599982|cg12908607|cg13246856|cg13606994|cg15962314|cg17331566|cg18394614|cg19743044|cg20411635|cg20942219|cg21519202|cg22384188|cg22617819|cg22816909|cg22930187|cg23290313|cg23974202|cg26396357|H3K4me1
L1CAM	trans	ST3GAL3	rs3791101	1:44366250:G:A	0.308027	0.0645677	16.776	1	44366250	G	A	rs3791101	ST3GAL3	Age at menarche|Qualifications: A levels or as levels or equivalent|Qualifications: college or university degree|Qualifications: none|Serous invasive ovarian cancer|Years of educational attainment|Years of educational attainment in males	.	ARTN|ATP6V0B|CCDC24|CCDC24;SLC6A9|HYI|KDM4A-AS1|MED8|SLC6A9|ST3GAL3	Beta-1,4-galactosyltransferase 2	cg00946598|cg02835421|cg04131194|cg04259904|cg04511444|cg05370662|cg06207804|cg06526872|cg07598341|cg08142848|cg08462360|cg09903430|cg11073811|cg11837102|cg11958827|cg12133952|cg12599982|cg12908607|cg13246856|cg13606994|cg15962314|cg17331566|cg18394614|cg19743044|cg20411635|cg20942219|cg21519202|cg22384188|cg22617819|cg22816909|cg22930187|cg23290313|cg23974202|cg26396357|H3K4me1
TYRO3	trans	ST3GAL3	rs3791101	1:44366250:G:A	0.308208	0.0461017	10.6035	1	44366250	G	A	rs3791101	ST3GAL3	Age at menarche|Qualifications: A levels or as levels or equivalent|Qualifications: college or university degree|Qualifications: none|Serous invasive ovarian cancer|Years of educational attainment|Years of educational attainment in males	.	ARTN|ATP6V0B|CCDC24|CCDC24;SLC6A9|HYI|KDM4A-AS1|MED8|SLC6A9|ST3GAL3	Beta-1,4-galactosyltransferase 2	cg00946598|cg02835421|cg04131194|cg04259904|cg04511444|cg05370662|cg06207804|cg06526872|cg07598341|cg08142848|cg08462360|cg09903430|cg11073811|cg11837102|cg11958827|cg12133952|cg12599982|cg12908607|cg13246856|cg13606994|cg15962314|cg17331566|cg18394614|cg19743044|cg20411635|cg20942219|cg21519202|cg22384188|cg22617819|cg22816909|cg22930187|cg23290313|cg23974202|cg26396357|H3K4me1
PRDX1	cis	PRDX1	rs2356552	1:46009316:T:C	0.898132	0.110649	18.7468	1	46009316	T	C	rs2356552	AKR1A1|MMACHC	Mean platelet volume|Pulse rate|Sitting height	.	CCDC163P|CCDC17|FAAH|GPBP1L1|GPBP1L1;RPS15AP10|IPP|MAST2|MMACHC;CCDC163P|MUTYH|NASP|NSUN4|PIK3R3|PRDX1|RP11-767N6.2|TESK2|UROD|ZSWIM5	Peroxiredoxin-1	cg00008971|cg02853497|cg02987388|cg03123370|cg03146154|cg03335125|cg04296837|cg04486013|cg05343316|cg06070002|cg06687305|cg06784218|cg08483560|cg09827048|cg11750580|cg11803389|cg13951491|cg14220678|cg15605315|cg16593917|cg17156633|cg22628146|cg27165784|cg27171835|cg27633763|H3K4me1
CA6	trans	MAST2	rs946527	1:46485970:T:C	0.707686	-0.0570287	12.9883	1	46485970	T	C	rs946527	MAST2|PIK3R3|RP11-630I5.1|RP4-533D7.6	Body mass index adjsuted for physical activity in males|Body mass index adjusted for physical activity|Body mass index adjusted for smoking|Body mass index adjusted for smoking in males|Body mass index in male non-smokers|Body mass index in non-smokers|Body mass index in physically active indivdiuals|Hearing difficulty or problems|Height|Hematocrit|Hemoglobin concentration|Leg fat percentage left…	.	CCDC17|FAAH|GPBP1L1|GPBP1L1;RPS15AP10|Hs.396207|IPP|IPP;RP11-767N6.7|LURAP1|MAST2|MKNK1|MMACHC|MOB3C|MUTYH|NASP|NSUN4|PIK3R3|PRDX1|RP11-767N6.2|RP11-767N6.7|TESK2|TESK2;TOE1|UROD|ZMAT5;CABP7	.	cg01008154|cg01553935|cg02367723|cg02835462|cg02853497|cg02987388|cg03146154|cg03363743|cg04036898|cg04241075|cg04296837|cg04486013|cg04905173|cg04975920|cg05153416|cg06070002|cg06784218|cg06974930|cg08638929|cg08644498|cg09580965|cg09827048|cg13917023|cg14220678|cg15580309|cg15696662|cg15705203|cg16907488|cg17156633|cg17806798|cg19321695|cg19856273|cg22073794|cg22112435|cg23431851|cg23713600|cg2…
TSPAN1	cis	TSPAN1	rs34463133	1:46651169:G:A	0.00327104	-0.460708	13.9088	1	46651169	G	A	rs34463133	TSPAN1	Cause of death: thoracic aortic aneurysm, ruptured	.	.	.	.
NELL1	trans		rs10890482	1:47946433:T:C	0.808482	0.0764462	17.1922	1	47946433	T	C	rs10890482	RP4-666O22.3|RPL21P24	Mean corpuscular hemoglobin|Mean corpuscular volume|Red blood cell count	.	CMPK1|PDZK1IP1|TAL1	Testican-2	cg03885399|cg05658236|cg08892370|cg09269866|cg09277376|cg10493879|cg10622911|cg10715383|cg11399254|cg11585805|cg13110749|cg13851904|cg14513071|cg14911856|cg15691862|cg18595867|cg20907051|cg23803206|cg25880954|cg26518431|cg26910270
HYOU1	trans	RPL21P24	rs7532110	1:47961964:T:A	0.803631	0.0865765	20.4082	1	47961964	T	A	rs7532110	RP4-666O22.3|RPL21P24	Mean corpuscular hemoglobin|Mean corpuscular volume|Red blood cell count	.	CMPK1|PDZK1IP1|TAL1	Testican-2	cg03885399|cg05658236|cg08892370|cg09269866|cg09277376|cg10493879|cg10622911|cg10715383|cg11399254|cg11585805|cg13110749|cg13851904|cg14513071|cg14911856|cg15691862|cg16674327|cg18595867|cg20907051|cg23803206|cg25880954|cg26518431|cg26910270|H3K4me1
IL10RB	trans	RPL21P24	rs7532110	1:47961964:T:A	0.803605	0.0578671	11.103	1	47961964	T	A	rs7532110	RP4-666O22.3|RPL21P24	Mean corpuscular hemoglobin|Mean corpuscular volume|Red blood cell count	.	CMPK1|PDZK1IP1|TAL1	Testican-2	cg03885399|cg05658236|cg08892370|cg09269866|cg09277376|cg10493879|cg10622911|cg10715383|cg11399254|cg11585805|cg13110749|cg13851904|cg14513071|cg14911856|cg15691862|cg16674327|cg18595867|cg20907051|cg23803206|cg25880954|cg26518431|cg26910270|H3K4me1
ROR1	trans	RPL21P24	rs7532110	1:47961964:T:A	0.803636	0.0672558	12.8562	1	47961964	T	A	rs7532110	RP4-666O22.3|RPL21P24	Mean corpuscular hemoglobin|Mean corpuscular volume|Red blood cell count	.	CMPK1|PDZK1IP1|TAL1	Testican-2	cg03885399|cg05658236|cg08892370|cg09269866|cg09277376|cg10493879|cg10622911|cg10715383|cg11399254|cg11585805|cg13110749|cg13851904|cg14513071|cg14911856|cg15691862|cg16674327|cg18595867|cg20907051|cg23803206|cg25880954|cg26518431|cg26910270|H3K4me1
THBD	trans	RPL21P24	rs7532110	1:47961964:T:A	0.803636	0.0666623	13.3044	1	47961964	T	A	rs7532110	RP4-666O22.3|RPL21P24	Mean corpuscular hemoglobin|Mean corpuscular volume|Red blood cell count	.	CMPK1|PDZK1IP1|TAL1	Testican-2	cg03885399|cg05658236|cg08892370|cg09269866|cg09277376|cg10493879|cg10622911|cg10715383|cg11399254|cg11585805|cg13110749|cg13851904|cg14513071|cg14911856|cg15691862|cg16674327|cg18595867|cg20907051|cg23803206|cg25880954|cg26518431|cg26910270|H3K4me1
SPOCK1	trans	RPL21P24	rs34546909	1:47963691:G:GT	0.804237	0.150664	60.6272	1	47963691	G	GT	rs34546909	RPL21P24	Mean corpuscular volume|Red blood cell count	.	CMPK1|PDZK1IP1|TAL1	Testican-2	cg03885399|cg11399254|cg16674327|cg25880954
ACAN	trans	RPL21P24	rs1337526	1:47965130:A:G	0.803554	0.0608103	11.6286	1	47965130	A	G	rs1337526	RP4-666O22.3|RPL21P24	Mean corpuscular hemoglobin|Mean corpuscular volume|Red blood cell count	.	CMPK1|PDZK1IP1|TAL1	Testican-2	cg03885399|cg05658236|cg08892370|cg09269866|cg09277376|cg10493879|cg10622911|cg10715383|cg11399254|cg11585805|cg13110749|cg13851904|cg14513071|cg14911856|cg15691862|cg16674327|cg18595867|cg20907051|cg23803206|cg25880954|cg26518431|cg26910270|H3K4me1
CTRC	trans	FAF1	-	1:51042504:CT:C	0.451715	0.0489135	10.8315	1	51042504	CT	C	.	.	.	.	.	.	.
CPA1	trans	FAF1	rs35004807	1:51108411:T:TGTAA	0.344667	0.0658311	16.954	1	51108411	T	TGTAA	rs35004807	FAF1	.	.	DMRTA2|EPS15	Inactive pancreatic lipase-related protein 1|Trypsin-1|Trypsin-2	cg07174182|cg11702368|cg27110877
PLA2G1B	trans	FAF1	rs35004807	1:51108411:T:TGTAA	0.344714	0.0573546	13.2145	1	51108411	T	TGTAA	rs35004807	FAF1	.	.	DMRTA2|EPS15	Inactive pancreatic lipase-related protein 1|Trypsin-1|Trypsin-2	cg07174182|cg11702368|cg27110877
EDAR	trans	SSBP3	rs72665955	1:54841656:G:A	0.119669	0.128204	31.5959	1	54841656	G	A	rs72665955	SSBP3	Platelet distribution width	.	.	.	cg00590761|cg00988037|cg02927682|cg04561731|cg06356333|cg08106066|cg10761558|cg17085123|cg17417004|cg18755543|cg24834436
DEFA1_DEFA1B	trans	SSBP3	rs12738019	1:54876199:A:G	0.557738	-0.0519536	12.0764	1	54876199	A	G	rs12738019	SSBP3	Basophil percentage of granulocytes|Basophil percentage of white cells|Comparative height size at age 10|Height|Platelet distribution width	.	DICER1|DNAJC5B|SSBP3	.	cg00782828|cg00988037|cg01715745|cg01802772|cg02832224|cg04561731|cg04605287|cg05461140|cg13306921|cg16096432|cg17085123|cg17417004|cg18755543|cg19587237|cg19963589|cg23015041|H3K27ac
PCSK9	cis	PCSK9	rs11591147	1:55505647:G:T	0.017584	-1.14206	378.122	1	55505647	G	T	rs11591147	PCSK9	APOB apolipoprotein B|APOB assay lipoprotein fraction concentration|APOB assay lipoprotein fraction concentration in fasting sample|Cholesterol ldl|Cholesterol total|Circulating PCSK9 levels|Coronary artery disease|Illnesses of father: heart disease|LDL cholesterol|LDL cholesterol exam 1 values|LDL cholesterol female|LDL cholesterol large lipoprotein fraction concentration|LDL cholesterol large l…	18:2 linoleic acid (LA)|ApoB|Cholesterol esters in large LDL|Cholesterol esters in medium LDL|Cholesterol esters in medium VLDL|Concentration of IDL particles|Concentration of large LDL particles|Concentration of medium LDL particles|Concentration of small LDL particles|Concentration of small VLDL particles|Concentration of very small VLDL particles|Esterified cholesterol|Fatty acid length|Free c…	TMEM59	Apolipoprotein B	.
PLA2G7	trans	PCSK9	rs11591147	1:55505647:G:T	0.0175318	-0.216459	15.2615	1	55505647	G	T	rs11591147	PCSK9	APOB apolipoprotein B|APOB assay lipoprotein fraction concentration|APOB assay lipoprotein fraction concentration in fasting sample|Cholesterol ldl|Cholesterol total|Circulating PCSK9 levels|Coronary artery disease|Illnesses of father: heart disease|LDL cholesterol|LDL cholesterol exam 1 values|LDL cholesterol female|LDL cholesterol large lipoprotein fraction concentration|LDL cholesterol large l…	18:2 linoleic acid (LA)|ApoB|Cholesterol esters in large LDL|Cholesterol esters in medium LDL|Cholesterol esters in medium VLDL|Concentration of IDL particles|Concentration of large LDL particles|Concentration of medium LDL particles|Concentration of small LDL particles|Concentration of small VLDL particles|Concentration of very small VLDL particles|Esterified cholesterol|Fatty acid length|Free c…	TMEM59	Apolipoprotein B	.
PDCD6	trans	C8A	rs676705	1:57384297:G:A	0.350419	-0.0565722	23.0939	1	57384297	G	A	rs676705	C8A|C8B	.	1-stearoyl-2-oleoyl-GPC|1-stearoyl-2-oleoyl-GPC (18:0/18:1)	C1orf168|C8B	AP-4 complex subunit mu-1|Neurexophilin-1|Semenogelin-1|Septin-10|Sulfatase-modifying factor 1	cg11738198|cg22877129
GNLY	trans	C8B	rs628745	1:57406927:T:C	0.329669	0.0549881	14.4992	1	57406927	T	C	rs628745	C8A|C8B	Blood protein levels	1-stearoyl-2-oleoyl-GPC|1-stearoyl-2-oleoyl-GPC (18:0/18:1)	C1orf168|C8B	AP-4 complex subunit mu-1|C-C motif chemokine 1|Neurexophilin-1|Semenogelin-1|Septin-10|Sulfatase-modifying factor 1	cg11738198|cg22877129
TACSTD2	cis	TACSTD2	rs7333	1:59041220:C:T	0.164482	-0.905527	1620.83	1	59041220	C	T	rs7333	TACSTD2	.	.	AL136985.1|DAB1|DAB1;OMA1|OMA1|OMA1;DAB1|TACSTD2	.	cg00571483|cg01747796|cg01821018|cg03513464|cg04863005|cg05065507|cg05309877|cg10347335|cg10500911|cg10708189|cg10840704|cg11243634|cg13443627|cg16080552|cg16661813|cg16699148|cg17210938|cg17479898|cg19810723|cg19813884|cg21113746|cg21409895|cg21536783|cg27398499|H3K27ac|H3K4me1|Percent-splice-in
CDSN	trans		rs72674184	1:59058094:T:C	0.0789956	-0.0903928	13.9238	1	59058094	T	C	rs72674184	TACSTD2	.	.	TACSTD2	.	cg00571483|cg05065507|cg06208288|cg10347335|cg10500911|cg16037711|cg19306368|cg21409895
CD70	trans	FGGY-DT	rs17118876	1:59616910:C:G	0.57001	-0.0401099	12.4936	1	59616910	C	G	rs17118876	HSD52	Systolic blood pressure	.	FGGY|JUN|KCNG3	.	cg03177735|cg04163847|cg06810869|cg13248789|cg18231025|cg18762505|cg21809161|H3K4me1
TGFBR3	trans	FGGY-DT	rs11207423	1:59650829:G:C	0.276505	0.097753	32.2894	1	59650829	G	C	rs11207423	HSD52	Coronary artery disease|Insulin sensitivity index|Systolic blood pressure	.	-	.	cg06810869|cg18231025|cg18762505|cg21809161|H3K4me1
ADGRG2	trans	FGGY-DT	rs755740174	1:59658431:AT:A	0.290953	0.0752496	22.6836	1	59658431	AT	A	rs755740174	HSD52	.	.	-	.	cg03298073|cg18762505|H3K4me1
PSG1	trans	LINC01358	rs7526027	1:59683994:T:C	0.291686	0.0495422	13.4899	1	59683994	T	C	rs7526027	HSD52|LINC01358	Cervical artery dissection|Systolic blood pressure	.	-	.	cg03298073|cg06810869|cg18762505|cg21809161|H3K4me1
CD1C	trans	FGGY	rs61788913	1:60091168:G:T	0.128135	-0.100787	20.0265	1	60091168	G	T	rs61788913	FGGY	.	.	FGGY|JUN	.	cg14788673|cg21577889|H3K4me1
GFRA3	trans	FGGY	rs12027119	1:60152685:A:G	0.667344	-0.0538132	12.0287	1	60152685	A	G	rs12027119	FGGY	.	.	C1orf87|FGGY|FLJ10986|JUN|SPCS3	.	cg14788673|cg19746186|H3K27ac
TSHB	trans	NFIA	rs334713	1:61622287:A:C	0.95595	0.13158	12.4188	1	61622287	A	C	rs334713	NFIA	Serum thyroid stimulating hormone TSH levels	Adenosine/glycochenodeoxycholate|Serum ratio of (adenosine)/(glycochenodeoxycholate)|X-11327	.	.	.
ANGPTL3	cis	DOCK7	rs763015008	1:62974458:TTTAC:T	0.352996	-0.284965	347.598	1	62974458	TTTAC	T	rs763015008	DOCK7	Mean platelet volume|Platelet count|Platelet distribution width	.	ANGPTL3|DOCK7|DOCK7;ANGPTL3|USP1	.	cg06896770|cg10583485|cg26877327
LDLR	trans	DOCK7	rs765974791	1:63006803:TGATTTCAGCTTTATAGAGGCTGAAGAC:T	0.640603	0.0968555	38.2792	1	63006803	TGATTTCAGCTTTATAGAGGCTGAAGAC	T	rs765974791	DOCK7	Mean platelet volume|Platelet count|Platelet distribution width|Triglycerides	.	ATG4C|DOCK7	.	.
NPY	trans	DOCK7	rs765974791	1:63006803:TGATTTCAGCTTTATAGAGGCTGAAGAC:T	0.640853	0.0661929	18.1142	1	63006803	TGATTTCAGCTTTATAGAGGCTGAAGAC	T	rs765974791	DOCK7	Mean platelet volume|Platelet count|Platelet distribution width|Triglycerides	.	ATG4C|DOCK7	.	.
HMOX1	trans	DOCK7	rs371562288	1:63018703:CT:C	0.627692	0.0547619	11.2332	1	63018703	CT	C	rs371562288	DOCK7	Mean platelet volume|Platelet count|Platelet distribution width	.	.	.	.
AGRP	trans	DOCK7	rs12239737	1:63086001:T:A	0.337278	-0.0545676	11.8965	1	63086001	T	A	rs12239737	AL138847.1|DOCK7|RP11-230B22.1|USP1	Low density lipoprotein|Mean platelet volume|Medication for cholesterol, blood pressure or diabetes: cholesterol lowering medication|No treatment with medication for cholesterol, blood pressure, diabetes, or take exogenous hormones|Platelet count|Platelet distribution width|Self-reported high cholesterol|Total cholesterol|Treatment with cholesterol lowering medication|Treatment with simvastatin|T…	1-arachidonoyl-GPI|1-arachidonoyl-GPI (20:4)|1-oleoyl-GPI|1-oleoyl-GPI (18:1)|1-palmitoyl-2-arachidonoyl-GPI|1-palmitoyl-2-arachidonoyl-GPI (16:0/20:4)|1-palmitoyl-2-stearoyl-GPC|1-palmitoyl-2-stearoyl-GPC (16:0/18:0)|1-stearoyl-2-arachidonoyl-GPI|1-stearoyl-2-arachidonoyl-GPI (18:0/20:4)|1-stearoyl-2-linoleoyl-GPI|1-stearoyl-2-linoleoyl-GPI (18:0/18:2)|1-stearoyl-GPI|1-stearoyl-GPI (18:0)|18:2 l…	ANGPTL3|ATG4C|DOCK7|DOCK7;ANGPTL3|USP1	Angiopoietin-like 3	cg01097102|cg02218214|cg04022724|cg04486648|cg06547732|cg06595852|cg06896770|cg08107208|cg10583485|cg10830713|cg11960592|cg16991569|cg20674206|cg26877327|H3K27ac|H3K4me1
MFGE8	trans	DOCK7	rs777231403	1:63100045:G:GA	0.351299	-0.0606619	15.3497	1	63100045	G	GA	rs777231403	DOCK7	Mean platelet volume|Platelet count|Platelet distribution width	.	.	.	.
NRP1	trans	DOCK7	rs777231403	1:63100045:G:GA	0.351616	0.0936864	34.8724	1	63100045	G	GA	rs777231403	DOCK7	Mean platelet volume|Platelet count|Platelet distribution width	.	.	.	.
PLA2G10	trans	AC103923.1	rs12136083	1:63163073:T:C	0.347807	0.0575654	14.3144	1	63163073	T	C	rs12136083	AL138847.1|DOCK7|RP11-230B22.1|USP1	Arachidic acid 20:0|LDL cholesterol|Low density lipoprotein|Mean platelet volume|Medication for cholesterol, blood pressure or diabetes: cholesterol lowering medication|Platelet count|Platelet distribution width|Self-reported high cholesterol|Total cholesterol|Treatment with cholesterol lowering medication|Treatment with simvastatin|Triglycerides	1-oleoyl-GPI|1-oleoyl-GPI (18:1)|1-palmitoyl-2-arachidonoyl-GPI|1-palmitoyl-2-arachidonoyl-GPI (16:0/20:4)|1-palmitoyl-2-stearoyl-GPC|1-palmitoyl-2-stearoyl-GPC (16:0/18:0)|1-stearoyl-2-arachidonoyl-GPI|1-stearoyl-2-arachidonoyl-GPI (18:0/20:4)|1-stearoyl-2-linoleoyl-GPI|1-stearoyl-2-linoleoyl-GPI (18:0/18:2)|1-stearoyl-GPI|1-stearoyl-GPI (18:0)|18:2 linoleic acid (LA)|ApoB|Cholesterol esters in …	ANGPTL3|ATG4C|C16orf70;B3GNT9|DOCK7|DOCK7;ANGPTL3|USP1	Angiopoietin-like 3	cg00979260|cg01097102|cg02218214|cg04022724|cg04486648|cg06366791|cg06547732|cg06595852|cg06896770|cg10583485|cg10830713|cg11960592|cg12741441|cg16991569|cg20674206|cg22683036|cg26877327|H3K27ac|H3K4me1
ROR1	cis	ROR1	rs6588083	1:64614011:T:C	0.170465	-0.388577	355.551	1	64614011	T	C	rs6588083	ROR1	.	.	UBE2U	Tyrosine-protein kinase transmembrane receptor ROR1	cg03041650|cg08036553|cg10753073|cg17171259|cg21850722
IL15	trans	JAK1	rs149968614	1:65312368:C:T	0.00174407	0.669005	13.5759	1	65312368	C	T	rs149968614	JAK1	Cause of death: cerebrum, except lobes and ventricles|Cause of death: chronic or unspecified with haemorrhage|Cause of death: duodenum|Cause of death: emphysema, unspecified|Cause of death: epilepsy, unspecified|Cause of death: follicular non-hodgkins lymphoma, unspecified|Cause of death: oropharynx, unspecified|Cause of death: peripheral vascular disease, unspecified|Treatment with adalat 5mg ca…	.	.	.	.
SIAE	trans	JAK1	rs114269697	1:65314212:C:A	0.0135326	-0.231173	11.9214	1	65314212	C	A	rs114269697	JAK1	Eosinophil count|Eosinophil percentage of granulocytes|Eosinophil percentage of white cells|Hayfever, allergic rhinitis or eczema|Neutrophil percentage of granulocytes|No blood clot, bronchitis, emphysema, asthma, rhinitis, eczema or allergy diagnosed by doctor|Sum eosinophil basophil counts	.	CLDN15|CTB-83J4.2|EFCAB12|FBXL20|IFFO1|RAVER2|RP11-304F15.3|ZNF117	.	.
FAP	trans	LEPR	rs1751479	1:66016205:G:A	0.645269	-0.0643238	16.9289	1	66016205	G	A	rs1751479	LEPR	Granulocyte count|Granulocyte percentage of myeloid white cells|Impedance of arm left|Impedance of arm right|Impedance of whole body|Lymphocyte percentage of white cells|Mean corpuscular hemoglobin|Mean corpuscular volume|Myeloid white cell count|Neutrophil count|Neutrophil percentage of white cells|Plasma soluble leptin receptor sOB R levels|Sum basophil neutrophil counts|Sum neutrophil eosinoph…	.	LEPR|LEPR;LEPROT|LEPROT|LEPROT;LEPR|PDE4B	Leptin receptor	cg00630958|cg03050981|cg03401738|cg03514351|cg04110665|cg04111102|cg04704294|cg07959978|cg08716655|cg13202122|cg13518339|cg14199090|cg14976592|cg16009734|cg16265717|cg16294013|cg21683284|cg22336004|cg22488256|cg22733910|cg23688719|H3K27ac|H3K4me1
LEPR	cis	LEPR	rs10399687	1:66073982:C:T	0.170807	-0.274077	174.923	1	66073982	C	T	rs10399687	LEPR|RN7SL854P	Cerebrospinal fluid biomarker levels|Granulocyte count|Myeloid white cell count|Neutrophil count|Sum basophil neutrophil counts|Sum neutrophil eosinophil counts|White blood cell count	.	LEPR|LEPR;LEPROT|LEPROT|LEPROT;LEPR	Leptin receptor	cg04111102|cg04704294|cg08716655|cg14976592|cg23688719
TNC	trans		rs4655585	1:66155627:T:C	0.37015	-0.0507702	12.0807	1	66155627	T	C	rs4655585	LEPR|RN7SL854P	Baseline acute phase serum amyloid concentrations|Basophil percentage of granulocytes|C reactive protein|C-reactive protein|Granulocyte count|Granulocyte percentage of myeloid white cells|Lymphocyte count|Lymphocyte percentage of white cells|Mean corpuscular hemoglobin|Mean corpuscular hemoglobin concentration|Mean corpuscular volume|Monocyte percentage of white cells|Myeloid white cell count|Neu…	.	LEPR|LEPROT|VOPP1	C-reactive protein|C-Reactive Protein|Leptin receptor|Serum amyloid A1	cg03050981|cg03514351|cg04111102|cg04704294|cg07959978|cg08716655|cg14976592|cg16265717|cg16294013|cg22336004|cg22488256|cg23688719|cg26832142|H3K4me1
PLA2G2A	trans		rs6698842	1:66164732:C:T	0.632438	0.0827598	27.6684	1	66164732	C	T	rs6698842	LEPR|RN7SL854P	Baseline acute phase serum amyloid concentrations|Basophil percentage of granulocytes|C reactive protein log mgl|C reactive protein mgl|C-reactive protein|Granulocyte count|Granulocyte percentage of myeloid white cells|Inflammation|Lymphocyte percentage of white cells|Mean corpuscular hemoglobin|Mean corpuscular hemoglobin concentration|Mean corpuscular volume|Metabolic traits|Monocyte percentage…	.	LEPR|LEPROT|PDIK1L	C-reactive protein|C-Reactive Protein|Leptin receptor|Serum amyloid A1	cg03514351|cg04111102|cg04704294|cg07959978|cg08716655|cg16294013|cg19754554|cg22336004|cg22488256|cg23688719|cg26832142|H3K4me1
SPOCK1	trans		rs4655581	1:68720435:C:T	0.0942111	-0.0910204	12.8323	1	68720435	C	T	rs4655581	RPS7P4	.	.	CTBP2P8|GNG12-AS1|HPX|WLS	.	cg00242147|cg00320094|cg22850128
PRTN3	trans	ST6GALNAC3	rs10443175	1:76545413:C:T	0.231292	0.066784	14.9958	1	76545413	C	T	rs10443175	RP11-550H2.2|ST6GALNAC3	.	.	ACADM|SLC44A5|ST6GALNAC3	P-selectin glycoprotein ligand 1	cg00791851|cg03433033|cg04490113|cg06211837|cg06346335|cg07108118|cg09867656|cg10511850|cg10523679|cg15553397|cg17517997|cg18172358|cg18877763|cg21526205|cg25312440|cg26363196|H3K27ac|H3K4me1
CRHBP	trans	ADGRL4	rs11162598	1:79496383:G:A	0.356458	0.0505718	12.0753	1	79496383	G	A	rs11162598	ADGRL4|PSAT1P3	.	.	.	.	cg01402735|cg02154252|cg04360793|cg11188223|cg13175159|cg14319235|cg15084543|cg17095278|cg17175521|cg17415326|cg18592365|cg21113740|cg26422458|H3K27ac
FLT4	trans	ADGRL4	rs11162623	1:79559634:C:T	0.339049	0.0639146	21.3609	1	79559634	C	T	rs11162623	AC093430.1|ADGRL4|PSAT1P3	Neck or shoulder pain for 3+ months	.	.	.	cg01402735|cg02154252|cg04360793|cg13175159|cg14319235|cg15084543|cg17095278|cg17175521|cg17415326|cg18592365|cg21113740|cg26422458
FLRT2	trans	ADGRL2	rs3748770	1:82265905:G:A	0.267075	0.248288	224.824	1	82265905	G	A	rs3748770	ADGRL2	.	P-cresol sulfate/phenol sulfate|Serum ratio of (p-cresol sulfate)/(phenol sulfate)	LPHN2	Beta-1,4-galactosyltransferase 6	cg06940482|cg14562832|cg17870792|cg25974355|rs654498
DDAH1	cis	DDAH1	rs12138621	1:85783970:T:C	0.206609	-0.184891	90.4202	1	85783970	T	C	rs12138621	DDAH1|RP11-131L23.1	Arm fat-free mass left|Arm fat-free mass right|Arm predicted mass left|Arm predicted mass right|Basal metabolic rate|Comparative height size at age 10|Height|Hip circumference|Leg fat-free mass right|Leg predicted mass right|Sitting height|Trunk fat-free mass|Trunk predicted mass|Weight|Whole body fat-free mass|Whole body water mass	.	BCL10|DDAH1	.	cg00576075|cg02862864|cg03541331|cg05654164|cg10781632|cg12432846|cg13168598|cg16011679|cg16377367|cg17322118|cg17737388|cg19729188|cg26414000|cg27183818
CCN1	cis		rs4949896	1:86062336:G:T	0.261988	-0.117215	45.374	1	86062336	G	T	rs4949896	CYR61|RP11-290M5.2	Height	.	DDAH1|ITM2C|SRGAP3|ZNHIT6	.	cg00183684|cg00418071|cg00734567|cg01040434|cg01192746|cg02501086|cg07350718|cg10593400|cg11345352|cg11737676|cg11750851|cg13388692|cg13450265|cg17108141|cg17807903|cg18027683|cg18808054|cg20169015|cg20960181|cg22123915|cg23173688|cg23216685|cg24439713|cg24662614|cg24692177|cg24724587|cg25606842|Percent-splice-in
CR2	trans	CLCA2	rs4656100	1:86917944:T:C	0.544704	0.0666553	19.2988	1	86917944	T	C	rs4656100	CLCA2	.	.	CLCA2|COL24A1|ODF2L	.	cg01769468|cg01906994|cg04896168|cg06785712|cg08549810|cg13693652|cg17424433|cg22181664|H3K4me1
GBP2	cis		rs7531439	1:89554224:A:C	0.791029	0.123898	39.463	1	89554224	A	C	rs7531439	GBP1|PTGES3P1	.	.	CCBL2|GBP1|GBP1;GBP3|GBP3|GBP3;GBP1|GBP3;Y_RNA|GBP4|GBP5|GBP5;RP4-620F22.2|GBP7|PTGES3P1|RBMXL1	.	cg07970007|cg10631373|cg11075451|cg11083157|cg11309454|cg12054698|cg14010405|cg14669130|cg15718932|cg21695830|cg23540651|cg24400630|cg24670442|cg25463135|H3K27ac|H3K4me1
GBP4	cis	GBP4	rs608339	1:89652078:A:T	0.508272	-0.806344	2462.57	1	89652078	A	T	rs608339	GBP1|GBP2|GBP4|GBP5|GBP7|PTGES3P1	.	.	CCBL2|CCBL2;RBMXL1|GBP1|GBP2|GBP3|GBP3;GBP1|GBP3;Y_RNA|GBP4|GBP7|GBP7;GBP2;GBP4|RBMXL1|RBMXL1;RBMX;SNORD61	.	cg09516651|cg10631373|cg11083157|cg11309454|cg12614667|cg13187849|cg14669130|cg21695830|cg23540651|cg23627354|cg24400630|cg25463135|cg26827852|H3K4me1|Percent-splice-in
IL1R2	trans		rs165316	1:91533297:A:G	0.198449	-0.0629107	12.9718	1	91533297	A	G	rs165316	RPL5P6	C reactive protein|C reactive protein levels or total cholesterol levels pleiotropy|Medication for cholesterol, blood pressure or diabetes: none of the above	.	TPD52L3	.	cg14164816|cg23216101|cg25204769
SSC4D	trans		rs165316	1:91533297:A:G	0.198407	-0.0662572	14.227	1	91533297	A	G	rs165316	RPL5P6	C reactive protein|C reactive protein levels or total cholesterol levels pleiotropy|Medication for cholesterol, blood pressure or diabetes: none of the above	.	TPD52L3	.	cg14164816|cg23216101|cg25204769
TGFBR3	cis	TGFBR3	rs2634023	1:92324150:C:T	0.0802637	-0.229984	65.3062	1	92324150	C	T	rs2634023	TGFBR3	.	.	EPHX4|SLC13A1	.	cg01081438|cg01347529|cg01515515|cg02935097|cg03003526|cg03421440|cg06442199|cg13299824|cg14732540|cg19245011|cg25769732
KIT	trans	RPAP2	rs115340020	1:92766438:G:A	0.0284628	-0.171325	15.3605	1	92766438	G	A	rs115340020	EVI5|RN7SL824P|RPAP2	Basophil percentage of granulocytes|Granulocyte count|Granulocyte percentage of myeloid white cells|Monocyte count|Monocyte percentage of white cells|Neutrophil count|Neutrophil percentage of white cells|Sum basophil neutrophil counts|Sum neutrophil eosinophil counts	.	ADAM8|BAG3|CDH2|CRELD1|DHRS12|HNMT|IL15RA|LPAR6|VAMP5|ZNF746	.	cg01668281|cg02825765|cg03646329|cg04535902|cg04598670|cg06070002|cg06338710|cg07176692|cg07470708|cg09662411|cg09935388|cg10399789|cg10673740|cg11197664|cg12578100|cg12876356|cg14157435|cg14330585|cg16231923|cg17745339|cg17989763|cg18146737|cg18316974|cg18493761|cg20816447|cg23222488
SIGLEC6	trans		rs115427247	1:92878407:C:T	0.02997	-0.156686	15.036	1	92878407	C	T	rs115427247	EVI5|RN7SL824P|RPAP2	Basophil percentage of granulocytes|Granulocyte count|Granulocyte percentage of myeloid white cells|Monocyte count|Monocyte percentage of white cells|Neutrophil count|Neutrophil percentage of white cells|Sum basophil neutrophil counts|Sum neutrophil eosinophil counts	.	ADAM8|BAG3|CDH2|CRELD1|DHRS12|HNMT|IL15RA|LPAR6|VAMP5|ZNF746	.	cg01668281|cg02825765|cg03646329|cg04535902|cg04598670|cg06070002|cg06338710|cg07176692|cg07470708|cg09662411|cg09935388|cg10399789|cg10673740|cg11197664|cg12578100|cg12876356|cg14157435|cg14330585|cg16231923|cg17745339|cg17989763|cg18146737|cg18316974|cg18493761|cg20816447|cg23222488
TPSAB1	trans		rs115427247	1:92878407:C:T	0.030007	-0.153889	24.7681	1	92878407	C	T	rs115427247	EVI5|RN7SL824P|RPAP2	Basophil percentage of granulocytes|Granulocyte count|Granulocyte percentage of myeloid white cells|Monocyte count|Monocyte percentage of white cells|Neutrophil count|Neutrophil percentage of white cells|Sum basophil neutrophil counts|Sum neutrophil eosinophil counts	.	ADAM8|BAG3|CDH2|CRELD1|DHRS12|HNMT|IL15RA|LPAR6|VAMP5|ZNF746	.	cg01668281|cg02825765|cg03646329|cg04535902|cg04598670|cg06070002|cg06338710|cg07176692|cg07470708|cg09662411|cg09935388|cg10399789|cg10673740|cg11197664|cg12578100|cg12876356|cg14157435|cg14330585|cg16231923|cg17745339|cg17989763|cg18146737|cg18316974|cg18493761|cg20816447|cg23222488
IL12B	trans	GFI1	rs58394161	1:92939959:T:C	0.152071	0.0650765	11.8338	1	92939959	T	C	rs58394161	GFI1	Monocyte percentage of white cells	.	DR1|EPHX4|EVI5|GFI1|RPAP2|RPL5;SNORD21;FAM69A|TMED5	.	cg01766941|cg04158367|cg04777348|cg04955573|cg11806203|cg14179389|cg14732540|cg16297569|cg17826107|cg17858328|cg20125091|cg23624705|cg24683414|cg25320328|cg27432653|H3K4me1
MEPE	trans	GFI1	rs181163165	1:92952392:C:T	0.00487387	-0.425697	13.8945	1	92952392	C	T	rs181163165	GFI1	.	.	.	.	.
ITGB1	trans	EVI5	-	1:93033928:CT:C	0.790836	0.0575983	10.7508	1	93033928	CT	C	.	.	.	.	.	.	.
NTRK3	trans	EVI5	rs34324830	1:93087855:C:T	0.113874	-0.0945151	16.4765	1	93087855	C	T	rs34324830	EVI5|FAM69A|GFI1|RPL5	Comparative height size at age 10|Granulocyte percentage of myeloid white cells|Height|Monocyte count|Monocyte percentage of white cells|Sitting height	Total lipids in small LDL	CCDC18|DR1|EVI5|FAM69A|MTF2|RP11-386I23.1|RP5-1014C4.3|RPAP2|RPL5;SNORD21;FAM69A|TMED5	.	cg00395501|cg01515515|cg01766941|cg01851208|cg04158367|cg04414446|cg04777348|cg06442199|cg08893087|cg09674502|cg10399789|cg13858687|cg14179389|cg15495124|cg16373998|cg17283838|cg17826107|cg18316974|cg19245011|cg21218183|cg22128645|cg24683414|cg27432653|H3K27ac|H3K4me1
GPC1	trans	MTF2	rs1856027	1:93544131:T:C	0.623083	0.0780575	26.7867	1	93544131	T	C	rs1856027	CCDC18|CCDC18-AS1|DR1|MTF2|RP4-713B5.2|TMED5|Y_RNA	Average weekly red wine intake|Comparative height size at age 10|Eosinophil count|Eosinophil percentage of granulocytes|Eosinophil percentage of white cells|High density lipoprotein|Home area population density: Scotland large urban area|Monocyte count|Monocyte percentage of white cells|Neutrophil percentage of granulocytes|Qualifications: college or university degree|Sum eosinophil basophil coun…	.	CCDC18|CCDC18;RP4-717I23.3|DR1|EVI5|FNBP1L|LOC100131564|RP4-713B5.2|RP4-717I23.3|TMED5|TMED5;CCDC18	Cyclic AMP-dependent transcription factor ATF-6 alpha	cg02421543|cg06100373|cg07181328|cg08195484|cg14474880|cg16587006|cg17858364|cg18177819|cg19708337|H3K4me1|Percent-splice-in
TIMD4	trans	TMED5	rs1060622	1:93620393:G:A	0.621297	0.0680195	20.526	1	93620393	G	A	rs1060622	CCDC18|CCDC18-AS1|DR1|MTF2|RP4-713B5.2|TMED5|Y_RNA	Average weekly red wine intake|Comparative height size at age 10|Eosinophil count|Eosinophil percentage of granulocytes|Eosinophil percentage of white cells|High density lipoprotein|Home area population density: Scotland large urban area|Monocyte count|Monocyte percentage of white cells|Neutrophil percentage of granulocytes|Qualifications: college or university degree|Sum eosinophil basophil coun…	.	CCDC18|CCDC18;RP4-717I23.3|DR1|EVI5|FNBP1L|LOC100131564|RP4-713B5.2|RP4-717I23.3|TMED5|TMED5;CCDC18	Cyclic AMP-dependent transcription factor ATF-6 alpha	cg02421543|cg06100373|cg07181328|cg08195484|cg14474880|cg16587006|cg17858364|cg18177819|cg19708337|H3K4me1|Percent-splice-in
CCL15	trans		rs10874777	1:93862020:T:C	0.631728	0.044481	11.6373	1	93862020	T	C	rs10874777	CCDC18|CCDC18-AS1|DR1|MTF2|RP4-713B5.2|TMED5|Y_RNA	Comparative height size at age 10|Eosinophil count|Eosinophil percentage of granulocytes|Eosinophil percentage of white cells|HDL cholesterol|Height|High density lipoprotein|Home area population density: Scotland large urban area|Monocyte count|Monocyte percentage of white cells|Mouth or teeth dental problems: dentures|Neutrophil percentage of granulocytes|Qualifications: A levels or as levels or…	.	BC014318|CCDC18|CCDC18;RP4-717I23.3|DR1|EVI5|FNBP1L|GTF2A1|RP4-713B5.2|RP4-717I23.3|TMED5|TMED5;CCDC18	.	cg01196158|cg02421543|cg06100373|cg07181328|cg08195484|cg08237401|cg15925478|cg17858364|cg19708337|H3K27ac|H3K4me1|Percent-splice-in
F3	cis	SLC44A3-AS1	rs6666213	1:95274365:A:G	0.373525	0.184531	148.62	1	95274365	A	G	rs6666213	SLC44A3|SLC44A3-AS1	.	.	ABCD3|LINC01057|RP11-86H7.1|RP11-86H7.7|SLC44A3	.	cg06788267|cg09012411|cg11490941|cg12422351|cg12719836|cg14669167|cg14981637|cg15571882|cg16127594|cg17801055|cg18344652|cg20059151|cg20744756|cg20817062|cg21271961|cg21436544|cg22424108|cg22505202|cg24502126|cg27231335|H3K27ac|H3K4me1
VCAM1	cis		rs139561173	1:101145190:A:C	0.211084	-0.100463	28.5851	1	101145190	A	C	rs139561173	LINC01349|RP11-84O12.3|VCAM1	.	.	CDC14A|GPR88|SASS6|VCAM1	.	cg00902464|cg00903932|cg00934037|cg01789501|cg01821635|cg01905090|cg04295372|cg04743650|cg06223162|cg09408571|cg10298815|cg13876809|cg14043702|cg14855972|cg15885301|cg16007456|cg20687610|cg25762679|cg25763716|H3K27ac|H3K4me1
IL15	trans		rs6693121	1:101744633:C:A	0.407701	0.0531604	11.8443	1	101744633	C	A	rs6693121	PPIAP7	.	.	RP11-421L21.3|RP4-575N6.2|RP4-575N6.5|S1PR1	.	cg03050965|cg04701420|cg10020333|cg10210739|cg13477354|cg13854219|cg17443007|cg17972213|cg19038540|cg27057524
AMY2B	cis		rs12080068	1:104329823:C:A	0.0921921	0.652376	509.957	1	104329823	C	A	rs12080068	AMY1A|AMY1C|AMY2B|RNPC3|RP11-153F1.1	Shortness of breath walking on level ground	.	ACTG1P4;AMY2B|AMY1A|AMY1B|AMY2A|AMY2B|FAM70B|RNPC3	Alpha-amylase 1	cg11391462|cg16900618|cg17056089|H3K4me1
AMY2A	cis		rs78245241	1:104335726:T:G	0.0367554	-0.955963	461.391	1	104335726	T	G	rs78245241	AMY1C	.	.	AMY1C|AMY2A|AMYP1	.	.
CST5	trans		rs72694438	1:104364878:G:A	0.206928	-0.0513878	11.5599	1	104364878	G	A	rs72694438	AMY1C|AMY2B	Mouth or teeth dental problems: dentures	.	ACTG1P4;AMY2B|AMY1A|AMY1C|AMY2A|AMY2B|AMY2B;ACTG1P4;AMY1C;AMY1B;AMY1A;AMY2A|PAK1IP1|RNPC3|RNPC3;AMY2B	Alpha-amylase 1	cg11391462|cg14174502|cg16900618|cg17056089|cg18217668
MEP1B	trans	PRMT6	rs1730862	1:107614003:G:A	0.657009	0.0397454	14.3493	1	107614003	G	A	rs1730862	PRMT6	Arm fat mass left|Arm fat mass right|Arm fat percentage left|Arm fat percentage right|Arm fat-free mass left|Arm fat-free mass right|Arm predicted mass left|Arm predicted mass right|Basal metabolic rate|Body fat percentage|Body mass index|Creatinine in urine|Hip circumference|Leg fat mass left|Leg fat mass right|Leg fat percentage left|Leg fat percentage right|Leg fat-free mass left|Leg fat-free …	Serum ratio of (tryptophan)/(valine)|Tryptophan/valine	NTNG1|PRMT6	.	cg00944433|cg07133347|cg09030212|cg09367891|cg09824402|cg11595048|cg15468180|cg17515145|cg22516643|cg24693881|cg26145228|H3K27ac|H3K4me1
INHBC	trans		rs1730858	1:107619244:T:C	0.650795	0.0535061	13.0453	1	107619244	T	C	rs1730858	PRMT6	Arm fat mass left|Arm fat mass right|Arm fat percentage left|Arm fat percentage right|Arm fat-free mass left|Arm fat-free mass right|Arm predicted mass left|Arm predicted mass right|Basal metabolic rate|Body fat percentage|Body mass index|Creatinine in urine|Hip circumference|Leg fat mass left|Leg fat mass right|Leg fat percentage left|Leg fat percentage right|Leg fat-free mass left|Leg fat-free …	.	NTNG1|PRMT6	.	cg00944433|cg07133347|cg09030212|cg09367891|cg09824402|cg11595048|cg15468180|cg17515145|cg20363347|cg22516643|cg24693881|cg26145228|H3K27ac|H3K4me1
TSHB	trans	VAV3	rs12068854	1:108409665:A:C	0.0889028	0.0940816	11.9657	1	108409665	A	C	rs12068854	VAV3	Self-reported hypothyroidism or myxoedema|Treatment with levothyroxine sodium|Treatment with thyroxine product	.	VAV3|VAV3-AS1	.	cg01959838|cg02971750|cg08470157|cg16040564|H3K4me1
TNFSF11	trans	CELSR2	rs552693039	1:109816863:T:TC	0.183185	0.0627662	10.7296	1	109816863	T	TC	rs552693039	CELSR2	.	.	CELSR2|PSRC1|SORT1	Carbonic anhydrase-related protein 10|Complement C1q tumor necrosis factor-related protein 1|Four-jointed box protein 1|Granulins|Group XIIB secretory phospholipase A2-like protein|Hemojuvelin|Neogenin	.
FGFBP1	trans	CELSR2	rs7528419	1:109817192:A:G	0.222404	-0.106984	35.2344	1	109817192	A	G	rs7528419	CELSR2	1 alkyl 2 acetylglycerophosphocholine esterase|Acute myocardial infarction|Age related disease endophenotypes|Age related diseases mortality and associated endophenotypes|Angina pectoris|Angiographic coronary artery disease|APOB apolipoprotein B|APOB apolipoprotein B response after 40mg daily simvastatin treatment|APOB assay lipoprotein fraction concentration|APOB assay lipoprotein fraction conce…	18:2 linoleic acid (LA)|ApoB|CH2 groups to double bonds ratio|Cholesterol|Cholesterol esters in large LDL|Cholesterol esters in medium LDL|Concentration of IDL particles|Concentration of large LDL particles|Concentration of medium LDL particles|Concentration of small LDL particles|Concentration of very small VLDL particles|Double bonds in fatty acids|Est-C|Esterified cholesterol|Free cholesterol|…	AMIGO1|CELSR2|GSTM1|GSTM3|GSTM4|GSTM4;GSTM5;GSTM1|KIAA1324|PSMA5|PSRC1|reporter|SALL3|SARS|SORT1	Apolipoprotein B|Carbonic anhydrase-related protein 10|Catalase|Complement C1q tumor necrosis factor-related protein 1|Four-jointed box protein 1|Granulin|Granulins|Group XIIB secretory phospholipase A2-like protein|Hemojuvelin|Low-density lipoprotein receptor-related protein 1B|Neogenin|Repulsive guidance molecule A|Sodium-coupled monocarboxylate transporter 1|SORT|Stanniocalcin-1	cg00908766|cg02175308|cg08367326|cg09250146|cg09502502|cg09754932|cg12465704|cg13926338|cg16562342|cg16988986|cg17243654|cg20569839|cg20569855|cg20591472|cg21079113|cg21684021|cg21692308|cg23032129|cg23616212|H3K27ac|H3K4me1
PLA2G7	trans	CELSR2	rs7528419	1:109817192:A:G	0.22284	-0.0982553	30.5941	1	109817192	A	G	rs7528419	CELSR2	1 alkyl 2 acetylglycerophosphocholine esterase|Acute myocardial infarction|Age related disease endophenotypes|Age related diseases mortality and associated endophenotypes|Angina pectoris|Angiographic coronary artery disease|APOB apolipoprotein B|APOB apolipoprotein B response after 40mg daily simvastatin treatment|APOB assay lipoprotein fraction concentration|APOB assay lipoprotein fraction conce…	18:2 linoleic acid (LA)|ApoB|CH2 groups to double bonds ratio|Cholesterol|Cholesterol esters in large LDL|Cholesterol esters in medium LDL|Concentration of IDL particles|Concentration of large LDL particles|Concentration of medium LDL particles|Concentration of small LDL particles|Concentration of very small VLDL particles|Double bonds in fatty acids|Est-C|Esterified cholesterol|Free cholesterol|…	AMIGO1|CELSR2|GSTM1|GSTM3|GSTM4|GSTM4;GSTM5;GSTM1|KIAA1324|PSMA5|PSRC1|reporter|SALL3|SARS|SORT1	Apolipoprotein B|Carbonic anhydrase-related protein 10|Catalase|Complement C1q tumor necrosis factor-related protein 1|Four-jointed box protein 1|Granulin|Granulins|Group XIIB secretory phospholipase A2-like protein|Hemojuvelin|Low-density lipoprotein receptor-related protein 1B|Neogenin|Repulsive guidance molecule A|Sodium-coupled monocarboxylate transporter 1|SORT|Stanniocalcin-1	cg00908766|cg02175308|cg08367326|cg09250146|cg09502502|cg09754932|cg12465704|cg13926338|cg16562342|cg16988986|cg17243654|cg20569839|cg20569855|cg20591472|cg21079113|cg21684021|cg21692308|cg23032129|cg23616212|H3K27ac|H3K4me1
ASGR1	trans	CELSR2	rs12740374	1:109817590:G:T	0.221311	0.129553	48.8103	1	109817590	G	T	rs12740374	CELSR2	1 alkyl 2 acetylglycerophosphocholine esterase|Acute myocardial infarction|Age related disease endophenotypes|Age related diseases mortality and associated endophenotypes|Angina pectoris|Angiographic coronary artery disease|APOB apolipoprotein B|APOB apolipoprotein B response after 40mg daily simvastatin treatment|APOB assay lipoprotein fraction concentration|APOB assay lipoprotein fraction conce…	18:2 linoleic acid (LA)|ApoB|CH2 groups to double bonds ratio|Cholesterol|Cholesterol esters in large LDL|Cholesterol esters in medium LDL|Concentration of IDL particles|Concentration of large LDL particles|Concentration of medium LDL particles|Concentration of small LDL particles|Concentration of very small VLDL particles|Double bonds in fatty acids|Est-C|Esterified cholesterol|Free cholesterol|…	AMIGO1|CELSR2|GSTM1|GSTM3|GSTM4|GSTM4;GSTM5;GSTM1|KIAA1324|PSMA5|PSRC1|reporter|SALL3|SARS|SORT1	Apolipoprotein B|Carbonic anhydrase-related protein 10|Catalase|Complement C1q tumor necrosis factor-related protein 1|Four-jointed box protein 1|Granulin|Granulins|Group XIIB secretory phospholipase A2-like protein|Hemojuvelin|Low-density lipoprotein receptor-related protein 1B|Neogenin|Repulsive guidance molecule A|Sodium-coupled monocarboxylate transporter 1|SORT|Stanniocalcin-1	cg00908766|cg02175308|cg08367326|cg09250146|cg09502502|cg09754932|cg12465704|cg13926338|cg16562342|cg16988986|cg17243654|cg20569839|cg20569855|cg20591472|cg21079113|cg21684021|cg21692308|cg23032129|cg23616212|H3K27ac|H3K4me1
CD209	trans	CELSR2	rs12740374	1:109817590:G:T	0.22139	-0.102729	48.1282	1	109817590	G	T	rs12740374	CELSR2	1 alkyl 2 acetylglycerophosphocholine esterase|Acute myocardial infarction|Age related disease endophenotypes|Age related diseases mortality and associated endophenotypes|Angina pectoris|Angiographic coronary artery disease|APOB apolipoprotein B|APOB apolipoprotein B response after 40mg daily simvastatin treatment|APOB assay lipoprotein fraction concentration|APOB assay lipoprotein fraction conce…	18:2 linoleic acid (LA)|ApoB|CH2 groups to double bonds ratio|Cholesterol|Cholesterol esters in large LDL|Cholesterol esters in medium LDL|Concentration of IDL particles|Concentration of large LDL particles|Concentration of medium LDL particles|Concentration of small LDL particles|Concentration of very small VLDL particles|Double bonds in fatty acids|Est-C|Esterified cholesterol|Free cholesterol|…	AMIGO1|CELSR2|GSTM1|GSTM3|GSTM4|GSTM4;GSTM5;GSTM1|KIAA1324|PSMA5|PSRC1|reporter|SALL3|SARS|SORT1	Apolipoprotein B|Carbonic anhydrase-related protein 10|Catalase|Complement C1q tumor necrosis factor-related protein 1|Four-jointed box protein 1|Granulin|Granulins|Group XIIB secretory phospholipase A2-like protein|Hemojuvelin|Low-density lipoprotein receptor-related protein 1B|Neogenin|Repulsive guidance molecule A|Sodium-coupled monocarboxylate transporter 1|SORT|Stanniocalcin-1	cg00908766|cg02175308|cg08367326|cg09250146|cg09502502|cg09754932|cg12465704|cg13926338|cg16562342|cg16988986|cg17243654|cg20569839|cg20569855|cg20591472|cg21079113|cg21684021|cg21692308|cg23032129|cg23616212|H3K27ac|H3K4me1
CD70	trans	CELSR2	rs12740374	1:109817590:G:T	0.221655	-0.301904	471.289	1	109817590	G	T	rs12740374	CELSR2	1 alkyl 2 acetylglycerophosphocholine esterase|Acute myocardial infarction|Age related disease endophenotypes|Age related diseases mortality and associated endophenotypes|Angina pectoris|Angiographic coronary artery disease|APOB apolipoprotein B|APOB apolipoprotein B response after 40mg daily simvastatin treatment|APOB assay lipoprotein fraction concentration|APOB assay lipoprotein fraction conce…	18:2 linoleic acid (LA)|ApoB|CH2 groups to double bonds ratio|Cholesterol|Cholesterol esters in large LDL|Cholesterol esters in medium LDL|Concentration of IDL particles|Concentration of large LDL particles|Concentration of medium LDL particles|Concentration of small LDL particles|Concentration of very small VLDL particles|Double bonds in fatty acids|Est-C|Esterified cholesterol|Free cholesterol|…	AMIGO1|CELSR2|GSTM1|GSTM3|GSTM4|GSTM4;GSTM5;GSTM1|KIAA1324|PSMA5|PSRC1|reporter|SALL3|SARS|SORT1	Apolipoprotein B|Carbonic anhydrase-related protein 10|Catalase|Complement C1q tumor necrosis factor-related protein 1|Four-jointed box protein 1|Granulin|Granulins|Group XIIB secretory phospholipase A2-like protein|Hemojuvelin|Low-density lipoprotein receptor-related protein 1B|Neogenin|Repulsive guidance molecule A|Sodium-coupled monocarboxylate transporter 1|SORT|Stanniocalcin-1	cg00908766|cg02175308|cg08367326|cg09250146|cg09502502|cg09754932|cg12465704|cg13926338|cg16562342|cg16988986|cg17243654|cg20569839|cg20569855|cg20591472|cg21079113|cg21684021|cg21692308|cg23032129|cg23616212|H3K27ac|H3K4me1
CRH	trans	CELSR2	rs12740374	1:109817590:G:T	0.221135	-0.107663	35.1617	1	109817590	G	T	rs12740374	CELSR2	1 alkyl 2 acetylglycerophosphocholine esterase|Acute myocardial infarction|Age related disease endophenotypes|Age related diseases mortality and associated endophenotypes|Angina pectoris|Angiographic coronary artery disease|APOB apolipoprotein B|APOB apolipoprotein B response after 40mg daily simvastatin treatment|APOB assay lipoprotein fraction concentration|APOB assay lipoprotein fraction conce…	18:2 linoleic acid (LA)|ApoB|CH2 groups to double bonds ratio|Cholesterol|Cholesterol esters in large LDL|Cholesterol esters in medium LDL|Concentration of IDL particles|Concentration of large LDL particles|Concentration of medium LDL particles|Concentration of small LDL particles|Concentration of very small VLDL particles|Double bonds in fatty acids|Est-C|Esterified cholesterol|Free cholesterol|…	AMIGO1|CELSR2|GSTM1|GSTM3|GSTM4|GSTM4;GSTM5;GSTM1|KIAA1324|PSMA5|PSRC1|reporter|SALL3|SARS|SORT1	Apolipoprotein B|Carbonic anhydrase-related protein 10|Catalase|Complement C1q tumor necrosis factor-related protein 1|Four-jointed box protein 1|Granulin|Granulins|Group XIIB secretory phospholipase A2-like protein|Hemojuvelin|Low-density lipoprotein receptor-related protein 1B|Neogenin|Repulsive guidance molecule A|Sodium-coupled monocarboxylate transporter 1|SORT|Stanniocalcin-1	cg00908766|cg02175308|cg08367326|cg09250146|cg09502502|cg09754932|cg12465704|cg13926338|cg16562342|cg16988986|cg17243654|cg20569839|cg20569855|cg20591472|cg21079113|cg21684021|cg21692308|cg23032129|cg23616212|H3K27ac|H3K4me1
GRN	trans	CELSR2	rs12740374	1:109817590:G:T	0.221595	-0.669916	1279.16	1	109817590	G	T	rs12740374	CELSR2	1 alkyl 2 acetylglycerophosphocholine esterase|Acute myocardial infarction|Age related disease endophenotypes|Age related diseases mortality and associated endophenotypes|Angina pectoris|Angiographic coronary artery disease|APOB apolipoprotein B|APOB apolipoprotein B response after 40mg daily simvastatin treatment|APOB assay lipoprotein fraction concentration|APOB assay lipoprotein fraction conce…	18:2 linoleic acid (LA)|ApoB|CH2 groups to double bonds ratio|Cholesterol|Cholesterol esters in large LDL|Cholesterol esters in medium LDL|Concentration of IDL particles|Concentration of large LDL particles|Concentration of medium LDL particles|Concentration of small LDL particles|Concentration of very small VLDL particles|Double bonds in fatty acids|Est-C|Esterified cholesterol|Free cholesterol|…	AMIGO1|CELSR2|GSTM1|GSTM3|GSTM4|GSTM4;GSTM5;GSTM1|KIAA1324|PSMA5|PSRC1|reporter|SALL3|SARS|SORT1	Apolipoprotein B|Carbonic anhydrase-related protein 10|Catalase|Complement C1q tumor necrosis factor-related protein 1|Four-jointed box protein 1|Granulin|Granulins|Group XIIB secretory phospholipase A2-like protein|Hemojuvelin|Low-density lipoprotein receptor-related protein 1B|Neogenin|Repulsive guidance molecule A|Sodium-coupled monocarboxylate transporter 1|SORT|Stanniocalcin-1	cg00908766|cg02175308|cg08367326|cg09250146|cg09502502|cg09754932|cg12465704|cg13926338|cg16562342|cg16988986|cg17243654|cg20569839|cg20569855|cg20591472|cg21079113|cg21684021|cg21692308|cg23032129|cg23616212|H3K27ac|H3K4me1
HS6ST1	trans	CELSR2	rs12740374	1:109817590:G:T	0.221312	-0.0744494	17.2544	1	109817590	G	T	rs12740374	CELSR2	1 alkyl 2 acetylglycerophosphocholine esterase|Acute myocardial infarction|Age related disease endophenotypes|Age related diseases mortality and associated endophenotypes|Angina pectoris|Angiographic coronary artery disease|APOB apolipoprotein B|APOB apolipoprotein B response after 40mg daily simvastatin treatment|APOB assay lipoprotein fraction concentration|APOB assay lipoprotein fraction conce…	18:2 linoleic acid (LA)|ApoB|CH2 groups to double bonds ratio|Cholesterol|Cholesterol esters in large LDL|Cholesterol esters in medium LDL|Concentration of IDL particles|Concentration of large LDL particles|Concentration of medium LDL particles|Concentration of small LDL particles|Concentration of very small VLDL particles|Double bonds in fatty acids|Est-C|Esterified cholesterol|Free cholesterol|…	AMIGO1|CELSR2|GSTM1|GSTM3|GSTM4|GSTM4;GSTM5;GSTM1|KIAA1324|PSMA5|PSRC1|reporter|SALL3|SARS|SORT1	Apolipoprotein B|Carbonic anhydrase-related protein 10|Catalase|Complement C1q tumor necrosis factor-related protein 1|Four-jointed box protein 1|Granulin|Granulins|Group XIIB secretory phospholipase A2-like protein|Hemojuvelin|Low-density lipoprotein receptor-related protein 1B|Neogenin|Repulsive guidance molecule A|Sodium-coupled monocarboxylate transporter 1|SORT|Stanniocalcin-1	cg00908766|cg02175308|cg08367326|cg09250146|cg09502502|cg09754932|cg12465704|cg13926338|cg16562342|cg16988986|cg17243654|cg20569839|cg20569855|cg20591472|cg21079113|cg21684021|cg21692308|cg23032129|cg23616212|H3K27ac|H3K4me1
IFNGR2	trans	CELSR2	rs12740374	1:109817590:G:T	0.221311	-0.0718015	28.4457	1	109817590	G	T	rs12740374	CELSR2	1 alkyl 2 acetylglycerophosphocholine esterase|Acute myocardial infarction|Age related disease endophenotypes|Age related diseases mortality and associated endophenotypes|Angina pectoris|Angiographic coronary artery disease|APOB apolipoprotein B|APOB apolipoprotein B response after 40mg daily simvastatin treatment|APOB assay lipoprotein fraction concentration|APOB assay lipoprotein fraction conce…	18:2 linoleic acid (LA)|ApoB|CH2 groups to double bonds ratio|Cholesterol|Cholesterol esters in large LDL|Cholesterol esters in medium LDL|Concentration of IDL particles|Concentration of large LDL particles|Concentration of medium LDL particles|Concentration of small LDL particles|Concentration of very small VLDL particles|Double bonds in fatty acids|Est-C|Esterified cholesterol|Free cholesterol|…	AMIGO1|CELSR2|GSTM1|GSTM3|GSTM4|GSTM4;GSTM5;GSTM1|KIAA1324|PSMA5|PSRC1|reporter|SALL3|SARS|SORT1	Apolipoprotein B|Carbonic anhydrase-related protein 10|Catalase|Complement C1q tumor necrosis factor-related protein 1|Four-jointed box protein 1|Granulin|Granulins|Group XIIB secretory phospholipase A2-like protein|Hemojuvelin|Low-density lipoprotein receptor-related protein 1B|Neogenin|Repulsive guidance molecule A|Sodium-coupled monocarboxylate transporter 1|SORT|Stanniocalcin-1	cg00908766|cg02175308|cg08367326|cg09250146|cg09502502|cg09754932|cg12465704|cg13926338|cg16562342|cg16988986|cg17243654|cg20569839|cg20569855|cg20591472|cg21079113|cg21684021|cg21692308|cg23032129|cg23616212|H3K27ac|H3K4me1
IGFBP1	trans	CELSR2	rs12740374	1:109817590:G:T	0.221516	-0.0724612	15.9479	1	109817590	G	T	rs12740374	CELSR2	1 alkyl 2 acetylglycerophosphocholine esterase|Acute myocardial infarction|Age related disease endophenotypes|Age related diseases mortality and associated endophenotypes|Angina pectoris|Angiographic coronary artery disease|APOB apolipoprotein B|APOB apolipoprotein B response after 40mg daily simvastatin treatment|APOB assay lipoprotein fraction concentration|APOB assay lipoprotein fraction conce…	18:2 linoleic acid (LA)|ApoB|CH2 groups to double bonds ratio|Cholesterol|Cholesterol esters in large LDL|Cholesterol esters in medium LDL|Concentration of IDL particles|Concentration of large LDL particles|Concentration of medium LDL particles|Concentration of small LDL particles|Concentration of very small VLDL particles|Double bonds in fatty acids|Est-C|Esterified cholesterol|Free cholesterol|…	AMIGO1|CELSR2|GSTM1|GSTM3|GSTM4|GSTM4;GSTM5;GSTM1|KIAA1324|PSMA5|PSRC1|reporter|SALL3|SARS|SORT1	Apolipoprotein B|Carbonic anhydrase-related protein 10|Catalase|Complement C1q tumor necrosis factor-related protein 1|Four-jointed box protein 1|Granulin|Granulins|Group XIIB secretory phospholipase A2-like protein|Hemojuvelin|Low-density lipoprotein receptor-related protein 1B|Neogenin|Repulsive guidance molecule A|Sodium-coupled monocarboxylate transporter 1|SORT|Stanniocalcin-1	cg00908766|cg02175308|cg08367326|cg09250146|cg09502502|cg09754932|cg12465704|cg13926338|cg16562342|cg16988986|cg17243654|cg20569839|cg20569855|cg20591472|cg21079113|cg21684021|cg21692308|cg23032129|cg23616212|H3K27ac|H3K4me1
LAG3	trans	CELSR2	rs12740374	1:109817590:G:T	0.221478	-0.190896	108.898	1	109817590	G	T	rs12740374	CELSR2	1 alkyl 2 acetylglycerophosphocholine esterase|Acute myocardial infarction|Age related disease endophenotypes|Age related diseases mortality and associated endophenotypes|Angina pectoris|Angiographic coronary artery disease|APOB apolipoprotein B|APOB apolipoprotein B response after 40mg daily simvastatin treatment|APOB assay lipoprotein fraction concentration|APOB assay lipoprotein fraction conce…	18:2 linoleic acid (LA)|ApoB|CH2 groups to double bonds ratio|Cholesterol|Cholesterol esters in large LDL|Cholesterol esters in medium LDL|Concentration of IDL particles|Concentration of large LDL particles|Concentration of medium LDL particles|Concentration of small LDL particles|Concentration of very small VLDL particles|Double bonds in fatty acids|Est-C|Esterified cholesterol|Free cholesterol|…	AMIGO1|CELSR2|GSTM1|GSTM3|GSTM4|GSTM4;GSTM5;GSTM1|KIAA1324|PSMA5|PSRC1|reporter|SALL3|SARS|SORT1	Apolipoprotein B|Carbonic anhydrase-related protein 10|Catalase|Complement C1q tumor necrosis factor-related protein 1|Four-jointed box protein 1|Granulin|Granulins|Group XIIB secretory phospholipase A2-like protein|Hemojuvelin|Low-density lipoprotein receptor-related protein 1B|Neogenin|Repulsive guidance molecule A|Sodium-coupled monocarboxylate transporter 1|SORT|Stanniocalcin-1	cg00908766|cg02175308|cg08367326|cg09250146|cg09502502|cg09754932|cg12465704|cg13926338|cg16562342|cg16988986|cg17243654|cg20569839|cg20569855|cg20591472|cg21079113|cg21684021|cg21692308|cg23032129|cg23616212|H3K27ac|H3K4me1
MARCO	trans	CELSR2	rs12740374	1:109817590:G:T	0.221318	-0.127754	50.3397	1	109817590	G	T	rs12740374	CELSR2	1 alkyl 2 acetylglycerophosphocholine esterase|Acute myocardial infarction|Age related disease endophenotypes|Age related diseases mortality and associated endophenotypes|Angina pectoris|Angiographic coronary artery disease|APOB apolipoprotein B|APOB apolipoprotein B response after 40mg daily simvastatin treatment|APOB assay lipoprotein fraction concentration|APOB assay lipoprotein fraction conce…	18:2 linoleic acid (LA)|ApoB|CH2 groups to double bonds ratio|Cholesterol|Cholesterol esters in large LDL|Cholesterol esters in medium LDL|Concentration of IDL particles|Concentration of large LDL particles|Concentration of medium LDL particles|Concentration of small LDL particles|Concentration of very small VLDL particles|Double bonds in fatty acids|Est-C|Esterified cholesterol|Free cholesterol|…	AMIGO1|CELSR2|GSTM1|GSTM3|GSTM4|GSTM4;GSTM5;GSTM1|KIAA1324|PSMA5|PSRC1|reporter|SALL3|SARS|SORT1	Apolipoprotein B|Carbonic anhydrase-related protein 10|Catalase|Complement C1q tumor necrosis factor-related protein 1|Four-jointed box protein 1|Granulin|Granulins|Group XIIB secretory phospholipase A2-like protein|Hemojuvelin|Low-density lipoprotein receptor-related protein 1B|Neogenin|Repulsive guidance molecule A|Sodium-coupled monocarboxylate transporter 1|SORT|Stanniocalcin-1	cg00908766|cg02175308|cg08367326|cg09250146|cg09502502|cg09754932|cg12465704|cg13926338|cg16562342|cg16988986|cg17243654|cg20569839|cg20569855|cg20591472|cg21079113|cg21684021|cg21692308|cg23032129|cg23616212|H3K27ac|H3K4me1
ST3GAL1	trans	CELSR2	rs12740374	1:109817590:G:T	0.221478	-0.103564	33.0143	1	109817590	G	T	rs12740374	CELSR2	1 alkyl 2 acetylglycerophosphocholine esterase|Acute myocardial infarction|Age related disease endophenotypes|Age related diseases mortality and associated endophenotypes|Angina pectoris|Angiographic coronary artery disease|APOB apolipoprotein B|APOB apolipoprotein B response after 40mg daily simvastatin treatment|APOB assay lipoprotein fraction concentration|APOB assay lipoprotein fraction conce…	18:2 linoleic acid (LA)|ApoB|CH2 groups to double bonds ratio|Cholesterol|Cholesterol esters in large LDL|Cholesterol esters in medium LDL|Concentration of IDL particles|Concentration of large LDL particles|Concentration of medium LDL particles|Concentration of small LDL particles|Concentration of very small VLDL particles|Double bonds in fatty acids|Est-C|Esterified cholesterol|Free cholesterol|…	AMIGO1|CELSR2|GSTM1|GSTM3|GSTM4|GSTM4;GSTM5;GSTM1|KIAA1324|PSMA5|PSRC1|reporter|SALL3|SARS|SORT1	Apolipoprotein B|Carbonic anhydrase-related protein 10|Catalase|Complement C1q tumor necrosis factor-related protein 1|Four-jointed box protein 1|Granulin|Granulins|Group XIIB secretory phospholipase A2-like protein|Hemojuvelin|Low-density lipoprotein receptor-related protein 1B|Neogenin|Repulsive guidance molecule A|Sodium-coupled monocarboxylate transporter 1|SORT|Stanniocalcin-1	cg00908766|cg02175308|cg08367326|cg09250146|cg09502502|cg09754932|cg12465704|cg13926338|cg16562342|cg16988986|cg17243654|cg20569839|cg20569855|cg20591472|cg21079113|cg21684021|cg21692308|cg23032129|cg23616212|H3K27ac|H3K4me1
TACSTD2	trans	CELSR2	rs12740374	1:109817590:G:T	0.221948	-0.150424	57.4423	1	109817590	G	T	rs12740374	CELSR2	1 alkyl 2 acetylglycerophosphocholine esterase|Acute myocardial infarction|Age related disease endophenotypes|Age related diseases mortality and associated endophenotypes|Angina pectoris|Angiographic coronary artery disease|APOB apolipoprotein B|APOB apolipoprotein B response after 40mg daily simvastatin treatment|APOB assay lipoprotein fraction concentration|APOB assay lipoprotein fraction conce…	18:2 linoleic acid (LA)|ApoB|CH2 groups to double bonds ratio|Cholesterol|Cholesterol esters in large LDL|Cholesterol esters in medium LDL|Concentration of IDL particles|Concentration of large LDL particles|Concentration of medium LDL particles|Concentration of small LDL particles|Concentration of very small VLDL particles|Double bonds in fatty acids|Est-C|Esterified cholesterol|Free cholesterol|…	AMIGO1|CELSR2|GSTM1|GSTM3|GSTM4|GSTM4;GSTM5;GSTM1|KIAA1324|PSMA5|PSRC1|reporter|SALL3|SARS|SORT1	Apolipoprotein B|Carbonic anhydrase-related protein 10|Catalase|Complement C1q tumor necrosis factor-related protein 1|Four-jointed box protein 1|Granulin|Granulins|Group XIIB secretory phospholipase A2-like protein|Hemojuvelin|Low-density lipoprotein receptor-related protein 1B|Neogenin|Repulsive guidance molecule A|Sodium-coupled monocarboxylate transporter 1|SORT|Stanniocalcin-1	cg00908766|cg02175308|cg08367326|cg09250146|cg09502502|cg09754932|cg12465704|cg13926338|cg16562342|cg16988986|cg17243654|cg20569839|cg20569855|cg20591472|cg21079113|cg21684021|cg21692308|cg23032129|cg23616212|H3K27ac|H3K4me1
TNFSF13	trans	CELSR2	rs12740374	1:109817590:G:T	0.221595	-0.23598	177.751	1	109817590	G	T	rs12740374	CELSR2	1 alkyl 2 acetylglycerophosphocholine esterase|Acute myocardial infarction|Age related disease endophenotypes|Age related diseases mortality and associated endophenotypes|Angina pectoris|Angiographic coronary artery disease|APOB apolipoprotein B|APOB apolipoprotein B response after 40mg daily simvastatin treatment|APOB assay lipoprotein fraction concentration|APOB assay lipoprotein fraction conce…	18:2 linoleic acid (LA)|ApoB|CH2 groups to double bonds ratio|Cholesterol|Cholesterol esters in large LDL|Cholesterol esters in medium LDL|Concentration of IDL particles|Concentration of large LDL particles|Concentration of medium LDL particles|Concentration of small LDL particles|Concentration of very small VLDL particles|Double bonds in fatty acids|Est-C|Esterified cholesterol|Free cholesterol|…	AMIGO1|CELSR2|GSTM1|GSTM3|GSTM4|GSTM4;GSTM5;GSTM1|KIAA1324|PSMA5|PSRC1|reporter|SALL3|SARS|SORT1	Apolipoprotein B|Carbonic anhydrase-related protein 10|Catalase|Complement C1q tumor necrosis factor-related protein 1|Four-jointed box protein 1|Granulin|Granulins|Group XIIB secretory phospholipase A2-like protein|Hemojuvelin|Low-density lipoprotein receptor-related protein 1B|Neogenin|Repulsive guidance molecule A|Sodium-coupled monocarboxylate transporter 1|SORT|Stanniocalcin-1	cg00908766|cg02175308|cg08367326|cg09250146|cg09502502|cg09754932|cg12465704|cg13926338|cg16562342|cg16988986|cg17243654|cg20569839|cg20569855|cg20591472|cg21079113|cg21684021|cg21692308|cg23032129|cg23616212|H3K27ac|H3K4me1
UXS1	trans	CELSR2	rs660240	1:109817838:T:C	0.785024	0.0634754	11.6439	1	109817838	T	C	rs660240	CELSR2	1 alkyl 2 acetylglycerophosphocholine esterase|Abdominal aortic aneurysm|Acute myocardial infarction|Angina pectoris|Angiographic coronary artery disease|APOB apolipoprotein B|APOB apolipoprotein B response after 40mg daily simvastatin treatment|APOB assay lipoprotein fraction concentration|APOB assay lipoprotein fraction concentration in fasting sample|Arm fat-free mass right|Arm predicted mass …	18:2 linoleic acid (LA)|ApoB|CH2 groups to double bonds ratio|Cholesterol|Cholesterol esters in large LDL|Cholesterol esters in medium LDL|Concentration of IDL particles|Concentration of large LDL particles|Concentration of medium LDL particles|Concentration of small LDL particles|Concentration of very small VLDL particles|Double bonds in fatty acids|Est-C|Esterified cholesterol|Free cholesterol|…	AMIGO1|CELSR2|GSTM1|GSTM3|GSTM4|GSTM4;GSTM5;GSTM1|KIAA1324|PSMA5|PSRC1|reporter|SALL3|SARS|SORT1	Apolipoprotein B|Carbonic anhydrase-related protein 10|Catalase|Complement C1q tumor necrosis factor-related protein 1|E-selectin|Four-jointed box protein 1|Granulin|Granulins|Group XIIB secretory phospholipase A2-like protein|Hemojuvelin|Low-density lipoprotein receptor-related protein 1B|Neogenin|Repulsive guidance molecule A|Sodium-coupled monocarboxylate transporter 1|SORT|Stanniocalcin-1	cg00908766|cg02175308|cg04619882|cg08367326|cg08872703|cg09250146|cg09502502|cg09754932|cg09971754|cg12465704|cg13926338|cg16562342|cg16988986|cg17243654|cg20569839|cg20569855|cg20591472|cg21079113|cg21684021|cg21692308|cg23032129|cg23616212|H3K27ac|H3K4me1
AMN	trans	CELSR2	rs629301	1:109818306:G:T	0.777644	-0.0680713	15.6527	1	109818306	G	T	rs629301	CELSR2	1 alkyl 2 acetylglycerophosphocholine esterase|Acute myocardial infarction|Age related disease endophenotypes|Age related diseases mortality and associated endophenotypes|Angina pectoris|Angiographic coronary artery disease|APOB apolipoprotein B|APOB apolipoprotein B response after 40mg daily simvastatin treatment|APOB assay lipoprotein fraction concentration|APOB assay lipoprotein fraction conce…	18:2 linoleic acid (LA)|ApoB|CH2 groups to double bonds ratio|Cholesterol|Cholesterol esters in large LDL|Cholesterol esters in medium LDL|Concentration of IDL particles|Concentration of large LDL particles|Concentration of medium LDL particles|Concentration of small LDL particles|Concentration of very small VLDL particles|Double bonds in fatty acids|Est-C|Esterified cholesterol|Free cholesterol|…	AMIGO1|CELSR2|GSTM1|GSTM3|GSTM4|GSTM4;GSTM5;GSTM1|KIAA1324|PSMA5|PSRC1|reporter|SALL3|SARS|SORT1	Apolipoprotein B|Carbonic anhydrase-related protein 10|Catalase|Complement C1q tumor necrosis factor-related protein 1|Four-jointed box protein 1|Granulin|Granulins|Group XIIB secretory phospholipase A2-like protein|Hemojuvelin|Low-density lipoprotein receptor-related protein 1B|Neogenin|Repulsive guidance molecule A|Sodium-coupled monocarboxylate transporter 1|SORT|Stanniocalcin-1	cg00908766|cg02175308|cg08367326|cg09250146|cg09502502|cg09754932|cg12465704|cg13926338|cg16562342|cg16988986|cg17243654|cg20569839|cg20569855|cg20591472|cg21079113|cg21684021|cg21692308|cg23032129|cg23616212|H3K27ac|H3K4me1
IL1R2	trans	CELSR2	rs629301	1:109818306:G:T	0.777494	-0.0686452	16.6144	1	109818306	G	T	rs629301	CELSR2	1 alkyl 2 acetylglycerophosphocholine esterase|Acute myocardial infarction|Age related disease endophenotypes|Age related diseases mortality and associated endophenotypes|Angina pectoris|Angiographic coronary artery disease|APOB apolipoprotein B|APOB apolipoprotein B response after 40mg daily simvastatin treatment|APOB assay lipoprotein fraction concentration|APOB assay lipoprotein fraction conce…	18:2 linoleic acid (LA)|ApoB|CH2 groups to double bonds ratio|Cholesterol|Cholesterol esters in large LDL|Cholesterol esters in medium LDL|Concentration of IDL particles|Concentration of large LDL particles|Concentration of medium LDL particles|Concentration of small LDL particles|Concentration of very small VLDL particles|Double bonds in fatty acids|Est-C|Esterified cholesterol|Free cholesterol|…	AMIGO1|CELSR2|GSTM1|GSTM3|GSTM4|GSTM4;GSTM5;GSTM1|KIAA1324|PSMA5|PSRC1|reporter|SALL3|SARS|SORT1	Apolipoprotein B|Carbonic anhydrase-related protein 10|Catalase|Complement C1q tumor necrosis factor-related protein 1|Four-jointed box protein 1|Granulin|Granulins|Group XIIB secretory phospholipase A2-like protein|Hemojuvelin|Low-density lipoprotein receptor-related protein 1B|Neogenin|Repulsive guidance molecule A|Sodium-coupled monocarboxylate transporter 1|SORT|Stanniocalcin-1	cg00908766|cg02175308|cg08367326|cg09250146|cg09502502|cg09754932|cg12465704|cg13926338|cg16562342|cg16988986|cg17243654|cg20569839|cg20569855|cg20591472|cg21079113|cg21684021|cg21692308|cg23032129|cg23616212|H3K27ac|H3K4me1
CA11	trans	CELSR2	rs646776	1:109818530:C:T	0.777968	0.187262	93.0151	1	109818530	C	T	rs646776	CELSR2	1 alkyl 2 acetylglycerophosphocholine esterase|Acute myocardial infarction|Age related disease endophenotypes|Age related diseases mortality and associated endophenotypes|Angina pectoris|Angiographic coronary artery disease|APOB apolipoprotein B|APOB apolipoprotein B response after 40mg daily simvastatin treatment|APOB assay lipoprotein fraction concentration|APOB assay lipoprotein fraction conce…	18:2 linoleic acid (LA)|ApoB|CH2 groups to double bonds ratio|Cholesterol|Cholesterol esters in large LDL|Cholesterol esters in medium LDL|Concentration of IDL particles|Concentration of large LDL particles|Concentration of medium LDL particles|Concentration of small LDL particles|Concentration of very small VLDL particles|Double bonds in fatty acids|Est-C|Esterified cholesterol|Free cholesterol|…	AMIGO1|CELSR2|GSTM1|GSTM3|GSTM4|GSTM4;GSTM5;GSTM1|KIAA1324|PSMA5|PSRC1|reporter|SALL3|SARS|SORT1	Apolipoprotein B|Carbonic anhydrase-related protein 10|Catalase|Complement C1q tumor necrosis factor-related protein 1|Four-jointed box protein 1|Granulin|Granulins|Group XIIB secretory phospholipase A2-like protein|Hemojuvelin|Low-density lipoprotein receptor-related protein 1B|Neogenin|Repulsive guidance molecule A|Sodium-coupled monocarboxylate transporter 1|SORT|Stanniocalcin-1	cg00908766|cg02175308|cg08367326|cg09250146|cg09502502|cg09754932|cg12465704|cg13926338|cg16562342|cg16988986|cg17243654|cg20569839|cg20569855|cg20591472|cg21079113|cg21684021|cg21692308|cg23032129|cg23616212|H3K27ac|H3K4me1
MEGF9	trans	CELSR2	rs646776	1:109818530:C:T	0.777594	-0.0817616	20.5123	1	109818530	C	T	rs646776	CELSR2	1 alkyl 2 acetylglycerophosphocholine esterase|Acute myocardial infarction|Age related disease endophenotypes|Age related diseases mortality and associated endophenotypes|Angina pectoris|Angiographic coronary artery disease|APOB apolipoprotein B|APOB apolipoprotein B response after 40mg daily simvastatin treatment|APOB assay lipoprotein fraction concentration|APOB assay lipoprotein fraction conce…	18:2 linoleic acid (LA)|ApoB|CH2 groups to double bonds ratio|Cholesterol|Cholesterol esters in large LDL|Cholesterol esters in medium LDL|Concentration of IDL particles|Concentration of large LDL particles|Concentration of medium LDL particles|Concentration of small LDL particles|Concentration of very small VLDL particles|Double bonds in fatty acids|Est-C|Esterified cholesterol|Free cholesterol|…	AMIGO1|CELSR2|GSTM1|GSTM3|GSTM4|GSTM4;GSTM5;GSTM1|KIAA1324|PSMA5|PSRC1|reporter|SALL3|SARS|SORT1	Apolipoprotein B|Carbonic anhydrase-related protein 10|Catalase|Complement C1q tumor necrosis factor-related protein 1|Four-jointed box protein 1|Granulin|Granulins|Group XIIB secretory phospholipase A2-like protein|Hemojuvelin|Low-density lipoprotein receptor-related protein 1B|Neogenin|Repulsive guidance molecule A|Sodium-coupled monocarboxylate transporter 1|SORT|Stanniocalcin-1	cg00908766|cg02175308|cg08367326|cg09250146|cg09502502|cg09754932|cg12465704|cg13926338|cg16562342|cg16988986|cg17243654|cg20569839|cg20569855|cg20591472|cg21079113|cg21684021|cg21692308|cg23032129|cg23616212|H3K27ac|H3K4me1
VSTM2L	trans	CELSR2	rs646776	1:109818530:C:T	0.777364	0.207222	113.878	1	109818530	C	T	rs646776	CELSR2	1 alkyl 2 acetylglycerophosphocholine esterase|Acute myocardial infarction|Age related disease endophenotypes|Age related diseases mortality and associated endophenotypes|Angina pectoris|Angiographic coronary artery disease|APOB apolipoprotein B|APOB apolipoprotein B response after 40mg daily simvastatin treatment|APOB assay lipoprotein fraction concentration|APOB assay lipoprotein fraction conce…	18:2 linoleic acid (LA)|ApoB|CH2 groups to double bonds ratio|Cholesterol|Cholesterol esters in large LDL|Cholesterol esters in medium LDL|Concentration of IDL particles|Concentration of large LDL particles|Concentration of medium LDL particles|Concentration of small LDL particles|Concentration of very small VLDL particles|Double bonds in fatty acids|Est-C|Esterified cholesterol|Free cholesterol|…	AMIGO1|CELSR2|GSTM1|GSTM3|GSTM4|GSTM4;GSTM5;GSTM1|KIAA1324|PSMA5|PSRC1|reporter|SALL3|SARS|SORT1	Apolipoprotein B|Carbonic anhydrase-related protein 10|Catalase|Complement C1q tumor necrosis factor-related protein 1|Four-jointed box protein 1|Granulin|Granulins|Group XIIB secretory phospholipase A2-like protein|Hemojuvelin|Low-density lipoprotein receptor-related protein 1B|Neogenin|Repulsive guidance molecule A|Sodium-coupled monocarboxylate transporter 1|SORT|Stanniocalcin-1	cg00908766|cg02175308|cg08367326|cg09250146|cg09502502|cg09754932|cg12465704|cg13926338|cg16562342|cg16988986|cg17243654|cg20569839|cg20569855|cg20591472|cg21079113|cg21684021|cg21692308|cg23032129|cg23616212|H3K27ac|H3K4me1
CTSO	trans	CELSR2	rs583104	1:109821307:G:T	0.772973	0.072711	16.8155	1	109821307	G	T	rs583104	CELSR2	1 alkyl 2 acetylglycerophosphocholine esterase|Acute myocardial infarction|Angina pectoris|Angiographic coronary artery disease|APOB apolipoprotein B|APOB apolipoprotein B response after 40mg daily simvastatin treatment|APOB assay lipoprotein fraction concentration|APOB assay lipoprotein fraction concentration in fasting sample|Arm fat-free mass right|Arm predicted mass left|Arm predicted mass ri…	18:2 linoleic acid (LA)|ApoB|CH2 groups to double bonds ratio|Cholesterol|Cholesterol esters in large LDL|Cholesterol esters in medium LDL|Concentration of IDL particles|Concentration of large LDL particles|Concentration of medium LDL particles|Concentration of small LDL particles|Concentration of very small VLDL particles|Double bonds in fatty acids|Esterified cholesterol|Free cholesterol|Free c…	AMIGO1|CELSR2|GSTM1|GSTM3|GSTM4|GSTM4;GSTM5;GSTM1|KIAA1324|PSMA5|PSRC1|reporter|SALL3|SARS|SORT1	Apolipoprotein B|Carbonic anhydrase-related protein 10|Catalase|Complement C1q tumor necrosis factor-related protein 1|E-selectin|Four-jointed box protein 1|Granulin|Granulins|Group XIIB secretory phospholipase A2-like protein|Hemojuvelin|Low-density lipoprotein receptor-related protein 1B|Neogenin|Repulsive guidance molecule A|Sodium-coupled monocarboxylate transporter 1|Stanniocalcin-1	cg00908766|cg02175308|cg08367326|cg09250146|cg09502502|cg09754932|cg12465704|cg13926338|cg16562342|cg16988986|cg17243654|cg20569839|cg20569855|cg20591472|cg21079113|cg21684021|cg21692308|cg23032129|cg23616212|H3K27ac|H3K4me1
TNFRSF21	trans	CELSR2	rs583104	1:109821307:G:T	0.77287	0.0713545	15.9961	1	109821307	G	T	rs583104	CELSR2	1 alkyl 2 acetylglycerophosphocholine esterase|Acute myocardial infarction|Angina pectoris|Angiographic coronary artery disease|APOB apolipoprotein B|APOB apolipoprotein B response after 40mg daily simvastatin treatment|APOB assay lipoprotein fraction concentration|APOB assay lipoprotein fraction concentration in fasting sample|Arm fat-free mass right|Arm predicted mass left|Arm predicted mass ri…	18:2 linoleic acid (LA)|ApoB|CH2 groups to double bonds ratio|Cholesterol|Cholesterol esters in large LDL|Cholesterol esters in medium LDL|Concentration of IDL particles|Concentration of large LDL particles|Concentration of medium LDL particles|Concentration of small LDL particles|Concentration of very small VLDL particles|Double bonds in fatty acids|Esterified cholesterol|Free cholesterol|Free c…	AMIGO1|CELSR2|GSTM1|GSTM3|GSTM4|GSTM4;GSTM5;GSTM1|KIAA1324|PSMA5|PSRC1|reporter|SALL3|SARS|SORT1	Apolipoprotein B|Carbonic anhydrase-related protein 10|Catalase|Complement C1q tumor necrosis factor-related protein 1|E-selectin|Four-jointed box protein 1|Granulin|Granulins|Group XIIB secretory phospholipase A2-like protein|Hemojuvelin|Low-density lipoprotein receptor-related protein 1B|Neogenin|Repulsive guidance molecule A|Sodium-coupled monocarboxylate transporter 1|Stanniocalcin-1	cg00908766|cg02175308|cg08367326|cg09250146|cg09502502|cg09754932|cg12465704|cg13926338|cg16562342|cg16988986|cg17243654|cg20569839|cg20569855|cg20591472|cg21079113|cg21684021|cg21692308|cg23032129|cg23616212|H3K27ac|H3K4me1
DCBLD2	trans	CELSR2	rs602633	1:109821511:T:G	0.782959	0.0557352	10.4866	1	109821511	T	G	rs602633	CELSR2	1 alkyl 2 acetylglycerophosphocholine esterase|Abdominal aortic aneurysm|Acute myocardial infarction|Angina pectoris|APOB apolipoprotein B|Arm fat-free mass right|Arm predicted mass left|Arm predicted mass right|Body mass index adjusted for smoking|Cardiovascular disease risk factors|Cholesterol ldl|Chronic ischaemic heart disease|Coronary artery disease|Coronary artery disease age 50|Coronary ar…	18:2 linoleic acid (LA)|ApoB|CH2 groups to double bonds ratio|Cholesterol|Cholesterol esters in large LDL|Cholesterol esters in medium LDL|Concentration of IDL particles|Concentration of large LDL particles|Concentration of medium LDL particles|Concentration of small LDL particles|Concentration of very small VLDL particles|Double bonds in fatty acids|Est-C|Esterified cholesterol|Free cholesterol|…	AMIGO1|CELSR2|GSTM1|GSTM3|GSTM4|GSTM4;GSTM5;GSTM1|KIAA1324|PSRC1|SARS|SORT1	Apolipoprotein B|Carbonic anhydrase-related protein 10|Catalase|Complement C1q tumor necrosis factor-related protein 1|E-selectin|Four-jointed box protein 1|Granulin|Granulins|Group XIIB secretory phospholipase A2-like protein|Hemojuvelin|Low-density lipoprotein receptor-related protein 1B|Neogenin|Repulsive guidance molecule A|Sodium-coupled monocarboxylate transporter 1|Stanniocalcin-1	cg00908766|cg02175308|cg04619882|cg08367326|cg08872703|cg09250146|cg09502502|cg09754932|cg09971754|cg12465704|cg13926338|cg16562342|cg16988986|cg17243654|cg20569839|cg20569855|cg20591472|cg21079113|cg21684021|cg21692308|cg23032129|cg23616212|H3K27ac|H3K4me1
EBI3_IL27	trans	CELSR2	rs4970836	1:109821797:G:A	0.772813	0.0704181	17.3507	1	109821797	G	A	rs4970836	CELSR2	1 alkyl 2 acetylglycerophosphocholine esterase|Acute myocardial infarction|Angina pectoris|Angiographic coronary artery disease|APOB apolipoprotein B|APOB apolipoprotein B response after 40mg daily simvastatin treatment|APOB assay lipoprotein fraction concentration|APOB assay lipoprotein fraction concentration in fasting sample|Arm fat-free mass right|Arm predicted mass left|Arm predicted mass ri…	18:2 linoleic acid (LA)|ApoB|CH2 groups to double bonds ratio|Cholesterol|Cholesterol esters in large LDL|Cholesterol esters in medium LDL|Concentration of IDL particles|Concentration of large LDL particles|Concentration of medium LDL particles|Concentration of small LDL particles|Concentration of very small VLDL particles|Double bonds in fatty acids|Esterified cholesterol|Free cholesterol|Free c…	AMIGO1|CELSR2|GSTM1|GSTM3|GSTM4|GSTM4;GSTM5;GSTM1|KIAA1324|PSMA5|PSRC1|reporter|SALL3|SARS|SORT1	Apolipoprotein B|Carbonic anhydrase-related protein 10|Catalase|Complement C1q tumor necrosis factor-related protein 1|E-selectin|Four-jointed box protein 1|Granulin|Granulins|Group XIIB secretory phospholipase A2-like protein|Hemojuvelin|Low-density lipoprotein receptor-related protein 1B|Neogenin|Repulsive guidance molecule A|Sodium-coupled monocarboxylate transporter 1|Stanniocalcin-1	cg00908766|cg02175308|cg08367326|cg09250146|cg09502502|cg09754932|cg12465704|cg13926338|cg16562342|cg16988986|cg17243654|cg20569839|cg20569855|cg20591472|cg21079113|cg21684021|cg21692308|cg23032129|cg23616212|H3K27ac|H3K4me1
HS3ST3B1	trans	CELSR2	rs4970836	1:109821797:G:A	0.77269	0.0744132	17.6702	1	109821797	G	A	rs4970836	CELSR2	1 alkyl 2 acetylglycerophosphocholine esterase|Acute myocardial infarction|Angina pectoris|Angiographic coronary artery disease|APOB apolipoprotein B|APOB apolipoprotein B response after 40mg daily simvastatin treatment|APOB assay lipoprotein fraction concentration|APOB assay lipoprotein fraction concentration in fasting sample|Arm fat-free mass right|Arm predicted mass left|Arm predicted mass ri…	18:2 linoleic acid (LA)|ApoB|CH2 groups to double bonds ratio|Cholesterol|Cholesterol esters in large LDL|Cholesterol esters in medium LDL|Concentration of IDL particles|Concentration of large LDL particles|Concentration of medium LDL particles|Concentration of small LDL particles|Concentration of very small VLDL particles|Double bonds in fatty acids|Esterified cholesterol|Free cholesterol|Free c…	AMIGO1|CELSR2|GSTM1|GSTM3|GSTM4|GSTM4;GSTM5;GSTM1|KIAA1324|PSMA5|PSRC1|reporter|SALL3|SARS|SORT1	Apolipoprotein B|Carbonic anhydrase-related protein 10|Catalase|Complement C1q tumor necrosis factor-related protein 1|E-selectin|Four-jointed box protein 1|Granulin|Granulins|Group XIIB secretory phospholipase A2-like protein|Hemojuvelin|Low-density lipoprotein receptor-related protein 1B|Neogenin|Repulsive guidance molecule A|Sodium-coupled monocarboxylate transporter 1|Stanniocalcin-1	cg00908766|cg02175308|cg08367326|cg09250146|cg09502502|cg09754932|cg12465704|cg13926338|cg16562342|cg16988986|cg17243654|cg20569839|cg20569855|cg20591472|cg21079113|cg21684021|cg21692308|cg23032129|cg23616212|H3K27ac|H3K4me1
SELE	trans	CELSR2	rs1277930	1:109822143:G:A	0.771963	0.068764	20.2	1	109822143	G	A	rs1277930	CELSR2	1 alkyl 2 acetylglycerophosphocholine esterase|Acute myocardial infarction|Angina pectoris|APOB apolipoprotein B|Arm fat-free mass right|Arm predicted mass left|Arm predicted mass right|Body mass index adjusted for smoking|Cholesterol ldl|Cholesterol total|Chronic ischaemic heart disease|Coronary artery disease|Coronary artery disease men|Coronary artery disease or ischemic stroke|Coronary artery…	18:2 linoleic acid (LA)|ApoB|CH2 groups to double bonds ratio|Cholesterol|Cholesterol esters in large LDL|Cholesterol esters in medium LDL|Concentration of IDL particles|Concentration of large LDL particles|Concentration of medium LDL particles|Concentration of small LDL particles|Concentration of very small VLDL particles|Double bonds in fatty acids|Esterified cholesterol|Free cholesterol|Free c…	AMIGO1|CELSR2|GSTM1|GSTM3|GSTM4|GSTM4;GSTM5;GSTM1|KIAA1324|PSRC1|SARS|SORT1	Apolipoprotein B|Carbonic anhydrase-related protein 10|Catalase|Complement C1q tumor necrosis factor-related protein 1|E-selectin|Four-jointed box protein 1|Granulin|Granulins|Group XIIB secretory phospholipase A2-like protein|Hemojuvelin|Low-density lipoprotein receptor-related protein 1B|Neogenin|Repulsive guidance molecule A|Sodium-coupled monocarboxylate transporter 1|SORT|Stanniocalcin-1	cg00908766|cg02175308|cg08367326|cg09250146|cg09502502|cg09754932|cg12465704|cg13926338|cg16562342|cg16988986|cg17243654|cg20569839|cg20569855|cg20591472|cg21079113|cg21684021|cg21692308|cg23032129|cg23616212|H3K27ac|H3K4me1
PROC	trans	CELSR2	rs599839	1:109822166:G:A	0.77148	0.0835415	24.2373	1	109822166	G	A	rs599839	CELSR2	1 alkyl 2 acetylglycerophosphocholine esterase|Acute myocardial infarction|Angina pectoris|APOB apolipoprotein B|Arm fat-free mass right|Arm predicted mass left|Arm predicted mass right|Body mass index adjusted for smoking|Cholesterol ldl|Cholesterol total|Chronic ischaemic heart disease|Coronary artery disease|Coronary artery disease men|Coronary artery disease or ischemic stroke|Coronary artery…	18:2 linoleic acid (LA)|ApoB|CH2 groups to double bonds ratio|Cholesterol|Cholesterol esters in large LDL|Cholesterol esters in medium LDL|Concentration of IDL particles|Concentration of large LDL particles|Concentration of medium LDL particles|Concentration of small LDL particles|Concentration of very small VLDL particles|Double bonds in fatty acids|Esterified cholesterol|Free cholesterol|Free c…	AMIGO1|CELSR2|GSTM1|GSTM3|GSTM4|GSTM4;GSTM5;GSTM1|KIAA1324|PSRC1|SARS|SORT1	Apolipoprotein B|Carbonic anhydrase-related protein 10|Catalase|Complement C1q tumor necrosis factor-related protein 1|E-selectin|Four-jointed box protein 1|Granulin|Granulins|Group XIIB secretory phospholipase A2-like protein|Hemojuvelin|Low-density lipoprotein receptor-related protein 1B|Neogenin|Repulsive guidance molecule A|Sodium-coupled monocarboxylate transporter 1|SORT|Stanniocalcin-1	cg00908766|cg02175308|cg08367326|cg09250146|cg09502502|cg09754932|cg12465704|cg13926338|cg16562342|cg16988986|cg17243654|cg20569839|cg20569855|cg20591472|cg21079113|cg21684021|cg21692308|cg23032129|cg23616212|H3K27ac|H3K4me1
PSRC1	cis	PSRC1	rs34863121	1:109823458:C:T	0.0129195	0.71115	101.484	1	109823458	C	T	rs34863121	PSRC1	.	.	KIAA1324	.	.
SORT1	cis	SORT1	rs61394658	1:109873290:G:A	0.227023	-0.182823	96.0287	1	109873290	G	A	rs61394658	ATXN7L2|PSMA5|SORT1|SYPL2	Body fat percentage|Impedance of arm left|Impedance of arm right|Impedance of leg left|Impedance of leg right|Impedance of whole body|Intelligence|log eGFR creatinine|Serum creatinine|Time spent using computer	.	ALX1|AMIGO1|ATXN7L2|CELSR2|CYB561D1|CYB561D1;AMIGO1|GSTM2|GSTM2;GSTM1;ERVK11-1|GSTM4|GSTM4;GSTM5;GSTM1|KIAA1324|MYBPHL|PSMA5|PSRC1|SARS|SORT1|SYPL2	.	cg00908766|cg00924017|cg01178795|cg02175308|cg04012600|cg04619882|cg05048475|cg07196577|cg07589691|cg07725836|cg08367326|cg08644463|cg08655800|cg08704217|cg08872703|cg09131339|cg09502502|cg10127483|cg12419308|cg12465704|cg12515325|cg13673164|cg13926338|cg16275483|cg16562342|cg16988986|cg17243654|cg20569855|cg20591472|cg21079113|cg21692308|cg23032129|cg23616212|cg24897320
C4BPB	trans	GSTM1	rs140584594	1:110232983:A:G	0.731954	0.0588304	13.0992	1	110232983	A	G	rs140584594	GSTM1	Platelet count	.	.	.	.
CBLIF	trans	CSF1	rs333947	1:110470764:G:A	0.148283	-0.0728026	13.2406	1	110470764	G	A	rs333947	CSF1	High density lipoprotein|Lymphocyte count|Monocyte count|Monocyte percentage of white cells|Platelet count|Plateletcrit|White blood cell count	.	CSF1	.	cg07910945|cg12389397|cg19627034|cg26878893
CELA3A	trans	CSF1	rs333947	1:110470764:G:A	0.148234	-0.0748803	13.0616	1	110470764	G	A	rs333947	CSF1	High density lipoprotein|Lymphocyte count|Monocyte count|Monocyte percentage of white cells|Platelet count|Plateletcrit|White blood cell count	.	CSF1	.	cg07910945|cg12389397|cg19627034|cg26878893
CPB1	trans	CSF1	rs333947	1:110470764:G:A	0.148121	-0.0753336	12.9043	1	110470764	G	A	rs333947	CSF1	High density lipoprotein|Lymphocyte count|Monocyte count|Monocyte percentage of white cells|Platelet count|Plateletcrit|White blood cell count	.	CSF1	.	cg07910945|cg12389397|cg19627034|cg26878893
FOLR2	trans	CSF1	rs333947	1:110470764:G:A	0.148379	0.0793651	14.9725	1	110470764	G	A	rs333947	CSF1	High density lipoprotein|Lymphocyte count|Monocyte count|Monocyte percentage of white cells|Platelet count|Plateletcrit|White blood cell count	.	CSF1	.	cg07910945|cg12389397|cg19627034|cg26878893
FOLR3	trans	CSF1	rs333947	1:110470764:G:A	0.14839	0.0550058	11.136	1	110470764	G	A	rs333947	CSF1	High density lipoprotein|Lymphocyte count|Monocyte count|Monocyte percentage of white cells|Platelet count|Plateletcrit|White blood cell count	.	CSF1	.	cg07910945|cg12389397|cg19627034|cg26878893
LAIR1	trans	CSF1	rs333947	1:110470764:G:A	0.148419	0.0616324	10.969	1	110470764	G	A	rs333947	CSF1	High density lipoprotein|Lymphocyte count|Monocyte count|Monocyte percentage of white cells|Platelet count|Plateletcrit|White blood cell count	.	CSF1	.	cg07910945|cg12389397|cg19627034|cg26878893
LTBP2	trans	CSF1	rs333947	1:110470764:G:A	0.148121	-0.0629346	12.258	1	110470764	G	A	rs333947	CSF1	High density lipoprotein|Lymphocyte count|Monocyte count|Monocyte percentage of white cells|Platelet count|Plateletcrit|White blood cell count	.	CSF1	.	cg07910945|cg12389397|cg19627034|cg26878893
NCAM1	trans	CSF1	rs333947	1:110470764:G:A	0.147986	-0.0648367	11.1462	1	110470764	G	A	rs333947	CSF1	High density lipoprotein|Lymphocyte count|Monocyte count|Monocyte percentage of white cells|Platelet count|Plateletcrit|White blood cell count	.	CSF1	.	cg07910945|cg12389397|cg19627034|cg26878893
CSF1	cis		rs11577194	1:110500175:T:C	0.524607	-0.184917	138.308	1	110500175	T	C	rs11577194	AHCYL1|CSF1	High density lipoprotein|Platelet count|Sitting height	Dodecanedioate/glycodeoxycholate|Serum ratio of (dodecanedioate)/(glycodeoxycholate)	AHCYL1|CSF1|RP4-773N10.4|STRIP1;RP4-773N10.5	Macrophage colony-stimulating factor 1	cg05132925|cg05929755|cg13372811|cg16127759|cg19627034|cg21830222|cg23667749|cg26878893|cg27569858
PROK1	cis	PROK1	rs1857512	1:110993349:G:A	0.158573	0.476612	867.343	1	110993349	G	A	rs1857512	LAMTOR5-AS1|PROK1	.	.	DRAM2|HBXIP|LAMTOR5|LAMTOR5-AS1|LAMTOR5;LAMTOR5-AS1|LRIF1|PROK1|RP5-1074L1.1|SLC16A4|SYPL2	.	cg12590404|cg12723026|cg17516825|cg20616196|cg20966270|cg21217540|cg21324308|cg22697365|cg24056365|cg25606969|H3K27ac
ITGB7	trans		rs343808	1:111330007:C:T	0.242446	0.0567125	11.6276	1	111330007	C	T	rs343808	NRBF2P3|Y_RNA	.	.	CD53|CHI3L2|DRAM2|DRAM2;CEPT1|KCNA2|KCNA3|RP11-284N8.3	.	cg01079795|cg03483626|cg04140834|cg05183966|cg06180389|cg07706695|cg07903677|cg10516886|cg13925011|cg14200574|cg15726426|cg16896205|cg17516825|cg19942256|cg20941453|cg22165175|cg22871908|cg25283465|cg26297344|H3K27ac|H3K4me1
SELPLG	trans		rs343808	1:111330007:C:T	0.242403	-0.0725669	18.2609	1	111330007	C	T	rs343808	NRBF2P3|Y_RNA	.	.	CD53|CHI3L2|DRAM2|DRAM2;CEPT1|KCNA2|KCNA3|RP11-284N8.3	.	cg01079795|cg03483626|cg04140834|cg05183966|cg06180389|cg07706695|cg07903677|cg10516886|cg13925011|cg14200574|cg15726426|cg16896205|cg17516825|cg19942256|cg20941453|cg22165175|cg22871908|cg25283465|cg26297344|H3K27ac|H3K4me1
RHOC	cis	WNT2B	rs1006298	1:113061959:G:C	0.481665	0.0821018	27.0853	1	113061959	G	C	.	.	.	.	.	.	.
SLC16A1	cis	AL390729.2	rs6681552	1:113434265:G:A	0.534314	-0.0624858	15.7434	1	113434265	G	A	rs6681552	RP11-31F15.2|RP3-522D1.2|SLC16A1|SLC16A1-AS1	Diastolic blood pressure|Systolic blood pressure	.	CAPZA1;ST7L;BAZ2B|LRIG2|LRIG2;RLIMP2|MAGI3|MEMO1;DPY30;MEMO1P1|RP11-31F15.1|RP11-31F15.2|RP11-389O22.1|SLC16A1|SLC16A1;AKR7A2P1	.	cg00698771|cg02097190|cg03364504|cg10541466|cg11685510|cg13897947|cg16709384|cg17966227|cg21576728|cg23175215|cg24347098|H3K27ac|H3K4me1
CCL19	trans	PTPN22	rs2476601	1:114377568:A:G	0.898928	-0.110023	19.4903	1	114377568	A	G	rs2476601	PHTF1|PTPN22	Amoxicillin clavulanate drug induced liver injury|Antineutrophil cytoplasmic antibody associated vasculitis|Arthritis rheumatoid|Basophil percentage of granulocytes|Basophil percentage of white cells|Coronary artery disease|Crohn disease|Crohns disease|Diabetes diagnosed by doctor|Diabetes mellitus type 1|Drug induced liver injury|Drug induced liver injury all cholestatic DILI cases|Generalized v…	.	AP4B1|AP4B1-AS1|AP4B1;AP4B1-AS1|APBA2|ARID5B|CD247|CD5|CD6|CTLA4|DCLRE1B|FBLN2|FOXP3|GZMB|IL10RA|IL2RA|MAF|MED15|MTMR3|PCSK5|PHTF1|PTPN22|RGS1|RNF214|RTKN2|SLAMF1|ST8SIA1|STAP1|WLS|ZNF831	.	cg01580044|cg04872610|cg12160664|cg13801402|cg13991834|cg22695389|cg24550026
COL1A1	trans	PTPN22	rs2476601	1:114377568:A:G	0.898675	0.0822866	11.1361	1	114377568	A	G	rs2476601	PHTF1|PTPN22	Amoxicillin clavulanate drug induced liver injury|Antineutrophil cytoplasmic antibody associated vasculitis|Arthritis rheumatoid|Basophil percentage of granulocytes|Basophil percentage of white cells|Coronary artery disease|Crohn disease|Crohns disease|Diabetes diagnosed by doctor|Diabetes mellitus type 1|Drug induced liver injury|Drug induced liver injury all cholestatic DILI cases|Generalized v…	.	AP4B1|AP4B1-AS1|AP4B1;AP4B1-AS1|APBA2|ARID5B|CD247|CD5|CD6|CTLA4|DCLRE1B|FBLN2|FOXP3|GZMB|IL10RA|IL2RA|MAF|MED15|MTMR3|PCSK5|PHTF1|PTPN22|RGS1|RNF214|RTKN2|SLAMF1|ST8SIA1|STAP1|WLS|ZNF831	.	cg01580044|cg04872610|cg12160664|cg13801402|cg13991834|cg22695389|cg24550026
CXCL9	trans	PTPN22	rs2476601	1:114377568:A:G	0.899091	-0.0932385	15.8201	1	114377568	A	G	rs2476601	PHTF1|PTPN22	Amoxicillin clavulanate drug induced liver injury|Antineutrophil cytoplasmic antibody associated vasculitis|Arthritis rheumatoid|Basophil percentage of granulocytes|Basophil percentage of white cells|Coronary artery disease|Crohn disease|Crohns disease|Diabetes diagnosed by doctor|Diabetes mellitus type 1|Drug induced liver injury|Drug induced liver injury all cholestatic DILI cases|Generalized v…	.	AP4B1|AP4B1-AS1|AP4B1;AP4B1-AS1|APBA2|ARID5B|CD247|CD5|CD6|CTLA4|DCLRE1B|FBLN2|FOXP3|GZMB|IL10RA|IL2RA|MAF|MED15|MTMR3|PCSK5|PHTF1|PTPN22|RGS1|RNF214|RTKN2|SLAMF1|ST8SIA1|STAP1|WLS|ZNF831	.	cg01580044|cg04872610|cg12160664|cg13801402|cg13991834|cg22695389|cg24550026
IL10	trans	PTPN22	rs2476601	1:114377568:A:G	0.899281	-0.0847767	11.0111	1	114377568	A	G	rs2476601	PHTF1|PTPN22	Amoxicillin clavulanate drug induced liver injury|Antineutrophil cytoplasmic antibody associated vasculitis|Arthritis rheumatoid|Basophil percentage of granulocytes|Basophil percentage of white cells|Coronary artery disease|Crohn disease|Crohns disease|Diabetes diagnosed by doctor|Diabetes mellitus type 1|Drug induced liver injury|Drug induced liver injury all cholestatic DILI cases|Generalized v…	.	AP4B1|AP4B1-AS1|AP4B1;AP4B1-AS1|APBA2|ARID5B|CD247|CD5|CD6|CTLA4|DCLRE1B|FBLN2|FOXP3|GZMB|IL10RA|IL2RA|MAF|MED15|MTMR3|PCSK5|PHTF1|PTPN22|RGS1|RNF214|RTKN2|SLAMF1|ST8SIA1|STAP1|WLS|ZNF831	.	cg01580044|cg04872610|cg12160664|cg13801402|cg13991834|cg22695389|cg24550026
PDCD1	trans	PTPN22	rs2476601	1:114377568:A:G	0.898953	-0.0864305	12.4801	1	114377568	A	G	rs2476601	PHTF1|PTPN22	Amoxicillin clavulanate drug induced liver injury|Antineutrophil cytoplasmic antibody associated vasculitis|Arthritis rheumatoid|Basophil percentage of granulocytes|Basophil percentage of white cells|Coronary artery disease|Crohn disease|Crohns disease|Diabetes diagnosed by doctor|Diabetes mellitus type 1|Drug induced liver injury|Drug induced liver injury all cholestatic DILI cases|Generalized v…	.	AP4B1|AP4B1-AS1|AP4B1;AP4B1-AS1|APBA2|ARID5B|CD247|CD5|CD6|CTLA4|DCLRE1B|FBLN2|FOXP3|GZMB|IL10RA|IL2RA|MAF|MED15|MTMR3|PCSK5|PHTF1|PTPN22|RGS1|RNF214|RTKN2|SLAMF1|ST8SIA1|STAP1|WLS|ZNF831	.	cg01580044|cg04872610|cg12160664|cg13801402|cg13991834|cg22695389|cg24550026
CCL24	trans	TRIM33	rs12083692	1:115032389:A:T	0.258515	-0.0533338	24.1389	1	115032389	A	T	rs12083692	TRIM33	Autism|Mean corpuscular hemoglobin|Mean corpuscular volume|Red blood cell count	.	TRIM33	.	cg06889348|cg11395799|cg13906069|cg17139210|cg20992663|cg21813112|cg22686716|H3K27ac
CD58	cis	CD58	rs10801908	1:117090493:C:T	0.120231	-0.255319	116.204	1	117090493	C	T	rs10801908	CD58|RP5-1086K13.1	.	.	CD58|NAP1L4P1|RP4-655J12.4|RP5-1086K13.1	.	cg11225405
IGSF3	cis	IGSF3	rs2284860	1:117122887:T:C	0.216186	0.108309	33.2872	1	117122887	T	C	rs2284860	IGSF3	.	.	CD101|IGSF3	.	cg00117335|cg12388523|cg14211332|cg25023761|cg25971649
CDH3	trans		rs12137270	1:117264336:C:T	0.244397	0.0638893	13.2249	1	117264336	C	T	rs12137270	GAPDHP64	Rheumatoid arthritis|Selective immunoglobulin A deficiency IgAD	.	CD101|CD2|IGSF3	.	cg07570898|cg09312904|cg14211332
VTCN1	cis	VTCN1	rs56174814	1:117723307:T:A	0.156349	0.105682	22.9247	1	117723307	T	A	rs56174814	VTCN1	.	.	VTCN1	.	cg10021122|cg24006253|cg27055365
AGER	trans	LINC01525	rs1289813	1:117822315:G:A	0.278238	0.0546043	10.8982	1	117822315	G	A	rs1289813	LINC01525	Suffer from nerves|Tense or highly strung	.	MAN1A2	Mannosyl-oligosaccharide 1,2-alpha-mannosidase IB	cg04848349|cg15159625|cg20383390|H3K27ac|H3K4me1
BCAN	trans	LINC01525	rs1877465	1:117844251:A:G	0.191261	-0.062129	10.9156	1	117844251	A	G	rs1877465	LINC01525	Suffer from nerves	.	MAN1A2|TTF2	Mannosyl-oligosaccharide 1,2-alpha-mannosidase IB	cg06513974|cg10021122|cg11819305|cg18389062|cg20383390|cg22223232
CTSF	trans	VPS25P1	rs143480126	1:118095687:C:CAAAAAAAAAA	0.7045	0.0562797	11.6905	1	118095687	C	CAAAAAAAAAA	.	.	.	.	.	.	.
CDH15	trans	VPS25P1	rs10923344	1:118096628:G:A	0.618297	0.0446096	12.066	1	118096628	G	A	rs10923344	VPS25P1	.	.	|CD101|MAN1A2|TTF2	Mannosyl-oligosaccharide 1,2-alpha-mannosidase IB	cg04848349|cg04858110|cg06513974|cg11819305|cg20383390|cg22223232|H3K4me1
SCGB3A2	trans		rs72691756	1:118117179:G:A	0.12392	0.185508	62.1417	1	118117179	G	A	rs72691756	AL157902.3	.	.	.	.	.
GAL	trans		rs320366	1:118128145:C:T	0.749222	-0.0626986	14.2558	1	118128145	C	T	rs320366	AL157902.3	Granulocyte percentage of myeloid white cells|High light scatter percentage of red cells|High light scatter reticulocyte count|Immature fraction of reticulocytes|Mean corpuscular hemoglobin|Mean corpuscular volume|Mean platelet volume|Monocyte count|Monocyte percentage of white cells|Platelet count|Platelet distribution width|Reticulocyte count|Reticulocyte fraction of red cells	.	FAM46C|KIAA0430|MAN1A2|MICAL2|SLC1A5	.	cg03653317|cg04720592|cg09992184|cg10523000|cg20306265|cg20383390|cg22424284|cg23098693|cg24498500|cg25767870|H3K27ac|H3K4me1
KLK1	trans	TENT5C	rs2576570	1:118147675:A:C	0.577096	-0.0521935	19.943	1	118147675	A	C	rs2576570	AL157902.3|FAM46C	Mean platelet volume|Platelet count|Platelet distribution width	.	C6orf25|CCL5|CLU|FAM46C|ITGA2B|NGFRAP1|PF4V1|PF4V1;PF4|PPBP|PROS1|SPARC;LOC100505813|TIMP1|TRAPPC1|TREML1	.	cg04720592|cg06513974|cg09992184|cg20306265|cg23098693|cg25767870
TIMP1	trans	TENT5C	rs1775815	1:118148830:G:T	0.57159	0.06542	17.8395	1	118148830	G	T	rs1775815	AL157902.3|FAM46C	Mean platelet volume|Platelet count|Platelet distribution width	.	C6orf25|CCL5|CLU|FAM46C|ITGA2B|NGFRAP1|PF4V1|PF4V1;PF4|PPBP|PROS1|SPARC;LOC100505813|TIMP1|TRAPPC1|TREML1	.	cg04720592|cg06513974|cg09992184|cg20306265|cg23098693|cg25767870
GP1BA	trans	TENT5C	rs3767809	1:118154831:T:C	0.223431	0.0654487	12.8683	1	118154831	T	C	rs3767809	AL157902.3|FAM46C	Granulocyte percentage of myeloid white cells|High light scatter percentage of red cells|High light scatter reticulocyte count|Immature fraction of reticulocytes|Mean corpuscular hemoglobin|Mean corpuscular volume|Mean platelet volume|Monocyte count|Monocyte percentage of white cells|Platelet count|Platelet distribution width|Plateletcrit|Reticulocyte count|Reticulocyte fraction of red cells	.	ARF1;MIR3620|FAM46C|KIAA0430|MAN1A2|MARCH8|MICAL2|SELK|SLC1A5	.	cg03653317|cg04485988|cg04720592|cg09992184|cg10523000|cg20306265|cg20383390|cg22424284|cg23098693|cg24498500|cg25767870|H3K27ac|H3K4me1
MLN	trans	TENT5C	rs826404	1:118164722:T:C	0.586661	-0.0612464	19.5788	1	118164722	T	C	rs826404	AL157902.3|FAM46C	Mean platelet volume|Platelet count|Platelet distribution width	.	C6orf25|CCL5|CLU|FAM46C|ITGA2B|NGFRAP1|PF4V1|PF4V1;PF4|PPBP|PROS1|SPARC;LOC100505813|TIMP1|TRAPPC1|TREML1	.	cg04720592|cg06513974|cg09992184|cg20306265|cg23098693|cg25767870
KLK10	trans	HSD3BP3	rs4576692	1:120081873:C:T	0.675835	-0.057926	15.3691	1	120081873	C	T	rs4576692	GAPDHP32|GAPDHP58|HSD3B1|HSD3BP1|HSD3BP3	.	.	GAPDHP58|PHGDH|ZNF697	.	cg00464946|cg04087608|cg11530693|cg14476101|cg16246545|cg16322792|cg19096424|cg19496978|cg20485607|cg24482350|cg25216580|H3K27ac
REG4	cis		rs79795228	1:120359286:C:A	0.0174076	0.62938	116.59	1	120359286	C	A	rs79795228	REG4	.	.	.	Regenerating islet-derived protein 4	.
CPA1	trans	ADAM30	rs2641348	1:120437884:A:G	0.110906	-0.0966	16.1906	1	120437884	A	G	rs2641348	ADAM30|NOTCH2|RP11-114O18.1|RP5-1042I8.7	Crohns disease|Diabetes diagnosed by doctor|GIP levels in response to oral glucose tolerance test 120 minutes|Inflammatory bowel disease|Self-reported diabetes|Type 2 diabetes|Type 2 diabetes adjusted for body mass index age gender	.	AL592284.1|GPT2|NBPF14|NBPF15|NOTCH2|NOTCH2;NOTCH2NL;LOC100132495|PARP8|REG4|RP11-495P10.2|RP11-640M9.1|RP5-1042I8.7|SEC22B;NUDT4P1;NUDT4|SLC38A11	Regenerating islet-derived protein 4	cg07814932|cg12121166|cg12633998|cg13474124|cg16166968|cg16989180|cg18089019|cg22774211|cg23131777|cg23267987|cg26196087|cg26799820|cg26933147|H3K4me1
CPB1	trans	NOTCH2	rs2493413	1:120499574:G:A	0.109872	-0.0973664	16.3264	1	120499574	G	A	rs2493413	ADAM30|NOTCH2|RP11-114O18.1|RP5-1042I8.7	Crohns disease|Diabetes diagnosed by doctor|Lymphocyte count|Self-reported diabetes|Type 2 diabetes	.	AL592284.1|GPT2|NBPF14|NBPF15|NOTCH2|NOTCH2;NOTCH2NL;LOC100132495|PARP8|REG4|RP11-495P10.2|RP11-640M9.1|RP5-1042I8.7|SEC22B;NUDT4P1;NUDT4|SLC38A11	Regenerating islet-derived protein 4	cg07814932|cg12121166|cg12633998|cg13474124|cg16166968|cg16989180|cg18089019|cg22774211|cg23131777|cg23267987|cg26196087|cg26799820|cg26933147|H3K4me1
CTRB1	trans	NOTCH2	rs2493413	1:120499574:G:A	0.109871	-0.0725882	10.5072	1	120499574	G	A	rs2493413	ADAM30|NOTCH2|RP11-114O18.1|RP5-1042I8.7	Crohns disease|Diabetes diagnosed by doctor|Lymphocyte count|Self-reported diabetes|Type 2 diabetes	.	AL592284.1|GPT2|NBPF14|NBPF15|NOTCH2|NOTCH2;NOTCH2NL;LOC100132495|PARP8|REG4|RP11-495P10.2|RP11-640M9.1|RP5-1042I8.7|SEC22B;NUDT4P1;NUDT4|SLC38A11	Regenerating islet-derived protein 4	cg07814932|cg12121166|cg12633998|cg13474124|cg16166968|cg16989180|cg18089019|cg22774211|cg23131777|cg23267987|cg26196087|cg26799820|cg26933147|H3K4me1
ACP6	trans	NOTCH2	rs77542178	1:120515032:T:C	0.020536	-0.189011	12.0979	1	120515032	T	C	rs77542178	NOTCH2	.	.	PHGDH	.	.
PRSS2	trans	NOTCH2	rs2487583	1:120518999:G:A	0.108996	-0.0786961	10.6527	1	120518999	G	A	rs2487583	ADAM30|NOTCH2|RP11-114O18.1|RP5-1042I8.7	Diabetes diagnosed by doctor|Diabetes mellitus type 2|Lymphocyte count|Self-reported diabetes|Type 2 diabetes|Type 2 diabetes adjusted for body mass index age gender|Type II diabetes	.	NBPF14|NBPF15|NOTCH2|NOTCH2;NOTCH2NL;LOC100132495|PARP8|REG4|RP11-495P10.2|RP11-640M9.1|RP5-1042I8.7|SEC22B;NUDT4P1;NUDT4|SLC38A11	.	cg07814932|cg12121166|cg12633998|cg13474124|cg16166968|cg16989180|cg18089019|cg22774211|cg23131777|cg23267987|cg26799820|cg26933147|H3K4me1
PPY	trans	NOTCH2	rs1493691	1:120531973:G:A	0.107953	-0.103286	18.1326	1	120531973	G	A	rs1493691	ADAM30|NOTCH2|RP11-114O18.1|RP5-1042I8.7	Diabetes diagnosed by doctor|Lymphocyte count|Self-reported diabetes	.	NOTCH2|NOTCH2;NOTCH2NL;LOC100132495|REG4|RP5-1042I8.7|SEC22B;NUDT4P1;NUDT4	.	cg07814932|cg12121166|cg13474124|cg16166968|cg22774211|cg23131777|cg23267987|cg26933147|H3K4me1
CDH17	trans	NOTCH2	rs12084158	1:120608444:A:G	0.098044	0.0890448	13.9274	1	120608444	A	G	rs12084158	ADAM30|NOTCH2|RP11-114O18.1|RP5-1042I8.7	Diabetes diagnosed by doctor|Lymphocyte count|Self-reported diabetes	.	NOTCH2|NOTCH2;NOTCH2NL;LOC100132495|REG4|RP5-1042I8.7|SEC22B;NUDT4P1;NUDT4	.	cg07814932|cg12121166|cg13474124|cg16166968|cg22774211|cg23131777|cg23267987|cg26933147|H3K4me1
REG4	trans	SRGAP2D	rs587654685	1:120835533:C:T	0.0103607	0.483129	30.1524	1	120835533	C	T	rs587654685	FAM72B	.	.	.	.	.
CD160	trans	EMBP1	rs12562475	1:121268653:C:T	0.10324	-0.122934	21.0082	1	121268653	C	T	rs12562475	EMBP1|LINC01691	.	.	EMBP1|SRGAP2C	.	cg00102266|cg03584182|cg05925577|cg08126392|cg09460082|cg13051013|cg13382985|cg15558102|cg18286997|cg25095934
REG4	trans	RERE	rs147859708	1:143281280:G:A	0.0292817	-0.180055	12.123	1	143281280	G	A	.	.	.	.	.	.	.
REG4	trans	PDE4DIP	rs137872268	1:144879054:T:C	0.0175514	0.261366	20.8239	1	144879054	T	C	rs137872268	PDE4DIP	.	.	.	Regenerating islet-derived protein 4	.
RGMA	trans	HJV	rs147440039	1:145395364:C:G	0.0308985	-0.153402	13.3316	1	145395364	C	G	rs147440039	HFE2|LIX1L	.	.	CD160|RP11-315I20.1	.	.
CD160	cis	CD160	rs9728526	1:145716763:G:A	0.439384	-0.392485	608.214	1	145716763	G	A	rs9728526	CD160|POLR3C|RNF115	Serum urate	.	ANKRD34A|ANKRD35|CD160|GPR89A|GPR89C|NBPF10|NUDT17|PIAS3|PIAS3;NUDT17|POLR3C|RNF115	.	cg00025211|cg00394712|cg06095777|cg06499271|cg07164556|cg08614201|cg10798745|cg11743829|cg12832565|cg15521792|cg15892497|cg16928044|cg20975414|cg25221984|cg26603524|H3K27ac|H3K4me1
ACP6	cis	ACP6	rs2153463	1:147124310:T:G	0.702244	1.012	3297.85	1	147124310	T	G	.	.	.	.	.	.	.
ACP6	trans		rs2999719	1:147758522:T:C	0.929451	0.247488	60.2546	1	147758522	T	C	.	.	.	.	.	.	.
SF3B4	cis	MTMR11	rs12078573	1:149903609:G:A	0.0787149	-0.0974066	11.8618	1	149903609	G	A	rs12078573	BOLA1|HIST2H2AC|HIST2H2BE|MTMR11|OTUD7B|SF3B4|SV2A	Forced vital capacity|Treatment with nitrolingual 400micrograms spray	.	ANP32E|CTSK|CTSS|FCGR1A|FCGR1A;HIST2H2BF;RP11-196G18.21|FCGR1A;RP11-196G18.3|FCGR1B|FCGR1B;FCGR1A;FCGR1C;HIST2H2BF|FCGR1C|HIST2H2BC|HIST2H2BD|HIST2H2BE|HIST2H2BF|HIST2H2BF;HIST2H3D;HIST2H3A;HIST2H3C;HIST2H4B;HIST4H4;HIST2H4A;HIST1H4L;HIST1H4E;HIST1H4B;HIST1H4H;HIST1H4C;HIST1H4J;HIST1H4K;HIST1H4F;HIST1H4D;HIST1H4A;HIST1H4I;HIST2H2AA4;HIST2H2AA3|HIST2H3C;HIST2H2BE|HIST2H4A|HIST2H4A;HIST2H4B;HIST2H2…	Cathepsin S	cg00049691|cg00647004|cg00777271|cg02063165|cg02086349|cg04601296|cg04693014|cg05164968|cg06605933|cg09045105|cg09065135|cg09409398|cg09563216|cg13476072|cg14828411|cg16715831|cg17181476|cg17724175|cg18193268|cg20961007|cg21208744|cg21284400|cg23369564|cg23610373|cg24620905|cg25066665|cg26412688|cg27512510|H3K4me1|Percent-splice-in
SFRP1	trans	CIART	rs2318761	1:150257714:A:G	0.467827	0.0539477	13.5837	1	150257714	A	G	rs2318761	C1orf54|CIART|MRPS21	Ambidextrous|Arm predicted mass left|Atopic dermatitis|Basal metabolic rate|Chronotype|Getting up in morning|Impedance of arm left|Impedance of arm right|Impedance of leg left|Impedance of leg right|Impedance of whole body|Leg fat-free mass left|Leg fat-free mass right|Leg predicted mass left|Leg predicted mass right|Morning or evening person|Morning vs evening chronotype|Pain type experienced in…	.	ADAMTSL4|AL138795.21-3;MRPS21|ANP32E|ARNT|BNIPL|C1orf54|C1ORF54|C1orf54;APH1A|CDC42SE1|CTSK|CTSS|ECM1|FCGR1C|MCL1|MIR4257|MLLT11|MRPS21|RP11-196G18.22|RP11-458I7.4|RP11-54A4.2|RPRD2|SCNM1|TARS2	Cathepsin S	cg00764612|cg01464052|cg02340851|cg02735919|cg02961109|cg03258749|cg03516270|cg03763518|cg03960066|cg04165759|cg04560832|cg06789383|cg07843065|cg08130307|cg08856268|cg09563216|cg09576532|cg09579323|cg11424069|cg11572287|cg11822372|cg15654264|cg16386293|cg17724175|cg18107697|cg19016332|cg25066665|cg25794979|Percent-splice-in
CA14	cis	CIART	rs1122967	1:150258838:C:G	0.510342	0.174373	133.305	1	150258838	C	G	rs1122967	C1orf54|CIART|MRPS21	Allergic disease|Allergic disease asthma hay fever or eczema|Atopic dermatitis|Chronotype|Impedance of leg left|Impedance of leg right|Impedance of whole body|Morning or evening person|Morning vs evening chronotype|Pain type experienced in last month: headache|Plateletcrit|Trunk fat-free mass|Trunk predicted mass|Whole body fat-free mass|Whole body water mass	.	ADAMTSL4|AL138795.21-3;MRPS21|ANP32E|ARNT|BNIPL|C1orf54|C1orf54;APH1A|CDC42SE1|CTSS|ECM1|FCGR1C|HIST2H2BD|MCL1|MLLT11|MRPS21|RP11-196G18.22|RP11-458I7.4|RP11-54A4.2|RPRD2|SCNM1|TARS2	Cathepsin S|Extracellular matrix protein 1|Protein S100-A2	cg00764612|cg01464052|cg02340851|cg02735919|cg02961109|cg03258749|cg03516270|cg03763518|cg03960066|cg04165759|cg04560832|cg07843065|cg08130307|cg08856268|cg09563216|cg09576532|cg09579323|cg11424069|cg11572287|cg11822372|cg15654264|cg17724175|cg18107697|cg25066665|cg25794979|Percent-splice-in
CCL28	trans	RPRD2	rs7535275	1:150354210:A:G	0.132113	-0.0766316	12.2568	1	150354210	A	G	rs7535275	RPRD2	Arm fat mass left|Arm fat mass right|Arm fat-free mass left|Arm fat-free mass right|Arm predicted mass left|Arm predicted mass right|Basal metabolic rate|Body fat percentage|Cause of death: hypertensive heart disease without heart failure|Cause of death: urinary organ, unspecified|Comparative height size at age 10|Forced vital capacity|Height|Hip circumference|Leg fat mass left|Leg fat mass right…	.	ANP32E|BNIPL|C1orf54|C1orf54;APH1A|CDC42SE1|CTSK|ECM1|LINC00568|MCL1|MLLT11|MRPS21|TARS2	.	cg01076495|cg01464052|cg03258749|cg03763518|cg03818307|cg08856268|cg09579323|cg11975019|cg14037218|cg16386293|cg17724175|cg20946037|cg25066665
KRT5	trans	MCL1	rs72656914	1:150552202:C:T	0.0385776	0.282424	51.2292	1	150552202	C	T	rs72656914	ENSA|MCL1	.	.	ADAMTSL4|CDC42SE1|CERS2|CTSK|CTSS|GOLPH3L|HORMAD1|MRPS21	.	cg13201342|cg15448220|cg17724175|cg18016565
CD300E	trans		rs748544288	1:150608320:CAAG:C	0.227541	-0.0638892	14.481	1	150608320	CAAG	C	rs748544288	ENSA	Basophil count|Basophil percentage of granulocytes|Eosinophil count|Eosinophil percentage of granulocytes|Eosinophil percentage of white cells|Granulocyte percentage of myeloid white cells|Lymphocyte count|Mean platelet volume|Monocyte count|Monocyte percentage of white cells|Neutrophil percentage of granulocytes|Neutrophil percentage of white cells|Sum eosinophil basophil counts	.	ANXA9|ARNT|CTSK|CTSS|GABPB2|GOLPH3L|HORMAD1|MCL1|MCL1;ADAMTSL4;C1orf138|MRPS21	.	cg04165759|cg04414720|cg09365446|cg10589385|cg11822372|cg13175981|cg13201342|cg15448220|cg17724175|cg20946037
LILRA5	trans		rs748544288	1:150608320:CAAG:C	0.227243	-0.0674573	14.7231	1	150608320	CAAG	C	rs748544288	ENSA	Basophil count|Basophil percentage of granulocytes|Eosinophil count|Eosinophil percentage of granulocytes|Eosinophil percentage of white cells|Granulocyte percentage of myeloid white cells|Lymphocyte count|Mean platelet volume|Monocyte count|Monocyte percentage of white cells|Neutrophil percentage of granulocytes|Neutrophil percentage of white cells|Sum eosinophil basophil counts	.	ANXA9|ARNT|CTSK|CTSS|GABPB2|GOLPH3L|HORMAD1|MCL1|MCL1;ADAMTSL4;C1orf138|MRPS21	.	cg04165759|cg04414720|cg09365446|cg10589385|cg11822372|cg13175981|cg13201342|cg15448220|cg17724175|cg20946037
CTSS	cis	HORMAD1	rs771911677	1:150688366:AAT:A	0.475262	-0.438831	610.822	1	150688366	AAT	A	rs771911677	HORMAD1	Eosinophil count|Eosinophil percentage of granulocytes|Eosinophil percentage of white cells|Granulocyte percentage of myeloid white cells|Lymphocyte count|Monocyte count|Monocyte percentage of white cells|Neutrophil percentage of granulocytes|Neutrophil percentage of white cells|Sum eosinophil basophil counts	.	ARNT|BNIPL|CERS2|CTSK|CTSS|ECM1|GOLPH3L|HORMAD1|SETDB1	.	.
CTSZ	trans	CTSS	rs41271951	1:150737220:A:G	0.0854027	-0.11099	18.1096	1	150737220	A	G	rs41271951	CTSS|GOLPH3L|HORMAD1	Blood protein levels|Heel bone mineral density|Impedance of leg left|Impedance of leg right|Leg fat-free mass left|Leg fat-free mass right|Leg predicted mass left|Leg predicted mass right|Malignant neoplasm of prostate|Schizophrenia	.	ADAMTSL4|ANP32E|ANXA9|CDC42SE1|CERS2|CERS2;RP11-316M1.12|CLDND1|CTSK|CTSS|ECM1|FAM63A|FAM63A;ANXA9|FCGR1A|FCGR1B;FCGR1A;FCGR1C;HIST2H2BF|LYSMD1|MRPS21|OTUD7B|POGZ|RP11-196G18.22|RP11-196G18.3|RP11-458I7.4|RP11-54A4.2|RPRD2|SCNM1|SELENBP1|SEMA6C|SV2A|TNFAIP8L2	Cathepsin S	cg01076495|cg01464052|cg03818307|cg04414720|cg04601296|cg07929029|cg09365446|cg09563216|cg09579323|cg10589385|cg11822372|cg12974394|cg13181291|cg13320146|cg14037218|cg15448220|cg16386293|cg17724175|cg18016565|cg18611122|cg20817941|cg21859421|cg22823121|cg25066665|cg26058502|cg26891210|H3K27ac|H3K4me1
MSR1	trans	CTSS	rs41271951	1:150737220:A:G	0.0852362	-0.0985615	16.2121	1	150737220	A	G	rs41271951	CTSS|GOLPH3L|HORMAD1	Blood protein levels|Heel bone mineral density|Impedance of leg left|Impedance of leg right|Leg fat-free mass left|Leg fat-free mass right|Leg predicted mass left|Leg predicted mass right|Malignant neoplasm of prostate|Schizophrenia	.	ADAMTSL4|ANP32E|ANXA9|CDC42SE1|CERS2|CERS2;RP11-316M1.12|CLDND1|CTSK|CTSS|ECM1|FAM63A|FAM63A;ANXA9|FCGR1A|FCGR1B;FCGR1A;FCGR1C;HIST2H2BF|LYSMD1|MRPS21|OTUD7B|POGZ|RP11-196G18.22|RP11-196G18.3|RP11-458I7.4|RP11-54A4.2|RPRD2|SCNM1|SELENBP1|SEMA6C|SV2A|TNFAIP8L2	Cathepsin S	cg01076495|cg01464052|cg03818307|cg04414720|cg04601296|cg07929029|cg09365446|cg09563216|cg09579323|cg10589385|cg11822372|cg12974394|cg13181291|cg13320146|cg14037218|cg15448220|cg16386293|cg17724175|cg18016565|cg18611122|cg20817941|cg21859421|cg22823121|cg25066665|cg26058502|cg26891210|H3K27ac|H3K4me1
ACVRL1	trans		-	1:150748963:TGAA:T	0.0700263	-0.0946285	11.6558	1	150748963	TGAA	T	.	.	.	.	.	.	.
TNFSF12	trans	ARNT	rs2228099	1:150808889:C:G	0.367119	-0.0608054	16.0472	1	150808889	C	G	rs2228099	ANXA9|ARNT|CERS2|CTSK|CTSS|GOLPH3L|HORMAD1|RP11-235D19.4|RP11-363I22.3|SETDB1	Eosinophil count|Eosinophil percentage of granulocytes|Eosinophil percentage of white cells|Forced vital capacity|Forced vital capacity, best measure|Granulocyte percentage of myeloid white cells|Lymphocyte count|Lymphocyte percentage of white cells|Monocyte count|Monocyte percentage of white cells|Neutrophil percentage of granulocytes|Neutrophil percentage of white cells|Sum eosinophil basophil …	.	ADAMTSL4|ADAMTSL4;C1orf138;LOC100289061|ADAMTSL4;RP11-54A4.2|ANXA9|ARNT|BNIPL|CDC42SE1|CDC42SE1;C1orf56|CERS2|CERS2;RP11-316M1.12|CERS2;SETDB1|CLDN14|CTSK|CTSS|GOLPH3L|HORMAD1|LASS2|LYSMD1|MCL1|MCL1;ADAMTSL4;C1orf138|MLLT11|MRPS21|PRUNE|PSMD4|RP11-235D19.2|RP11-54A4.2|SETDB1|SETDB1;CERS2	Cathepsin S|Fibrinogen	cg00253735|cg00304076|cg00944785|cg01045946|cg02459569|cg02961109|cg04414720|cg05630111|cg07422880|cg07929029|cg08578023|cg09028383|cg09034736|cg09059988|cg09365446|cg10589385|cg10832186|cg10961700|cg12912293|cg12974394|cg13073141|cg13175981|cg13201342|cg13320146|cg13357341|cg13477111|cg13899718|cg14037218|cg15448220|cg17724175|cg18016565|cg18611122|cg18892169|cg19750321|cg20802392|cg20817941|cg2…
TDRKH	cis	TDRKH	rs4845556	1:151744858:G:A	0.481274	0.310402	377.714	1	151744858	G	A	rs4845556	LINGO4|OAZ3|RORC|TDRKH	Self-reported ulcerative colitis	.	CDC42SE1|CTSK|MRPL9|OAZ3|OAZ3;RP11-98D18.2;RP11-98D18.16|OAZ3;TDRKH|RORC|RORC;LINGO4|SNX27|TDRKH	.	cg00036347|cg00295744|cg01062247|cg01427957|cg03431165|cg05927068|cg07092448|cg07112087|cg08893853|cg09251328|cg11157584|cg11690979|cg11803184|cg12582028|cg13201297|cg13496167|cg15673994|cg18019451|cg20686828|cg21712805|cg21965995|cg22719658|cg23864823|cg24153003|cg24158160|cg24503712|cg24545100|cg25112191|cg25202261|cg25363808|cg26050734|Percent-splice-in
S100A11	cis	S100A11	rs3122301	1:152010725:T:A	0.042181	0.323664	72.4774	1	152010725	T	A	rs3122301	AL591893.1|S100A11	Height	.	PMS1|S100A10|S100A11|THEM4	.	cg10069121|cg12280317|cg23107878|cg26320663
FABP9	trans	TCHH	rs36010924	1:152088844:A:G	0.184497	0.366332	351.935	1	152088844	A	G	rs36010924	PUDPP2|S100A11|TCHH|TCHHL1	Hair|Hair morphology|Hair morphology Adolescent|Hair morphology Straight or Curly|Hair morphology Straight Wavy or Curly|Hair or balding pattern: pattern 2|Hair or balding pattern: pattern 3|Hair or balding pattern: pattern 4|Hair shape|Scalp hair shape	.	CSF2RA|FLG-AS1|HRNR|NBPF18P|S100A10|S100A11|THEM4	.	cg01062247|cg01925883|cg03465714|cg03957898|cg05340162|cg09063149|cg10500702|cg10795646|cg13249591|cg13445177|cg13447818|cg13496167|cg16689481|cg16908740|cg18348690|cg20167074|cg20694572|cg21622002|cg22228337|cg22719314|cg24594295|cg24645670|cg25112191|cg25848158|cg26020982|cg26230275|cg26390526
CDHR1	trans	FLG	rs61816761	1:152285861:G:A	0.0233834	0.193908	12.9908	1	152285861	G	A	rs61816761	FLG	Allergic disease|Asthma|Atopic dermatitis|Hayfever, allergic rhinitis or eczema|Impedance of arm left|Impedance of arm right|Impedance of whole body|No blood clot, bronchitis, emphysema, asthma, rhinitis, eczema or allergy diagnosed by doctor|Self-reported asthma|Self-reported eczema or dermatitis|Treatment with aqueous cream bp|Treatment with betnovate cream|Treatment with diprobase cream|Treatm…	.	.	.	cg02754945|cg09127314|cg13498757|cg15025200|cg21280320|cg23107878|cg26320663
CDSN	trans	FLG	rs61816761	1:152285861:G:A	0.0236299	0.555114	139.419	1	152285861	G	A	rs61816761	FLG	Allergic disease|Asthma|Atopic dermatitis|Hayfever, allergic rhinitis or eczema|Impedance of arm left|Impedance of arm right|Impedance of whole body|No blood clot, bronchitis, emphysema, asthma, rhinitis, eczema or allergy diagnosed by doctor|Self-reported asthma|Self-reported eczema or dermatitis|Treatment with aqueous cream bp|Treatment with betnovate cream|Treatment with diprobase cream|Treatm…	.	.	.	cg02754945|cg09127314|cg13498757|cg15025200|cg21280320|cg23107878|cg26320663
DSG3	trans	FLG	rs61816761	1:152285861:G:A	0.0236492	0.239224	23.2189	1	152285861	G	A	rs61816761	FLG	Allergic disease|Asthma|Atopic dermatitis|Hayfever, allergic rhinitis or eczema|Impedance of arm left|Impedance of arm right|Impedance of whole body|No blood clot, bronchitis, emphysema, asthma, rhinitis, eczema or allergy diagnosed by doctor|Self-reported asthma|Self-reported eczema or dermatitis|Treatment with aqueous cream bp|Treatment with betnovate cream|Treatment with diprobase cream|Treatm…	.	.	.	cg02754945|cg09127314|cg13498757|cg15025200|cg21280320|cg23107878|cg26320663
FGFBP1	trans	FLG	rs61816761	1:152285861:G:A	0.0236397	0.173168	11.519	1	152285861	G	A	rs61816761	FLG	Allergic disease|Asthma|Atopic dermatitis|Hayfever, allergic rhinitis or eczema|Impedance of arm left|Impedance of arm right|Impedance of whole body|No blood clot, bronchitis, emphysema, asthma, rhinitis, eczema or allergy diagnosed by doctor|Self-reported asthma|Self-reported eczema or dermatitis|Treatment with aqueous cream bp|Treatment with betnovate cream|Treatment with diprobase cream|Treatm…	.	.	.	cg02754945|cg09127314|cg13498757|cg15025200|cg21280320|cg23107878|cg26320663
KLK14	trans	FLG	rs61816761	1:152285861:G:A	0.0236515	0.168119	12.0866	1	152285861	G	A	rs61816761	FLG	Allergic disease|Asthma|Atopic dermatitis|Hayfever, allergic rhinitis or eczema|Impedance of arm left|Impedance of arm right|Impedance of whole body|No blood clot, bronchitis, emphysema, asthma, rhinitis, eczema or allergy diagnosed by doctor|Self-reported asthma|Self-reported eczema or dermatitis|Treatment with aqueous cream bp|Treatment with betnovate cream|Treatment with diprobase cream|Treatm…	.	.	.	cg02754945|cg09127314|cg13498757|cg15025200|cg21280320|cg23107878|cg26320663
KLK8	trans	FLG	rs61816761	1:152285861:G:A	0.0234998	0.322519	41.2515	1	152285861	G	A	rs61816761	FLG	Allergic disease|Asthma|Atopic dermatitis|Hayfever, allergic rhinitis or eczema|Impedance of arm left|Impedance of arm right|Impedance of whole body|No blood clot, bronchitis, emphysema, asthma, rhinitis, eczema or allergy diagnosed by doctor|Self-reported asthma|Self-reported eczema or dermatitis|Treatment with aqueous cream bp|Treatment with betnovate cream|Treatment with diprobase cream|Treatm…	.	.	.	cg02754945|cg09127314|cg13498757|cg15025200|cg21280320|cg23107878|cg26320663
LGALS7_LGALS7B	trans	FLG	rs61816761	1:152285861:G:A	0.0236785	0.32079	39.7241	1	152285861	G	A	rs61816761	FLG	Allergic disease|Asthma|Atopic dermatitis|Hayfever, allergic rhinitis or eczema|Impedance of arm left|Impedance of arm right|Impedance of whole body|No blood clot, bronchitis, emphysema, asthma, rhinitis, eczema or allergy diagnosed by doctor|Self-reported asthma|Self-reported eczema or dermatitis|Treatment with aqueous cream bp|Treatment with betnovate cream|Treatment with diprobase cream|Treatm…	.	.	.	cg02754945|cg09127314|cg13498757|cg15025200|cg21280320|cg23107878|cg26320663
LY6D	trans	FLG	rs61816761	1:152285861:G:A	0.0236301	0.32006	38.9422	1	152285861	G	A	rs61816761	FLG	Allergic disease|Asthma|Atopic dermatitis|Hayfever, allergic rhinitis or eczema|Impedance of arm left|Impedance of arm right|Impedance of whole body|No blood clot, bronchitis, emphysema, asthma, rhinitis, eczema or allergy diagnosed by doctor|Self-reported asthma|Self-reported eczema or dermatitis|Treatment with aqueous cream bp|Treatment with betnovate cream|Treatment with diprobase cream|Treatm…	.	.	.	cg02754945|cg09127314|cg13498757|cg15025200|cg21280320|cg23107878|cg26320663
WFDC12	trans	FLG	rs61816761	1:152285861:G:A	0.0236796	0.730432	267.484	1	152285861	G	A	rs61816761	FLG	Allergic disease|Asthma|Atopic dermatitis|Hayfever, allergic rhinitis or eczema|Impedance of arm left|Impedance of arm right|Impedance of whole body|No blood clot, bronchitis, emphysema, asthma, rhinitis, eczema or allergy diagnosed by doctor|Self-reported asthma|Self-reported eczema or dermatitis|Treatment with aqueous cream bp|Treatment with betnovate cream|Treatment with diprobase cream|Treatm…	.	.	.	cg02754945|cg09127314|cg13498757|cg15025200|cg21280320|cg23107878|cg26320663
CRNN	cis	FLG-AS1	rs10494275	1:152391567:G:A	0.0713354	-1.18105	1510.26	1	152391567	G	A	rs10494275	CRNN	.	.	CRNN|HRNR|TDRKH|THEM4	.	cg03439811|cg03465714|cg09127314|cg09873164|cg10321714|cg15025200|cg21280320|cg21823605|cg22164207|cg22719314|cg23107878|cg23254163|cg26020982|cg26320663|cg26390526|cg26876637
S100A12	cis	S100A9	rs3014874	1:153337943:G:A	0.264749	-0.234213	176.606	1	153337943	G	A	rs3014874	S100A9	Basophil percentage of granulocytes|Basophil percentage of white cells|Granulocyte percentage of myeloid white cells|Matrix metalloproteinase 8 levels	ADpSGEGDFXAEGGGVR*/glycerol 2-phosphate|Serum ratio of (ADpSGEGDFXAEGGGVR*)/(glycerol 2-phosphate)	EMR3;ITGB1|IL1R2|MAP3K2|S100A12|S100A8|S100A9|SDC2|TSPAN16;RAB3D|ZZEF1	Protein S100-A12	cg01910639|cg02901136|cg03165378|cg03514239|cg05848175|cg06355720|cg08123339|cg08127462|cg09174555|cg11787791|cg11797573|cg15467116|cg20256009|cg23092820|cg23277715|cg23656322|cg25286012|H3K27ac
LCN2	trans	S100A9	rs3014874	1:153337943:G:A	0.264077	0.0748233	18.7676	1	153337943	G	A	rs3014874	S100A9	Basophil percentage of granulocytes|Basophil percentage of white cells|Granulocyte percentage of myeloid white cells|Matrix metalloproteinase 8 levels	ADpSGEGDFXAEGGGVR*/glycerol 2-phosphate|Serum ratio of (ADpSGEGDFXAEGGGVR*)/(glycerol 2-phosphate)	EMR3;ITGB1|IL1R2|MAP3K2|S100A12|S100A8|S100A9|SDC2|TSPAN16;RAB3D|ZZEF1	Protein S100-A12	cg01910639|cg02901136|cg03165378|cg03514239|cg05848175|cg06355720|cg08123339|cg08127462|cg09174555|cg11787791|cg11797573|cg15467116|cg20256009|cg23092820|cg23277715|cg23656322|cg25286012|H3K27ac
TNFRSF10C	trans	S100A9	rs3014874	1:153337943:G:A	0.263983	-0.0439822	10.6859	1	153337943	G	A	rs3014874	S100A9	Basophil percentage of granulocytes|Basophil percentage of white cells|Granulocyte percentage of myeloid white cells|Matrix metalloproteinase 8 levels	ADpSGEGDFXAEGGGVR*/glycerol 2-phosphate|Serum ratio of (ADpSGEGDFXAEGGGVR*)/(glycerol 2-phosphate)	EMR3;ITGB1|IL1R2|MAP3K2|S100A12|S100A8|S100A9|SDC2|TSPAN16;RAB3D|ZZEF1	Protein S100-A12	cg01910639|cg02901136|cg03165378|cg03514239|cg05848175|cg06355720|cg08123339|cg08127462|cg09174555|cg11787791|cg11797573|cg15467116|cg20256009|cg23092820|cg23277715|cg23656322|cg25286012|H3K27ac
S100A4	cis	S100A3	rs34557489	1:153520714:T:TC	0.0504988	0.361702	103.192	1	153520714	T	TC	rs34557489	S100A3	.	.	S100A3	Protein S100-A4|Protein S100-A6	.
S100A16	cis	S100A16	rs9700928	1:153584986:A:C	0.485754	-0.101929	39.7548	1	153584986	A	C	rs9700928	CHTOP|ILF2|NPR1|S100A1|S100A13|S100A14|S100A16|SNAPIN	Plateletcrit	.	CHTOP|CHTOP;RP1-178F15.3|CREB3L4|DENND4B|ILF2|NUP210L|S100A1|S100A1;S100A13|S100A13|S100A13;CHTOP;S100A1|S100A14|S100A16|S100A2|S100A3|S100A6|SLC27A3|SLC39A1|SNAPIN|SNAPIN;ILF2	.	cg00012362|cg01602730|cg01910639|cg02331910|cg02332117|cg02573566|cg03423916|cg04077668|cg04315682|cg04990202|cg05659314|cg06239526|cg06419659|cg07567724|cg07576541|cg07688613|cg07898899|cg08106792|cg08477332|cg10959711|cg10963218|cg11343894|cg12274898|cg12530481|cg13091627|cg13098855|cg13467169|cg13946767|cg14188111|cg14467840|cg15104031|cg15131647|cg15207993|cg15473083|cg15559456|cg16247817|cg1…
IL6R	cis	IL6R	rs4129267	1:154426264:C:T	0.403756	1.09566	4411.69	1	154426264	C	T	rs4129267	IL6R	Allergic disease|Allergic disease asthma hay fever or eczema|Asthma|Atopic dermatitis|Blood protein levels|C reactive protein|C reactive protein levels|C-reactive protein|Cerebrospinal fluid biomarker levels|Cerebrospinal fluid levels of Alzheimers disease related proteins|Circulating C reactive protein|Circulating interleukin 6 IL 6|Circulating soluble interleukin 6 sIL 6|Coronary artery disease…	Decanoylcarnitine/sebacate (decanedioate)|Serum ratio of (decanoylcarnitine)/(sebacate (decanedioate))	ALDH1A1|ASGR2|CTSA|F13A1|FLVCR2|GPBAR1|HTRA1|IL6R|MFSD1|MS4A4A|NRG1|NUP210L|PEA15|SPRY2|TDRD10|UBE2Q1	CRP|D-dimer|IL-6 sRa|Interleukin-6|Interleukin-6 receptor subunit alpha|P08887 protein abundance levels	cg00791854|cg02856953|cg03920003|cg05756780|cg06269322|cg06980173|cg08056629|cg09257526|cg09786420|cg13549904|cg15645757|cg16899920|cg17001401|cg17038417|cg17218026|cg19360104|cg19970699|cg20688791|cg21262032|cg22128197|cg24498305|H3K27ac|Percent-splice-in
OSMR	trans	IL6R	rs2228145	1:154426970:A:C	0.405143	-0.0501986	14.2804	1	154426970	A	C	rs2228145	IL6R	Allergic disease|Allergic disease asthma hay fever or eczema|Asthma|Atopic dermatitis|Blood protein levels|C reactive protein|C reactive protein levels|C-reactive protein|Cerebrospinal fluid biomarker levels|Cerebrospinal fluid levels of Alzheimers disease related proteins|Circulating C reactive protein|Circulating interleukin 6 IL 6|Circulating soluble interleukin 6 sIL 6|Coronary artery disease…	Decanoylcarnitine/sebacate (decanedioate)|Serum ratio of (decanoylcarnitine)/(sebacate (decanedioate))	ALDH1A1|ASGR2|CTSA|F13A1|FLVCR2|GPBAR1|HTRA1|IL6R|MFSD1|MS4A4A|NRG1|NUP210L|PEA15|SPRY2|TDRD10|UBE2Q1	CRP|D-dimer|IL-6 sRa|Interleukin-6|Interleukin-6 receptor subunit alpha|P08887 protein abundance levels	cg00791854|cg02856953|cg03920003|cg05756780|cg06269322|cg06980173|cg08056629|cg09257526|cg09786420|cg13549904|cg15645757|cg16899920|cg17001401|cg17038417|cg17218026|cg19360104|cg19970699|cg20688791|cg21262032|cg22128197|cg24498305|H3K27ac|Percent-splice-in
IL6	trans	IL6R	rs12133641	1:154428283:A:G	0.405679	0.231113	211.25	1	154428283	A	G	rs12133641	IL6R	Abdominal aortic aneurysm|Allergic disease|Allergic disease asthma hay fever or eczema|Asthma|Atopic dermatitis|Blood protein levels|C reactive protein|C reactive protein levels|C-reactive protein|Cerebrospinal fluid biomarker levels|Circulating C reactive protein|Circulating interleukin 6 IL 6|Circulating soluble interleukin 6 sIL 6|Coronary artery disease|Fibrinogen|Fibrinogen levels|Granulocyt…	Decanoylcarnitine/sebacate (decanedioate)|Serum ratio of (decanoylcarnitine)/(sebacate (decanedioate))	ALDH1A1|ASGR2|CTSA|F13A1|FLVCR2|GPBAR1|HTRA1|IL6R|MFSD1|MS4A4A|NRG1|NUP210L|PEA15|SPRY2|TDRD10|UBE2Q1	CRP|D-dimer|IL-6 sRa|Interleukin-6|Interleukin-6 receptor subunit alpha|P08887 protein abundance levels	cg00791854|cg02856953|cg03920003|cg05756780|cg06269322|cg06980173|cg08056629|cg09257526|cg09786420|cg13549904|cg15645757|cg16899920|cg17001401|cg17038417|cg17218026|cg19360104|cg19970699|cg20688791|cg21262032|cg22128197|cg24498305|H3K27ac|Percent-splice-in
LAMP2	trans	ADAR	rs9427104	1:154589232:C:T	0.47963	-0.0554123	13.3964	1	154589232	C	T	rs9427104	ADAR	Height	Glutaroyl carnitine	ADAR|CHRNB2|CHRNB2;ADAR|CHRNB2;RP11-61L14.6	Interleukin-6 receptor subunit alpha	cg03920003|cg06269322|cg09786420|cg11193281|cg12033781|cg12392557|cg13392022|cg13393009|cg17218026|cg24498305|cg25012577|cg27530370|H3K27ac|H3K4me1
PMVK	cis	PMVK	rs114951074	1:154903917:C:T	0.00733364	-0.666472	46.755	1	154903917	C	T	rs114951074	PMVK	Nerve root and plexus disorders|Self-reported thalassaemia	.	.	.	.
NCR1	trans	ZBTB7B	rs181807963	1:154976671:G:T	0.00763748	-0.309887	12.5052	1	154976671	G	T	rs181807963	ZBTB7B	.	.	.	.	.
ADAM15	cis	ADAM15	rs11589479	1:155033308:G:A	0.163112	1.01642	2196.8	1	155033308	G	A	rs11589479	ADAM15	Bring up phlegm or sputum/mucus on most days|Chin dimples|Hematocrit|Hemoglobin concentration|Mosquito bite size|Mouth or teeth dental problems: dentures	.	ADAM15|DAP3|DCST2|EFNA1|EFNA3;EFNA3|GBAP1|GBAP1;GBA|MSTO1|MTX1|MTX1;RP11-263K19.6|MTX1P1|PBXIP1|RIT1|RP11-263K19.4|SHC1|THBS3|THBS3;RP11-263K19.4|YY1AP1	.	cg00103785|cg00449821|cg00577578|cg01019262|cg01178854|cg01554474|cg03351412|cg05778494|cg05790982|cg06221963|cg06418219|cg07207669|cg08472142|cg09359103|cg10017653|cg10196558|cg10802414|cg11491247|cg12436631|cg13069100|cg13808842|cg14171486|cg14375345|cg14528056|cg15204354|cg16171526|cg16318349|cg16680214|cg16905506|cg18804777|cg18832152|cg20065217|cg20311333|cg21199495|cg21596858|cg22678754|cg2…
DSG4	trans	ADAM15	rs11589479	1:155033308:G:A	0.163226	-0.0807586	15.9064	1	155033308	G	A	rs11589479	ADAM15	Bring up phlegm or sputum/mucus on most days|Chin dimples|Hematocrit|Hemoglobin concentration|Mosquito bite size|Mouth or teeth dental problems: dentures	.	ADAM15|DAP3|DCST2|EFNA1|EFNA3;EFNA3|GBAP1|GBAP1;GBA|MSTO1|MTX1|MTX1;RP11-263K19.6|MTX1P1|PBXIP1|RIT1|RP11-263K19.4|SHC1|THBS3|THBS3;RP11-263K19.4|YY1AP1	.	cg00103785|cg00449821|cg00577578|cg01019262|cg01178854|cg01554474|cg03351412|cg05778494|cg05790982|cg06221963|cg06418219|cg07207669|cg08472142|cg09359103|cg10017653|cg10196558|cg10802414|cg11491247|cg12436631|cg13069100|cg13808842|cg14171486|cg14375345|cg14528056|cg15204354|cg16171526|cg16318349|cg16680214|cg16905506|cg18804777|cg18832152|cg20065217|cg20311333|cg21199495|cg21596858|cg22678754|cg2…
EFNA4	cis	EFNA4	rs148289726	1:155039270:C:T	0.00255002	-1.28212	62.5732	1	155039270	C	T	.	.	.	.	.	.	.
AGXT	trans		rs4361977	1:155076079:C:T	0.433192	-0.0599252	15.9136	1	155076079	C	T	rs4361977	EFNA3|Y_RNA	Impedance of leg left|Impedance of leg right|Leg fat-free mass right|Leg predicted mass right|Mouth or teeth dental problems: dentures|Mouth or teeth dental problems: none of the above|Serum magnesium	.	ADAM15|DPM3|EFNA3|EFNA3;EFNA3|GBA|GBAP1|GBAP1;GBA|KRTCAP2|MTX1|MTX1;RP11-263K19.6|MTX1P1|MUC1|RAG1AP1|SLC50A1|THBS3|THBS3;RP11-263K19.4|TRIM46;KRTCAP2|YY1AP1	Trefoil factor 1	cg00103785|cg00449821|cg00577578|cg01019262|cg01554474|cg02834765|cg02992639|cg03006527|cg05778494|cg05790982|cg06639488|cg07207669|cg08170787|cg08185345|cg08947894|cg10017653|cg10093805|cg10196558|cg11491247|cg13069100|cg13808842|cg14171486|cg14375345|cg14528056|cg16171526|cg16269418|cg16905506|cg18832152|cg19233405|cg20311333|cg21038964|cg21199495|cg21609826|cg22049894|cg22500132|cg22531371|cg2…
GRPEL1	trans		rs4361977	1:155076079:C:T	0.433241	-0.0546316	12.5147	1	155076079	C	T	rs4361977	EFNA3|Y_RNA	Impedance of leg left|Impedance of leg right|Leg fat-free mass right|Leg predicted mass right|Mouth or teeth dental problems: dentures|Mouth or teeth dental problems: none of the above|Serum magnesium	.	ADAM15|DPM3|EFNA3|EFNA3;EFNA3|GBA|GBAP1|GBAP1;GBA|KRTCAP2|MTX1|MTX1;RP11-263K19.6|MTX1P1|MUC1|RAG1AP1|SLC50A1|THBS3|THBS3;RP11-263K19.4|TRIM46;KRTCAP2|YY1AP1	Trefoil factor 1	cg00103785|cg00449821|cg00577578|cg01019262|cg01554474|cg02834765|cg02992639|cg03006527|cg05778494|cg05790982|cg06639488|cg07207669|cg08170787|cg08185345|cg08947894|cg10017653|cg10093805|cg10196558|cg11491247|cg13069100|cg13808842|cg14171486|cg14375345|cg14528056|cg16171526|cg16269418|cg16905506|cg18832152|cg19233405|cg20311333|cg21038964|cg21199495|cg21609826|cg22049894|cg22500132|cg22531371|cg2…
EFNA1	cis	EFNA1	rs4390169	1:155106054:A:G	0.519138	0.31404	391.338	1	155106054	A	G	rs4390169	EFNA1|HMGN2P18|KRTCAP2|Y_RNA	Arm fat mass left|Arm fat mass right|Arm fat percentage left|Arm fat percentage right|Crohns disease|Hematocrit|Hemoglobin concentration|Impedance of leg left|Impedance of leg right|Inflammatory bowel disease|Leg fat-free mass left|Leg fat-free mass right|Leg predicted mass left|Leg predicted mass right|Mouth or teeth dental problems: dentures|Mouth or teeth dental problems: none of the above|Myo…	Creatine:Histidine	ADAM15|DAP3|DPM3|EFNA1|EFNA3;EFNA3|FAM189B|FDPS|FDPS;RP11-21N7.2|FDPS;RUSC1-AS1|GBA|GBAP1|GBAP1;GBA|HCN3|KRTCAP2|MTX1|MTX1;RP11-263K19.6|MTX1P1|MUC1|RIT1|RP11-263K19.4|SLC50A1|SYT11|THBS3|THBS3;RP11-263K19.4|TRIM46|TRIM46;KRTCAP2|UBQLN4|YY1AP1	Phosphatidylinositol-glycan-specific phospholipase D|Trefoil factor 1	cg00103785|cg00449821|cg00577578|cg01019262|cg01428953|cg01554474|cg02153340|cg02834765|cg02992639|cg04928693|cg05778494|cg05790982|cg06639488|cg07189204|cg07207669|cg08949192|cg09579413|cg10017653|cg10196558|cg10802414|cg11211259|cg11491247|cg13069100|cg13808842|cg14171486|cg14375345|cg14528056|cg15699386|cg16171526|cg16269418|cg16905506|cg17129435|cg18568145|cg18832152|cg20302637|cg20311333|cg2…
HAO1	trans	EFNA1	rs12904	1:155106697:G:A	0.411044	-0.0576528	14.6877	1	155106697	G	A	rs12904	DPM3|EFNA1|HMGN2P18|KRTCAP2|SLC50A1|Y_RNA	Arm fat mass left|Arm fat mass right|Arm fat-free mass left|Arm predicted mass left|Arm predicted mass right|Basal metabolic rate|Body mass index|Gastric cancer|Hematocrit|Hip circumference|Impedance of leg left|Impedance of leg right|Impedance of whole body|Leg fat-free mass left|Leg fat-free mass right|Leg predicted mass left|Leg predicted mass right|Mouth or teeth dental problems: dentures|Mou…	.	ADAM15|DAP3|DPM3|EFNA1|EFNA3;EFNA3|GBA|GBAP1|GBAP1;GBA|hsa-mir;THBS3|KRTCAP2|MTX1|MTX1;RP11-263K19.6|MTX1P1|MUC1|RP11-263K19.4|SLC50A1|THBS3|THBS3;RP11-263K19.4|TRIM46;KRTCAP2|YY1AP1	.	cg00103785|cg00449821|cg00577578|cg01019262|cg01554474|cg02834765|cg02992639|cg03006527|cg05778494|cg05790982|cg06639488|cg07207669|cg08170787|cg08185345|cg08472142|cg08574629|cg10017653|cg10196558|cg10802414|cg11211259|cg11491247|cg13069100|cg13808842|cg14171486|cg14375345|cg14528056|cg15487600|cg15699386|cg16171526|cg16269418|cg16905506|cg18832152|cg20311333|cg21038964|cg21199495|cg21609826|cg2…
HAVCR1	trans	MUC1	rs2070803	1:155157715:A:G	0.425648	0.048741	15.1828	1	155157715	A	G	rs2070803	MTX1|THBS3|TRIM46	Arm fat-free mass left|Arm fat-free mass right|Arm predicted mass left|Arm predicted mass right|Basal metabolic rate|Diffuse type gastric cancer|Forced vital capacity|Forced vital capacity, best measure|Hematocrit|Hemoglobin concentration|Impedance of arm left|Impedance of arm right|Impedance of leg left|Impedance of leg right|Impedance of whole body|Leg fat-free mass left|Leg fat-free mass right…	.	ADAM15|DAP3|DPM3|EFNA3;EFNA3|FDPS|GBA|GBAP1|GBAP1;GBA|HCN3|hsa-mir;THBS3|KRTCAP2|MTX1|MTX1;AL713999.28;RP11-263K19.9;GBA|MTX1;RP11-263K19.6|MTX1P1|MUC1|RIT1|RP11-263K19.4|SEMA4A|THBS3|THBS3;RP11-263K19.4|TRIM46|UBQLN4|YY1AP1	.	cg00103785|cg00449821|cg00577578|cg01019262|cg02992639|cg03006527|cg04928693|cg05778494|cg05790982|cg07189204|cg07207669|cg08170787|cg08574629|cg08949192|cg09037777|cg10017653|cg10142848|cg10196558|cg10802414|cg11211259|cg11491247|cg12688265|cg13069100|cg13804478|cg13808842|cg14171486|cg14375345|cg14528056|cg15685922|cg15699386|cg17129435|cg17284865|cg18568145|cg18832152|cg20311333|cg21038964|cg2…
ALPP	trans	MUC1	rs12743084	1:155161168:C:G	0.54188	0.0620126	20.1487	1	155161168	C	G	rs12743084	GBAP1|MTX1|MUC1|THBS3	Body mass index|Crohns disease|Esophageal cancer and gastric cancer|Gastric cancer|Gastric cancer all types|Gastric cancer noncardia|Hematocrit|Hemoglobin concentration|Hypomagnesemia|Illnesses of mother: none of the above, group 2|Impedance of leg left|Impedance of leg right|Inflammatory bowel disease|Leg fat-free mass left|Leg fat-free mass right|Leg predicted mass left|Leg predicted mass right…	.	ADAM15|DAP3|DPM3|EFNA1|EFNA3;EFNA3|FAM189B|FDPS|FDPS;RP11-21N7.2|FDPS;RUSC1-AS1|GBA|GBA;GBAP1|GBAP|GBAP1|GBAP1;GBA|HCN3|HIST1H2BD|HIST1H3H|KRTCAP2|MTX1|MTX1;RP11-263K19.6|MTX1P1|MUC1|RAB25|RIT1|RP11-263K19.4|RP11-29H23.5|RUSC1-AS1|SEMA4A|SYT11|THBS3|THBS3;RP11-263K19.4|TRIM46|TRIM46;KRTCAP2|UBQLN4|YY1AP1	Trefoil factor 1	cg00103785|cg00449821|cg00577578|cg01019262|cg01428953|cg01554474|cg02153340|cg02834765|cg02992639|cg03471346|cg03489965|cg04928693|cg05778494|cg05790982|cg06200634|cg06639488|cg07189204|cg07207669|cg08170787|cg08949192|cg09037777|cg09579413|cg10017653|cg10142848|cg10196558|cg10619342|cg10802414|cg11211259|cg11491247|cg11736940|cg12688265|cg13069100|cg13808842|cg14171486|cg14375345|cg14528056|cg1…
FOLR1	trans	THBS3	rs423144	1:155169355:G:T	0.425308	0.0556129	14.3319	1	155169355	G	T	rs423144	MTX1|THBS3|TRIM46	Arm fat-free mass left|Arm fat-free mass right|Arm predicted mass left|Arm predicted mass right|Basal metabolic rate|Diffuse type gastric cancer|Forced vital capacity|Forced vital capacity, best measure|Hematocrit|Hemoglobin concentration|Impedance of arm left|Impedance of arm right|Impedance of leg left|Impedance of leg right|Impedance of whole body|Leg fat-free mass left|Leg fat-free mass right…	.	ADAM15|DAP3|DPM3|EFNA3;EFNA3|FDPS|GBA|GBAP1|GBAP1;GBA|HCN3|KRTCAP2|MTX1|MTX1;RP11-263K19.6|MTX1P1|MUC1|RIT1|RP11-263K19.4|SEMA4A|THBS3|THBS3;RP11-263K19.4|TRIM46|UBQLN4|YY1AP1	.	cg00103785|cg00449821|cg00577578|cg01019262|cg02992639|cg03006527|cg04928693|cg05778494|cg05790982|cg07189204|cg07207669|cg08170787|cg08574629|cg08949192|cg09037777|cg10017653|cg10142848|cg10196558|cg10802414|cg11211259|cg11491247|cg12688265|cg13069100|cg13804478|cg13808842|cg14171486|cg14375345|cg14528056|cg15685922|cg15699386|cg17129435|cg17284865|cg18568145|cg18832152|cg20311333|cg21038964|cg2…
KLK1	trans	THBS3	rs423144	1:155169355:G:T	0.425307	0.0484664	17.7131	1	155169355	G	T	rs423144	MTX1|THBS3|TRIM46	Arm fat-free mass left|Arm fat-free mass right|Arm predicted mass left|Arm predicted mass right|Basal metabolic rate|Diffuse type gastric cancer|Forced vital capacity|Forced vital capacity, best measure|Hematocrit|Hemoglobin concentration|Impedance of arm left|Impedance of arm right|Impedance of leg left|Impedance of leg right|Impedance of whole body|Leg fat-free mass left|Leg fat-free mass right…	.	ADAM15|DAP3|DPM3|EFNA3;EFNA3|FDPS|GBA|GBAP1|GBAP1;GBA|HCN3|KRTCAP2|MTX1|MTX1;RP11-263K19.6|MTX1P1|MUC1|RIT1|RP11-263K19.4|SEMA4A|THBS3|THBS3;RP11-263K19.4|TRIM46|UBQLN4|YY1AP1	.	cg00103785|cg00449821|cg00577578|cg01019262|cg02992639|cg03006527|cg04928693|cg05778494|cg05790982|cg07189204|cg07207669|cg08170787|cg08574629|cg08949192|cg09037777|cg10017653|cg10142848|cg10196558|cg10802414|cg11211259|cg11491247|cg12688265|cg13069100|cg13804478|cg13808842|cg14171486|cg14375345|cg14528056|cg15685922|cg15699386|cg17129435|cg17284865|cg18568145|cg18832152|cg20311333|cg21038964|cg2…
SFTPD	trans	THBS3	rs2075571	1:155174106:C:T	0.424345	0.0414198	12.7048	1	155174106	C	T	rs2075571	MTX1|THBS3|TRIM46	Arm fat-free mass left|Arm fat-free mass right|Arm predicted mass left|Arm predicted mass right|Basal metabolic rate|Diffuse type gastric cancer|Forced vital capacity|Forced vital capacity, best measure|Hematocrit|Hemoglobin concentration|Impedance of arm left|Impedance of arm right|Impedance of leg left|Impedance of leg right|Impedance of whole body|Leg fat-free mass left|Leg fat-free mass right…	.	ADAM15|DAP3|DPM3|EFNA3;EFNA3|FDPS|GBA|GBAP1|GBAP1;GBA|HCN3|KRTCAP2|MTX1|MTX1;RP11-263K19.6|MTX1P1|MUC1|RIT1|RP11-263K19.4|SEMA4A|THBS3|THBS3;RP11-263K19.4|TRIM46|UBQLN4|YY1AP1	.	cg00103785|cg00449821|cg00577578|cg01019262|cg02992639|cg03006527|cg04928693|cg05778494|cg05790982|cg07189204|cg07207669|cg08170787|cg08574629|cg08949192|cg09037777|cg10017653|cg10142848|cg10196558|cg10802414|cg11211259|cg11491247|cg12688265|cg13069100|cg13804478|cg13808842|cg14171486|cg14375345|cg14528056|cg15685922|cg15699386|cg17129435|cg17284865|cg18568145|cg18832152|cg20311333|cg21038964|cg2…
GAL	trans	MTX1	rs760077	1:155178782:A:T	0.604592	-0.0810392	29.7552	1	155178782	A	T	rs760077	HMGN2P18|MTX1	Arm fat mass left|Arm fat mass right|Arm fat percentage left|Arm fat percentage right|Basal metabolic rate|Body mass index|Hematocrit|Hemoglobin concentration|Illnesses of mother: none of the above, group 2|Impedance of leg left|Impedance of leg right|Impedance of whole body|Leg fat-free mass left|Leg fat-free mass right|Leg predicted mass left|Leg predicted mass right|Mouth or teeth dental probl…	.	ADAM15|DAP3|DPM3|EFNA1|EFNA3;EFNA3|FAM189B|FDPS|FDPS;RP11-21N7.2|FDPS;RUSC1-AS1|GBA|GBA;GBAP1|GBAP1|GBAP1;GBA|HCN3|HIST1H2BD|HIST1H3H|KRTCAP2|MSTO2P|MTX1|MTX1;RP11-263K19.6|MTX1P1|MUC1|RAB25|RIT1|RP11-263K19.4|RUSC1-AS1|SCAMP3|SEMA4A|SLC50A1|SYT11|THBS3|THBS3;RP11-263K19.4|TRIM46|TSPAN31|UBQLN4|YY1AP1	N-terminal pro-BNP|Trefoil factor 1	cg00449821|cg00577578|cg00930306|cg01019262|cg01391297|cg01428953|cg01554474|cg02153340|cg02516288|cg02834765|cg02992639|cg03379131|cg04928693|cg05778494|cg05790982|cg06639488|cg07189204|cg07207669|cg08170787|cg08949192|cg09579413|cg10017653|cg10142848|cg10196558|cg10802414|cg11211259|cg12436631|cg12663426|cg12688265|cg13069100|cg13804478|cg13808842|cg14171486|cg14375345|cg14528056|cg15685922|cg1…
GKN1	trans	MTX1	rs760077	1:155178782:A:T	0.604688	-0.0518022	10.6423	1	155178782	A	T	rs760077	HMGN2P18|MTX1	Arm fat mass left|Arm fat mass right|Arm fat percentage left|Arm fat percentage right|Basal metabolic rate|Body mass index|Hematocrit|Hemoglobin concentration|Illnesses of mother: none of the above, group 2|Impedance of leg left|Impedance of leg right|Impedance of whole body|Leg fat-free mass left|Leg fat-free mass right|Leg predicted mass left|Leg predicted mass right|Mouth or teeth dental probl…	.	ADAM15|DAP3|DPM3|EFNA1|EFNA3;EFNA3|FAM189B|FDPS|FDPS;RP11-21N7.2|FDPS;RUSC1-AS1|GBA|GBA;GBAP1|GBAP1|GBAP1;GBA|HCN3|HIST1H2BD|HIST1H3H|KRTCAP2|MSTO2P|MTX1|MTX1;RP11-263K19.6|MTX1P1|MUC1|RAB25|RIT1|RP11-263K19.4|RUSC1-AS1|SCAMP3|SEMA4A|SLC50A1|SYT11|THBS3|THBS3;RP11-263K19.4|TRIM46|TSPAN31|UBQLN4|YY1AP1	N-terminal pro-BNP|Trefoil factor 1	cg00449821|cg00577578|cg00930306|cg01019262|cg01391297|cg01428953|cg01554474|cg02153340|cg02516288|cg02834765|cg02992639|cg03379131|cg04928693|cg05778494|cg05790982|cg06639488|cg07189204|cg07207669|cg08170787|cg08949192|cg09579413|cg10017653|cg10142848|cg10196558|cg10802414|cg11211259|cg12436631|cg12663426|cg12688265|cg13069100|cg13804478|cg13808842|cg14171486|cg14375345|cg14528056|cg15685922|cg1…
PM20D1	trans	MTX1	rs760077	1:155178782:A:T	0.604906	-0.0732691	21.1001	1	155178782	A	T	rs760077	HMGN2P18|MTX1	Arm fat mass left|Arm fat mass right|Arm fat percentage left|Arm fat percentage right|Basal metabolic rate|Body mass index|Hematocrit|Hemoglobin concentration|Illnesses of mother: none of the above, group 2|Impedance of leg left|Impedance of leg right|Impedance of whole body|Leg fat-free mass left|Leg fat-free mass right|Leg predicted mass left|Leg predicted mass right|Mouth or teeth dental probl…	.	ADAM15|DAP3|DPM3|EFNA1|EFNA3;EFNA3|FAM189B|FDPS|FDPS;RP11-21N7.2|FDPS;RUSC1-AS1|GBA|GBA;GBAP1|GBAP1|GBAP1;GBA|HCN3|HIST1H2BD|HIST1H3H|KRTCAP2|MSTO2P|MTX1|MTX1;RP11-263K19.6|MTX1P1|MUC1|RAB25|RIT1|RP11-263K19.4|RUSC1-AS1|SCAMP3|SEMA4A|SLC50A1|SYT11|THBS3|THBS3;RP11-263K19.4|TRIM46|TSPAN31|UBQLN4|YY1AP1	N-terminal pro-BNP|Trefoil factor 1	cg00449821|cg00577578|cg00930306|cg01019262|cg01391297|cg01428953|cg01554474|cg02153340|cg02516288|cg02834765|cg02992639|cg03379131|cg04928693|cg05778494|cg05790982|cg06639488|cg07189204|cg07207669|cg08170787|cg08949192|cg09579413|cg10017653|cg10142848|cg10196558|cg10802414|cg11211259|cg12436631|cg12663426|cg12688265|cg13069100|cg13804478|cg13808842|cg14171486|cg14375345|cg14528056|cg15685922|cg1…
TFF1	trans	MTX1	rs760077	1:155178782:A:T	0.604909	-0.0962643	40.6681	1	155178782	A	T	rs760077	HMGN2P18|MTX1	Arm fat mass left|Arm fat mass right|Arm fat percentage left|Arm fat percentage right|Basal metabolic rate|Body mass index|Hematocrit|Hemoglobin concentration|Illnesses of mother: none of the above, group 2|Impedance of leg left|Impedance of leg right|Impedance of whole body|Leg fat-free mass left|Leg fat-free mass right|Leg predicted mass left|Leg predicted mass right|Mouth or teeth dental probl…	.	ADAM15|DAP3|DPM3|EFNA1|EFNA3;EFNA3|FAM189B|FDPS|FDPS;RP11-21N7.2|FDPS;RUSC1-AS1|GBA|GBA;GBAP1|GBAP1|GBAP1;GBA|HCN3|HIST1H2BD|HIST1H3H|KRTCAP2|MSTO2P|MTX1|MTX1;RP11-263K19.6|MTX1P1|MUC1|RAB25|RIT1|RP11-263K19.4|RUSC1-AS1|SCAMP3|SEMA4A|SLC50A1|SYT11|THBS3|THBS3;RP11-263K19.4|TRIM46|TSPAN31|UBQLN4|YY1AP1	N-terminal pro-BNP|Trefoil factor 1	cg00449821|cg00577578|cg00930306|cg01019262|cg01391297|cg01428953|cg01554474|cg02153340|cg02516288|cg02834765|cg02992639|cg03379131|cg04928693|cg05778494|cg05790982|cg06639488|cg07189204|cg07207669|cg08170787|cg08949192|cg09579413|cg10017653|cg10142848|cg10196558|cg10802414|cg11211259|cg12436631|cg12663426|cg12688265|cg13069100|cg13804478|cg13808842|cg14171486|cg14375345|cg14528056|cg15685922|cg1…
TFF2	trans	MTX1	rs760077	1:155178782:A:T	0.60454	-0.101259	43.4264	1	155178782	A	T	rs760077	HMGN2P18|MTX1	Arm fat mass left|Arm fat mass right|Arm fat percentage left|Arm fat percentage right|Basal metabolic rate|Body mass index|Hematocrit|Hemoglobin concentration|Illnesses of mother: none of the above, group 2|Impedance of leg left|Impedance of leg right|Impedance of whole body|Leg fat-free mass left|Leg fat-free mass right|Leg predicted mass left|Leg predicted mass right|Mouth or teeth dental probl…	.	ADAM15|DAP3|DPM3|EFNA1|EFNA3;EFNA3|FAM189B|FDPS|FDPS;RP11-21N7.2|FDPS;RUSC1-AS1|GBA|GBA;GBAP1|GBAP1|GBAP1;GBA|HCN3|HIST1H2BD|HIST1H3H|KRTCAP2|MSTO2P|MTX1|MTX1;RP11-263K19.6|MTX1P1|MUC1|RAB25|RIT1|RP11-263K19.4|RUSC1-AS1|SCAMP3|SEMA4A|SLC50A1|SYT11|THBS3|THBS3;RP11-263K19.4|TRIM46|TSPAN31|UBQLN4|YY1AP1	N-terminal pro-BNP|Trefoil factor 1	cg00449821|cg00577578|cg00930306|cg01019262|cg01391297|cg01428953|cg01554474|cg02153340|cg02516288|cg02834765|cg02992639|cg03379131|cg04928693|cg05778494|cg05790982|cg06639488|cg07189204|cg07207669|cg08170787|cg08949192|cg09579413|cg10017653|cg10142848|cg10196558|cg10802414|cg11211259|cg12436631|cg12663426|cg12688265|cg13069100|cg13804478|cg13808842|cg14171486|cg14375345|cg14528056|cg15685922|cg1…
CST6	trans	GBAP1	rs2990223	1:155184975:A:G	0.605432	-0.0506906	11.4746	1	155184975	A	G	rs2990223	HMGN2P18|MTX1	Arm fat mass left|Arm fat mass right|Arm fat percentage left|Arm fat percentage right|Basal metabolic rate|Body mass index|Hematocrit|Hemoglobin concentration|Illnesses of mother: none of the above, group 2|Impedance of leg left|Impedance of leg right|Impedance of whole body|Leg fat-free mass left|Leg fat-free mass right|Leg predicted mass left|Leg predicted mass right|Mouth or teeth dental probl…	.	ADAM15|DAP3|DPM3|EFNA1|EFNA3;EFNA3|FAM189B|FDPS|FDPS;RP11-21N7.2|FDPS;RUSC1-AS1|GBA|GBA;GBAP1|GBAP1|GBAP1;GBA|HCN3|HIST1H2BD|HIST1H3H|KRTCAP2|MSTO2P|MTX1|MTX1;RP11-263K19.6|MTX1P1|MUC1|RAB25|RIT1|RP11-263K19.4|RUSC1-AS1|SCAMP3|SEMA4A|SLC50A1|SYT11|THBS3|THBS3;RP11-263K19.4|TRIM46|TSPAN31|UBQLN4|YY1AP1	N-terminal pro-BNP|Trefoil factor 1	cg00449821|cg00577578|cg00930306|cg01019262|cg01391297|cg01428953|cg01554474|cg02153340|cg02516288|cg02834765|cg02992639|cg03379131|cg04928693|cg05778494|cg05790982|cg06639488|cg07189204|cg07207669|cg08170787|cg08949192|cg09579413|cg10017653|cg10142848|cg10196558|cg10802414|cg11211259|cg12436631|cg12663426|cg12688265|cg13069100|cg13804478|cg13808842|cg14171486|cg14375345|cg14528056|cg15685922|cg1…
NELL1	trans	GBAP1	rs2990223	1:155184975:A:G	0.60512	0.061379	17.0569	1	155184975	A	G	rs2990223	HMGN2P18|MTX1	Arm fat mass left|Arm fat mass right|Arm fat percentage left|Arm fat percentage right|Basal metabolic rate|Body mass index|Hematocrit|Hemoglobin concentration|Illnesses of mother: none of the above, group 2|Impedance of leg left|Impedance of leg right|Impedance of whole body|Leg fat-free mass left|Leg fat-free mass right|Leg predicted mass left|Leg predicted mass right|Mouth or teeth dental probl…	.	ADAM15|DAP3|DPM3|EFNA1|EFNA3;EFNA3|FAM189B|FDPS|FDPS;RP11-21N7.2|FDPS;RUSC1-AS1|GBA|GBA;GBAP1|GBAP1|GBAP1;GBA|HCN3|HIST1H2BD|HIST1H3H|KRTCAP2|MSTO2P|MTX1|MTX1;RP11-263K19.6|MTX1P1|MUC1|RAB25|RIT1|RP11-263K19.4|RUSC1-AS1|SCAMP3|SEMA4A|SLC50A1|SYT11|THBS3|THBS3;RP11-263K19.4|TRIM46|TSPAN31|UBQLN4|YY1AP1	N-terminal pro-BNP|Trefoil factor 1	cg00449821|cg00577578|cg00930306|cg01019262|cg01391297|cg01428953|cg01554474|cg02153340|cg02516288|cg02834765|cg02992639|cg03379131|cg04928693|cg05778494|cg05790982|cg06639488|cg07189204|cg07207669|cg08170787|cg08949192|cg09579413|cg10017653|cg10142848|cg10196558|cg10802414|cg11211259|cg12436631|cg12663426|cg12688265|cg13069100|cg13804478|cg13808842|cg14171486|cg14375345|cg14528056|cg15685922|cg1…
SELPLG	trans	GBAP1	rs2990223	1:155184975:A:G	0.604729	0.143138	87.6611	1	155184975	A	G	rs2990223	HMGN2P18|MTX1	Arm fat mass left|Arm fat mass right|Arm fat percentage left|Arm fat percentage right|Basal metabolic rate|Body mass index|Hematocrit|Hemoglobin concentration|Illnesses of mother: none of the above, group 2|Impedance of leg left|Impedance of leg right|Impedance of whole body|Leg fat-free mass left|Leg fat-free mass right|Leg predicted mass left|Leg predicted mass right|Mouth or teeth dental probl…	.	ADAM15|DAP3|DPM3|EFNA1|EFNA3;EFNA3|FAM189B|FDPS|FDPS;RP11-21N7.2|FDPS;RUSC1-AS1|GBA|GBA;GBAP1|GBAP1|GBAP1;GBA|HCN3|HIST1H2BD|HIST1H3H|KRTCAP2|MSTO2P|MTX1|MTX1;RP11-263K19.6|MTX1P1|MUC1|RAB25|RIT1|RP11-263K19.4|RUSC1-AS1|SCAMP3|SEMA4A|SLC50A1|SYT11|THBS3|THBS3;RP11-263K19.4|TRIM46|TSPAN31|UBQLN4|YY1AP1	N-terminal pro-BNP|Trefoil factor 1	cg00449821|cg00577578|cg00930306|cg01019262|cg01391297|cg01428953|cg01554474|cg02153340|cg02516288|cg02834765|cg02992639|cg03379131|cg04928693|cg05778494|cg05790982|cg06639488|cg07189204|cg07207669|cg08170787|cg08949192|cg09579413|cg10017653|cg10142848|cg10196558|cg10802414|cg11211259|cg12436631|cg12663426|cg12688265|cg13069100|cg13804478|cg13808842|cg14171486|cg14375345|cg14528056|cg15685922|cg1…
ANXA10	trans	GBAP1	rs139558368	1:155195071:ATTAT:A	0.429019	0.0511896	10.8698	1	155195071	ATTAT	A	rs139558368	GBAP1	Hematocrit|Hemoglobin concentration|Red blood cell count	.	.	N-terminal pro-BNP|Trefoil factor 1	.
SCAMP3	cis	SCAMP3	rs1142287	1:155230131:C:T	0.257279	-0.0826849	21.9191	1	155230131	C	T	rs1142287	CLK2|FAM189B|FDPS|HCN3|PKLR|SCAMP3	Body mass index|Body mass index females|Creatinine in urine|Crohns disease|Inflammatory bowel disease	.	ADAM15|AL713999.1|DAP3|DAP3;YY1AP1|FAM189B|FDPS|FDPS;RP11-21N7.2|FDPS;RUSC1-AS1|GBA|GBA;GBAP1|GBAP1|GBAP1;GBA|HCN3|HIST1H2AE|HIST1H2BD|HIST1H2BH|HIST1H3H|KRTCAP2|MSTO1|MSTO2P|MTX1|MTX1;RP11-263K19.6|MTX1P1|MUC1|PKLR|RAB25|RIT1|RP11-263K19.4|RP11-29H23.5|RUSC1|RUSC1-AS1|SCAMP3|SYT11|THBS3|THBS3;RP11-263K19.4|TRIM46|UBQLN4|UBQLN4P1|YY1AP1	.	cg00577578|cg01019262|cg01391297|cg01554474|cg01971813|cg02153340|cg02834765|cg03054909|cg03489965|cg04859929|cg05778494|cg05790982|cg06200634|cg06221963|cg07189204|cg07207669|cg08170787|cg08574629|cg08949192|cg09037777|cg09359103|cg09579413|cg10017653|cg10142848|cg10196558|cg10802414|cg11211259|cg11216632|cg11736940|cg12033273|cg12436631|cg13795986|cg13808842|cg14171486|cg14375345|cg14528056|cg1…
PKLR	cis	ASH1L	rs77350683	1:155484430:T:C	0.067728	-0.361097	133.244	1	155484430	T	C	rs77350683	ASH1L|DAP3P1	High light scatter percentage of red cells|High light scatter reticulocyte count|Reticulocyte count|Reticulocyte fraction of red cells	.	ADAM15|DAP3|DAP3;YY1AP1|DCST1|FDPS|FDPS;RP11-21N7.2|FDPS;RUSC1-AS1|GBA|GBAP1|GBAP1;GBA|HCN3|HIST1H3H;HIST1H3F;HIST1H3B;HIST1H3J;HIST1H3G;HIST1H3I;HIST1H3E;HIST1H3C;HIST1H3D;HIST1H3A|MSTO1|MSTO1;MSTO2P|MSTO2P|MTX1|MTX1;RP11-263K19.6|MTX1P1|PKLR|RIT1|SEMA4A|SYT11|THBS3|THBS3;RP11-263K19.4|UBQLN4|YY1AP1	Retroviral-like aspartic protease 1	cg00577578|cg01971813|cg02834765|cg05778494|cg06221963|cg06418219|cg07189204|cg08005692|cg08170787|cg08574629|cg08949192|cg09037777|cg09579413|cg10802414|cg11736940|cg14160151|cg14375345|cg14528056|cg18568145|cg19516515|cg20311333|cg22941637|cg23589035|cg24006126|cg24544490|H3K27ac|Percent-splice-in
SOD2	trans	GLMP	rs1570805	1:156264648:C:T	0.112131	0.0852457	13.207	1	156264648	C	T	rs1570805	CCT3|GLMP|PAQR6	.	.	C1orf85|C1ORF85|C1orf85;TMEM79|CCT3|PAQR6|PCSK2|SEMA4A|SMG5|SYT11|TMEM79|TMEM79;C1orf85	.	cg01583940|cg01646665|cg01721149|cg05532239|cg06497051|cg07234388|cg07384080|cg09996284|cg10046892|cg10096929|cg10585648|cg11519176|cg11580676|cg12036877|cg12267069|cg12303685|cg12664795|cg13282594|cg14663278|cg15122621|cg16558208|cg17419597|cg18973101|cg18993334|cg20302342|cg20570016|cg21003380|cg23729443|cg24674445|cg24843609|Percent-splice-in
FCGR3B	trans	CCT3	-	1:156293055:CCATT:C	0.504201	0.0792412	26.5885	1	156293055	CCATT	C	.	.	.	.	.	.	.
TNFRSF10C	trans	CCT3	rs3762281	1:156304782:A:G	0.503797	0.0789264	41.3413	1	156304782	A	G	rs3762281	CCT3|GLMP|PAQR6|PMF1-BGLAP|SMG5|VHLL	HbA1c	.	BGLAP|C1orf85|C1orf85;TMEM79|CCT3|CTSD;IFITM10|EGR2|IL1RN|LMNA|LRRC15|PAQR6|RHBG|RPS6KA1|SEMA4A|SLC25A44|SMG5|TMEM79|TMEM79;C1orf85|TSR2	.	cg01646665|cg03712798|cg05532239|cg06497051|cg06882877|cg06970220|cg07234388|cg08656082|cg08881019|cg09996284|cg10046892|cg10096929|cg10199857|cg10585648|cg11519176|cg11580676|cg11734019|cg12036877|cg12303685|cg12664795|cg13282594|cg14219900|cg14500718|cg14663278|cg15685922|cg16558208|cg17419597|cg17453456|cg18973101|cg18993334|cg19238380|cg19372602|cg20302342|cg20333836|cg21003380|cg23729443|cg2…
CCN4	trans	MEF2D	rs2274319	1:156450873:T:C	0.652855	-0.0498483	12.2038	1	156450873	T	C	rs2274319	MEF2D	Body mass index|Impedance of arm left|Medication for pain relief, constipation, heartburn: none of the above|Medication for pain relief, constipation, heartburn: paracetamol|Migraine|Migraine without aura|Pain type experienced in last month: headache|Platelet count|Plateletcrit|Pulse rate|Self-reported migraine	.	C21orf7|CALD1|LGALSL|MEF2D|THBS1|TMEM79	.	cg01937068|cg02232839|cg06759845|cg07794409|cg08548089|cg08943375|cg09796170|cg10323725|cg11739633|cg12267069|cg12689752|cg13849999|cg14087168|cg15150034|cg15723874|cg15820574|cg16908770|cg17036007|cg18854398|cg21877565|cg23217622|cg26121730
CXCL5	trans	MEF2D	rs2274319	1:156450873:T:C	0.65234	-0.0512729	11.6428	1	156450873	T	C	rs2274319	MEF2D	Body mass index|Impedance of arm left|Medication for pain relief, constipation, heartburn: none of the above|Medication for pain relief, constipation, heartburn: paracetamol|Migraine|Migraine without aura|Pain type experienced in last month: headache|Platelet count|Plateletcrit|Pulse rate|Self-reported migraine	.	C21orf7|CALD1|LGALSL|MEF2D|THBS1|TMEM79	.	cg01937068|cg02232839|cg06759845|cg07794409|cg08548089|cg08943375|cg09796170|cg10323725|cg11739633|cg12267069|cg12689752|cg13849999|cg14087168|cg15150034|cg15723874|cg15820574|cg16908770|cg17036007|cg18854398|cg21877565|cg23217622|cg26121730
SERPINE1	trans	MEF2D	rs2274319	1:156450873:T:C	0.652844	-0.0582067	13.4924	1	156450873	T	C	rs2274319	MEF2D	Body mass index|Impedance of arm left|Medication for pain relief, constipation, heartburn: none of the above|Medication for pain relief, constipation, heartburn: paracetamol|Migraine|Migraine without aura|Pain type experienced in last month: headache|Platelet count|Plateletcrit|Pulse rate|Self-reported migraine	.	C21orf7|CALD1|LGALSL|MEF2D|THBS1|TMEM79	.	cg01937068|cg02232839|cg06759845|cg07794409|cg08548089|cg08943375|cg09796170|cg10323725|cg11739633|cg12267069|cg12689752|cg13849999|cg14087168|cg15150034|cg15723874|cg15820574|cg16908770|cg17036007|cg18854398|cg21877565|cg23217622|cg26121730
TIMP3	trans	MEF2D	rs2274319	1:156450873:T:C	0.653009	-0.0615583	18.0358	1	156450873	T	C	rs2274319	MEF2D	Body mass index|Impedance of arm left|Medication for pain relief, constipation, heartburn: none of the above|Medication for pain relief, constipation, heartburn: paracetamol|Migraine|Migraine without aura|Pain type experienced in last month: headache|Platelet count|Plateletcrit|Pulse rate|Self-reported migraine	.	C21orf7|CALD1|LGALSL|MEF2D|THBS1|TMEM79	.	cg01937068|cg02232839|cg06759845|cg07794409|cg08548089|cg08943375|cg09796170|cg10323725|cg11739633|cg12267069|cg12689752|cg13849999|cg14087168|cg15150034|cg15723874|cg15820574|cg16908770|cg17036007|cg18854398|cg21877565|cg23217622|cg26121730
VEGFA	trans	MEF2D	rs2274319	1:156450873:T:C	0.652824	-0.0556277	16.3761	1	156450873	T	C	rs2274319	MEF2D	Body mass index|Impedance of arm left|Medication for pain relief, constipation, heartburn: none of the above|Medication for pain relief, constipation, heartburn: paracetamol|Migraine|Migraine without aura|Pain type experienced in last month: headache|Platelet count|Plateletcrit|Pulse rate|Self-reported migraine	.	C21orf7|CALD1|LGALSL|MEF2D|THBS1|TMEM79	.	cg01937068|cg02232839|cg06759845|cg07794409|cg08548089|cg08943375|cg09796170|cg10323725|cg11739633|cg12267069|cg12689752|cg13849999|cg14087168|cg15150034|cg15723874|cg15820574|cg16908770|cg17036007|cg18854398|cg21877565|cg23217622|cg26121730
MMP1	trans		rs12136856	1:156473114:C:G	0.652922	0.0939084	39.5156	1	156473114	C	G	rs12136856	MEF2D	Body mass index|Height|Impedance of arm left|Impedance of arm right|Medication for pain relief, constipation, heartburn: none of the above|Medication for pain relief, constipation, heartburn: paracetamol|Migraine without aura|Pain type experienced in last month: headache|Platelet count|Plateletcrit|Pulse rate|Self-reported migraine	.	C21orf7|CALD1|LGALSL|MEF2D|THBS1|TMEM79	.	cg01937068|cg02232839|cg06759845|cg07794409|cg08548089|cg08943375|cg09796170|cg10323725|cg11739633|cg12267069|cg12689752|cg13849999|cg14087168|cg15150034|cg15723874|cg15820574|cg16908770|cg17036007|cg18854398|cg21877565|cg23217622|cg26121730
BCAN	cis	BCAN	rs2365715	1:156615114:A:G	0.389679	-0.233142	200.175	1	156615114	A	G	rs2365715	BCAN	.	.	APOA1BP|BCAN|C1orf85|PAQR6|SEMA4A|SMG5|TTC24	Brevican core protein	cg00330370|cg01010328|cg01561528|cg03712798|cg04127455|cg09182138|cg09319828|cg10640435|cg12656815|cg12689752|cg15208197|cg15934095|cg16564525|cg20299670|cg22439792|cg23949901
HDGF	cis	MRPL24	rs3806417	1:156711623:C:A	0.334822	1.14327	4576.27	1	156711623	C	A	rs3806417	HDGF|ISG20L2|MRPL24|RP11-66D17.5|RRNAD1	HDL cholesterol|HDL cholesterol levels|High density lipoprotein|Platelet count|Plateletcrit	.	C1orf66|CRABP2|HDGF|HDGFP1|ISG20L2|MRPL24|RRNAD1	.	cg00008446|cg00346446|cg00577202|cg00867472|cg01416295|cg05809481|cg06872172|cg06961289|cg09274826|cg09888330|cg10811945|cg12356261|cg12656815|cg14155849|cg16728114|cg19377421|cg19599803|cg22808351|cg24474319|cg25630380|H3K4me1
WFDC12	trans	HDGF	rs12030654	1:156721032:T:A	0.332064	0.0553327	17.4913	1	156721032	T	A	rs12030654	HDGF|ISG20L2|MRPL24|RP11-66D17.5|RRNAD1	HDL cholesterol|HDL cholesterol levels|High density lipoprotein|Platelet count|Plateletcrit	.	C1orf66|CRABP2|HDGF|HDGFP1|ISG20L2|MRPL24|RRNAD1	.	cg00008446|cg00346446|cg00577202|cg00867472|cg01416295|cg05809481|cg06355129|cg06872172|cg06961289|cg09274826|cg09888330|cg10811945|cg11723801|cg12080906|cg12356261|cg12636369|cg12656815|cg13470735|cg14155849|cg15124109|cg16728114|cg16736018|cg19377421|cg19599803|cg22808351|cg24474319|cg25630380|H3K4me1
APP	trans	PEAR1	rs12086222	1:156869630:G:C	0.111256	0.0833999	11.8768	1	156869630	G	C	rs12086222	PEAR1	Impedance of whole body|Mean platelet volume	.	ARHGEF11|LRRC71|PEAR1	Sushi, von Willebrand factor type A, EGF and pentraxin domain-containing protein 1	cg00383735|cg00497172|cg01429408|cg01960096|cg02453208|cg02671646|cg06188545|cg06940505|cg07025432|cg08480098|cg08685714|cg09356509|cg09854709|cg11594940|cg12604331|cg13224583|cg16596889|cg20948486|cg22396033|cg22966950|cg24995976|cg25149551|cg26575633
ANGPT1	trans	PEAR1	rs12041331	1:156869714:G:A	0.0859919	-0.0996504	13.4254	1	156869714	G	A	rs12041331	PEAR1	Mean platelet volume|Platelet aggregation|Platelet aggregation in response to ADP 2um|Platelet aggregation in response to ADP 3um|Platelet aggregation in response to ADP 3um2um|Platelet aggregation in response to epinephrine EC50|Platelet aggregation in response to epinephrine EC502um|Platelet count|Platelet distribution width|Platelet response with aspirin and clopidogrel|Polyuria	.	PEAR1	Amyloid beta A4 protein|Brain-derived neurotrophic factor|CUGBP Elav-like family member 2|Dickkopf-related protein 4|DnaJ homolog subfamily B member 11|Neutrophil-activating peptide 2|Peroxisome proliferator-activated receptor alpha|Plasminogen activator inhibitor 1|Platelet endothelial aggregation receptor 1|Platelet-derived growth factor subunit B	cg02453208|cg06940505|cg08480098|cg09854709|cg12604331|H3K4me1
CCL28	trans	PEAR1	rs6671171	1:156871318:G:A	0.111168	0.0838678	12.582	1	156871318	G	A	rs6671171	PEAR1	Impedance of whole body|Mean platelet volume|Platelet distribution width	.	ARHGEF11|LRRC71|PEAR1	Sushi, von Willebrand factor type A, EGF and pentraxin domain-containing protein 1	cg00383735|cg00497172|cg01429408|cg01960096|cg02453208|cg02671646|cg06188545|cg08480098|cg08685714|cg09356509|cg09854709|cg11594940|cg12604331|cg13224583|cg16596889|cg20948486|cg22396033|cg22966950|cg24995976|cg25149551|cg26575633
PDGFA	trans	PEAR1	rs6671171	1:156871318:G:A	0.111273	0.0828703	11.9613	1	156871318	G	A	rs6671171	PEAR1	Impedance of whole body|Mean platelet volume|Platelet distribution width	.	ARHGEF11|LRRC71|PEAR1	Sushi, von Willebrand factor type A, EGF and pentraxin domain-containing protein 1	cg00383735|cg00497172|cg01429408|cg01960096|cg02453208|cg02671646|cg06188545|cg08480098|cg08685714|cg09356509|cg09854709|cg11594940|cg12604331|cg13224583|cg16596889|cg20948486|cg22396033|cg22966950|cg24995976|cg25149551|cg26575633
PDGFB	trans	PEAR1	rs75699653	1:156871995:C:T	0.0237721	0.163015	10.806	1	156871995	C	T	rs75699653	PEAR1	Mean platelet volume	.	PEAR1	.	cg06188545|cg20948486|cg22731637
TIMP1	trans	PEAR1	rs12407843	1:156873727:G:A	0.110479	0.093361	14.8857	1	156873727	G	A	rs12407843	PEAR1	Impedance of whole body|Mean platelet volume|Platelet distribution width	.	ARHGEF11|LRRC71|PEAR1	Sushi, von Willebrand factor type A, EGF and pentraxin domain-containing protein 1	cg00383735|cg00497172|cg01429408|cg01960096|cg02453208|cg02671646|cg06188545|cg08480098|cg08685714|cg09356509|cg09854709|cg11594940|cg12604331|cg13224583|cg16596889|cg20948486|cg22396033|cg22966950|cg24995976|cg25149551|cg26575633
NID1	trans	PEAR1	rs41267433	1:156874421:C:G	0.111141	0.0820793	12.0043	1	156874421	C	G	rs41267433	PEAR1	Impedance of whole body|Mean platelet volume|Platelet distribution width	.	ARHGEF11|LRRC71|PEAR1	Sushi, von Willebrand factor type A, EGF and pentraxin domain-containing protein 1	cg00383735|cg00497172|cg01429408|cg01960096|cg02453208|cg02671646|cg06188545|cg08480098|cg08685714|cg09356509|cg09854709|cg11594940|cg12604331|cg13224583|cg16596889|cg20948486|cg22396033|cg22966950|cg24995976|cg25149551|cg26575633
SPARC	trans	PEAR1	-	1:156881054:TCTCC:T	0.0971596	0.0901831	12.0044	1	156881054	TCTCC	T	.	.	.	.	.	.	.
PEAR1	cis	PEAR1	rs4661012	1:156885491:T:G	0.361478	-0.209734	164.654	1	156885491	T	G	rs4661012	ARHGEF11|PEAR1	Mean platelet volume|Platelet distribution width	.	ARHGEF11|LRRC71|PEAR1	Platelet endothelial aggregation receptor 1|Sushi, von Willebrand factor type A, EGF and pentraxin domain-containing protein 1	cg00497172|cg01588592|cg01960096|cg02453208|cg05118587|cg06188545|cg06374307|cg08480098|cg08525207|cg09854709|cg11143399|cg12604331|cg13224583|cg14265075|cg16294641|cg19022717|cg19237923|cg20948486|cg26543539|cg26614154|H3K27ac|H3K4me1
FCRL5	cis	FCRL5	-	1:157513770:GA:G	0.213587	-0.491052	696.146	1	157513770	GA	G	.	.	.	.	.	.	.
FCRL3	cis	FCRL3	rs7522061	1:157668390:T:C	0.483482	0.961047	3501.39	1	157668390	T	C	rs7522061	FCRL3|VDAC1P9	Blood protein levels|Graves disease|IgA deficiency|Major depressive disorder|Monocyte count|Multiple sclerosis|Persistent TRAb autoantibody positive Graves disease|Positivity for ZnT8A in Type 1 diabetes|Positivity for ZnT8RA in Type 1 diabetes|Positivity for ZnT8WA in Type 1 diabetes|Rheumatoid arthritis|Selective IgA deficiency	Hydroxyisovaleroyl carnitine/threitol|Serum ratio of (hydroxyisovaleroyl carnitine)/(threitol)	FCRL1|FCRL2|FCRL3|FCRL3;RP11-367J7.2|FCRL3;RP11-367J7.3|FCRL5|NPBWR1|PLXNB2|RP11-367J7.2|RP11-367J7.3|TNFRSF13B	CD5 antigen-like|Fc receptor-like protein 1|Fc receptor-like protein 3|Fc receptor-like protein 4	cg01612158|cg05766896|cg05777583|cg05956521|cg07184316|cg08786003|cg09340639|cg11139878|cg15202552|cg15761405|cg17134153|cg18268488|cg19602479|cg20674248|cg24881910|cg25259754|cg27578760|H3K27ac|H3K4me1
AZU1	trans	VDAC1P9	rs2210918	1:157692985:T:C	0.47223	0.0519816	11.7563	1	157692985	T	C	rs2210918	FCRL2|FCRL3|RP11-367J7.4|VDAC1P9	Rheumatoid arthritis	.	FCRL1|FCRL2|FCRL3|FCRL3;RP11-367J7.2|FCRL3;RP11-367J7.3|FCRL5|RP11-367J7.2|RP11-367J7.3	CD5 antigen-like|Fc receptor-like protein 1|Fc receptor-like protein 3|Fc receptor-like protein 4	cg01612158|cg05766896|cg05777583|cg05956521|cg07184316|cg08786003|cg09340639|cg11139878|cg17134153|cg18268488|cg19602479|cg24881910|cg25259754|cg26421805|cg27578760|H3K27ac|H3K4me1
FCRL2	cis	FCRL2	rs12568320	1:157744004:A:G	0.167895	0.764417	1345.81	1	157744004	A	G	rs12568320	FCRL1|FCRL2	.	.	FCRL1|FCRL2|FCRL3|FCRL3;RP11-367J7.2|FCRL3;RP11-367J7.3|FCRL5|RP11-367J7.2|RP11-367J7.3	CD5 antigen-like|Fc receptor-like protein 1|Fc receptor-like protein 3|Fc receptor-like protein 4	cg05777583|cg05956521|cg07184316|cg08786003|cg09340639|cg17134153|cg18268488|cg19602479|cg24881910|cg25259754|cg26421805|H3K27ac|H3K4me1
FCRL1	cis	FCRL1	rs4971154	1:157771880:C:T	0.502844	-0.356342	528.003	1	157771880	C	T	rs4971154	CD5L|FCRL1|FCRL2	Graves disease|Insulinoma associated antigen 2 positive IA 2A Type 1 diabetes|Major depressive disorder|Monocyte count	.	FCRL1|FCRL2|FCRL3|FCRL3;RP11-367J7.2|FCRL3;RP11-367J7.3|FCRL5|RP11-367J7.2|RP11-367J7.3	CD5 antigen-like|Fc receptor-like protein 1|Fc receptor-like protein 3|Fc receptor-like protein 4	cg00929523|cg01612158|cg05766896|cg05777583|cg05956521|cg07184316|cg08786003|cg11139878|cg17134153|cg18268488|cg19602479|cg20674248|cg24881910|cg25259754|cg26365254|cg26421805|H3K4me1
JCHAIN	trans	CD5L	-	1:157800146:TTC:T	0.463751	-0.0704321	20.0968	1	157800146	TTC	T	.	.	.	.	.	.	.
C1QA	trans	CD5L	rs2765501	1:157804648:G:A	0.401272	0.0686297	19.3334	1	157804648	G	A	rs2765501	CD5L|FCRL1	Major depressive disorder|Monocyte count	.	CD1A|FCRL1|FCRL2|FCRL3|FCRL3;RP11-367J7.2|FCRL3;RP11-367J7.3|FCRL5|RP11-367J7.2|RP11-367J7.3	CD5 antigen-like|Fc receptor-like protein 1|Fc receptor-like protein 3|Fc receptor-like protein 4	cg00929523|cg01612158|cg05766896|cg05777583|cg05956521|cg07184316|cg08786003|cg11139878|cg13802736|cg14785609|cg15138125|cg17134153|cg18268488|cg19602479|cg24881910|cg25259754|cg26365254|cg26421805|H3K27ac|H3K4me1
CD1C	cis	CD1C	rs115248892	1:158262619:G:T	0.00265279	-1.61744	122.834	1	158262619	G	T	rs115248892	CD1C	Cause of death: peripheral vascular disease, unspecified	.	.	.	.
CCL11	trans	ACKR1	rs12075	1:159175354:G:A	0.582659	0.0779682	28.1115	1	159175354	G	A	rs12075	ACKR1	Basophil count|Basophil percentage of granulocytes|Basophil percentage of white cells|Chemokine ccl2|Duffy system Fya antigen|Educational attainment|Eotaxin levels|Fasting serum MCP 1 pgmL in children|Granulocyte count|Growth regulated protein alpha levels|Inflammatory biomarkers|Interleukin 8 levels|Leukocyte count|Monocyte chemoattractant protein 1|Monocyte chemoattractant protein 1 in obese ch…	.	AIM2|DARC|FCER1A|OR10J5;FCER1A	C-C motif chemokine 14|C-C motif chemokine 26|C-C motif chemokine 7|Corneodesmosin|Eotaxin	cg03892457|cg04101015|cg07202479|cg07417683|cg08654655|cg09064148|cg15722977|cg20003179|cg21415060|cg23018689|cg24642483|cg25076881|H3K27ac|H3K4me1
CCL13	trans	ACKR1	rs12075	1:159175354:G:A	0.582779	0.222642	209.96	1	159175354	G	A	rs12075	ACKR1	Basophil count|Basophil percentage of granulocytes|Basophil percentage of white cells|Chemokine ccl2|Duffy system Fya antigen|Educational attainment|Eotaxin levels|Fasting serum MCP 1 pgmL in children|Granulocyte count|Growth regulated protein alpha levels|Inflammatory biomarkers|Interleukin 8 levels|Leukocyte count|Monocyte chemoattractant protein 1|Monocyte chemoattractant protein 1 in obese ch…	.	AIM2|DARC|FCER1A|OR10J5;FCER1A	C-C motif chemokine 14|C-C motif chemokine 26|C-C motif chemokine 7|Corneodesmosin|Eotaxin	cg03892457|cg04101015|cg07202479|cg07417683|cg08654655|cg09064148|cg15722977|cg20003179|cg21415060|cg23018689|cg24642483|cg25076881|H3K27ac|H3K4me1
CCL17	trans	ACKR1	rs12075	1:159175354:G:A	0.582972	0.0523575	12.6879	1	159175354	G	A	rs12075	ACKR1	Basophil count|Basophil percentage of granulocytes|Basophil percentage of white cells|Chemokine ccl2|Duffy system Fya antigen|Educational attainment|Eotaxin levels|Fasting serum MCP 1 pgmL in children|Granulocyte count|Growth regulated protein alpha levels|Inflammatory biomarkers|Interleukin 8 levels|Leukocyte count|Monocyte chemoattractant protein 1|Monocyte chemoattractant protein 1 in obese ch…	.	AIM2|DARC|FCER1A|OR10J5;FCER1A	C-C motif chemokine 14|C-C motif chemokine 26|C-C motif chemokine 7|Corneodesmosin|Eotaxin	cg03892457|cg04101015|cg07202479|cg07417683|cg08654655|cg09064148|cg15722977|cg20003179|cg21415060|cg23018689|cg24642483|cg25076881|H3K27ac|H3K4me1
CCL2	trans	ACKR1	rs12075	1:159175354:G:A	0.582988	0.243601	252.114	1	159175354	G	A	rs12075	ACKR1	Basophil count|Basophil percentage of granulocytes|Basophil percentage of white cells|Chemokine ccl2|Duffy system Fya antigen|Educational attainment|Eotaxin levels|Fasting serum MCP 1 pgmL in children|Granulocyte count|Growth regulated protein alpha levels|Inflammatory biomarkers|Interleukin 8 levels|Leukocyte count|Monocyte chemoattractant protein 1|Monocyte chemoattractant protein 1 in obese ch…	.	AIM2|DARC|FCER1A|OR10J5;FCER1A	C-C motif chemokine 14|C-C motif chemokine 26|C-C motif chemokine 7|Corneodesmosin|Eotaxin	cg03892457|cg04101015|cg07202479|cg07417683|cg08654655|cg09064148|cg15722977|cg20003179|cg21415060|cg23018689|cg24642483|cg25076881|H3K27ac|H3K4me1
CCL26	trans	ACKR1	rs12075	1:159175354:G:A	0.582634	0.191067	146.001	1	159175354	G	A	rs12075	ACKR1	Basophil count|Basophil percentage of granulocytes|Basophil percentage of white cells|Chemokine ccl2|Duffy system Fya antigen|Educational attainment|Eotaxin levels|Fasting serum MCP 1 pgmL in children|Granulocyte count|Growth regulated protein alpha levels|Inflammatory biomarkers|Interleukin 8 levels|Leukocyte count|Monocyte chemoattractant protein 1|Monocyte chemoattractant protein 1 in obese ch…	.	AIM2|DARC|FCER1A|OR10J5;FCER1A	C-C motif chemokine 14|C-C motif chemokine 26|C-C motif chemokine 7|Corneodesmosin|Eotaxin	cg03892457|cg04101015|cg07202479|cg07417683|cg08654655|cg09064148|cg15722977|cg20003179|cg21415060|cg23018689|cg24642483|cg25076881|H3K27ac|H3K4me1
CCL7	trans	ACKR1	rs12075	1:159175354:G:A	0.582634	-0.274777	307.52	1	159175354	G	A	rs12075	ACKR1	Basophil count|Basophil percentage of granulocytes|Basophil percentage of white cells|Chemokine ccl2|Duffy system Fya antigen|Educational attainment|Eotaxin levels|Fasting serum MCP 1 pgmL in children|Granulocyte count|Growth regulated protein alpha levels|Inflammatory biomarkers|Interleukin 8 levels|Leukocyte count|Monocyte chemoattractant protein 1|Monocyte chemoattractant protein 1 in obese ch…	.	AIM2|DARC|FCER1A|OR10J5;FCER1A	C-C motif chemokine 14|C-C motif chemokine 26|C-C motif chemokine 7|Corneodesmosin|Eotaxin	cg03892457|cg04101015|cg07202479|cg07417683|cg08654655|cg09064148|cg15722977|cg20003179|cg21415060|cg23018689|cg24642483|cg25076881|H3K27ac|H3K4me1
CCL8	trans	ACKR1	rs12075	1:159175354:G:A	0.582611	-0.199755	226.796	1	159175354	G	A	rs12075	ACKR1	Basophil count|Basophil percentage of granulocytes|Basophil percentage of white cells|Chemokine ccl2|Duffy system Fya antigen|Educational attainment|Eotaxin levels|Fasting serum MCP 1 pgmL in children|Granulocyte count|Growth regulated protein alpha levels|Inflammatory biomarkers|Interleukin 8 levels|Leukocyte count|Monocyte chemoattractant protein 1|Monocyte chemoattractant protein 1 in obese ch…	.	AIM2|DARC|FCER1A|OR10J5;FCER1A	C-C motif chemokine 14|C-C motif chemokine 26|C-C motif chemokine 7|Corneodesmosin|Eotaxin	cg03892457|cg04101015|cg07202479|cg07417683|cg08654655|cg09064148|cg15722977|cg20003179|cg21415060|cg23018689|cg24642483|cg25076881|H3K27ac|H3K4me1
CXCL1	trans	ACKR1	rs12075	1:159175354:G:A	0.583122	0.061862	18.8696	1	159175354	G	A	rs12075	ACKR1	Basophil count|Basophil percentage of granulocytes|Basophil percentage of white cells|Chemokine ccl2|Duffy system Fya antigen|Educational attainment|Eotaxin levels|Fasting serum MCP 1 pgmL in children|Granulocyte count|Growth regulated protein alpha levels|Inflammatory biomarkers|Interleukin 8 levels|Leukocyte count|Monocyte chemoattractant protein 1|Monocyte chemoattractant protein 1 in obese ch…	.	AIM2|DARC|FCER1A|OR10J5;FCER1A	C-C motif chemokine 14|C-C motif chemokine 26|C-C motif chemokine 7|Corneodesmosin|Eotaxin	cg03892457|cg04101015|cg07202479|cg07417683|cg08654655|cg09064148|cg15722977|cg20003179|cg21415060|cg23018689|cg24642483|cg25076881|H3K27ac|H3K4me1
CXCL6	trans	ACKR1	rs12075	1:159175354:G:A	0.582659	0.0837468	32.5764	1	159175354	G	A	rs12075	ACKR1	Basophil count|Basophil percentage of granulocytes|Basophil percentage of white cells|Chemokine ccl2|Duffy system Fya antigen|Educational attainment|Eotaxin levels|Fasting serum MCP 1 pgmL in children|Granulocyte count|Growth regulated protein alpha levels|Inflammatory biomarkers|Interleukin 8 levels|Leukocyte count|Monocyte chemoattractant protein 1|Monocyte chemoattractant protein 1 in obese ch…	.	AIM2|DARC|FCER1A|OR10J5;FCER1A	C-C motif chemokine 14|C-C motif chemokine 26|C-C motif chemokine 7|Corneodesmosin|Eotaxin	cg03892457|cg04101015|cg07202479|cg07417683|cg08654655|cg09064148|cg15722977|cg20003179|cg21415060|cg23018689|cg24642483|cg25076881|H3K27ac|H3K4me1
CXCL8	trans	ACKR1	rs12075	1:159175354:G:A	0.582866	0.138183	77.7692	1	159175354	G	A	rs12075	ACKR1	Basophil count|Basophil percentage of granulocytes|Basophil percentage of white cells|Chemokine ccl2|Duffy system Fya antigen|Educational attainment|Eotaxin levels|Fasting serum MCP 1 pgmL in children|Granulocyte count|Growth regulated protein alpha levels|Inflammatory biomarkers|Interleukin 8 levels|Leukocyte count|Monocyte chemoattractant protein 1|Monocyte chemoattractant protein 1 in obese ch…	.	AIM2|DARC|FCER1A|OR10J5;FCER1A	C-C motif chemokine 14|C-C motif chemokine 26|C-C motif chemokine 7|Corneodesmosin|Eotaxin	cg03892457|cg04101015|cg07202479|cg07417683|cg08654655|cg09064148|cg15722977|cg20003179|cg21415060|cg23018689|cg24642483|cg25076881|H3K27ac|H3K4me1
CCL14	trans	ACKR1	rs13962	1:159175527:G:A	0.177152	0.168429	72.8296	1	159175527	G	A	rs13962	ACKR1	Basophil percentage of granulocytes|Basophil percentage of white cells|C reactive protein|Granulocyte count|IgE in plasma|IgE levels|Immunoglobulin e|Myeloid white cell count|Neutrophil count|Sum basophil neutrophil counts|Sum neutrophil eosinophil counts|White blood cell count	.	AIM2|DARC|FCER1A|LIMD2	C-C motif chemokine 14|Corneodesmosin	cg03892457|cg04101015|cg07417683|cg08134631|cg09064148|cg11975397|cg12265908|cg15722977|cg20003179|cg20944283|cg21415060|cg23018689|cg24642483|H3K27ac|H3K4me1
SPP1	trans	OR10AE1P	rs35085476	1:159550104:T:C	0.0231053	-0.169559	12.0975	1	159550104	T	C	rs35085476	APCS|OR10AE1P|OR10J6P|RP11-740C1.2	.	X - 19141|X-19141	DUSP23|FCER1A|KCNJ9	Serum amyloid P-component	.
FCRL6	cis	FCRL6	rs55650803	1:159783148:C:T	0.192448	-0.889275	1984.74	1	159783148	C	T	rs55650803	FCRL6|SLAMF8	.	.	DUSP23|FCRL6|SLAMF8	Fc receptor-like protein 6	cg00303378|cg00936728|cg05954830|cg07719786|cg10016364|cg12217625|cg14217495|cg17986992|cg21574855|cg22720761|cg24632139|cg25698205|H3K4me1
SLAMF8	cis	SLAMF8	rs34687326	1:159799910:G:A	0.122138	-1.33638	2985.89	1	159799910	G	A	rs34687326	SLAMF8	Crohns disease	.	FCRL6|TAGLN2	.	cg00099427|cg02849695|cg05954830|cg06954855|cg09451092|cg09476130|cg12125780|cg13892570|cg14217495|cg17239103|cg21574855|cg22339338|cg25153824
IGSF8	cis	IGSF8	rs12408242	1:160061934:T:C	0.215346	0.156294	67.0345	1	160061934	T	C	rs12408242	IGSF8	.	.	CASQ1|IGSF8|IGSF8;ATP1A2|KCNJ10|KCNJ10;RP11-226L15.4|NCSTN|POU2F1|RP11-226L15.5|SLAMF6	.	cg00026803|cg01023271|cg05101920|cg06808585|cg07187808|cg08187246|cg08665772|cg09254318|cg13552867|cg14210114|cg15487620|cg15580417|cg16879052|cg19774627|cg20064848|cg20489026|cg22802111|cg23004625|cg25771897|cg27315635
SLAMF6	cis	SLAMF6	rs11265413	1:160460099:T:A	0.202934	-0.214393	116.42	1	160460099	T	A	rs11265413	SLAMF6	.	.	CASQ1|PEA15|SLAMF6	SLAM family member 6	cg01877084
CD84	cis	CD84	rs11265440	1:160553644:A:G	0.917996	-0.201569	50.2733	1	160553644	A	G	rs11265440	CD84|RP11-528G1.2|SLAMF1	.	.	CD84|CD84;AL138930.2	.	cg21454485|cg24691964|cg27304328
SLAMF1	cis	SETP9	rs7535367	1:160638250:G:T	0.139217	-0.139911	37.2555	1	160638250	G	T	rs7535367	RP11-404F10.2|SETP9|SLAMF1	.	.	AL121985.1|RP11-404F10.2|SETP9|SLAMF1	.	cg03950000|cg18881723|cg18886071|cg21920303
CD48	cis	CD48	rs2295615	1:160654758:C:G	0.137319	-0.921536	1608.88	1	160654758	C	G	rs2295615	CD48	.	.	CD48|CD48;RP11-404F10.2|SLAMF1	CD48 antigen	Percent-splice-in
JCHAIN	trans	SLAMF7	-	1:160710073:TA:T	0.671738	0.0546727	11.2045	1	160710073	TA	T	.	.	.	.	.	.	.
SLAMF7	cis	SLAMF7	rs11581248	1:160720074:C:T	0.135732	-0.943705	1601.67	1	160720074	C	T	rs11581248	SLAMF7	.	.	LY9|SLAMF7|TOMM40L|TSTD1|USF1	SLAM family member 7	cg03742629|cg04244970|cg06233073|cg10106388|cg11939496|cg12268344|cg15836912|cg21476940
LY9	cis	LY9	rs12128261	1:160762784:T:G	0.217494	0.597918	958.022	1	160762784	T	G	rs12128261	CD244|LY9	Eosinophil count|Eosinophil percentage of white cells|Lymphocyte count|Lymphocyte percentage of white cells|Sum eosinophil basophil counts	.	CD244|F11R|ITLN1|LY9	Bcl-2-like protein 2|Carbonic anhydrase-related protein 10|Glutathione S-transferase P|NFU1 iron-sulfur cluster scaffold homolog, mitochondrial|Serine/threonine-protein kinase Chk1|SLAM family member 7|SPARC|T-lymphocyte surface antigen Ly-9	cg03742629|cg05138397|cg10094191|cg10106388|cg11161846|cg11939496|cg18865207|cg20255094|cg21476940|Percent-splice-in
CD244	cis	CD244	rs115868021	1:160811374:C:G	0.0057006	-2.16719	434.824	1	160811374	C	G	rs115868021	CD244	Cause of death: home	.	.	SLAM family member 7	.
F11R	cis	ARHGAP30	rs60315407	1:161032805:T:C	0.290903	0.0660724	15.048	1	161032805	T	C	rs60315407	ARHGAP30|USF1	.	.	APOA2|APOA2;AL590714.1|B4GALT3|CD244|F11R|F11R;F11R|F11R;TSTD1|FCER1G|IL13|ITLN2|ITLN2;RP11-544M22.1|LY9|NDUFS2|NIT1;DEDD|PPOX|RP11-544M22.3|TOMM40L|TSTD1|USF1	.	cg00945666|cg01071265|cg04222933|cg04436964|cg05375829|cg06723492|cg06760507|cg07178064|cg09070378|cg10106388|cg11161846|cg11578532|cg11939496|cg12898512|cg14074486|cg15516558|cg17917325|cg20690706|cg21272095|cg21476940|cg22110569|cg24329783|cg24429974|cg24528307|cg24599107|cg24645681|cg24847046
NECTIN4	cis	NECTIN4	rs35434391	1:161049509:G:T	0.116836	-0.445329	329.042	1	161049509	G	T	rs35434391	KLHDC9|NECTIN4	Granulocyte percentage of myeloid white cells|Mean platelet volume|Monocyte percentage of white cells|Platelet distribution width	.	APOA2|APOA2;AL590714.1|ARHGAP30|B4GALT3|FCER1G|FCRLB|NDUFS2|NIT1;DEDD|NR1I3;TOMM40L|PPOX|TOMM40L|TSTD1|USF1	SLAM family member 7	cg00329300|cg00397740|cg02957185|cg04436964|cg06723492|cg06760507|cg07832203|cg11676409|cg11731300|cg13228041|cg15836912|cg19272744|cg20740051|cg24411043|cg24847046
LILRA5	trans	ADAMTS4	rs4233366	1:161159147:C:T	0.268444	0.123315	52.4696	1	161159147	C	T	rs4233366	ADAMTS4|FCER1G	Aggressive periodontitis|Allergic disease|Allergic disease asthma hay fever or eczema|Allergy|Asthma|Hayfever, allergic rhinitis or eczema|Mouth or teeth dental problems: dentures|No blood clot, bronchitis, emphysema, asthma, rhinitis, eczema or allergy diagnosed by doctor|Self-reported asthma|Self-reported hayfever or allergic rhinitis|Sum eosinophil basophil counts	Phospholipids in very large HDL	ADAMTS4|APOA2|APOA2;AL590714.1|B4GALT3|DEDD|F11R;RP11-544M22.4;USF1|FCER1G|NDUFS2|NIT1;DEDD|NR1I3;TOMM40L|PPOX|RP11-122G18.5|RP11-544M22.3|TOMM40L|USF1	Leukocyte immunoglobulin-like receptor subfamily A member 5	cg04436964|cg05659526|cg06723492|cg06760507|cg07356342|cg09070378|cg11676409|cg13853198|cg14074486|cg15358701|cg15516558|cg21272095|cg24429974|cg24465943|cg24847046|cg26394055
COMP	trans	ADAMTS4	rs4233367	1:161163037:T:C	0.608655	-0.0658309	19.2271	1	161163037	T	C	rs4233367	ADAMTS4|NDUFS2	Arm fat mass left|Arm fat mass right|Arm fat percentage left|Arm fat percentage right|Body fat percentage|Hip circumference|Mouth or teeth dental problems: mouth ulcers|Mouth or teeth dental problems: none of the above|Trunk fat mass|Trunk fat percentage|Whole body fat mass	X-10395	ADAMTS4|AL590714.1|APOA2|APOA2;AL590714.1|B4GALT3|CD244|F11R|F11R;RP11-544M22.4;USF1|FCER1G|LY9|NDUFS2|NIT1|NIT1;DEDD|NR1I3;TOMM40L|PPOX|RP11-122G18.5|RP11-544M22.3|TOMM40L|TSTD1|UFC1|USF1	.	cg02957185|cg04436964|cg05062896|cg05375829|cg06649737|cg06723492|cg06760507|cg07178064|cg08545169|cg09070378|cg11676409|cg13473434|cg13853198|cg14074486|cg15516558|cg17132124|cg24329783|cg24429974|cg24465943|cg24528307|cg24847046|cg26394055
CLEC4D	trans	FCER1G	rs2070901	1:161185058:G:T	0.270648	-0.204009	154.762	1	161185058	G	T	rs2070901	ADAMTS4|FCER1G	Aggressive periodontitis|Allergic disease|Allergic disease asthma hay fever or eczema|Allergy|Asthma|Hayfever, allergic rhinitis or eczema|Mouth or teeth dental problems: dentures|No blood clot, bronchitis, emphysema, asthma, rhinitis, eczema or allergy diagnosed by doctor|Self-reported asthma|Self-reported hayfever or allergic rhinitis|Sum eosinophil basophil counts	Phospholipids in very large HDL	ADAMTS4|APOA2|APOA2;AL590714.1|B4GALT3|DEDD|F11R;RP11-544M22.4;USF1|FCER1G|NDUFS2|NIT1;DEDD|NR1I3;TOMM40L|PPOX|RP11-122G18.5|RP11-544M22.3|TOMM40L|USF1	Leukocyte immunoglobulin-like receptor subfamily A member 5	cg04436964|cg05659526|cg06723492|cg06760507|cg07356342|cg09070378|cg11676409|cg13853198|cg14074486|cg15358701|cg15516558|cg21272095|cg24429974|cg24465943|cg24847046|cg26394055
CLEC6A	trans	FCER1G	rs2070901	1:161185058:G:T	0.270219	-0.11939	52.5031	1	161185058	G	T	rs2070901	ADAMTS4|FCER1G	Aggressive periodontitis|Allergic disease|Allergic disease asthma hay fever or eczema|Allergy|Asthma|Hayfever, allergic rhinitis or eczema|Mouth or teeth dental problems: dentures|No blood clot, bronchitis, emphysema, asthma, rhinitis, eczema or allergy diagnosed by doctor|Self-reported asthma|Self-reported hayfever or allergic rhinitis|Sum eosinophil basophil counts	Phospholipids in very large HDL	ADAMTS4|APOA2|APOA2;AL590714.1|B4GALT3|DEDD|F11R;RP11-544M22.4;USF1|FCER1G|NDUFS2|NIT1;DEDD|NR1I3;TOMM40L|PPOX|RP11-122G18.5|RP11-544M22.3|TOMM40L|USF1	Leukocyte immunoglobulin-like receptor subfamily A member 5	cg04436964|cg05659526|cg06723492|cg06760507|cg07356342|cg09070378|cg11676409|cg13853198|cg14074486|cg15358701|cg15516558|cg21272095|cg24429974|cg24465943|cg24847046|cg26394055
FCAR	trans	FCER1G	rs2070901	1:161185058:G:T	0.270648	0.0520606	13.2619	1	161185058	G	T	rs2070901	ADAMTS4|FCER1G	Aggressive periodontitis|Allergic disease|Allergic disease asthma hay fever or eczema|Allergy|Asthma|Hayfever, allergic rhinitis or eczema|Mouth or teeth dental problems: dentures|No blood clot, bronchitis, emphysema, asthma, rhinitis, eczema or allergy diagnosed by doctor|Self-reported asthma|Self-reported hayfever or allergic rhinitis|Sum eosinophil basophil counts	Phospholipids in very large HDL	ADAMTS4|APOA2|APOA2;AL590714.1|B4GALT3|DEDD|F11R;RP11-544M22.4;USF1|FCER1G|NDUFS2|NIT1;DEDD|NR1I3;TOMM40L|PPOX|RP11-122G18.5|RP11-544M22.3|TOMM40L|USF1	Leukocyte immunoglobulin-like receptor subfamily A member 5	cg04436964|cg05659526|cg06723492|cg06760507|cg07356342|cg09070378|cg11676409|cg13853198|cg14074486|cg15358701|cg15516558|cg21272095|cg24429974|cg24465943|cg24847046|cg26394055
LILRA2	trans	FCER1G	rs2070901	1:161185058:G:T	0.270377	0.0655909	18.992	1	161185058	G	T	rs2070901	ADAMTS4|FCER1G	Aggressive periodontitis|Allergic disease|Allergic disease asthma hay fever or eczema|Allergy|Asthma|Hayfever, allergic rhinitis or eczema|Mouth or teeth dental problems: dentures|No blood clot, bronchitis, emphysema, asthma, rhinitis, eczema or allergy diagnosed by doctor|Self-reported asthma|Self-reported hayfever or allergic rhinitis|Sum eosinophil basophil counts	Phospholipids in very large HDL	ADAMTS4|APOA2|APOA2;AL590714.1|B4GALT3|DEDD|F11R;RP11-544M22.4;USF1|FCER1G|NDUFS2|NIT1;DEDD|NR1I3;TOMM40L|PPOX|RP11-122G18.5|RP11-544M22.3|TOMM40L|USF1	Leukocyte immunoglobulin-like receptor subfamily A member 5	cg04436964|cg05659526|cg06723492|cg06760507|cg07356342|cg09070378|cg11676409|cg13853198|cg14074486|cg15358701|cg15516558|cg21272095|cg24429974|cg24465943|cg24847046|cg26394055
FCGR2B	cis	FCGR2A	rs1801274	1:161479745:A:G	0.534914	-0.451992	769.827	1	161479745	A	G	rs1801274	FCGR2A	1c+mDC:%32+; CD1c+ mDC subset (CD32+)|Basophil count|Basophil percentage of granulocytes|Basophil percentage of white cells|Blood protein levels|CD161 on CD4mem; Memory CD4|CD27 on CD4 T; CD4 T|CD27 on CD8 T; CD8 T|CD27 on IgA+B; IgA+ B|CD27 on IgG+B; IgG+ B|CD32 on pDC; pDC|CD4mem:%preTh17 (1); pre-Th17 (CD161+PD1+CCR4+CXCR3-)|CD8:%TM-like; CD8 TM-like (CD27-CD28+CD127+CD244-CDRA+)|Cerebrospinal…	.	ATF6|FCGR2A;FCGR2C|FCGR2B|FCGR2B;FCGR2C|FCGR2B;RP11-25K21.1|FCGR3B|HSPA7|KLF5|RP11-122G18.5|RP11-25K21.5|RP11-5K23.3|SDHC	Glycoprotein V (platelet)|Low affinity immunoglobulin gamma Fc region receptor II-a|Low affinity immunoglobulin gamma Fc region receptor II-a/b|Low affinity immunoglobulin gamma Fc region receptor II-b|Low affinity immunoglobulin gamma Fc region receptor III-B|P12318 protein abundance levels	cg00056433|cg00160981|cg00259886|cg00304520|cg00549451|cg02106043|cg02954704|cg03441844|cg04094791|cg05178502|cg06350097|cg06798661|cg07890827|cg10431340|cg12486814|cg15358701|cg17508302|cg18884942|cg19247228|cg19662687|cg21441507|cg23840854|cg23915527|cg24422489|cg25597117|H3K27ac|Percent-splice-in
CD274	trans	FCGR2A	rs1801274	1:161479745:A:G	0.53489	0.06084	16.7702	1	161479745	A	G	rs1801274	FCGR2A	1c+mDC:%32+; CD1c+ mDC subset (CD32+)|Basophil count|Basophil percentage of granulocytes|Basophil percentage of white cells|Blood protein levels|CD161 on CD4mem; Memory CD4|CD27 on CD4 T; CD4 T|CD27 on CD8 T; CD8 T|CD27 on IgA+B; IgA+ B|CD27 on IgG+B; IgG+ B|CD32 on pDC; pDC|CD4mem:%preTh17 (1); pre-Th17 (CD161+PD1+CCR4+CXCR3-)|CD8:%TM-like; CD8 TM-like (CD27-CD28+CD127+CD244-CDRA+)|Cerebrospinal…	.	ATF6|FCGR2A;FCGR2C|FCGR2B|FCGR2B;FCGR2C|FCGR2B;RP11-25K21.1|FCGR3B|HSPA7|KLF5|RP11-122G18.5|RP11-25K21.5|RP11-5K23.3|SDHC	Glycoprotein V (platelet)|Low affinity immunoglobulin gamma Fc region receptor II-a|Low affinity immunoglobulin gamma Fc region receptor II-a/b|Low affinity immunoglobulin gamma Fc region receptor II-b|Low affinity immunoglobulin gamma Fc region receptor III-B|P12318 protein abundance levels	cg00056433|cg00160981|cg00259886|cg00304520|cg00549451|cg02106043|cg02954704|cg03441844|cg04094791|cg05178502|cg06350097|cg06798661|cg07890827|cg10431340|cg12486814|cg15358701|cg17508302|cg18884942|cg19247228|cg19662687|cg21441507|cg23840854|cg23915527|cg24422489|cg25597117|H3K27ac|Percent-splice-in
FCGR2A	cis	FCGR2A	rs11810143	1:161480649:A:G	0.117425	-1.4599	3419.36	1	161480649	A	G	rs11810143	FCGR2A	1c+mDC:%32+; CD1c+ mDC subset (CD32+)|Hematocrit|Hemoglobin concentration|mDC:%32+; mDC subset (CD32+)|Rheumatoid arthritis	Cholesterol esters in very large HDL|Total cholesterol in very large HDL	ATF6|DUSP12|FCER1G|FCGR2A|FCGR2A;FCGR2C|FCGR2B|FCGR2B;FCGR2C|FCGR2B;RP11-25K21.1|FCGR2C|FCGR3B|HSPA6|HSPA6;HSPA7|HSPA7|PCP4L1|RP11-25K21.5|RP11-5K23.3|RP11-5K23.5|RPL31P11|RPS23P10	Low affinity immunoglobulin gamma Fc region receptor II-a|Low affinity immunoglobulin gamma Fc region receptor II-b|Low affinity immunoglobulin gamma Fc region receptor III-B	cg00160981|cg00259886|cg00304520|cg02106043|cg04094791|cg06350097|cg06955091|cg10431340|cg12643083|cg15358701|cg17508302|cg18154493|cg18298815|cg19907257|cg23840854|cg24422489|cg26015133|Percent-splice-in
CD163	trans	AL590385.2	rs2099684	1:161500130:A:G	0.315348	0.0576944	13.5964	1	161500130	A	G	rs2099684	FCGR3A|HSPA6	Blood protein levels|mDC:%32+; mDC subset (CD32+)|Red blood cell count|Ulcerative colitis	Hyodeoxycholate/theophylline|Serum ratio of (hyodeoxycholate)/(theophylline)	DUSP12|FCGR2A|FCGR2B|FCGR2B;FCGR2C|FCGR2B;RP11-25K21.1|FCGR2C|FCGR3A|FCGR3B|FCGR3B;FCGR3A|FCRLB|HSPA6|HSPA6;AL451067.12|HSPA7|OLFML2B|RP11-122G18.5|RP11-25K21.5|RP11-474I16.1|RP11-5K23.3|RP11-5K23.5|RPL31P11|RPS23P10|RPS23P9	Leucine-rich repeat, immunoglobulin-like domain and transmembrane domain-containing protein 3|Low affinity immunoglobulin gamma Fc region receptor II-a|Low affinity immunoglobulin gamma Fc region receptor II-a/b|Low affinity immunoglobulin gamma Fc region receptor II-b|Low affinity immunoglobulin gamma Fc region receptor III-B|Magnesium transporter NIPA4	cg00259886|cg00304520|cg00714874|cg01335180|cg02106043|cg04094791|cg05178502|cg06350097|cg10431340|cg15358701|cg17508302|cg18154493|cg18889147|cg19247228|cg19907257|cg22678092|cg23691642|cg23915527|cg24052263|cg24422489|cg26015133|cg27495845|H3K27ac|Percent-splice-in
TREM2	trans	RPS23P10	rs10919543	1:161508617:A:G	0.315833	0.0516034	12.1643	1	161508617	A	G	rs10919543	FCGR3A|HSPA6	Blood protein levels|mDC:%32+; mDC subset (CD32+)|Red blood cell count|Ulcerative colitis	Hyodeoxycholate/theophylline|Serum ratio of (hyodeoxycholate)/(theophylline)	DUSP12|FCGR2A|FCGR2B|FCGR2B;FCGR2C|FCGR2B;RP11-25K21.1|FCGR2C|FCGR3A|FCGR3B|FCGR3B;FCGR3A|FCRLB|HSPA6|HSPA6;AL451067.12|HSPA7|OLFML2B|RP11-122G18.5|RP11-25K21.5|RP11-474I16.1|RP11-5K23.3|RP11-5K23.5|RPL31P11|RPS23P10|RPS23P9	Leucine-rich repeat, immunoglobulin-like domain and transmembrane domain-containing protein 3|Low affinity immunoglobulin gamma Fc region receptor II-a|Low affinity immunoglobulin gamma Fc region receptor II-a/b|Low affinity immunoglobulin gamma Fc region receptor II-b|Low affinity immunoglobulin gamma Fc region receptor III-B|Magnesium transporter NIPA4	cg00259886|cg00304520|cg00714874|cg01335180|cg02106043|cg04094791|cg05178502|cg06350097|cg10431340|cg15358701|cg17508302|cg18154493|cg18889147|cg19247228|cg19907257|cg22678092|cg23691642|cg23915527|cg24052263|cg24422489|cg26015133|cg27495845|H3K27ac|Percent-splice-in
ACP5	trans	AL590385.2	rs61801010	1:161542235:A:G	0.106204	0.105137	19.3232	1	161542235	A	G	rs61801010	RP11-25K21.6	.	Cholesterol esters in very large HDL	ATF6|DUSP12|FCER1G|FCGR2A|FCGR2B|FCGR2B;FCGR2C|FCGR2B;RP11-25K21.1|FCGR2C|FCGR3B|FCGR3B;FCGR3A|FCRLA|HSPA6|HSPA7|RP11-25K21.5|RP11-5K23.3|RPL31P11	.	cg00160981|cg00549451|cg04094791|cg05178502|cg06350097|cg06955091|cg11141696|cg15358701|cg18200075|cg19907257|cg24422489|cg26015133
ADGRE2	trans	AL590385.2	rs61801010	1:161542235:A:G	0.106055	0.10059	16.756	1	161542235	A	G	rs61801010	RP11-25K21.6	.	Cholesterol esters in very large HDL	ATF6|DUSP12|FCER1G|FCGR2A|FCGR2B|FCGR2B;FCGR2C|FCGR2B;RP11-25K21.1|FCGR2C|FCGR3B|FCGR3B;FCGR3A|FCRLA|HSPA6|HSPA7|RP11-25K21.5|RP11-5K23.3|RPL31P11	.	cg00160981|cg00549451|cg04094791|cg05178502|cg06350097|cg06955091|cg11141696|cg15358701|cg18200075|cg19907257|cg24422489|cg26015133
ADGRE5	trans	AL590385.2	rs61801010	1:161542235:A:G	0.10615	0.0996637	16.1169	1	161542235	A	G	rs61801010	RP11-25K21.6	.	Cholesterol esters in very large HDL	ATF6|DUSP12|FCER1G|FCGR2A|FCGR2B|FCGR2B;FCGR2C|FCGR2B;RP11-25K21.1|FCGR2C|FCGR3B|FCGR3B;FCGR3A|FCRLA|HSPA6|HSPA7|RP11-25K21.5|RP11-5K23.3|RPL31P11	.	cg00160981|cg00549451|cg04094791|cg05178502|cg06350097|cg06955091|cg11141696|cg15358701|cg18200075|cg19907257|cg24422489|cg26015133
DCTPP1	trans	AL590385.2	rs61801010	1:161542235:A:G	0.106019	0.093465	13.6961	1	161542235	A	G	rs61801010	RP11-25K21.6	.	Cholesterol esters in very large HDL	ATF6|DUSP12|FCER1G|FCGR2A|FCGR2B|FCGR2B;FCGR2C|FCGR2B;RP11-25K21.1|FCGR2C|FCGR3B|FCGR3B;FCGR3A|FCRLA|HSPA6|HSPA7|RP11-25K21.5|RP11-5K23.3|RPL31P11	.	cg00160981|cg00549451|cg04094791|cg05178502|cg06350097|cg06955091|cg11141696|cg15358701|cg18200075|cg19907257|cg24422489|cg26015133
ITGAV	trans	AL590385.2	rs61801010	1:161542235:A:G	0.1061	0.0800459	10.8093	1	161542235	A	G	rs61801010	RP11-25K21.6	.	Cholesterol esters in very large HDL	ATF6|DUSP12|FCER1G|FCGR2A|FCGR2B|FCGR2B;FCGR2C|FCGR2B;RP11-25K21.1|FCGR2C|FCGR3B|FCGR3B;FCGR3A|FCRLA|HSPA6|HSPA7|RP11-25K21.5|RP11-5K23.3|RPL31P11	.	cg00160981|cg00549451|cg04094791|cg05178502|cg06350097|cg06955091|cg11141696|cg15358701|cg18200075|cg19907257|cg24422489|cg26015133
LTBP2	trans	AL590385.2	rs61801010	1:161542235:A:G	0.1063	0.0841287	14.8186	1	161542235	A	G	rs61801010	RP11-25K21.6	.	Cholesterol esters in very large HDL	ATF6|DUSP12|FCER1G|FCGR2A|FCGR2B|FCGR2B;FCGR2C|FCGR2B;RP11-25K21.1|FCGR2C|FCGR3B|FCGR3B;FCGR3A|FCRLA|HSPA6|HSPA7|RP11-25K21.5|RP11-5K23.3|RPL31P11	.	cg00160981|cg00549451|cg04094791|cg05178502|cg06350097|cg06955091|cg11141696|cg15358701|cg18200075|cg19907257|cg24422489|cg26015133
NOTCH3	trans	AL590385.2	rs61801010	1:161542235:A:G	0.1063	0.0987876	16.4093	1	161542235	A	G	rs61801010	RP11-25K21.6	.	Cholesterol esters in very large HDL	ATF6|DUSP12|FCER1G|FCGR2A|FCGR2B|FCGR2B;FCGR2C|FCGR2B;RP11-25K21.1|FCGR2C|FCGR3B|FCGR3B;FCGR3A|FCRLA|HSPA6|HSPA7|RP11-25K21.5|RP11-5K23.3|RPL31P11	.	cg00160981|cg00549451|cg04094791|cg05178502|cg06350097|cg06955091|cg11141696|cg15358701|cg18200075|cg19907257|cg24422489|cg26015133
PDGFRA	trans	AL590385.2	rs61801010	1:161542235:A:G	0.106019	0.14759	33.3719	1	161542235	A	G	rs61801010	RP11-25K21.6	.	Cholesterol esters in very large HDL	ATF6|DUSP12|FCER1G|FCGR2A|FCGR2B|FCGR2B;FCGR2C|FCGR2B;RP11-25K21.1|FCGR2C|FCGR3B|FCGR3B;FCGR3A|FCRLA|HSPA6|HSPA7|RP11-25K21.5|RP11-5K23.3|RPL31P11	.	cg00160981|cg00549451|cg04094791|cg05178502|cg06350097|cg06955091|cg11141696|cg15358701|cg18200075|cg19907257|cg24422489|cg26015133
SEMA7A	trans	AL590385.2	rs61801010	1:161542235:A:G	0.10621	0.0903207	12.9952	1	161542235	A	G	rs61801010	RP11-25K21.6	.	Cholesterol esters in very large HDL	ATF6|DUSP12|FCER1G|FCGR2A|FCGR2B|FCGR2B;FCGR2C|FCGR2B;RP11-25K21.1|FCGR2C|FCGR3B|FCGR3B;FCGR3A|FCRLA|HSPA6|HSPA7|RP11-25K21.5|RP11-5K23.3|RPL31P11	.	cg00160981|cg00549451|cg04094791|cg05178502|cg06350097|cg06955091|cg11141696|cg15358701|cg18200075|cg19907257|cg24422489|cg26015133
SEZ6L	trans	AL590385.2	rs61801010	1:161542235:A:G	0.10608	0.100195	16.1583	1	161542235	A	G	rs61801010	RP11-25K21.6	.	Cholesterol esters in very large HDL	ATF6|DUSP12|FCER1G|FCGR2A|FCGR2B|FCGR2B;FCGR2C|FCGR2B;RP11-25K21.1|FCGR2C|FCGR3B|FCGR3B;FCGR3A|FCRLA|HSPA6|HSPA7|RP11-25K21.5|RP11-5K23.3|RPL31P11	.	cg00160981|cg00549451|cg04094791|cg05178502|cg06350097|cg06955091|cg11141696|cg15358701|cg18200075|cg19907257|cg24422489|cg26015133
VCAM1	trans	AL590385.2	rs61801010	1:161542235:A:G	0.10633	0.120185	21.8001	1	161542235	A	G	rs61801010	RP11-25K21.6	.	Cholesterol esters in very large HDL	ATF6|DUSP12|FCER1G|FCGR2A|FCGR2B|FCGR2B;FCGR2C|FCGR2B;RP11-25K21.1|FCGR2C|FCGR3B|FCGR3B;FCGR3A|FCRLA|HSPA6|HSPA7|RP11-25K21.5|RP11-5K23.3|RPL31P11	.	cg00160981|cg00549451|cg04094791|cg05178502|cg06350097|cg06955091|cg11141696|cg15358701|cg18200075|cg19907257|cg24422489|cg26015133
CDH5	trans	FCGR2C	rs61802301	1:161575149:T:C	0.566264	0.0527885	13.7543	1	161575149	T	C	rs61802301	FCGR2C|HSPA7	Birth weight|Hematocrit|Hemoglobin concentration|Mean platelet volume|Platelet count	.	ATF6|FCGR2B|FCGR2B;FCGR2C|FCGR2B;RP11-25K21.1|FCGR2C|FCGR3A|FCGR3B|FCGR3B;FCGR3A|FCRLB|HSPA6|HSPA7|RP11-474I16.1|RP11-5K23.5	Amelogenin, X isoform|Beta-defensin 123|Low affinity immunoglobulin gamma Fc region receptor II-a|Low affinity immunoglobulin gamma Fc region receptor II-b|Low affinity immunoglobulin gamma Fc region receptor III-B|Multimerin-2|Paired immunoglobulin-like type 2 receptor alpha	cg00160981|cg00396991|cg00714874|cg01335180|cg02106043|cg04094791|cg05033369|cg05178502|cg06350097|cg08527195|cg09846895|cg11174769|cg11251827|cg12648759|cg15358701|cg17036419|cg17508302|cg17887793|cg18298815|cg18761894|cg18884942|cg18889147|cg19735514|cg21546996|cg21864996|cg22504013|cg22678092|cg24074594|cg24192663|cg24422489|cg26015133|cg27495845|H3K27ac|H3K4me1|Percent-splice-in
VCAN	trans	HSPA7	rs3754053	1:161575844:C:G	0.576	0.0531657	14.8314	1	161575844	C	G	rs3754053	FCGR2C|FCGR3B|HSPA7	Birth weight|Hematocrit|Hemoglobin concentration|Mean platelet volume|Platelet count	.	ATF6|FCGR2B|FCGR2B;FCGR2C|FCGR2B;RP11-25K21.1|FCGR2C|FCGR3A|FCGR3B|FCGR3B;FCGR3A|FCRLB|HSPA6|HSPA7|RP11-474I16.1|RP11-5K23.5	Amelogenin, X isoform|Beta-defensin 123|Low affinity immunoglobulin gamma Fc region receptor II-a|Low affinity immunoglobulin gamma Fc region receptor II-b|Low affinity immunoglobulin gamma Fc region receptor III-B|Multimerin-2|Paired immunoglobulin-like type 2 receptor alpha	cg00160981|cg00396991|cg00549451|cg00714874|cg01335180|cg02106043|cg04094791|cg05033369|cg05178502|cg06350097|cg08527195|cg09846895|cg11141696|cg11174769|cg11251827|cg12648759|cg15358701|cg17036419|cg17508302|cg17887793|cg18298815|cg18761894|cg18884942|cg18889147|cg19735514|cg21546996|cg21864996|cg22504013|cg22678092|cg24074594|cg24192663|cg24422489|cg26015133|cg27495845|H3K27ac|H3K4me1|Percent-s…
PODXL2	trans	RPS23P9	rs189026820	1:161586561:G:A	0.137838	0.0744237	11.4998	1	161586561	G	A	rs189026820	FCGR2B|FCGR2C|FCGR3B|HSPA7|RPS23P9	Granulocyte count|Hematocrit|Hemoglobin concentration|Myeloid white cell count|Neutrophil count|Sum basophil neutrophil counts|Sum neutrophil eosinophil counts|White blood cell count	Cholesterol esters in very large HDL|Total cholesterol in very large HDL	ATF6|DUSP12|FCER1G|FCGR2A|FCGR2B|FCGR2B;FCGR2C|FCGR2B;RP11-25K21.1|FCGR2C|FCGR3B|FCGR3B;FCGR3A|FCRLA|HSPA6|HSPA7|RP11-25K21.5|RP11-474I16.1|RP11-5K23.3|RPL31P11|RPS23P10	Amelogenin, X isoform|Leucine-rich repeat, immunoglobulin-like domain and transmembrane domain-containing protein 3|Low affinity immunoglobulin gamma Fc region receptor II-a|Low affinity immunoglobulin gamma Fc region receptor II-b|Low affinity immunoglobulin gamma Fc region receptor III-B|Multimerin-2	cg00160981|cg00549451|cg01550473|cg02106043|cg04094791|cg05178502|cg06350097|cg06955091|cg11141696|cg15358701|cg18200075|cg18298815|cg19907257|cg22026255|cg23691642|cg24422489|cg26015133|H3K27ac|H3K4me1|Percent-splice-in
CLUL1	trans	RPS23P9	rs34881159	1:161590503:T:A	0.490345	0.042239	11.5123	1	161590503	T	A	rs34881159	FCGR3B|RPS23P9	Hematocrit|Hemoglobin concentration|Platelet count	.	ATF6|FCGR2A|FCGR2B|FCGR2B;FCGR2C|FCGR2B;RP11-25K21.1|FCGR2C|FCGR3A|FCGR3B|FCGR3B;FCGR3A|FCRLB|HSPA7|RP11-474I16.1|RP11-5K23.3|RPL31P11|UHMK1	Axin-2|Low affinity immunoglobulin gamma Fc region receptor II-a|Low affinity immunoglobulin gamma Fc region receptor II-b|Low affinity immunoglobulin gamma Fc region receptor III-B|Multimerin-2|Paired immunoglobulin-like type 2 receptor alpha	cg00160981|cg00396991|cg00714874|cg01335180|cg02106043|cg03228353|cg04094791|cg04384208|cg05033369|cg05178502|cg06350097|cg06955091|cg08527195|cg09846895|cg11141696|cg11174769|cg11251827|cg12648759|cg15358701|cg17036419|cg17508302|cg17887793|cg18298815|cg18761894|cg18884942|cg18889147|cg19735514|cg21546996|cg21864996|cg22504013|cg22678092|cg23691642|cg24074594|cg24192663|cg24422489|cg26015133|cg2…
TNFRSF10C	trans	FCGR3B	rs5030738	1:161599654:G:T	0.0172597	0.20137	18.6233	1	161599654	G	T	rs5030738	FCGR3B	.	.	FCGR2B|FCGR2C|FCGR3A|FCGR3B|HSPA7|RP11-474I16.1	.	.
FCGR3B	cis	FCGR3B	rs200688856	1:161599779:G:C	0.340354	-0.85559	2728.74	1	161599779	G	C	rs200688856	FCGR3B	Basophil count|Basophil percentage of granulocytes|Basophil percentage of white cells|Mean platelet volume	.	.	.	.
CLEC4A	trans	FCGR3B	rs200688856	1:161599779:G:C	0.341174	0.125894	67.5085	1	161599779	G	C	rs200688856	FCGR3B	Basophil count|Basophil percentage of granulocytes|Basophil percentage of white cells|Mean platelet volume	.	.	.	.
NCAN	trans		rs61804160	1:161620089:T:A	0.142338	0.0644029	10.6171	1	161620089	T	A	rs61804160	FCGR2B|FCGR2C|FCGR3B|HSPA7|RPS23P9	Granulocyte count|Hematocrit|Hemoglobin concentration|Myeloid white cell count|Neutrophil count|Sum basophil neutrophil counts|Sum neutrophil eosinophil counts|White blood cell count	Cholesterol esters in very large HDL|Total cholesterol in very large HDL	ATF6|DUSP12|FCER1G|FCGR2A|FCGR2B|FCGR2B;FCGR2C|FCGR2B;RP11-25K21.1|FCGR2C|FCGR3B|FCGR3B;FCGR3A|FCRLA|HSPA6|HSPA7|RP11-25K21.5|RP11-474I16.1|RP11-5K23.3|RPL31P11|RPS23P10	Amelogenin, X isoform|Leucine-rich repeat, immunoglobulin-like domain and transmembrane domain-containing protein 3|Low affinity immunoglobulin gamma Fc region receptor II-a|Low affinity immunoglobulin gamma Fc region receptor II-b|Mitochondrial sodium/hydrogen exchanger 9B2|Paired immunoglobulin-like type 2 receptor alpha|Synaptotagmin-2|Transmembrane protein 70, mitochondrial	cg00160981|cg00549451|cg01550473|cg02106043|cg04094791|cg05178502|cg06350097|cg06955091|cg11141696|cg15358701|cg18200075|cg18298815|cg19907257|cg22026255|cg23691642|cg23840854|cg24422489|cg26015133|H3K27ac|H3K4me1|Percent-splice-in
CCL23	trans		rs61804164	1:161623025:G:C	0.123998	-0.0811783	13.4539	1	161623025	G	C	rs61804164	FCGR2B	Granulocyte count|Hematocrit|Hemoglobin concentration|Myeloid white cell count|Neutrophil count|Sum basophil neutrophil counts|Sum neutrophil eosinophil counts|White blood cell count	Cholesterol esters in very large HDL|Total cholesterol in very large HDL	ATF6|DUSP12|FCGR2B|FCGR2B;FCGR2C|FCGR2B;RP11-25K21.1|FCGR2C|FCGR3B|FCGR3B;FCGR3A|FCRLA|HSPA6|HSPA7|RP11-25K21.5|RP11-5K23.3|RPL31P11	Amelogenin, X isoform|Axin-2|Leucine-rich repeat, immunoglobulin-like domain and transmembrane domain-containing protein 3|Low affinity immunoglobulin gamma Fc region receptor II-a|Low affinity immunoglobulin gamma Fc region receptor II-b|Multimerin-2|Paired immunoglobulin-like type 2 receptor alpha	cg00160981|cg00549451|cg02106043|cg04094791|cg05178502|cg06350097|cg06955091|cg11141696|cg15358701|cg18200075|cg18298815|cg18663886|cg19907257|cg22026255|cg23840854|cg24422489|cg26015133
ENTPD6	trans		rs61804164	1:161623025:G:C	0.123959	0.0720056	12.3822	1	161623025	G	C	rs61804164	FCGR2B	Granulocyte count|Hematocrit|Hemoglobin concentration|Myeloid white cell count|Neutrophil count|Sum basophil neutrophil counts|Sum neutrophil eosinophil counts|White blood cell count	Cholesterol esters in very large HDL|Total cholesterol in very large HDL	ATF6|DUSP12|FCGR2B|FCGR2B;FCGR2C|FCGR2B;RP11-25K21.1|FCGR2C|FCGR3B|FCGR3B;FCGR3A|FCRLA|HSPA6|HSPA7|RP11-25K21.5|RP11-5K23.3|RPL31P11	Amelogenin, X isoform|Axin-2|Leucine-rich repeat, immunoglobulin-like domain and transmembrane domain-containing protein 3|Low affinity immunoglobulin gamma Fc region receptor II-a|Low affinity immunoglobulin gamma Fc region receptor II-b|Multimerin-2|Paired immunoglobulin-like type 2 receptor alpha	cg00160981|cg00549451|cg02106043|cg04094791|cg05178502|cg06350097|cg06955091|cg11141696|cg15358701|cg18200075|cg18298815|cg18663886|cg19907257|cg22026255|cg23840854|cg24422489|cg26015133
FCRL5	trans		rs61804164	1:161623025:G:C	0.124085	-0.0814001	13.0344	1	161623025	G	C	rs61804164	FCGR2B	Granulocyte count|Hematocrit|Hemoglobin concentration|Myeloid white cell count|Neutrophil count|Sum basophil neutrophil counts|Sum neutrophil eosinophil counts|White blood cell count	Cholesterol esters in very large HDL|Total cholesterol in very large HDL	ATF6|DUSP12|FCGR2B|FCGR2B;FCGR2C|FCGR2B;RP11-25K21.1|FCGR2C|FCGR3B|FCGR3B;FCGR3A|FCRLA|HSPA6|HSPA7|RP11-25K21.5|RP11-5K23.3|RPL31P11	Amelogenin, X isoform|Axin-2|Leucine-rich repeat, immunoglobulin-like domain and transmembrane domain-containing protein 3|Low affinity immunoglobulin gamma Fc region receptor II-a|Low affinity immunoglobulin gamma Fc region receptor II-b|Multimerin-2|Paired immunoglobulin-like type 2 receptor alpha	cg00160981|cg00549451|cg02106043|cg04094791|cg05178502|cg06350097|cg06955091|cg11141696|cg15358701|cg18200075|cg18298815|cg18663886|cg19907257|cg22026255|cg23840854|cg24422489|cg26015133
IFNGR2	trans		rs61804164	1:161623025:G:C	0.123938	0.0567286	11.3058	1	161623025	G	C	rs61804164	FCGR2B	Granulocyte count|Hematocrit|Hemoglobin concentration|Myeloid white cell count|Neutrophil count|Sum basophil neutrophil counts|Sum neutrophil eosinophil counts|White blood cell count	Cholesterol esters in very large HDL|Total cholesterol in very large HDL	ATF6|DUSP12|FCGR2B|FCGR2B;FCGR2C|FCGR2B;RP11-25K21.1|FCGR2C|FCGR3B|FCGR3B;FCGR3A|FCRLA|HSPA6|HSPA7|RP11-25K21.5|RP11-5K23.3|RPL31P11	Amelogenin, X isoform|Axin-2|Leucine-rich repeat, immunoglobulin-like domain and transmembrane domain-containing protein 3|Low affinity immunoglobulin gamma Fc region receptor II-a|Low affinity immunoglobulin gamma Fc region receptor II-b|Multimerin-2|Paired immunoglobulin-like type 2 receptor alpha	cg00160981|cg00549451|cg02106043|cg04094791|cg05178502|cg06350097|cg06955091|cg11141696|cg15358701|cg18200075|cg18298815|cg18663886|cg19907257|cg22026255|cg23840854|cg24422489|cg26015133
LIFR	trans		rs61804164	1:161623025:G:C	0.123687	0.113523	23.9414	1	161623025	G	C	rs61804164	FCGR2B	Granulocyte count|Hematocrit|Hemoglobin concentration|Myeloid white cell count|Neutrophil count|Sum basophil neutrophil counts|Sum neutrophil eosinophil counts|White blood cell count	Cholesterol esters in very large HDL|Total cholesterol in very large HDL	ATF6|DUSP12|FCGR2B|FCGR2B;FCGR2C|FCGR2B;RP11-25K21.1|FCGR2C|FCGR3B|FCGR3B;FCGR3A|FCRLA|HSPA6|HSPA7|RP11-25K21.5|RP11-5K23.3|RPL31P11	Amelogenin, X isoform|Axin-2|Leucine-rich repeat, immunoglobulin-like domain and transmembrane domain-containing protein 3|Low affinity immunoglobulin gamma Fc region receptor II-a|Low affinity immunoglobulin gamma Fc region receptor II-b|Multimerin-2|Paired immunoglobulin-like type 2 receptor alpha	cg00160981|cg00549451|cg02106043|cg04094791|cg05178502|cg06350097|cg06955091|cg11141696|cg15358701|cg18200075|cg18298815|cg18663886|cg19907257|cg22026255|cg23840854|cg24422489|cg26015133
LPO	trans		rs61804164	1:161623025:G:C	0.12411	0.0814087	12.4984	1	161623025	G	C	rs61804164	FCGR2B	Granulocyte count|Hematocrit|Hemoglobin concentration|Myeloid white cell count|Neutrophil count|Sum basophil neutrophil counts|Sum neutrophil eosinophil counts|White blood cell count	Cholesterol esters in very large HDL|Total cholesterol in very large HDL	ATF6|DUSP12|FCGR2B|FCGR2B;FCGR2C|FCGR2B;RP11-25K21.1|FCGR2C|FCGR3B|FCGR3B;FCGR3A|FCRLA|HSPA6|HSPA7|RP11-25K21.5|RP11-5K23.3|RPL31P11	Amelogenin, X isoform|Axin-2|Leucine-rich repeat, immunoglobulin-like domain and transmembrane domain-containing protein 3|Low affinity immunoglobulin gamma Fc region receptor II-a|Low affinity immunoglobulin gamma Fc region receptor II-b|Multimerin-2|Paired immunoglobulin-like type 2 receptor alpha	cg00160981|cg00549451|cg02106043|cg04094791|cg05178502|cg06350097|cg06955091|cg11141696|cg15358701|cg18200075|cg18298815|cg18663886|cg19907257|cg22026255|cg23840854|cg24422489|cg26015133
SCG3	trans		rs61804164	1:161623025:G:C	0.123927	0.0721373	12.3959	1	161623025	G	C	rs61804164	FCGR2B	Granulocyte count|Hematocrit|Hemoglobin concentration|Myeloid white cell count|Neutrophil count|Sum basophil neutrophil counts|Sum neutrophil eosinophil counts|White blood cell count	Cholesterol esters in very large HDL|Total cholesterol in very large HDL	ATF6|DUSP12|FCGR2B|FCGR2B;FCGR2C|FCGR2B;RP11-25K21.1|FCGR2C|FCGR3B|FCGR3B;FCGR3A|FCRLA|HSPA6|HSPA7|RP11-25K21.5|RP11-5K23.3|RPL31P11	Amelogenin, X isoform|Axin-2|Leucine-rich repeat, immunoglobulin-like domain and transmembrane domain-containing protein 3|Low affinity immunoglobulin gamma Fc region receptor II-a|Low affinity immunoglobulin gamma Fc region receptor II-b|Multimerin-2|Paired immunoglobulin-like type 2 receptor alpha	cg00160981|cg00549451|cg02106043|cg04094791|cg05178502|cg06350097|cg06955091|cg11141696|cg15358701|cg18200075|cg18298815|cg18663886|cg19907257|cg22026255|cg23840854|cg24422489|cg26015133
BCAM	trans	FCGR2B	rs539657009	1:161628456:C:T	0.129711	0.0765191	12.2026	1	161628456	C	T	rs539657009	FCGR2B	Granulocyte count|Hematocrit|Hemoglobin concentration|Myeloid white cell count|Neutrophil count|Sum basophil neutrophil counts|Sum neutrophil eosinophil counts|White blood cell count	.	.	Amelogenin, X isoform|Leucine-rich repeat, immunoglobulin-like domain and transmembrane domain-containing protein 3|Low affinity immunoglobulin gamma Fc region receptor II-a|Low affinity immunoglobulin gamma Fc region receptor II-b|Paired immunoglobulin-like type 2 receptor alpha|Plexin-B2|Sodium/iodide cotransporter|Transmembrane protein 70, mitochondrial	.
DKK3	trans	FCGR2B	rs539657009	1:161628456:C:T	0.129822	0.0964019	19.6537	1	161628456	C	T	rs539657009	FCGR2B	Granulocyte count|Hematocrit|Hemoglobin concentration|Myeloid white cell count|Neutrophil count|Sum basophil neutrophil counts|Sum neutrophil eosinophil counts|White blood cell count	.	.	Amelogenin, X isoform|Leucine-rich repeat, immunoglobulin-like domain and transmembrane domain-containing protein 3|Low affinity immunoglobulin gamma Fc region receptor II-a|Low affinity immunoglobulin gamma Fc region receptor II-b|Paired immunoglobulin-like type 2 receptor alpha|Plexin-B2|Sodium/iodide cotransporter|Transmembrane protein 70, mitochondrial	.
ISM1	trans	FCGR2B	rs539657009	1:161628456:C:T	0.129256	0.0763438	11.4146	1	161628456	C	T	rs539657009	FCGR2B	Granulocyte count|Hematocrit|Hemoglobin concentration|Myeloid white cell count|Neutrophil count|Sum basophil neutrophil counts|Sum neutrophil eosinophil counts|White blood cell count	.	.	Amelogenin, X isoform|Leucine-rich repeat, immunoglobulin-like domain and transmembrane domain-containing protein 3|Low affinity immunoglobulin gamma Fc region receptor II-a|Low affinity immunoglobulin gamma Fc region receptor II-b|Paired immunoglobulin-like type 2 receptor alpha|Plexin-B2|Sodium/iodide cotransporter|Transmembrane protein 70, mitochondrial	.
ITGA5	trans	FCGR2B	rs539657009	1:161628456:C:T	0.129711	0.0943632	16.845	1	161628456	C	T	rs539657009	FCGR2B	Granulocyte count|Hematocrit|Hemoglobin concentration|Myeloid white cell count|Neutrophil count|Sum basophil neutrophil counts|Sum neutrophil eosinophil counts|White blood cell count	.	.	Amelogenin, X isoform|Leucine-rich repeat, immunoglobulin-like domain and transmembrane domain-containing protein 3|Low affinity immunoglobulin gamma Fc region receptor II-a|Low affinity immunoglobulin gamma Fc region receptor II-b|Paired immunoglobulin-like type 2 receptor alpha|Plexin-B2|Sodium/iodide cotransporter|Transmembrane protein 70, mitochondrial	.
ST3GAL1	trans	FCGR2B	rs539657009	1:161628456:C:T	0.129283	0.0820065	13.1449	1	161628456	C	T	rs539657009	FCGR2B	Granulocyte count|Hematocrit|Hemoglobin concentration|Myeloid white cell count|Neutrophil count|Sum basophil neutrophil counts|Sum neutrophil eosinophil counts|White blood cell count	.	.	Amelogenin, X isoform|Leucine-rich repeat, immunoglobulin-like domain and transmembrane domain-containing protein 3|Low affinity immunoglobulin gamma Fc region receptor II-a|Low affinity immunoglobulin gamma Fc region receptor II-b|Paired immunoglobulin-like type 2 receptor alpha|Plexin-B2|Sodium/iodide cotransporter|Transmembrane protein 70, mitochondrial	.
TEK	trans	FCGR2B	rs74816838	1:161643560:C:T	0.16992	0.0665602	12.9673	1	161643560	C	T	rs74816838	FCGR2B	Granulocyte count|Hematocrit|Hemoglobin concentration|Myeloid white cell count|Neutrophil count|Sum basophil neutrophil counts|Sum neutrophil eosinophil counts|White blood cell count	.	DUSP12|FCGR2B|FCGR2B;FCGR2C|FCGR2B;RP11-25K21.1|FCGR2C|FCGR3B|FCGR3B;FCGR3A|HSPA6|HSPA6;HSPA7|HSPA7|RP11-25K21.5|RP11-5K23.3|RPL31P11|RPS23P10	Amelogenin, X isoform|Leucine-rich repeat, immunoglobulin-like domain and transmembrane domain-containing protein 3|Low affinity immunoglobulin gamma Fc region receptor II-a|Low affinity immunoglobulin gamma Fc region receptor II-b|Mitochondrial sodium/hydrogen exchanger 9B2|Paired immunoglobulin-like type 2 receptor alpha|Plexin-B2	cg00160981|cg00549451|cg02106043|cg04094791|cg05178502|cg06350097|cg06955091|cg11141696|cg11174769|cg15358701|cg17508302|cg18200075|cg18298815|cg19907257|cg22026255|cg23840854|cg24422489|cg26015133
ROBO1	trans	FCGR2B	-	1:161646787:AC:A	0.0759406	0.0924843	10.9368	1	161646787	AC	A	.	.	.	.	.	.	.
DPP6	trans	FCGR2B	rs567890117	1:161649750:C:CA	0.499154	0.0537811	11.3769	1	161649750	C	CA	.	.	.	.	.	.	.
TLR3	trans	RPL31P11	rs61804206	1:161658821:A:G	0.105124	0.0421513	11.3953	1	161658821	A	G	rs61804206	RPL31P11|Y_RNA	Granulocyte count|Hematocrit|Hemoglobin concentration|Myeloid white cell count|Neutrophil count|Sum basophil neutrophil counts|Sum neutrophil eosinophil counts|White blood cell count	Cholesterol esters in very large HDL|Total cholesterol in very large HDL	ATF6|DUSP12|FCER1G|FCGR2A|FCGR2B|FCGR2B;FCGR2C|FCGR2B;RP11-25K21.1|FCGR2C|FCGR3B|FCGR3B;FCGR3A|FCRLA|FCRLB|HSPA6|HSPA6;HSPA7|HSPA7|RP11-25K21.5|RP11-474I16.1|RP11-5K23.3|RPL31P11|USF1	Amelogenin, X isoform|Axin-2|Leucine-rich repeat, immunoglobulin-like domain and transmembrane domain-containing protein 3|Low affinity immunoglobulin gamma Fc region receptor II-a|Low affinity immunoglobulin gamma Fc region receptor II-b|Multimerin-2|Paired immunoglobulin-like type 2 receptor alpha	cg00160981|cg00549451|cg01550473|cg04094791|cg05178502|cg06350097|cg11141696|cg15358701|cg18200075|cg18298815|cg18663886|cg19907257|cg22026255|cg23840854|cg24422489|cg26015133|Percent-splice-in
TFPI2	trans		rs61804208	1:161661411:G:T	0.10486	0.137129	32.4895	1	161661411	G	T	rs61804208	RPL31P11|Y_RNA	Granulocyte count|Hematocrit|Hemoglobin concentration|Myeloid white cell count|Neutrophil count|Sum basophil neutrophil counts|Sum neutrophil eosinophil counts|White blood cell count	Cholesterol esters in very large HDL|Total cholesterol in very large HDL	ATF6|DUSP12|FCER1G|FCGR2A|FCGR2B|FCGR2B;FCGR2C|FCGR2B;RP11-25K21.1|FCGR2C|FCGR3B|FCGR3B;FCGR3A|FCRLA|FCRLB|HSPA6|HSPA6;HSPA7|HSPA7|RP11-25K21.5|RP11-474I16.1|RP11-5K23.3|RPL31P11|USF1	Amelogenin, X isoform|Axin-2|Leucine-rich repeat, immunoglobulin-like domain and transmembrane domain-containing protein 3|Low affinity immunoglobulin gamma Fc region receptor II-a|Low affinity immunoglobulin gamma Fc region receptor II-b|Multimerin-2|Paired immunoglobulin-like type 2 receptor alpha	cg00160981|cg00549451|cg01550473|cg04094791|cg05178502|cg06350097|cg11141696|cg15358701|cg18200075|cg18298815|cg18663886|cg19907257|cg22026255|cg23840854|cg24422489|cg26015133|Percent-splice-in
NRCAM	trans	Y_RNA	rs61804210	1:161670827:C:T	0.104735	0.100616	17.0218	1	161670827	C	T	rs61804210	RPL31P11|Y_RNA	Granulocyte count|Hematocrit|Hemoglobin concentration|Myeloid white cell count|Neutrophil count|Sum basophil neutrophil counts|Sum neutrophil eosinophil counts|White blood cell count	Cholesterol esters in very large HDL|Total cholesterol in very large HDL	ATF6|DUSP12|FCER1G|FCGR2A|FCGR2B|FCGR2B;FCGR2C|FCGR2B;RP11-25K21.1|FCGR2C|FCGR3B|FCGR3B;FCGR3A|FCRLA|FCRLB|HSPA6|HSPA6;HSPA7|HSPA7|RP11-25K21.5|RP11-474I16.1|RP11-5K23.3|RPL31P11|USF1	Amelogenin, X isoform|Axin-2|Leucine-rich repeat, immunoglobulin-like domain and transmembrane domain-containing protein 3|Low affinity immunoglobulin gamma Fc region receptor II-a|Low affinity immunoglobulin gamma Fc region receptor II-b|Multimerin-2|Paired immunoglobulin-like type 2 receptor alpha	cg00160981|cg00549451|cg01550473|cg04094791|cg05178502|cg06350097|cg11141696|cg15358701|cg18200075|cg18298815|cg18663886|cg19907257|cg22026255|cg23840854|cg24422489|cg26015133|Percent-splice-in
PTPRM	trans	Y_RNA	rs61804211	1:161671306:G:T	0.104647	0.0955674	19.3666	1	161671306	G	T	rs61804211	RPL31P11|Y_RNA	Granulocyte count|Hematocrit|Hemoglobin concentration|Myeloid white cell count|Neutrophil count|Sum basophil neutrophil counts|Sum neutrophil eosinophil counts|White blood cell count	Cholesterol esters in very large HDL|Total cholesterol in very large HDL	ATF6|DUSP12|FCER1G|FCGR2A|FCGR2B|FCGR2B;FCGR2C|FCGR2B;RP11-25K21.1|FCGR2C|FCGR3B|FCGR3B;FCGR3A|FCRLA|FCRLB|HSPA6|HSPA6;HSPA7|HSPA7|RP11-25K21.5|RP11-474I16.1|RP11-5K23.3|RPL31P11|USF1	Amelogenin, X isoform|Axin-2|Leucine-rich repeat, immunoglobulin-like domain and transmembrane domain-containing protein 3|Low affinity immunoglobulin gamma Fc region receptor II-a|Low affinity immunoglobulin gamma Fc region receptor II-b|Multimerin-2|Paired immunoglobulin-like type 2 receptor alpha	cg00160981|cg00549451|cg01550473|cg04094791|cg05178502|cg06350097|cg11141696|cg15358701|cg18200075|cg18298815|cg18663886|cg19907257|cg22026255|cg23840854|cg24422489|cg26015133|Percent-splice-in
IL18R1	trans	FCRLA	-	1:161674108:GCTA:G	0.105875	0.0874093	18.1449	1	161674108	GCTA	G	.	.	.	.	.	.	.
ITGB2	trans	FCRLA	-	1:161674108:GCTA:G	0.105739	0.0793945	10.7389	1	161674108	GCTA	G	.	.	.	.	.	.	.
PLXNB2	trans	FCRLA	-	1:161674108:GCTA:G	0.10584	0.121756	32.3567	1	161674108	GCTA	G	.	.	.	.	.	.	.
FCRLB	cis	FCRLB	rs61801180	1:161688764:G:C	0.0613835	1.3609	1668.1	1	161688764	G	C	rs61801180	FCRLA|FCRLB	CD32 on 11c+123+DC; CD11c+CD123+ DC|Granulocyte count|Myeloid white cell count|Neutrophil count|Sum basophil neutrophil counts|Sum neutrophil eosinophil counts|White blood cell count	.	DUSP12|FCER1G|FCGR2A|FCGR2B|FCGR2B;FCGR2C|FCGR2B;RP11-25K21.1|FCGR2C|FCGR3B|FCGR3B;FCGR3A|FCRLA|FCRLB|HSPA7|PSMG2|RP11-5K23.3|RPL31P11	Low affinity immunoglobulin gamma Fc region receptor II-b	cg00160981|Percent-splice-in
REN	trans		rs112009694	1:163647581:C:CT	0.553309	-0.0570345	14.9315	1	163647581	C	CT	rs112009694	RP4-640E24.1	.	.	.	.	cg12137928
RGMA	trans	RXRG	rs10800097	1:165383793:A:G	0.370234	-0.0488329	10.7029	1	165383793	A	G	rs10800097	RXRG	Impedance of arm left|Impedance of arm right	Allantoin/trigonelline (N-methylnicotinate)|Serum ratio of (allantoin)/(trigonelline (N-methylnicotinate))	RXRG	.	cg02361878|cg02847948|cg08623787|cg12404281|cg15654025|cg23971170|cg26337312
GPA33	cis	GPA33	rs72689400	1:167038219:C:A	0.0163377	-0.672971	125.677	1	167038219	C	A	.	.	.	.	.	.	.
CREG1	cis	CREG1	rs7513428	1:167515272:T:C	0.841112	-0.25173	146.766	1	167515272	T	C	rs7513428	CREG1	.	.	C4orf32|CREG1	Protein CREG1	cg09995475|cg13501279|cg17936236|cg21783847|cg22344162|cg22372668|cg24693760|cg26607897|cg26880239
XCL1	cis		rs4656599	1:168503386:C:T	0.190292	0.831109	1711.46	1	168503386	C	T	rs4656599	XCL1|XCL2	.	.	RP4-738P11.3|XCL1|XCL2	Lymphotactin	cg22393436|H3K4me1
DPT	cis	DPT	rs1018454	1:168697761:A:C	0.578872	0.328279	495.072	1	168697761	A	C	rs1018454	DPT	Treatment with zolpidem	.	ATP1B1|DPT	Dermatopontin	cg09922481|cg26220985
TFPI	trans		rs12127364	1:169469142:C:A	0.271355	0.143886	74.6926	1	169469142	C	A	rs12127364	F5|RP1-206D15.6	Blood clot in the leg|Phlebitis and thrombophlebitis|Self-reported deep venous thrombosis	.	ATP1B1|F5|NME7|SELL	Calcium/calmodulin-dependent protein kinase type 1|EH domain-binding protein 1|Leukocyte cell-derived chemotaxin 1|Monocyte chemotactic molecule 1|Neuronal pentraxin-2|Protein SEC13 homolog|Sialic acid-binding Ig-like lectin 11|Solute carrier family 22 member 16|Tissue factor pathway inhibitor	cg04083076|cg09671955|cg14826711|cg16136262|cg16548605|cg25464921|H3K4me1
SELP	cis	SELP	rs6136	1:169563951:T:G	0.113661	-0.400101	260.903	1	169563951	T	G	rs6136	F5|SELP	Activated partial thromboplastin time|Blood protein levels|P selectin|Soluble levels of adhesion molecules|Soluble P selectin	.	ATP1B1|F5|MDM4|SELL|SELP	Cadherin-7|Granule membrane protein 140|L-Selectin|P-selectin|P-Selectin|T-cell surface glycoprotein CD3 epsilon chain	.
SELE	cis	SELL	rs4987388	1:169658586:A:G	0.707944	-0.0975658	45.1305	1	169658586	A	G	rs4987388	SELE|SELL	Hair or balding pattern: pattern 4	.	C1orf112|F5|KIFAP3|METTL18|SCYL3|SCYL3;C1orf112|SELL|SELP	.	cg00401233|cg01459453|cg20146489|cg25256723|H3K4me1
CES1	trans	GORAB	rs913257	1:170521376:G:A	0.4633	0.046185	11.1309	1	170521376	G	A	rs913257	GORAB|RP11-545I10.2	Hair or balding pattern: pattern 2|Hair or balding pattern: pattern 4|Heel bone mineral density	.	GORAB|KIFAP3|METTL18	.	cg04892409|cg09767346|H3K27ac|H3K4me1
AFP	trans	FMO3	rs12059956	1:171063262:G:A	0.421726	-0.0467687	11.0031	1	171063262	G	A	rs12059956	FMO3	Schizophrenia	S-methylcysteine	FMO3|FMO6P	.	cg00700214|cg05376227|cg06041466|cg07726215|cg18375642|cg19300650|cg21004982|cg23080769|cg24368876|cg25541621|cg26794028
MYOC	cis	MYOC	rs171003	1:171616521:G:A	0.580491	0.265745	297.31	1	171616521	G	A	rs171003	MYOC|RP3-454G6.2	Mean platelet volume|Neuroticism score|Platelet distribution width	.	FMO4|METTL13|MYOC|VAMP4	.	cg01017147|cg10143731|cg13482134|cg13802666|cg16409744|cg20598894|cg22796051|cg26368228
SDC4	trans	DNM3	rs6662263	1:171944242:A:G	0.803712	0.0690356	13.4408	1	171944242	A	G	rs6662263	DNM3	Arm fat-free mass left|Arm fat-free mass right|Arm predicted mass left|Arm predicted mass right|Basal metabolic rate|Comparative height size at age 10|Height|Kawasaki disease|Leg fat-free mass left|Leg fat-free mass right|Leg predicted mass left|Leg predicted mass right|Mean platelet volume|Mean platelet volume MPV|Mean platelet volume MPV fl log|Platelet count|Platelet count PLT|Platelet counts|…	627.6 751|Serum metabolite (mass spec peak: 627.6 m/z)	C1orf9|DNM3|FMO4|METTL13|VAMP4	.	cg01017147|cg03322057|cg08143045|cg13475484|cg13482134|cg14848555|cg16409744|cg20800956|cg26368228|H3K4me1
EFNA1	trans	C1orf105	-	1:172391903:AG:A	0.553204	-0.0638605	17.1167	1	172391903	AG	A	.	.	.	.	.	.	.
RTN4R	trans	C1orf105	rs6658843	1:172399082:G:C	0.611054	-0.0606221	16.671	1	172399082	G	C	rs6658843	C1orf105	Comparative height size at age 10|Height|Immature fraction of reticulocytes|Platelet count|Platelet distribution width|Red cell distribution width|Sitting height|Trunk fat-free mass|Trunk predicted mass	.	ARSA|C1orf105|C1orf9|DNM3;PIGC;LOC100505991|PIGC|SUCO|Z97195.1-1;C1orf105;PIGC	Hepatitis A virus cellular receptor 2|Monocyte differentiation antigen CD14|Voltage-dependent calcium channel subunit alpha-2/delta-3	cg01573306|cg02288969|cg03745912|cg03748243|cg07720789|cg08587864|cg10622825|cg11584111|cg13446689|cg16177739|cg20420249|cg25208892|cg25354348|H3K27ac|H3K4me1
CD14	trans	PIGC	rs1063412	1:172410967:G:A	0.558697	0.0935899	37.1041	1	172410967	G	A	rs1063412	C1orf105|DNM3|PIGC	Comparative height size at age 10|Height|Immature fraction of reticulocytes|Platelet count|Platelet distribution width|Red cell distribution width|Sitting height|Soluble CD14|Trunk fat-free mass|Trunk predicted mass	.	ARSA|C1orf105|C1orf9|DNM3;PIGC;LOC100505991|PIGC|SUCO|Z97195.1-1;C1orf105;PIGC	Monocyte differentiation antigen CD14|Voltage-dependent calcium channel subunit alpha-2/delta-3	cg01573306|cg02288969|cg03745912|cg03748243|cg07720789|cg08587864|cg10622825|cg11584111|cg13446689|cg16177739|cg20420249|cg25208892|H3K27ac|H3K4me1
CNTN3	trans	PIGC	rs1063412	1:172410967:G:A	0.558487	0.0535046	15.101	1	172410967	G	A	rs1063412	C1orf105|DNM3|PIGC	Comparative height size at age 10|Height|Immature fraction of reticulocytes|Platelet count|Platelet distribution width|Red cell distribution width|Sitting height|Soluble CD14|Trunk fat-free mass|Trunk predicted mass	.	ARSA|C1orf105|C1orf9|DNM3;PIGC;LOC100505991|PIGC|SUCO|Z97195.1-1;C1orf105;PIGC	Monocyte differentiation antigen CD14|Voltage-dependent calcium channel subunit alpha-2/delta-3	cg01573306|cg02288969|cg03745912|cg03748243|cg07720789|cg08587864|cg10622825|cg11584111|cg13446689|cg16177739|cg20420249|cg25208892|H3K27ac|H3K4me1
CD58	trans	PIGC	rs3213563	1:172412995:T:C	0.5587	-0.175138	127.882	1	172412995	T	C	rs3213563	C1orf105|DNM3|PIGC	Comparative height size at age 10|Height|Immature fraction of reticulocytes|Platelet count|Platelet distribution width|Red cell distribution width|Sitting height|Soluble CD14|Trunk fat-free mass|Trunk predicted mass	.	ARSA|C1orf105|C1orf9|DNM3;PIGC;LOC100505991|PIGC|SUCO|Z97195.1-1;C1orf105;PIGC	Monocyte differentiation antigen CD14|Voltage-dependent calcium channel subunit alpha-2/delta-3	cg01573306|cg02288969|cg03745912|cg03748243|cg07720789|cg08587864|cg10622825|cg11584111|cg13446689|cg16177739|cg20420249|cg25208892|H3K27ac|H3K4me1
BST2	trans	C1orf105	rs2269615	1:172415451:C:T	0.559064	-0.0531758	12.5786	1	172415451	C	T	rs2269615	C1orf105|DNM3|PIGC	Comparative height size at age 10|Height|Immature fraction of reticulocytes|Platelet count|Platelet distribution width|Red cell distribution width|Sitting height|Soluble CD14|Trunk fat-free mass|Trunk predicted mass	.	ARSA|C1orf105|C1orf9|DNM3;PIGC;LOC100505991|PIGC|SUCO|Z97195.1-1;C1orf105;PIGC	Monocyte differentiation antigen CD14|Voltage-dependent calcium channel subunit alpha-2/delta-3	cg01573306|cg02288969|cg03745912|cg03748243|cg07720789|cg08587864|cg10622825|cg11584111|cg13446689|cg16177739|cg20420249|cg25208892|H3K27ac|H3K4me1
NCAM1	trans	C1orf105	rs2301455	1:172418268:C:T	0.558372	0.0568177	16.3095	1	172418268	C	T	rs2301455	C1orf105|DNM3|PIGC	Comparative height size at age 10|Height|Immature fraction of reticulocytes|Platelet count|Platelet distribution width|Red cell distribution width|Sitting height|Soluble CD14|Trunk fat-free mass|Trunk predicted mass	.	ARSA|C1orf105|C1orf9|DNM3;PIGC;LOC100505991|PIGC|SUCO|Z97195.1-1;C1orf105;PIGC	Monocyte differentiation antigen CD14|Voltage-dependent calcium channel subunit alpha-2/delta-3	cg01573306|cg02288969|cg03745912|cg03748243|cg07720789|cg08587864|cg10622825|cg11584111|cg13446689|cg16177739|cg20420249|cg25208892|H3K27ac|H3K4me1
KEL	trans	C1orf105	rs2285170	1:172425529:C:G	0.496337	-0.045533	11.6333	1	172425529	C	G	rs2285170	C1orf105	Arm fat-free mass left|Arm fat-free mass right|Arm predicted mass left|Arm predicted mass right|Comparative height size at age 10|Height|Immature fraction of reticulocytes|Mean platelet volume|Platelet count|Platelet distribution width|Red cell distribution width|Sitting height|Trunk fat-free mass|Trunk predicted mass|Whole body water mass	.	ARSA|C1orf105|C1orf9|DNM3;PIGC;LOC100505991|FAH|HBM|JAZF1|KAT2B|KLF1|OSBP2|PIGC|RAD23A|RBM38|SUCO|TSPAN5	Monocyte differentiation antigen CD14|Voltage-dependent calcium channel subunit alpha-2/delta-3	cg01573306|cg02288969|cg03745912|cg03748243|cg07415530|cg07720789|cg08587864|cg10622825|cg11584111|cg13446689|cg16177739|cg20420249|cg25208892|cg25354348|cg26020878|H3K27ac|H3K4me1
NAAA	trans		rs5014539	1:172485753:G:T	0.572412	0.0495636	14.1763	1	172485753	G	T	rs5014539	FASLG|RNU6-693P|SUCO	Height|Leg predicted mass left|Sitting height|Trunk fat-free mass|Trunk predicted mass|Whole body fat-free mass|Whole body water mass	.	SUCO	.	cg03934167|cg23614428|H3K27ac|H3K4me1
FASLG	cis		rs79419452	1:172672473:T:A	0.156198	-0.100143	26.8781	1	172672473	T	A	rs79419452	FASLG|SLC25A38P1	.	.	C1orf9|FASLG|METTL13|SLC13A2	.	cg00038446|cg00045114|cg03584199|H3K4me1
PRDX6	cis	PRDX6-AS1	rs33951697	1:173458326:C:T	0.184866	0.173726	75.1855	1	173458326	C	T	rs33951697	PRDX6|RP11-296O14.3|SLC9C2	.	.	ANKRD45|DARS2|GPR52|KLHL20|PRDX6|RABGAP1L|RP11-296O14.3|SERPINC1|SLC9C2|TNFSF4	.	cg00778084|cg00981945|cg03945538|cg04446579|cg06124660|cg06372962|cg12072587|cg15975283|cg16597737|cg25302646|cg27509823|H3K4me1
RABGAP1L	cis	RABGAP1L-DT	rs6661868	1:174076767:A:G	0.20136	0.0924101	22.6325	1	174076767	A	G	rs6661868	RC3H1|RP11-160H22.5	Alcohol usually taken with meals	.	ANKRD45|DARS2|GPR52|KIAA0040|KLHL20|POLR2F|PRDX6|RABGAP1L|RABGAP1L-IT1|RC3H1|RP11-296O14.3|SERPINC1|SLC9C2|TNFSF4	.	cg00321850|cg00778084|cg00958927|cg00981945|cg01802953|cg02586268|cg05702218|cg07476963|cg08873628|cg11973900|cg16597737|cg17845761|cg25626175|cg27509823|H3K27ac|H3K4me1|Percent-splice-in
AGER	trans	KIAA0040	rs6664840	1:175128726:A:G	0.471301	-0.0742807	24.0323	1	175128726	A	G	rs6664840	KIAA0040	Coronary artery disease|Forced expiratory volume in 1-second, best measure|Pulse rate	.	KIAA0040|NKTR|PRDX6	.	cg00321850|cg00958927|cg01713438|cg03317045|cg05752349|cg07916615|cg08873628|cg11973900|cg13577297|cg14847009|cg16517753|cg17845761|cg20240091|cg20254763|cg22358241
TNR	cis	TNR	rs2235256	1:175569047:A:G	0.444684	-0.374588	583.706	1	175569047	A	G	rs2235256	TNR	.	.	|KRTAP5-11	Tenascin-R	cg01787798|cg14430141|cg20164016|cg24861859|cg24932457|cg26359730
PLXNB2	trans	SEC16B	rs7523508	1:177937755:A:G	0.276642	-0.050482	12.8013	1	177937755	A	G	rs7523508	SEC16B	.	.	SEC16B	.	cg00647232
IDUA	trans	SEC16B	rs6682862	1:177938437:G:A	0.167125	0.061166	11.9959	1	177938437	G	A	rs6682862	SEC16B	Arm fat mass left|Arm fat mass right|Arm fat-free mass left|Basal metabolic rate|Comparative body size at age 10|Hip circumference|Impedance of leg left|Impedance of leg right|Leg fat-free mass left|Leg fat-free mass right|Leg predicted mass left|Leg predicted mass right|Weight|Whole body fat-free mass|Whole body water mass	.	SEC16B	.	cg00647232|cg05344966|cg12177314
ANGPTL1	cis	RNA5SP69	rs12753251	1:178529898:G:A	0.534011	-0.28252	317.604	1	178529898	G	A	rs12753251	C1orf220|C1ORF220|RNA5SP69	Red cell distribution width	.	ANGPTL1|C1orf220|C1ORF220;C1orf220|C1ORF220;C1orf220;TEX35|C1orf220;TEX35|DNM1|RALGPS2|TEX35	Angiopoietin-related protein 1	cg00124920|cg00404053|cg02279153|cg05059571|cg05350800|cg07961456|cg08396481|cg09938479|cg11750230|cg12486710|cg17717169|cg19399532|cg21033965|cg24593832|cg25104133|cg25133951|cg26004771|cg26915952|H3K27ac
MEGF9	trans		rs12732792	1:178638698:G:A	0.47638	0.0547276	13.5388	1	178638698	G	A	rs12732792	MIR4424|RP11-428K3.1	.	.	C1orf220|C1ORF220;C1orf220;TEX35|C1orf220;TEX35|RALGPS2	Angiopoietin-related protein 1	cg00833394|cg05059571|cg05350800|cg09938479|cg11750230|cg12486710|cg14736905|cg17717169|cg19020666|cg19399532|cg19498794|cg21033965|cg25133951|cg26004771|cg26915952|H3K4me1
CD79B	trans	AXDND1	rs72704449	1:179473273:T:C	0.0413821	0.127158	11.6212	1	179473273	T	C	rs72704449	AXDND1|TDRD5	.	.	AXDND1|FAM163A|FAM20B|SOAT1	.	.
ADAM22	trans	NPHS2	rs61747728	1:179526214:C:T	0.037915	0.165505	21.0394	1	179526214	C	T	rs61747728	NPHS2	.	.	AXDND1|FAM20B|QSOX1|SOAT1	UMP-CMP kinase	cg05520050|cg14442616
ADAM23	trans	NPHS2	rs61747728	1:179526214:C:T	0.0380943	0.123612	13.91	1	179526214	C	T	rs61747728	NPHS2	.	.	AXDND1|FAM20B|QSOX1|SOAT1	UMP-CMP kinase	cg05520050|cg14442616
AMBP	trans	NPHS2	rs61747728	1:179526214:C:T	0.037895	0.149457	15.755	1	179526214	C	T	rs61747728	NPHS2	.	.	AXDND1|FAM20B|QSOX1|SOAT1	UMP-CMP kinase	cg05520050|cg14442616
B4GALT1	trans	NPHS2	rs61747728	1:179526214:C:T	0.0379787	0.160768	17.4341	1	179526214	C	T	rs61747728	NPHS2	.	.	AXDND1|FAM20B|QSOX1|SOAT1	UMP-CMP kinase	cg05520050|cg14442616
BSG	trans	NPHS2	rs61747728	1:179526214:C:T	0.0380322	0.182001	21.9597	1	179526214	C	T	rs61747728	NPHS2	.	.	AXDND1|FAM20B|QSOX1|SOAT1	UMP-CMP kinase	cg05520050|cg14442616
BTN2A1	trans	NPHS2	rs61747728	1:179526214:C:T	0.0379787	0.189556	24.4761	1	179526214	C	T	rs61747728	NPHS2	.	.	AXDND1|FAM20B|QSOX1|SOAT1	UMP-CMP kinase	cg05520050|cg14442616
CA12	trans	NPHS2	rs61747728	1:179526214:C:T	0.0379139	0.175836	20.18	1	179526214	C	T	rs61747728	NPHS2	.	.	AXDND1|FAM20B|QSOX1|SOAT1	UMP-CMP kinase	cg05520050|cg14442616
CANT1	trans	NPHS2	rs61747728	1:179526214:C:T	0.0379792	0.147446	13.8739	1	179526214	C	T	rs61747728	NPHS2	.	.	AXDND1|FAM20B|QSOX1|SOAT1	UMP-CMP kinase	cg05520050|cg14442616
CD300C	trans	NPHS2	rs61747728	1:179526214:C:T	0.0378574	0.117963	10.77	1	179526214	C	T	rs61747728	NPHS2	.	.	AXDND1|FAM20B|QSOX1|SOAT1	UMP-CMP kinase	cg05520050|cg14442616
CD300LF	trans	NPHS2	rs61747728	1:179526214:C:T	0.0379322	0.088102	10.4873	1	179526214	C	T	rs61747728	NPHS2	.	.	AXDND1|FAM20B|QSOX1|SOAT1	UMP-CMP kinase	cg05520050|cg14442616
CD300LG	trans	NPHS2	rs61747728	1:179526214:C:T	0.0379232	0.145017	15.6808	1	179526214	C	T	rs61747728	NPHS2	.	.	AXDND1|FAM20B|QSOX1|SOAT1	UMP-CMP kinase	cg05520050|cg14442616
CD46	trans	NPHS2	rs61747728	1:179526214:C:T	0.038174	0.162577	16.6749	1	179526214	C	T	rs61747728	NPHS2	.	.	AXDND1|FAM20B|QSOX1|SOAT1	UMP-CMP kinase	cg05520050|cg14442616
CD93	trans	NPHS2	rs61747728	1:179526214:C:T	0.0384375	0.176785	19.0659	1	179526214	C	T	rs61747728	NPHS2	.	.	AXDND1|FAM20B|QSOX1|SOAT1	UMP-CMP kinase	cg05520050|cg14442616
CDH3	trans	NPHS2	rs61747728	1:179526214:C:T	0.0378574	0.145856	13.7784	1	179526214	C	T	rs61747728	NPHS2	.	.	AXDND1|FAM20B|QSOX1|SOAT1	UMP-CMP kinase	cg05520050|cg14442616
CKAP4	trans	NPHS2	rs61747728	1:179526214:C:T	0.0380703	0.139836	13.8128	1	179526214	C	T	rs61747728	NPHS2	.	.	AXDND1|FAM20B|QSOX1|SOAT1	UMP-CMP kinase	cg05520050|cg14442616
CLEC14A	trans	NPHS2	rs61747728	1:179526214:C:T	0.0379232	0.168268	19.3565	1	179526214	C	T	rs61747728	NPHS2	.	.	AXDND1|FAM20B|QSOX1|SOAT1	UMP-CMP kinase	cg05520050|cg14442616
CLEC1A	trans	NPHS2	rs61747728	1:179526214:C:T	0.0380497	0.118386	10.5233	1	179526214	C	T	rs61747728	NPHS2	.	.	AXDND1|FAM20B|QSOX1|SOAT1	UMP-CMP kinase	cg05520050|cg14442616
CTSZ	trans	NPHS2	rs61747728	1:179526214:C:T	0.038128	0.120783	10.4818	1	179526214	C	T	rs61747728	NPHS2	.	.	AXDND1|FAM20B|QSOX1|SOAT1	UMP-CMP kinase	cg05520050|cg14442616
CX3CL1	trans	NPHS2	rs61747728	1:179526214:C:T	0.037915	0.129844	11.1756	1	179526214	C	T	rs61747728	NPHS2	.	.	AXDND1|FAM20B|QSOX1|SOAT1	UMP-CMP kinase	cg05520050|cg14442616
DLL1	trans	NPHS2	rs61747728	1:179526214:C:T	0.0378273	0.183024	22.3911	1	179526214	C	T	rs61747728	NPHS2	.	.	AXDND1|FAM20B|QSOX1|SOAT1	UMP-CMP kinase	cg05520050|cg14442616
DSC2	trans	NPHS2	rs61747728	1:179526214:C:T	0.0377839	0.187813	23.1606	1	179526214	C	T	rs61747728	NPHS2	.	.	AXDND1|FAM20B|QSOX1|SOAT1	UMP-CMP kinase	cg05520050|cg14442616
DSG2	trans	NPHS2	rs61747728	1:179526214:C:T	0.0379232	0.152611	16.3237	1	179526214	C	T	rs61747728	NPHS2	.	.	AXDND1|FAM20B|QSOX1|SOAT1	UMP-CMP kinase	cg05520050|cg14442616
EPHA1	trans	NPHS2	rs61747728	1:179526214:C:T	0.038033	0.128269	12.4152	1	179526214	C	T	rs61747728	NPHS2	.	.	AXDND1|FAM20B|QSOX1|SOAT1	UMP-CMP kinase	cg05520050|cg14442616
EPHA2	trans	NPHS2	rs61747728	1:179526214:C:T	0.0379272	0.155487	16.1068	1	179526214	C	T	rs61747728	NPHS2	.	.	AXDND1|FAM20B|QSOX1|SOAT1	UMP-CMP kinase	cg05520050|cg14442616
EPHB4	trans	NPHS2	rs61747728	1:179526214:C:T	0.0380963	0.15485	16.2848	1	179526214	C	T	rs61747728	NPHS2	.	.	AXDND1|FAM20B|QSOX1|SOAT1	UMP-CMP kinase	cg05520050|cg14442616
EPHB6	trans	NPHS2	rs61747728	1:179526214:C:T	0.037924	0.203395	26.1116	1	179526214	C	T	rs61747728	NPHS2	.	.	AXDND1|FAM20B|QSOX1|SOAT1	UMP-CMP kinase	cg05520050|cg14442616
ESAM	trans	NPHS2	rs61747728	1:179526214:C:T	0.0380963	0.125046	10.5774	1	179526214	C	T	rs61747728	NPHS2	.	.	AXDND1|FAM20B|QSOX1|SOAT1	UMP-CMP kinase	cg05520050|cg14442616
FOLR1	trans	NPHS2	rs61747728	1:179526214:C:T	0.0378436	0.142359	14.1032	1	179526214	C	T	rs61747728	NPHS2	.	.	AXDND1|FAM20B|QSOX1|SOAT1	UMP-CMP kinase	cg05520050|cg14442616
HAVCR2	trans	NPHS2	rs61747728	1:179526214:C:T	0.0379232	0.160509	17.0139	1	179526214	C	T	rs61747728	NPHS2	.	.	AXDND1|FAM20B|QSOX1|SOAT1	UMP-CMP kinase	cg05520050|cg14442616
HYOU1	trans	NPHS2	rs61747728	1:179526214:C:T	0.0380963	0.22591	32.1764	1	179526214	C	T	rs61747728	NPHS2	.	.	AXDND1|FAM20B|QSOX1|SOAT1	UMP-CMP kinase	cg05520050|cg14442616
IFNGR1	trans	NPHS2	rs61747728	1:179526214:C:T	0.0379787	0.187499	22.7759	1	179526214	C	T	rs61747728	NPHS2	.	.	AXDND1|FAM20B|QSOX1|SOAT1	UMP-CMP kinase	cg05520050|cg14442616
IL10RB	trans	NPHS2	rs61747728	1:179526214:C:T	0.0379787	0.190597	27.0433	1	179526214	C	T	rs61747728	NPHS2	.	.	AXDND1|FAM20B|QSOX1|SOAT1	UMP-CMP kinase	cg05520050|cg14442616
IL18BP	trans	NPHS2	rs61747728	1:179526214:C:T	0.0381497	0.16652	18.8149	1	179526214	C	T	rs61747728	NPHS2	.	.	AXDND1|FAM20B|QSOX1|SOAT1	UMP-CMP kinase	cg05520050|cg14442616
IL2RA	trans	NPHS2	rs61747728	1:179526214:C:T	0.0380498	0.131316	13.6306	1	179526214	C	T	rs61747728	NPHS2	.	.	AXDND1|FAM20B|QSOX1|SOAT1	UMP-CMP kinase	cg05520050|cg14442616
LAYN	trans	NPHS2	rs61747728	1:179526214:C:T	0.037924	0.123003	11.4315	1	179526214	C	T	rs61747728	NPHS2	.	.	AXDND1|FAM20B|QSOX1|SOAT1	UMP-CMP kinase	cg05520050|cg14442616
LRP11	trans	NPHS2	rs61747728	1:179526214:C:T	0.0379792	0.175794	23.6965	1	179526214	C	T	rs61747728	NPHS2	.	.	AXDND1|FAM20B|QSOX1|SOAT1	UMP-CMP kinase	cg05520050|cg14442616
LTBR	trans	NPHS2	rs61747728	1:179526214:C:T	0.0380758	0.204141	27.8549	1	179526214	C	T	rs61747728	NPHS2	.	.	AXDND1|FAM20B|QSOX1|SOAT1	UMP-CMP kinase	cg05520050|cg14442616
MANSC1	trans	NPHS2	rs61747728	1:179526214:C:T	0.0378273	0.181517	20.5208	1	179526214	C	T	rs61747728	NPHS2	.	.	AXDND1|FAM20B|QSOX1|SOAT1	UMP-CMP kinase	cg05520050|cg14442616
NECTIN2	trans	NPHS2	rs61747728	1:179526214:C:T	0.0379639	0.181743	21.0306	1	179526214	C	T	rs61747728	NPHS2	.	.	AXDND1|FAM20B|QSOX1|SOAT1	UMP-CMP kinase	cg05520050|cg14442616
NECTIN4	trans	NPHS2	rs61747728	1:179526214:C:T	0.0378273	0.149999	14.4648	1	179526214	C	T	rs61747728	NPHS2	.	.	AXDND1|FAM20B|QSOX1|SOAT1	UMP-CMP kinase	cg05520050|cg14442616
PILRA	trans	NPHS2	rs61747728	1:179526214:C:T	0.0379232	0.0996527	10.9472	1	179526214	C	T	rs61747728	NPHS2	.	.	AXDND1|FAM20B|QSOX1|SOAT1	UMP-CMP kinase	cg05520050|cg14442616
PODXL2	trans	NPHS2	rs61747728	1:179526214:C:T	0.0378273	0.130804	11.4837	1	179526214	C	T	rs61747728	NPHS2	.	.	AXDND1|FAM20B|QSOX1|SOAT1	UMP-CMP kinase	cg05520050|cg14442616
QPCT	trans	NPHS2	rs61747728	1:179526214:C:T	0.038114	0.127706	11.1083	1	179526214	C	T	rs61747728	NPHS2	.	.	AXDND1|FAM20B|QSOX1|SOAT1	UMP-CMP kinase	cg05520050|cg14442616
RGMB	trans	NPHS2	rs61747728	1:179526214:C:T	0.0378574	0.140626	13.3768	1	179526214	C	T	rs61747728	NPHS2	.	.	AXDND1|FAM20B|QSOX1|SOAT1	UMP-CMP kinase	cg05520050|cg14442616
RNASET2	trans	NPHS2	rs61747728	1:179526214:C:T	0.0380489	0.130291	12.9583	1	179526214	C	T	rs61747728	NPHS2	.	.	AXDND1|FAM20B|QSOX1|SOAT1	UMP-CMP kinase	cg05520050|cg14442616
SCARF2	trans	NPHS2	rs61747728	1:179526214:C:T	0.0378574	0.126265	13.8659	1	179526214	C	T	rs61747728	NPHS2	.	.	AXDND1|FAM20B|QSOX1|SOAT1	UMP-CMP kinase	cg05520050|cg14442616
SIRPA	trans	NPHS2	rs61747728	1:179526214:C:T	0.0381908	0.0697529	11.8733	1	179526214	C	T	rs61747728	NPHS2	.	.	AXDND1|FAM20B|QSOX1|SOAT1	UMP-CMP kinase	cg05520050|cg14442616
SIRPB1	trans	NPHS2	rs61747728	1:179526214:C:T	0.038035	0.134847	17.5192	1	179526214	C	T	rs61747728	NPHS2	.	.	AXDND1|FAM20B|QSOX1|SOAT1	UMP-CMP kinase	cg05520050|cg14442616
SLITRK6	trans	NPHS2	rs61747728	1:179526214:C:T	0.0380497	0.140146	13.1858	1	179526214	C	T	rs61747728	NPHS2	.	.	AXDND1|FAM20B|QSOX1|SOAT1	UMP-CMP kinase	cg05520050|cg14442616
TGFBR2	trans	NPHS2	rs61747728	1:179526214:C:T	0.0378273	0.192335	25.0539	1	179526214	C	T	rs61747728	NPHS2	.	.	AXDND1|FAM20B|QSOX1|SOAT1	UMP-CMP kinase	cg05520050|cg14442616
THBD	trans	NPHS2	rs61747728	1:179526214:C:T	0.0379792	0.175042	21.0674	1	179526214	C	T	rs61747728	NPHS2	.	.	AXDND1|FAM20B|QSOX1|SOAT1	UMP-CMP kinase	cg05520050|cg14442616
TNFRSF14	trans	NPHS2	rs61747728	1:179526214:C:T	0.0379658	0.136693	12.1841	1	179526214	C	T	rs61747728	NPHS2	.	.	AXDND1|FAM20B|QSOX1|SOAT1	UMP-CMP kinase	cg05520050|cg14442616
TNFRSF1A	trans	NPHS2	rs61747728	1:179526214:C:T	0.0379232	0.173046	19.9803	1	179526214	C	T	rs61747728	NPHS2	.	.	AXDND1|FAM20B|QSOX1|SOAT1	UMP-CMP kinase	cg05520050|cg14442616
TNFRSF1B	trans	NPHS2	rs61747728	1:179526214:C:T	0.0379232	0.190108	23.3267	1	179526214	C	T	rs61747728	NPHS2	.	.	AXDND1|FAM20B|QSOX1|SOAT1	UMP-CMP kinase	cg05520050|cg14442616
VWC2	trans	NPHS2	rs61747728	1:179526214:C:T	0.0379219	0.12934	13.2877	1	179526214	C	T	rs61747728	NPHS2	.	.	AXDND1|FAM20B|QSOX1|SOAT1	UMP-CMP kinase	cg05520050|cg14442616
ART3	trans	TDRD5	rs150816167	1:179571862:T:C	0.041838	0.146516	17.7754	1	179571862	T	C	rs150816167	AXDND1|TDRD5	.	.	AXDND1|FAM163A|FAM20B|SOAT1	.	.
CD27	trans	TDRD5	rs150816167	1:179571862:T:C	0.0415716	0.138447	13.7809	1	179571862	T	C	rs150816167	AXDND1|TDRD5	.	.	AXDND1|FAM163A|FAM20B|SOAT1	.	.
GPC1	trans	TDRD5	rs150816167	1:179571862:T:C	0.0416227	0.12349	11.7491	1	179571862	T	C	rs150816167	AXDND1|TDRD5	.	.	AXDND1|FAM163A|FAM20B|SOAT1	.	.
ROR1	trans	TDRD5	rs150816167	1:179571862:T:C	0.0417503	0.203328	28.1246	1	179571862	T	C	rs150816167	AXDND1|TDRD5	.	.	AXDND1|FAM163A|FAM20B|SOAT1	.	.
TGFBR3	trans	TDRD5	rs150816167	1:179571862:T:C	0.0417983	0.143895	14.3207	1	179571862	T	C	rs150816167	AXDND1|TDRD5	.	.	AXDND1|FAM163A|FAM20B|SOAT1	.	.
TNFRSF21	trans	TDRD5	rs150816167	1:179571862:T:C	0.0415421	0.18957	24.4964	1	179571862	T	C	rs150816167	AXDND1|TDRD5	.	.	AXDND1|FAM163A|FAM20B|SOAT1	.	.
TREML2	trans	TDRD5	rs150816167	1:179571862:T:C	0.0416417	0.137043	13.2932	1	179571862	T	C	rs150816167	AXDND1|TDRD5	.	.	AXDND1|FAM163A|FAM20B|SOAT1	.	.
VASN	trans	TDRD5	rs150816167	1:179571862:T:C	0.0419645	0.140347	14.5267	1	179571862	T	C	rs150816167	AXDND1|TDRD5	.	.	AXDND1|FAM163A|FAM20B|SOAT1	.	.
CEP43	trans		rs56279106	1:180103904:G:A	0.280863	0.0696487	16.3601	1	180103904	G	A	rs56279106	RP11-502H18.2	.	.	|-|CEP350|QSOX1|QSOX1;FLJ23867|SOAT1|TOR1AIP1|TOR1AIP2	Sulfhydryl oxidase 1	cg03516705|cg04108706|cg10705391|cg11958080|cg12124589|cg16346032|cg19936954|cg20965527|cg22336401|cg22436336|cg26312149|Percent-splice-in
HYAL1	trans	QSOX1	rs11801243	1:180127351:G:A	0.0622254	-0.1046	10.9685	1	180127351	G	A	rs11801243	QSOX1	.	.	QSOX1|STX6	Sulfhydryl oxidase 1|Uncharacterized protein C17orf78	cg03396826
RNASET2	trans	LINC01344	rs751785721	1:182129432:A:ATT	0.328533	-0.0520454	12.2398	1	182129432	A	ATT	rs751785721	LINC01344	Lymphocyte count	.	.	.	.
LAMA4	trans	LAMC1	rs61809091	1:183118663:T:C	0.414655	0.0825866	24.2707	1	183118663	T	C	rs61809091	LAMC1	.	.	.	Laminin	.
NCF2	cis	NCF2	rs35012521	1:183532364:T:A	0.0100809	-0.934054	152.811	1	183532364	T	A	rs35012521	NCF2	.	.	NCF2	.	.
SIGLEC1	trans	NCF2	rs17849502	1:183532580:G:T	0.0525252	0.111726	12.5628	1	183532580	G	T	rs17849502	NCF2|SMG7	Cause of death: dilated cardiomyopathy|Self-reported malabsorption or coeliac disease|Systemic lupus erythematosus	.	AC092811.1|ARPC5|HERC5|IFI6|IFIT1|MX1|NCF2|RGL1|SMG7	.	cg01900066|cg12435824
PRCP	trans	RGL1	rs3010061	1:183824869:C:T	0.200051	0.0589447	10.7885	1	183824869	C	T	rs3010061	RGL1	Antipsychotic drug induced QTc interval change in schizophrenia	.	ARPC5|OR3A2|RGL1	.	cg00020052|cg09940311|cg18131582
BSG	trans	EDEM3	rs78444298	1:184672098:G:A	0.0194586	0.20907	14.9514	1	184672098	G	A	rs78444298	EDEM3|FAM129A	Birth weight|Comparative body size at age 10|Complications peculiar to reattachment and amputation|Hand grip strength left|Number of live births	.	EDEM3	.	.
CD274	trans	EDEM3	rs78444298	1:184672098:G:A	0.0193193	0.202951	14.2974	1	184672098	G	A	rs78444298	EDEM3|FAM129A	Birth weight|Comparative body size at age 10|Complications peculiar to reattachment and amputation|Hand grip strength left|Number of live births	.	EDEM3	.	.
CD79B	trans	EDEM3	rs78444298	1:184672098:G:A	0.0194533	0.309771	31.7846	1	184672098	G	A	rs78444298	EDEM3|FAM129A	Birth weight|Comparative body size at age 10|Complications peculiar to reattachment and amputation|Hand grip strength left|Number of live births	.	EDEM3	.	.
HSD11B1	trans	EDEM3	rs78444298	1:184672098:G:A	0.019401	0.249294	19.7047	1	184672098	G	A	rs78444298	EDEM3|FAM129A	Birth weight|Comparative body size at age 10|Complications peculiar to reattachment and amputation|Hand grip strength left|Number of live births	.	EDEM3	.	.
SMPD1	trans	EDEM3	rs78444298	1:184672098:G:A	0.0194536	-0.205551	16.1058	1	184672098	G	A	rs78444298	EDEM3|FAM129A	Birth weight|Comparative body size at age 10|Complications peculiar to reattachment and amputation|Hand grip strength left|Number of live births	.	EDEM3	.	.
TXNDC15	trans	NIBAN1	rs115276619	1:184865132:T:A	0.0166327	0.208804	16.0452	1	184865132	T	A	rs115276619	EDEM3|FAM129A	Birth weight|Comparative body size at age 10|Complications peculiar to reattachment and amputation|Hand grip strength left|Number of live births	.	EDEM3	.	.
GZMH	trans		rs10798014	1:185394834:A:G	0.321084	0.0847935	26.9568	1	185394834	A	G	rs10798014	MCRIP2P2|RNU7-183P	Granulocyte percentage of myeloid white cells|Lymphocyte percentage of white cells|Monocyte count|Monocyte percentage of white cells	.	ACCS|APOBEC3H|ASCL2|B3GAT1|C1orf21|CD247|CLDND2|COLQ|DHRS3|DRAXIN|ERBB2|FGFBP2|GFOD1|GNA14|GNLY|GPR56|GZMH|HEY2|IGFBP7|IL12RB1|IVNS1ABP|MFNG|NCKAP1|NINL|NKG7|NME8|NMUR1|OSBPL5|PABPC1L|PARP15|PDGFD|PRR5|PRSS23|PTGDR|RNF165|RNF2|RP11-627G23.1|SAR1B|SLFN13|SPON2|TCTEX1D2	.	cg09551262|cg21913528|cg26795702|H3K27ac|H3K4me1
GNLY	trans		rs7545591	1:185395846:C:G	0.321224	0.0542683	13.866	1	185395846	C	G	rs7545591	MCRIP2P2|RNU7-183P	Granulocyte percentage of myeloid white cells|Lymphocyte percentage of white cells|Monocyte count|Monocyte percentage of white cells	.	C1orf21|IVNS1ABP	.	cg09551262|cg21913528|cg26795702|H3K27ac|H3K4me1
NCR1	trans		rs6693836	1:185411306:G:A	0.639116	0.0652451	17.5349	1	185411306	G	A	rs6693836	MCRIP2P2	Granulocyte percentage of myeloid white cells|Monocyte count|Monocyte percentage of white cells	.	IVNS1ABP|TRMT1L	.	cg09551262|cg21913528|cg26795702|H3K27ac|H3K4me1
PLA2G4A	cis	PLA2G4A	rs556306120	1:186936533:G:GCTACAGAATGAGAATTTCTTACCCTTTACCAGCTGC	0.08349	0.12501	19.9169	1	186936533	G	GCTACAGAATGAGAATTTCTTACCCTTTACCAGCTGC	rs556306120	PLA2G4A	.	.	.	.	.
TRIAP1	trans	GLRX2	rs148212596	1:193074511:A:G	0.0209148	-0.433874	63.2136	1	193074511	A	G	rs148212596	CDC73|GLRX2	Cause of death: vascular disorder of intestine, unspecified	.	.	Glutaredoxin-2, mitochondrial	.
HPGDS	trans	CFH	rs763228358	1:196635774:AG:A	0.245971	-0.0621544	12.6795	1	196635774	AG	A	rs763228358	CFH	Age-related macular degeneration	.	.	Anaphase-promoting complex subunit 7|Complement factor B|Complement factor H|Complement factor H-related protein 5|Endoplasmic reticulum mannosyl-oligosaccharide 1,2-alpha-mannosidase|Glycosyltransferase 8 domain-containing protein 1|Growth arrest and DNA damage-inducible proteins-interacting protein 1|Histone-lysine N-methyltransferase 2D|Leucine-rich repeat-containing protein 19|Membrane-associ…	cg12101256
VSIG4	trans	CFH	rs514591	1:196640320:A:G	0.229838	-0.0623123	12.8292	1	196640320	A	G	rs514591	CFH|KCNT2	Advanced age related macular degeneration|Advanced age related macular degeneration choroidal neovascularization vs no AMD|Advanced age related macular degeneration geographic atrophy|Age related macular degeneration|Age-related macular degeneration|Factor XIII A subunit|Factor XIII B subunit|Forearm bone mineral density|Geographic atrophy|Neovascularization	.	CFH|CFHR1|CFHR3|KCNT2	Anaphase-promoting complex subunit 7|Complement factor B|Complement factor H|Complement factor H-related protein 5|Endoplasmic reticulum mannosyl-oligosaccharide 1,2-alpha-mannosidase|Glycosyltransferase 8 domain-containing protein 1|Growth arrest and DNA damage-inducible proteins-interacting protein 1|Histone-lysine N-methyltransferase 2D|Leucine-rich repeat-containing protein 19|Membrane-associ…	cg09387486|cg10627839|cg13441112
LILRA5	trans	CFH	rs2019727	1:196674714:T:A	0.193731	0.209277	119.837	1	196674714	T	A	rs2019727	CFH|CFHR3|RP4-608O15.3	Advanced age related macular degeneration|Advanced age related macular degeneration choroidal neovascularization vs no AMD|Advanced age related macular degeneration geographic atrophy|Age related macular degeneration|Age related macular degeneration in ever smokers|Age related macular degeneration Stage 5 ARMD|Age-related macular degeneration|Eye problems or disorders: macular degeneration|Geogra…	HWESASXX*|Serum concentration of HWESASXX*	CFH|CFH;CFHR1|CFHR1|CFHR3	Alpha-N-acetylgalactosaminide alpha-2,6-sialyltransferase 2|Anaphase-promoting complex subunit 7|Apolipoprotein D|Augurin|Bcl-2-like protein 1|BolA-like protein 2|C-type lectin domain family 4 member M|Calnexin|Cerebral cavernous malformations 2 protein|Complement factor H|Complement factor H-related protein 5|Cytoskeleton-associated protein 2|DCN1-like protein 5|DNA repair protein XRCC4|E3 ubiqu…	cg04614339|cg07209298|cg09234393|cg10627839|cg11348583|cg13441112|cg13682187|cg16550505|cg25840094
SPP1	trans	CFH	rs559637118	1:196679909:G:GT	0.403371	-0.0536466	12.9412	1	196679909	G	GT	rs559637118	CFH	.	.	CFH|CFHR1|CFHR3|CFHR4	Anaphase-promoting complex subunit 7|Apolipoprotein D|Augurin|Basic leucine zipper transcriptional factor ATF-like 3|C-type lectin domain family 4 member M|Calcium-binding protein 8|Complement factor B|Complement factor H|Cytochrome c oxidase subunit 4 isoform 2, mitochondrial|Desmoglein-1|Ectonucleoside triphosphate diphosphohydrolase 3|Endoplasmic reticulum mannosyl-oligosaccharide 1,2-alpha-ma…	.
PON3	trans	CFH	rs6677604	1:196686918:G:A	0.193835	0.086063	22.2154	1	196686918	G	A	rs6677604	CFH|CFHR3|RP4-608O15.3	Advanced age related macular degeneration|Advanced age related macular degeneration choroidal neovascularization vs no AMD|Advanced age related macular degeneration geographic atrophy|Age related macular degeneration|Age-related macular degeneration|Blood protein levels|Eye problems or disorders: macular degeneration|Geographic atrophy|Glomerulonephritis iga|IgA nephropathy|Macular degeneration|N…	Gamma-tocopherol/oleoylcarnitine|Serum ratio of (gamma-tocopherol)/(oleoylcarnitine)	CFH|CFH;CFHR1|CFHR1|CFHR3	Alpha-N-acetylgalactosaminide alpha-2,6-sialyltransferase 2|Anaphase-promoting complex subunit 7|Apolipoprotein D|Augurin|Bcl-2-like protein 1|BolA-like protein 2|C-type lectin domain family 4 member M|Calnexin|Cerebral cavernous malformations 2 protein|Complement C1s subcomponent|Complement factor H|Complement factor H-related protein 5|Cytoskeleton-associated protein 2|DCN1-like protein 5|DNA r…	cg04614339|cg05593411|cg07209298|cg09234393|cg10627839|cg11348583|cg13441112|cg13682187|cg16550505
MSR1	trans	CFH	rs755799544	1:196690953:C:CTC	0.362247	-0.0487486	10.5074	1	196690953	C	CTC	rs755799544	CFH	.	.	.	Anaphase-promoting complex subunit 7|Apolipoprotein D|Augurin|Basic leucine zipper transcriptional factor ATF-like 3|Calcineurin subunit B type 1|Cerebral cavernous malformations 2 protein|Complement factor B|Complement factor H|Cytochrome c oxidase subunit 4 isoform 2, mitochondrial|Deoxycytidine kinase|Desmoglein-1|Endoplasmic reticulum mannosyl-oligosaccharide 1,2-alpha-mannosidase|Fibroblast …	.
TREM2	trans	CFH	rs1410996	1:196696933:G:A	0.403774	-0.0543461	15.1137	1	196696933	G	A	rs1410996	CFH	Advanced age related macular degeneration|Advanced age related macular degeneration choroidal neovascularization vs no AMD|Advanced age related macular degeneration geographic atrophy|Age related macular degeneration|Age-related macular degeneration|End stage coagulation|Eye problems or disorders: macular degeneration|Factor XIII A subunit|Factor XIII activity|Geographic atrophy|Macular degenerat…	.	CFH|CFH;CFHR1|CFHR1|CFHR3|CFHR4	Anaphase-promoting complex subunit 7|Apolipoprotein D|Augurin|Basic leucine zipper transcriptional factor ATF-like 3|C-type lectin domain family 4 member M|Calcium-binding protein 8|Complement factor B|Complement factor H|Cytochrome c oxidase subunit 4 isoform 2, mitochondrial|Desmoglein-1|Ectonucleoside triphosphate diphosphohydrolase 3|EMI domain-containing protein 1|Endoplasmic reticulum manno…	cg04614339|cg07209298|cg09234393|cg10627839|cg11348583|cg13441112|cg13682187|cg16550505|cg25840094
LILRB2	trans	CFH	rs10801559	1:196704204:G:A	0.403308	-0.0777825	47.0916	1	196704204	G	A	rs10801559	CFH	Advanced age related macular degeneration|Advanced age related macular degeneration choroidal neovascularization vs no AMD|Advanced age related macular degeneration geographic atrophy|Age related macular degeneration|Age-related macular degeneration|Eye problems or disorders: macular degeneration|Factor XIII A subunit|Geographic atrophy|Macular degeneration|Neovascularization|Post bronchodilator …	.	CFH|CFH;CFHR1|CFHR1|CFHR3|CFHR4	Anaphase-promoting complex subunit 7|Apolipoprotein D|Augurin|Basic leucine zipper transcriptional factor ATF-like 3|C-type lectin domain family 4 member M|Calcium-binding protein 8|Complement factor B|Complement factor H|Cytochrome c oxidase subunit 4 isoform 2, mitochondrial|Desmoglein-1|Ectonucleoside triphosphate diphosphohydrolase 3|EMI domain-containing protein 1|Endoplasmic reticulum manno…	cg04614339|cg07209298|cg09234393|cg10627839|cg11348583|cg13441112|cg13682187|cg16550505|cg25840094
CD59	trans	CFHR3	rs400642	1:196757258:C:T	0.46877	-0.0724848	22.6457	1	196757258	C	T	rs400642	CFH|CFHR3|RP4-608O15.3	Age-related macular degeneration|Eye problems or disorders: macular degeneration	.	CFH|CFHR3	Anaphase-promoting complex subunit 7|Apolipoprotein D|Augurin|Axin-2|Baculoviral IAP repeat-containing protein 5|Basic leucine zipper transcriptional factor ATF-like 3|Calcium/calmodulin-dependent protein kinase type 1D|CD63 antigen|Cerebral cavernous malformations 2 protein|Colipase-like protein 2|Complement C1q and tumor necrosis factor-related protein 9A|Complement factor B|Complement factor H…	cg10627839|cg13682187
CLEC5A	trans	CFHR1	rs10801568	1:196791881:T:G	0.248388	-0.0711999	16.5921	1	196791881	T	G	rs10801568	CFHR1|CFHR3|RP4-608O15.3	Age-related macular degeneration|Eye problems or disorders: macular degeneration|No blood clot, bronchitis, emphysema, asthma, rhinitis, eczema or allergy diagnosed by doctor	.	CFH|CFHR1|CFHR3|CFHR4	Anaphase-promoting complex subunit 7|Basic leucine zipper transcriptional factor ATF-like 3|Complement factor B|Complement factor H|Complement factor H-related protein 5|Endoplasmic reticulum mannosyl-oligosaccharide 1,2-alpha-mannosidase|Glycosyltransferase 8 domain-containing protein 1|Growth arrest and DNA damage-inducible proteins-interacting protein 1|Histone-lysine N-methyltransferase 2D|Le…	cg10627839|cg13441112
PON2	trans	BX248415.1	rs149369377	1:196819479:A:G	0.195354	0.072745	21.8761	1	196819479	A	G	rs149369377	CFH|CFHR3|RP4-608O15.3	Advanced age related macular degeneration|Advanced age related macular degeneration choroidal neovascularization vs no AMD|Advanced age related macular degeneration geographic atrophy|Age related macular degeneration|Age-related macular degeneration|Geographic atrophy|Neovascularization	HWESASXX*	CFH|CFH;CFHR1|CFHR1|CFHR3	Alpha-N-acetylgalactosaminide alpha-2,6-sialyltransferase 2|Anaphase-promoting complex subunit 7|Apolipoprotein D|Augurin|Bcl-2-like protein 1|BolA-like protein 2|C-type lectin domain family 4 member M|Calnexin|Complement factor H|Complement factor H-related protein 5|Cytoskeleton-associated protein 2|DCN1-like protein 5|DNA repair protein XRCC4|E3 ubiquitin-protein ligase RNF8|Endoplasmic reticu…	cg04614339|cg07209298|cg09234393|cg10627839|cg11348583|cg13441112|cg13682187|cg16550505|cg25840094
HSD11B1	trans	BX248415.1	rs7542235	1:196823613:A:G	0.194629	0.155116	62.7921	1	196823613	A	G	rs7542235	CFH|CFHR3|RP4-608O15.3	Advanced age related macular degeneration|Advanced age related macular degeneration choroidal neovascularization vs no AMD|Advanced age related macular degeneration geographic atrophy|Age related macular degeneration|Age related macular degeneration in ever smokers|Age related macular degeneration Stage 5 ARMD|Age-related macular degeneration|Geographic atrophy|Neovascularization	HWESASXX*|Serum concentration of HWESASXX*	CFH|CFH;CFHR1|CFHR1|CFHR1P|CFHR3|CTDSP1|GPR156|hCT1641298.3|HSS00083044|LOC391811	Alpha-N-acetylgalactosaminide alpha-2,6-sialyltransferase 2|Anaphase-promoting complex subunit 7|Apolipoprotein D|Augurin|Bcl-2-like protein 1|C-type lectin domain family 4 member M|Calnexin|Complement factor H|Complement factor H-related protein 5|Cytoskeleton-associated protein 2|DCN1-like protein 5|DNA repair protein RAD51 homolog 1|DNA repair protein XRCC4|E3 ubiquitin-protein ligase RNF8|End…	cg04614339|cg07209298|cg09234393|cg10627839|cg11348583|cg13441112|cg13682187|cg16550505|cg25840094
TNFSF10	trans	BX248415.1	rs7519758	1:196825287:C:T	0.194134	0.130684	50.1132	1	196825287	C	T	rs7519758	CFH|CFHR3|RP4-608O15.3	Advanced age related macular degeneration|Advanced age related macular degeneration choroidal neovascularization vs no AMD|Advanced age related macular degeneration geographic atrophy|Age related macular degeneration|Age-related macular degeneration|Geographic atrophy|Neovascularization	HWESASXX*	CFH|CFH;CFHR1|CFHR1|CFHR3	Alpha-N-acetylgalactosaminide alpha-2,6-sialyltransferase 2|Anaphase-promoting complex subunit 7|Apolipoprotein D|Augurin|Bcl-2-like protein 1|BolA-like protein 2|C-type lectin domain family 4 member M|Calnexin|Complement factor H|Complement factor H-related protein 5|Cytoskeleton-associated protein 2|DCN1-like protein 5|DNA repair protein XRCC4|E3 ubiquitin-protein ligase RNF8|Endoplasmic reticu…	cg04614339|cg07209298|cg09234393|cg10627839|cg11348583|cg13441112|cg13682187|cg16550505|cg25840094
CDHR5	trans	F13B	rs5993	1:197030829:A:T	0.161437	0.254529	172.986	1	197030829	A	T	rs5993	ASPM|CFHR5|F13B|ZBTB41	Advanced age related macular degeneration|Advanced age related macular degeneration choroidal neovascularization vs no AMD|Advanced age related macular degeneration geographic atrophy|Age-related macular degeneration|Factor XIII A subunit|Factor XIII activity|Factor XIII B subunit|Geographic atrophy|Neovascularization|No blood clot, bronchitis, emphysema, asthma, rhinitis, eczema or allergy diagn…	.	CFH|CFHR3|ZBTB41	Anaphase-promoting complex subunit 7|Complement factor B|Complement factor H|Complement factor H-related protein 5|Glycosyltransferase 8 domain-containing protein 1|Growth arrest and DNA damage-inducible proteins-interacting protein 1|Histone-lysine N-methyltransferase 2D|Leucine-rich repeat-containing protein 19|NADH dehydrogenase [ubiquinone] iron-sulfur protein 4, mitochondrial|Properdin|Thios…	cg01258789|cg04907151|cg05315334|cg07038400|cg10627839|cg13441112|cg16169675
ENAH	trans	LINC01221	-	1:198994696:TA:T	0.724824	0.0580497	11.0948	1	198994696	TA	T	.	.	.	.	.	.	.
GOLM2	trans	LINC01221	-	1:198994696:TA:T	0.724988	0.0604213	12.8226	1	198994696	TA	T	.	.	.	.	.	.	.
ROBO1	trans	LINC01221	-	1:198994696:TA:T	0.725257	0.0814962	23.0148	1	198994696	TA	T	.	.	.	.	.	.	.
MDK	trans	LINC01221	rs6427756	1:199000727:A:G	0.734977	-0.0801952	21.0161	1	199000727	A	G	rs6427756	LINC01221|LINC01222	Basophil count|Basophil percentage of white cells|Eosinophil count|Eosinophil counts|Eosinophil percentage of granulocytes|Eosinophil percentage of white cells|Hemoglobin concentration|High light scatter percentage of red cells|High light scatter reticulocyte count|Immature fraction of reticulocytes|Mean corpuscular hemoglobin|Mean corpuscular volume|Mean platelet volume|Neutrophil percentage of …	.	CTSZ|ENKUR|PTGS1|RGS6;C14orf57|USP14	.	cg03425860|cg07769588|cg08843850|cg26257082|H3K27ac|H3K4me1
CCN2	trans	LINC01221	rs1434282	1:199010721:C:T	0.72628	-0.0752392	19.335	1	199010721	C	T	rs1434282	LINC01221|LINC01222	Basophil count|Basophil percentage of granulocytes|Basophil percentage of white cells|Eosinophil count|Eosinophil percentage of granulocytes|Eosinophil percentage of white cells|Hemoglobin concentration|High light scatter percentage of red cells|High light scatter reticulocyte count|High light scatter reticulocyte percentage of red cells|Immature fraction of reticulocytes|Mean corpuscular hemoglo…	.	AGPAT1|ALOX12|ANKRD9|C2orf88|C9orf78|CA2|CALD1|CCDC3|CCNY|CD1B|CD1E|CD4|CHST8|CLDN5|CMTM5|CTTN|CXCR2P1|DNTTIP2|DPM2|ENKUR|ESPN|FERMT3|GP9|HEY1|HIST1H2AE|HIST1H3H|ITGA2B|ITGB3|KAZN|KIAA0319|KRT72|KRT73|LY6G6E|MAX|MGLL|MMRN1|MSRB3|MYL9|MYLK|P2RY12|PBX1|PDE5A|PRSS33|PTCRA|PTGS1|RBM15B|RGS10|RGS6;C14orf57|RP11-265O12.1|RP11-498E2.9|SAMD14|SCGB3A2|SCRN1|SEC14L5|SELP|SEPT5|SESN3|SH3GLB2|SLA2|SPDYC|ST8S…	.	cg00045114|cg00496272|cg00566158|cg00602811|cg00908292|cg00973876|cg01218206|cg01431482|cg01572694|cg01790530|cg01794805|cg01839993|cg02023773|cg02258201|cg02524954|cg02667103|cg02810967|cg03046812|cg03247245|cg03271893|cg03425860|cg03450635|cg03554335|cg03906681|cg04096767|cg04144218|cg04258133|cg04273431|cg04326808|cg04456238|cg04514255|cg04521543|cg04524040|cg04554131|cg04652282|cg04761746|cg0…
CPXM1	trans	LINC01221	rs1434282	1:199010721:C:T	0.726165	-0.0818206	23.666	1	199010721	C	T	rs1434282	LINC01221|LINC01222	Basophil count|Basophil percentage of granulocytes|Basophil percentage of white cells|Eosinophil count|Eosinophil percentage of granulocytes|Eosinophil percentage of white cells|Hemoglobin concentration|High light scatter percentage of red cells|High light scatter reticulocyte count|High light scatter reticulocyte percentage of red cells|Immature fraction of reticulocytes|Mean corpuscular hemoglo…	.	AGPAT1|ALOX12|ANKRD9|C2orf88|C9orf78|CA2|CALD1|CCDC3|CCNY|CD1B|CD1E|CD4|CHST8|CLDN5|CMTM5|CTTN|CXCR2P1|DNTTIP2|DPM2|ENKUR|ESPN|FERMT3|GP9|HEY1|HIST1H2AE|HIST1H3H|ITGA2B|ITGB3|KAZN|KIAA0319|KRT72|KRT73|LY6G6E|MAX|MGLL|MMRN1|MSRB3|MYL9|MYLK|P2RY12|PBX1|PDE5A|PRSS33|PTCRA|PTGS1|RBM15B|RGS10|RGS6;C14orf57|RP11-265O12.1|RP11-498E2.9|SAMD14|SCGB3A2|SCRN1|SEC14L5|SELP|SEPT5|SESN3|SH3GLB2|SLA2|SPDYC|ST8S…	.	cg00045114|cg00496272|cg00566158|cg00602811|cg00908292|cg00973876|cg01218206|cg01431482|cg01572694|cg01790530|cg01794805|cg01839993|cg02023773|cg02258201|cg02524954|cg02667103|cg02810967|cg03046812|cg03247245|cg03271893|cg03425860|cg03450635|cg03554335|cg03906681|cg04096767|cg04144218|cg04258133|cg04273431|cg04326808|cg04456238|cg04514255|cg04521543|cg04524040|cg04554131|cg04652282|cg04761746|cg0…
DDAH1	trans	LINC01221	rs1434282	1:199010721:C:T	0.726203	0.0901244	26.2272	1	199010721	C	T	rs1434282	LINC01221|LINC01222	Basophil count|Basophil percentage of granulocytes|Basophil percentage of white cells|Eosinophil count|Eosinophil percentage of granulocytes|Eosinophil percentage of white cells|Hemoglobin concentration|High light scatter percentage of red cells|High light scatter reticulocyte count|High light scatter reticulocyte percentage of red cells|Immature fraction of reticulocytes|Mean corpuscular hemoglo…	.	AGPAT1|ALOX12|ANKRD9|C2orf88|C9orf78|CA2|CALD1|CCDC3|CCNY|CD1B|CD1E|CD4|CHST8|CLDN5|CMTM5|CTTN|CXCR2P1|DNTTIP2|DPM2|ENKUR|ESPN|FERMT3|GP9|HEY1|HIST1H2AE|HIST1H3H|ITGA2B|ITGB3|KAZN|KIAA0319|KRT72|KRT73|LY6G6E|MAX|MGLL|MMRN1|MSRB3|MYL9|MYLK|P2RY12|PBX1|PDE5A|PRSS33|PTCRA|PTGS1|RBM15B|RGS10|RGS6;C14orf57|RP11-265O12.1|RP11-498E2.9|SAMD14|SCGB3A2|SCRN1|SEC14L5|SELP|SEPT5|SESN3|SH3GLB2|SLA2|SPDYC|ST8S…	.	cg00045114|cg00496272|cg00566158|cg00602811|cg00908292|cg00973876|cg01218206|cg01431482|cg01572694|cg01790530|cg01794805|cg01839993|cg02023773|cg02258201|cg02524954|cg02667103|cg02810967|cg03046812|cg03247245|cg03271893|cg03425860|cg03450635|cg03554335|cg03906681|cg04096767|cg04144218|cg04258133|cg04273431|cg04326808|cg04456238|cg04514255|cg04521543|cg04524040|cg04554131|cg04652282|cg04761746|cg0…
EGFL7	trans	LINC01221	rs1434282	1:199010721:C:T	0.725819	0.054323	10.665	1	199010721	C	T	rs1434282	LINC01221|LINC01222	Basophil count|Basophil percentage of granulocytes|Basophil percentage of white cells|Eosinophil count|Eosinophil percentage of granulocytes|Eosinophil percentage of white cells|Hemoglobin concentration|High light scatter percentage of red cells|High light scatter reticulocyte count|High light scatter reticulocyte percentage of red cells|Immature fraction of reticulocytes|Mean corpuscular hemoglo…	.	AGPAT1|ALOX12|ANKRD9|C2orf88|C9orf78|CA2|CALD1|CCDC3|CCNY|CD1B|CD1E|CD4|CHST8|CLDN5|CMTM5|CTTN|CXCR2P1|DNTTIP2|DPM2|ENKUR|ESPN|FERMT3|GP9|HEY1|HIST1H2AE|HIST1H3H|ITGA2B|ITGB3|KAZN|KIAA0319|KRT72|KRT73|LY6G6E|MAX|MGLL|MMRN1|MSRB3|MYL9|MYLK|P2RY12|PBX1|PDE5A|PRSS33|PTCRA|PTGS1|RBM15B|RGS10|RGS6;C14orf57|RP11-265O12.1|RP11-498E2.9|SAMD14|SCGB3A2|SCRN1|SEC14L5|SELP|SEPT5|SESN3|SH3GLB2|SLA2|SPDYC|ST8S…	.	cg00045114|cg00496272|cg00566158|cg00602811|cg00908292|cg00973876|cg01218206|cg01431482|cg01572694|cg01790530|cg01794805|cg01839993|cg02023773|cg02258201|cg02524954|cg02667103|cg02810967|cg03046812|cg03247245|cg03271893|cg03425860|cg03450635|cg03554335|cg03906681|cg04096767|cg04144218|cg04258133|cg04273431|cg04326808|cg04456238|cg04514255|cg04521543|cg04524040|cg04554131|cg04652282|cg04761746|cg0…
EGLN1	trans	LINC01221	rs1434282	1:199010721:C:T	0.72595	0.0821601	23.091	1	199010721	C	T	rs1434282	LINC01221|LINC01222	Basophil count|Basophil percentage of granulocytes|Basophil percentage of white cells|Eosinophil count|Eosinophil percentage of granulocytes|Eosinophil percentage of white cells|Hemoglobin concentration|High light scatter percentage of red cells|High light scatter reticulocyte count|High light scatter reticulocyte percentage of red cells|Immature fraction of reticulocytes|Mean corpuscular hemoglo…	.	AGPAT1|ALOX12|ANKRD9|C2orf88|C9orf78|CA2|CALD1|CCDC3|CCNY|CD1B|CD1E|CD4|CHST8|CLDN5|CMTM5|CTTN|CXCR2P1|DNTTIP2|DPM2|ENKUR|ESPN|FERMT3|GP9|HEY1|HIST1H2AE|HIST1H3H|ITGA2B|ITGB3|KAZN|KIAA0319|KRT72|KRT73|LY6G6E|MAX|MGLL|MMRN1|MSRB3|MYL9|MYLK|P2RY12|PBX1|PDE5A|PRSS33|PTCRA|PTGS1|RBM15B|RGS10|RGS6;C14orf57|RP11-265O12.1|RP11-498E2.9|SAMD14|SCGB3A2|SCRN1|SEC14L5|SELP|SEPT5|SESN3|SH3GLB2|SLA2|SPDYC|ST8S…	.	cg00045114|cg00496272|cg00566158|cg00602811|cg00908292|cg00973876|cg01218206|cg01431482|cg01572694|cg01790530|cg01794805|cg01839993|cg02023773|cg02258201|cg02524954|cg02667103|cg02810967|cg03046812|cg03247245|cg03271893|cg03425860|cg03450635|cg03554335|cg03906681|cg04096767|cg04144218|cg04258133|cg04273431|cg04326808|cg04456238|cg04514255|cg04521543|cg04524040|cg04554131|cg04652282|cg04761746|cg0…
FGF2	trans	LINC01221	rs1434282	1:199010721:C:T	0.72595	0.0583233	14.3009	1	199010721	C	T	rs1434282	LINC01221|LINC01222	Basophil count|Basophil percentage of granulocytes|Basophil percentage of white cells|Eosinophil count|Eosinophil percentage of granulocytes|Eosinophil percentage of white cells|Hemoglobin concentration|High light scatter percentage of red cells|High light scatter reticulocyte count|High light scatter reticulocyte percentage of red cells|Immature fraction of reticulocytes|Mean corpuscular hemoglo…	.	AGPAT1|ALOX12|ANKRD9|C2orf88|C9orf78|CA2|CALD1|CCDC3|CCNY|CD1B|CD1E|CD4|CHST8|CLDN5|CMTM5|CTTN|CXCR2P1|DNTTIP2|DPM2|ENKUR|ESPN|FERMT3|GP9|HEY1|HIST1H2AE|HIST1H3H|ITGA2B|ITGB3|KAZN|KIAA0319|KRT72|KRT73|LY6G6E|MAX|MGLL|MMRN1|MSRB3|MYL9|MYLK|P2RY12|PBX1|PDE5A|PRSS33|PTCRA|PTGS1|RBM15B|RGS10|RGS6;C14orf57|RP11-265O12.1|RP11-498E2.9|SAMD14|SCGB3A2|SCRN1|SEC14L5|SELP|SEPT5|SESN3|SH3GLB2|SLA2|SPDYC|ST8S…	.	cg00045114|cg00496272|cg00566158|cg00602811|cg00908292|cg00973876|cg01218206|cg01431482|cg01572694|cg01790530|cg01794805|cg01839993|cg02023773|cg02258201|cg02524954|cg02667103|cg02810967|cg03046812|cg03247245|cg03271893|cg03425860|cg03450635|cg03554335|cg03906681|cg04096767|cg04144218|cg04258133|cg04273431|cg04326808|cg04456238|cg04514255|cg04521543|cg04524040|cg04554131|cg04652282|cg04761746|cg0…
GP1BA	trans	LINC01221	rs1434282	1:199010721:C:T	0.726171	0.0606277	12.6115	1	199010721	C	T	rs1434282	LINC01221|LINC01222	Basophil count|Basophil percentage of granulocytes|Basophil percentage of white cells|Eosinophil count|Eosinophil percentage of granulocytes|Eosinophil percentage of white cells|Hemoglobin concentration|High light scatter percentage of red cells|High light scatter reticulocyte count|High light scatter reticulocyte percentage of red cells|Immature fraction of reticulocytes|Mean corpuscular hemoglo…	.	AGPAT1|ALOX12|ANKRD9|C2orf88|C9orf78|CA2|CALD1|CCDC3|CCNY|CD1B|CD1E|CD4|CHST8|CLDN5|CMTM5|CTTN|CXCR2P1|DNTTIP2|DPM2|ENKUR|ESPN|FERMT3|GP9|HEY1|HIST1H2AE|HIST1H3H|ITGA2B|ITGB3|KAZN|KIAA0319|KRT72|KRT73|LY6G6E|MAX|MGLL|MMRN1|MSRB3|MYL9|MYLK|P2RY12|PBX1|PDE5A|PRSS33|PTCRA|PTGS1|RBM15B|RGS10|RGS6;C14orf57|RP11-265O12.1|RP11-498E2.9|SAMD14|SCGB3A2|SCRN1|SEC14L5|SELP|SEPT5|SESN3|SH3GLB2|SLA2|SPDYC|ST8S…	.	cg00045114|cg00496272|cg00566158|cg00602811|cg00908292|cg00973876|cg01218206|cg01431482|cg01572694|cg01790530|cg01794805|cg01839993|cg02023773|cg02258201|cg02524954|cg02667103|cg02810967|cg03046812|cg03247245|cg03271893|cg03425860|cg03450635|cg03554335|cg03906681|cg04096767|cg04144218|cg04258133|cg04273431|cg04326808|cg04456238|cg04514255|cg04521543|cg04524040|cg04554131|cg04652282|cg04761746|cg0…
GPC5	trans	LINC01221	rs1434282	1:199010721:C:T	0.725982	0.046921	11.1304	1	199010721	C	T	rs1434282	LINC01221|LINC01222	Basophil count|Basophil percentage of granulocytes|Basophil percentage of white cells|Eosinophil count|Eosinophil percentage of granulocytes|Eosinophil percentage of white cells|Hemoglobin concentration|High light scatter percentage of red cells|High light scatter reticulocyte count|High light scatter reticulocyte percentage of red cells|Immature fraction of reticulocytes|Mean corpuscular hemoglo…	.	AGPAT1|ALOX12|ANKRD9|C2orf88|C9orf78|CA2|CALD1|CCDC3|CCNY|CD1B|CD1E|CD4|CHST8|CLDN5|CMTM5|CTTN|CXCR2P1|DNTTIP2|DPM2|ENKUR|ESPN|FERMT3|GP9|HEY1|HIST1H2AE|HIST1H3H|ITGA2B|ITGB3|KAZN|KIAA0319|KRT72|KRT73|LY6G6E|MAX|MGLL|MMRN1|MSRB3|MYL9|MYLK|P2RY12|PBX1|PDE5A|PRSS33|PTCRA|PTGS1|RBM15B|RGS10|RGS6;C14orf57|RP11-265O12.1|RP11-498E2.9|SAMD14|SCGB3A2|SCRN1|SEC14L5|SELP|SEPT5|SESN3|SH3GLB2|SLA2|SPDYC|ST8S…	.	cg00045114|cg00496272|cg00566158|cg00602811|cg00908292|cg00973876|cg01218206|cg01431482|cg01572694|cg01790530|cg01794805|cg01839993|cg02023773|cg02258201|cg02524954|cg02667103|cg02810967|cg03046812|cg03247245|cg03271893|cg03425860|cg03450635|cg03554335|cg03906681|cg04096767|cg04144218|cg04258133|cg04273431|cg04326808|cg04456238|cg04514255|cg04521543|cg04524040|cg04554131|cg04652282|cg04761746|cg0…
SCRN1	trans	LINC01221	rs1434282	1:199010721:C:T	0.72595	0.0923733	27.7527	1	199010721	C	T	rs1434282	LINC01221|LINC01222	Basophil count|Basophil percentage of granulocytes|Basophil percentage of white cells|Eosinophil count|Eosinophil percentage of granulocytes|Eosinophil percentage of white cells|Hemoglobin concentration|High light scatter percentage of red cells|High light scatter reticulocyte count|High light scatter reticulocyte percentage of red cells|Immature fraction of reticulocytes|Mean corpuscular hemoglo…	.	AGPAT1|ALOX12|ANKRD9|C2orf88|C9orf78|CA2|CALD1|CCDC3|CCNY|CD1B|CD1E|CD4|CHST8|CLDN5|CMTM5|CTTN|CXCR2P1|DNTTIP2|DPM2|ENKUR|ESPN|FERMT3|GP9|HEY1|HIST1H2AE|HIST1H3H|ITGA2B|ITGB3|KAZN|KIAA0319|KRT72|KRT73|LY6G6E|MAX|MGLL|MMRN1|MSRB3|MYL9|MYLK|P2RY12|PBX1|PDE5A|PRSS33|PTCRA|PTGS1|RBM15B|RGS10|RGS6;C14orf57|RP11-265O12.1|RP11-498E2.9|SAMD14|SCGB3A2|SCRN1|SEC14L5|SELP|SEPT5|SESN3|SH3GLB2|SLA2|SPDYC|ST8S…	.	cg00045114|cg00496272|cg00566158|cg00602811|cg00908292|cg00973876|cg01218206|cg01431482|cg01572694|cg01790530|cg01794805|cg01839993|cg02023773|cg02258201|cg02524954|cg02667103|cg02810967|cg03046812|cg03247245|cg03271893|cg03425860|cg03450635|cg03554335|cg03906681|cg04096767|cg04144218|cg04258133|cg04273431|cg04326808|cg04456238|cg04514255|cg04521543|cg04524040|cg04554131|cg04652282|cg04761746|cg0…
PRSS27	trans	LINC01221	rs1036332	1:199012478:A:C	0.739276	-0.0556958	12.3739	1	199012478	A	C	rs1036332	LINC01221|LINC01222	Basophil count|Basophil percentage of white cells|Eosinophil count|Eosinophil counts|Eosinophil percentage of granulocytes|Eosinophil percentage of white cells|Hemoglobin concentration|High light scatter percentage of red cells|High light scatter reticulocyte count|Immature fraction of reticulocytes|Mean corpuscular hemoglobin|Mean corpuscular volume|Mean platelet volume|Neutrophil percentage of …	.	AGPAT1|ALOX12|C2orf88|CA2|CALD1|CCDC3|CCNY|CD1E|CD4|CHST8|CLDN5|CMTM5|CTSZ|CTTN|CXCR2P1|DNTTIP2|DPM2|ENKUR|FERMT3|GP9|HEY1|HIST1H2AE|HIST1H3H|ITGA2B|ITGB3|KAZN|KRT73|MAX|MGLL|MMRN1|MSRB3|MYL9|MYLK|P2RY12|PRSS33|PTCRA|PTGS1|RGS10|RP11-265O12.1|RP11-498E2.9|SAMD14|SCGB3A2|SCRN1|SEC14L5|SELP|SEPT5|SESN3|SH3GLB2|SPDYC|TBC1D12|TMEM45A|TREML1|TSPAN9|USP14|VAMP5|VPS8|VWCE	.	cg00045114|cg00496272|cg00566158|cg00602811|cg00908292|cg00973876|cg01218206|cg01431482|cg01572694|cg01790530|cg01794805|cg01839993|cg02023773|cg02258201|cg02524954|cg02667103|cg02810967|cg03046812|cg03247245|cg03271893|cg03425860|cg03450635|cg03554335|cg03906681|cg04096767|cg04144218|cg04258133|cg04273431|cg04326808|cg04456238|cg04514255|cg04521543|cg04524040|cg04554131|cg04652282|cg04761746|cg0…
ERBB4	trans	PHLDA3	rs35383942	1:201437832:C:T	0.0615303	0.131948	18.6736	1	201437832	C	T	rs35383942	PHLDA3	Breast cancer|Hair or balding pattern: pattern 4	.	CSRP1|NAV1|RP11-134G8.7|RPS10P7|RPS10P7;RP11-134G8.6	.	cg00695760|cg00962755|cg04055835|cg05695937|cg06221416|cg07950244|cg10210094|cg11963006|cg18569595|cg25018049
GFRA3	trans	PHLDA3	rs35383942	1:201437832:C:T	0.0614906	0.110298	13.1428	1	201437832	C	T	rs35383942	PHLDA3	Breast cancer|Hair or balding pattern: pattern 4	.	CSRP1|NAV1|RP11-134G8.7|RPS10P7|RPS10P7;RP11-134G8.6	.	cg00695760|cg00962755|cg04055835|cg05695937|cg06221416|cg07950244|cg10210094|cg11963006|cg18569595|cg25018049
TMPRSS5	trans	PHLDA3	rs35383942	1:201437832:C:T	0.0615705	0.129096	24.2037	1	201437832	C	T	rs35383942	PHLDA3	Breast cancer|Hair or balding pattern: pattern 4	.	CSRP1|NAV1|RP11-134G8.7|RPS10P7|RPS10P7;RP11-134G8.6	.	cg00695760|cg00962755|cg04055835|cg05695937|cg06221416|cg07950244|cg10210094|cg11963006|cg18569595|cg25018049
MMP7	trans		rs6694034	1:202003987:A:C	0.448628	0.106104	49.9632	1	202003987	A	C	rs6694034	RP11-510N19.2|RP11-510N19.3	Arm fat-free mass left|Arm fat-free mass right|Arm predicted mass left|Arm predicted mass right|Basal metabolic rate|Hip circumference|Leg fat-free mass left|Leg fat-free mass right|Leg predicted mass left|Leg predicted mass right|Trunk fat-free mass|Trunk predicted mass|Waist circumference|Weight|Whole body fat-free mass|Whole body water mass	.	PTPN7|RNPEP|RNPEP;LOC100506636	.	cg02124912|cg03254916|cg04019636|cg04833017|cg09262245|cg16047663|cg20362147|cg21163972|cg21461981|cg21783442|ch.1.200256956R
CD164	trans	ARL8A	rs4950771	1:202111779:T:G	0.934149	-0.16772	28.7977	1	202111779	T	G	rs4950771	ARL8A	.	.	ARL8A|RNPEP|RNPEP;LOC100506636|RP11-465N4.4	.	cg02124912|cg02751839|cg08129759|cg13300939|cg16257215|cg17219660|cg19714595|cg21163972|cg26107476
OBP2B	trans	LGR6	rs61685000	1:202181185:G:C	0.410466	-0.0371637	11.733	1	202181185	G	C	rs61685000	LGR6	Breast cancer|Breast cancer estrogen receptor negative	.	GRIN3A|LGR6|MBP|PTPN7|PTPRVP	.	cg01437204|cg03985801|cg04289208|cg04316941|cg04811114|cg05044291|cg06254274|cg06825163|cg07946260|cg08924566|cg11683364|cg12436568|cg12761421|cg14220537|cg14384158|cg15027815|cg20055546|cg22484084|cg23506842|cg25746134|cg25754958|cg26347746
LPO	trans	LGR6	rs6703244	1:202187520:A:G	0.41299	0.0764204	24.7327	1	202187520	A	G	rs6703244	LGR6	.	.	GRIN3A|LGR6|PTPN7|PTPRVP	.	cg01437204|cg04289208|cg04316941|cg04811114|cg05044291|cg06825163|cg07946260|cg08924566|cg11683364|cg12436568|cg12761421|cg14220537|cg15027815|cg20055546|cg22484084|cg23506842|cg25746134|cg25754958|cg26347746
CST5	trans	LGR6	rs4950775	1:202192423:C:T	0.418163	-0.050385	16.2317	1	202192423	C	T	rs4950775	LGR6	.	.	CYB5R1|GRIN3A|LGR6|PTPN7|PTPRVP	.	cg01437204|cg04289208|cg04316941|cg04811114|cg05044291|cg06825163|cg07946260|cg08924566|cg11683364|cg12436568|cg12761421|cg14220537|cg15027815|cg20055546|cg22484084|cg23506842|cg25746134|cg25754958|cg26347746
CHI3L1	cis	CHI3L1	rs4950928	1:203155882:G:C	0.792352	0.668219	1230.26	1	203155882	G	C	rs4950928	CHI3L1	Asthma|Glycoproteins|Serum YKL 40 Levels|YKL 40 levels	.	AC092570.3|ADORA1|ADORA1;MYBPH|CHI3L1|CHIT1|CYB5R1|MYBPH|PPFIA4	Chitinase-3-like protein 1|Chitotriosidase-1	cg01133446|cg02097014|cg02479986|cg03448202|cg03625911|cg04395153|cg07423149|cg10901806|cg13134650|cg13446070|cg13626881|cg14085262|cg15490070|cg17014757|cg17725472|cg18169013|cg18959422|cg19081101|cg20707774|cg21264521|cg22848646|cg23098069|cg23371584|cg23609672|cg23683497|cg25683570|H3K27ac|H3K4me1
CHIT1	cis	CHIT1	rs872583	1:203184766:T:C	0.203037	-1.08515	3238.32	1	203184766	T	C	rs872583	CHIT1	Blood protein levels	.	ADORA1|CHI3L1|CHIT1|LGR6|RCN2	Chitinase-3-like protein 1|Chitotriosidase-1|Q13231 protein abundance levels	cg01133446|cg03448202|cg04395153|cg08644365|cg13626881|cg15209419|cg17725472|cg17819732|cg21264521|cg23257225|cg23609672|cg23683497|cg24876644|cg25683570
PRELP	cis	PRELP	rs41313926	1:203452409:G:A	0.0102987	-2.26017	918.588	1	203452409	G	A	rs41313926	PRELP	.	.	.	Ankyrin-2|Potassium voltage-gated channel subfamily E regulatory beta subunit 5|Prolow-density lipoprotein receptor-related protein 1	.
OPTC	cis	OPTC	rs139024490	1:203468792:T:C	0.0043847	-1.71194	222.263	1	203468792	T	C	rs139024490	OPTC	Cause of death: colon, unspecified	.	.	Chitotriosidase-1	.
REN	cis	REN	rs193280350	1:204148649:G:A	0.00761468	0.835088	86.6468	1	204148649	G	A	rs193280350	REN	Home area population density: Scotland - remote rural	.	.	Renin	.
NFASC	cis	NFASC	rs6693024	1:204945489:C:A	0.098282	0.589154	549.441	1	204945489	C	A	rs6693024	NFASC	Mean platelet volume|NKeff:%314-158a+; NK: (CD314-CD158a+)	.	CNTN2|CSHL1;CSH2;CSH1	Neurofascin	cg03119897|cg12458003|cg14168295|cg14514130|cg14654495|cg20484653|cg23564471|cg25624478|cg26601496
CNTN2	cis	CNTN2	rs2071533	1:205012198:T:G	0.865949	-1.17406	2617.98	1	205012198	T	G	rs2071533	CNTN2	Basophil percentage of granulocytes|Basophil percentage of white cells|Immature fraction of reticulocytes|Mean corpuscular hemoglobin|Mean corpuscular volume|Mean platelet volume|Platelet count|Red cell distribution width	.	CNTN2|DSTYK|GYPA;GYPB|HIST3H2A|NUAK2|RBBP5|TMCC2|TMEM81	Contactin-2	cg00857998|cg00889227|cg01243924|cg02914063|cg03142956|cg03466326|cg03537215|cg03732545|cg03948781|cg06617202|cg07972983|cg08915824|cg10529555|cg10768996|cg11140044|cg11560403|cg11703745|cg12730826|cg13074813|cg14168295|cg17030415|cg17860158|cg17889831|cg19384775|cg19917714|cg20414749|cg20824939|cg22711218|cg23225103|cg23362667|cg23564471|cg24077277|cg24159697|H3K4me1
IGSF3	trans	DSTYK	rs7529665	1:205124871:G:A	0.229368	0.0577157	10.5932	1	205124871	G	A	rs7529665	DSTYK|RP11-383G10.1	High light scatter percentage of red cells|High light scatter reticulocyte count|Immature fraction of reticulocytes|Mean corpuscular hemoglobin|Mean corpuscular hemoglobin concentration|Mean corpuscular volume|Mean platelet volume|Platelet distribution width	.	CNTN2|DSTYK|NUAK2|RBBP5|TMCC2|TMEM81	Contactin-2	cg00857998|cg00889227|cg01243924|cg02914063|cg03212480|cg03936955|cg03948781|cg03975844|cg04222159|cg06617202|cg07342108|cg08473693|cg08915824|cg10529555|cg11140044|cg11560403|cg11703745|cg12303813|cg12458003|cg12730826|cg14168295|cg14945297|cg15152595|cg15460899|cg15542880|cg17860158|cg17889831|cg19384775|cg20000132|cg20290360|cg20414749|cg21214746|cg22711218|cg23225103|cg23362667|cg23564471|cg2…
CLEC11A	trans	DSTYK	rs753568788	1:205179563:AAAGTT:A	0.445833	-0.0494941	10.6593	1	205179563	AAAGTT	A	rs753568788	DSTYK	Basophil count|Basophil percentage of granulocytes|Basophil percentage of white cells|High light scatter percentage of red cells|High light scatter reticulocyte count|Immature fraction of reticulocytes|Mean corpuscular hemoglobin|Mean corpuscular hemoglobin concentration|Mean corpuscular volume|Mean platelet volume|Platelet count|Red blood cell count|Red cell distribution width|Reticulocyte count…	.	C7orf41|CNTN2|DSTYK|EMC3|GFOD2|GYPA;GYPB|HERC1|MAP2K3|OPA1|PIM1|PITHD1|RBBP5|RNF123;AMIGO3;GMPPB|SPTA1;OR10Z1|STOM|TCP11L2|TFDP1;TFDP3|TMCC2|TMEM81|UBAP1|UBE2H	Contactin-2	cg00857998|cg01243924|cg02595412|cg03948781|cg07972983|cg10529555|cg11703745|cg17889831|cg20414749|cg24159697
TFRC	trans	TMCC2	rs766000481	1:205244158:AAAC:A	0.355322	-0.0516577	12.0356	1	205244158	AAAC	A	rs766000481	TMCC2	Basophil count|Basophil percentage of granulocytes|Basophil percentage of white cells|High light scatter percentage of red cells|High light scatter reticulocyte count|Immature fraction of reticulocytes|Mean corpuscular hemoglobin|Mean corpuscular hemoglobin concentration|Mean corpuscular volume|Mean platelet volume|Platelet count|Reticulocyte count|Reticulocyte fraction of red cells	.	ACP1|BCL2L1|C7orf41|CNTN2|DSTYK|EMC3|GFOD2|GYPA;GYPB|HERC1|HIST3H2A|MAP2K3|OPA1|PGM2L1|PIM1|RNF123;AMIGO3;GMPPB|SLC4A1|STOM|TCP11L2|TFDP1;TFDP3|TMCC2|TMEM81|TMOD1;TSTD2|UBAP1	Contactin-2	cg00857998|cg02595412|cg03948781|cg07972983|cg10529555|cg11703745|cg17889831|cg17985029|cg20414749|cg24159697
KLK4	trans		rs10157145	1:205261963:T:C	0.500699	-0.0443819	13.4436	1	205261963	T	C	rs10157145	NUAK2	High light scatter percentage of red cells|High light scatter reticulocyte count|Immature fraction of reticulocytes|Mean corpuscular hemoglobin|Mean corpuscular hemoglobin concentration|Mean corpuscular volume|Mean platelet volume|Platelet count|Platelet distribution width|Reticulocyte count|Waist hip ratio adjusted for BMI in females greater than 50 years of age|Waist hip ratio in females	.	DSTYK|PGM2L1|RBBP5|TMCC2|TMEM81	Contactin-2	cg00857998|cg00889227|cg01243924|cg02914063|cg03212480|cg03466326|cg03732545|cg03948781|cg03975844|cg05390368|cg06617202|cg07429623|cg08473693|cg10529555|cg11140044|cg11703745|cg11752894|cg12303813|cg12730826|cg14945297|cg16530596|cg17860158|cg17889831|cg19384775|cg20414749|cg21785384|cg22711218|cg23225103|cg23362667|cg24159697|cg24692170|cg24713653|cg26607933|cg27529555
MLN	trans		rs11240492	1:205461223:G:C	0.865837	0.0992386	24.0384	1	205461223	G	C	.	.	.	.	.	.	.
TPSAB1	trans	SLC45A3	rs16856110	1:205631767:A:G	0.230157	-0.0562317	20.5859	1	205631767	A	G	rs16856110	SLC45A3	Basophil count|Leg fat-free mass left|Leg fat-free mass right|Leg predicted mass left|Leg predicted mass right|Prostate specific antigen levels|Sitting height|Type 2 diabetes|Whole body fat-free mass|Whole body water mass	.	ELK4|LOC100131354|MFSD4|NUCKS1|PM20D1|RAB7L1|SLC41A1|SLC45A3	.	cg00855731|cg01455178|cg03046812|cg03061435|cg03585778|cg05051117|cg05262369|cg06442372|cg06665535|cg06740296|cg06815965|cg07157834|cg07167872|cg07713493|cg08639339|cg09161758|cg09790270|cg11965913|cg12481266|cg13177053|cg14159672|cg14413177|cg14893161|cg15108984|cg15199181|cg16031515|cg16288872|cg17178900|cg17723122|cg18271913|cg19026029|cg22862005|cg23034840|cg23670519|cg24503407|cg26354017|cg2…
SIGLEC6	trans	SLC45A3	rs4951018	1:205636334:A:C	0.229942	-0.0678156	17.1869	1	205636334	A	C	rs4951018	SLC45A3	Basophil count|Leg fat-free mass left|Leg fat-free mass right|Leg predicted mass left|Leg predicted mass right|Prostate specific antigen levels|Sitting height|Type 2 diabetes|Whole body fat-free mass|Whole body water mass	.	ELK4|LOC100131354|MFSD4|NUCKS1|PM20D1|RAB7L1|SLC41A1|SLC45A3	.	cg00855731|cg01455178|cg03046812|cg03061435|cg03585778|cg05051117|cg05262369|cg06442372|cg06665535|cg06740296|cg06815965|cg07157834|cg07167872|cg07713493|cg08639339|cg09161758|cg09790270|cg11965913|cg12481266|cg13177053|cg14159672|cg14413177|cg14893161|cg15108984|cg15199181|cg16031515|cg16288872|cg17178900|cg17723122|cg18271913|cg19026029|cg22862005|cg23034840|cg23670519|cg24503407|cg26354017|cg2…
EGFL7	trans	SLC41A1	rs823066	1:205771173:A:G	0.948743	-0.111897	11.1869	1	205771173	A	G	rs823066	PM20D1|SLC41A1	Platelet count|Plateletcrit	Octanoylcarnitine/tetradecanedioate|Serum ratio of (octanoylcarnitine)/(tetradecanedioate)	CFHR2|NUCKS1|PM20D1|RAB7L1|SLC41A1	.	.
LGMN	trans	SLC41A1	rs823078	1:205776458:T:C	0.948735	-0.110941	11.1671	1	205776458	T	C	rs823078	PM20D1|SLC41A1	Platelet count|Plateletcrit	Octanoylcarnitine/tetradecanedioate|Serum ratio of (octanoylcarnitine)/(tetradecanedioate)	CFHR2|NUCKS1|PM20D1|RAB7L1|SLC41A1	.	.
PM20D1	cis	PM20D1	rs112268616	1:205816893:T:C	0.339924	-0.830655	2389.88	1	205816893	T	C	rs112268616	PM20D1	.	.	.	Interleukin-22 receptor subunit alpha-1	.
IL10	cis	IL10	rs3024495	1:206942413:C:T	0.153704	-0.142402	41.6265	1	206942413	C	T	rs3024495	IL10	Colitis ulcerative|Crohns disease|Diabetes mellitus type 1|Inflammatory bowel disease|Selective immunoglobulin A deficiency IgAD|Self-reported crohns disease|Self-reported ulcerative colitis|Systemic lupus erythematosus|Type 1 diabetes|Type 1 diabetes autoantibodies|Ulcerative colitis	.	FAIM3|FAIM3;IL24|IL24|SHARPIN|SLC30A5	.	cg07175580|cg10336193|cg13429095|cg14789529|cg15096505|cg15383811|cg16729555|cg17453671|cg17744604|cg22511455|cg22945467|cg23909633|cg24141516|cg25741609
IL19	cis	IL19	rs2243191	1:207015957:T:C	0.779769	0.352444	361.922	1	207015957	T	C	rs2243191	IL19|IL20	.	.	CD55|FAIM3|IL19|IL20	Zinc finger protein 180	cg10336193|cg17460386|cg21210409|cg23909633|cg25206071|cg27574654|H3K27ac
LPO	trans	PIGR	rs908702	1:207105641:C:T	0.448156	0.0521672	12.0819	1	207105641	C	T	rs908702	FCAMR|FCMR|IL20|IL24|PIGR	Taking other prescription medications	.	CD55|FAIM3|FAIM3;IL24|IL24|IL24;FAIM3	Alpha-amylase 1|Polymeric immunoglobulin receptor	cg00961792|cg01965508|cg05721773|cg06796611|cg11833125|cg16417028|cg16729555|cg17100176|cg17453671|cg21571160|cg21607172|cg22511455|cg22671342|cg22945467|cg23909633|cg26407558
PIGR	cis	PIGR	rs291102	1:207106478:G:A	0.024005	-0.512588	98.9794	1	207106478	G	A	rs291102	FCMR|PIGR	.	.	C4BPA	.	.
AMY2A	trans	PIGR	rs291091	1:207113679:T:C	0.453862	0.0510235	10.5469	1	207113679	T	C	rs291091	FCAMR|FCMR|IL24|PIGR	Coronary atherosclerosis increased number of diseased vessels traffic exposure interaction	242.1 181|Serum metabolite (mass spec peak: 242.1 m/z)	C4BPA|CD55|FAIM3|FAIM3;IL24|IL24|IL24;FAIM3	Polymeric immunoglobulin receptor	cg00961792|cg01380361|cg01965508|cg05721773|cg06796611|cg11833125|cg16417028|cg16729555|cg17100176|cg17453671|cg21571160|cg21607172|cg22511455|cg22671342|cg22945467|cg23909633|cg23921459|cg26407558
CST5	trans	FCAMR	rs6540740	1:207138469:A:T	0.454343	0.0572854	21.1204	1	207138469	A	T	rs6540740	FCAMR|FCMR|PIGR	Coronary atherosclerosis increased number of diseased vessels traffic exposure interaction	.	CD55|FAIM3|FAIM3;IL24|IL24|IL24;FAIM3	Polymeric immunoglobulin receptor	cg00961792|cg01380361|cg01965508|cg05721773|cg06796611|cg11833125|cg16417028|cg16729555|cg17100176|cg17453671|cg21571160|cg21607172|cg22511455|cg22671342|cg22945467|cg23909633|cg23921459|cg26407558|H3K4me1
PFKFB2	cis	PFKFB2	rs1560	1:207250631:A:G	0.482127	-0.187186	143.588	1	207250631	A	G	rs1560	PFKFB2	Height|Home area population density: Scotland large urban area	.	C4BPA|C4BPB|CD55|GSC|PFKFB2|PFKFB2;YOD1|TXNIP|YOD1	.	cg00797651|cg01380361|cg01710147|cg02265758|cg05398095|cg05401522|cg11829608|cg14740771|cg16417028|cg17453671|cg17460386|cg20287461|cg21571160|cg21607172|cg22945467|cg23909633|cg24040043|cg26407558
SFTPD	trans	C4BPB	rs56218657	1:207269449:G:A	0.0383408	-0.117177	14.8799	1	207269449	G	A	rs56218657	C4BPA|C4BPB	.	.	C4BPA|C4BPB|CD55	.	.
C4BPB	cis	C4BPA	-	1:207285534:CAT:C	0.0673265	-0.306591	105.023	1	207285534	CAT	C	.	.	.	.	.	.	.
CD55	cis	AL596218.1	rs1583090	1:207435783:T:C	0.222648	-0.481265	630.042	1	207435783	T	C	rs1583090	CD55|RP11-6J21.2	Sitting height	Homocitrulline/urea|Serum ratio of (homocitrulline)/(urea)	C4BPB|CD55|CR1|CR1L|CR2	Complement decay-accelerating factor|Protein S100-A5	cg00797651|cg02152968|cg05958702|cg09106231|cg15732149|cg21571160|cg22687766|cg24299847|cg24376548|cg26407558|H3K27ac|H3K4me1|Percent-splice-in
ADAMTS16	trans	CD55	rs547625232	1:207511004:T:TA	0.453672	-0.0518208	12.7635	1	207511004	T	TA	rs547625232	CD55	.	.	.	Complement decay-accelerating factor|Protein S100-A5	.
CR2	cis		rs61821111	1:207595899:T:C	0.113815	-0.278421	133.741	1	207595899	T	C	rs61821111	CD55|CR2|RP11-357P18.3	.	.	C4BPA|C4BPB|CD55|CR1|CR1;CR1L|CR2	.	cg00797651|cg03408135|cg04248796|cg05508558|cg05922028|cg09106231|cg10993336|cg11953775|cg14726637|cg15732149|cg17147317|cg20264068|cg22049321|cg22687766|cg24299847|cg24376548|H3K4me1
ICAM4	trans	CR1	rs11576522	1:207789269:A:G	0.65565	0.0761739	22.6443	1	207789269	A	G	rs11576522	CR1	Alzheimers disease|Erythrocyte sedimentation rate	.	CD55|CR1|CR1;CR1L|CR1L|NAT10|RP11-78B10.2	Complement decay-accelerating factor	cg00797651|cg03408135|cg04290171|cg06917617|cg07836152|cg09232269|cg09468285|cg09557387|cg17440248|cg17877600|cg20264068|cg21106486|cg23918388|cg24299847|cg24376548|cg24536146|Percent-splice-in
CD46	cis	CD46	rs1970530	1:207924066:G:A	0.594496	-0.0884767	31.1421	1	207924066	G	A	rs1970530	C1orf132|CD46|CR1L	Pulse rate	.	C1orf132|CD46|VCAN	.	cg00085493|cg00785482|cg03408135|cg04290171|cg06852461|cg07899551|cg09232269|cg09788693|cg10501210|cg10779981|cg14283381|cg15076217|cg15393490|cg15646741|cg15770106|cg16290275|cg17440248|cg17877600|cg20264068|cg21106486|cg21110645|cg21868031|cg22714290|cg23729020|cg24315421|cg24536146|cg25727477|cg27526649|H3K27ac|Percent-splice-in
NCR1	trans	MIR29B2CHG	rs7532674	1:208026739:G:T	0.266631	0.0692056	16.625	1	208026739	G	T	rs7532674	C1orf132	Granulocyte count|Myeloid white cell count|Neutrophil count|Sum basophil neutrophil counts|Sum neutrophil eosinophil counts|White blood cell count	.	CD46|MIR29B2	.	cg00085493|cg00785482|cg00861214|cg01104277|cg02852407|cg03408135|cg04290171|cg04845871|cg07899551|cg09232269|cg09788693|cg10210594|cg10501210|cg10779981|cg14283381|cg15393490|cg15718572|cg15770106|cg16290275|cg17877600|cg20264068|cg21106486|cg21110645|cg21868031|cg22714290|cg23729020|cg23918388|cg24315421|cg25727477|cg26266618|cg27526649|H3K27ac|Percent-splice-in
CD34	cis	CD34	rs376752045	1:208073373:T:C	0.000903499	-1.04006	15.7282	1	208073373	T	C	rs376752045	CD34	.	.	.	.	.
CDSN	trans	IRF6	rs7545538	1:209979613:C:G	0.426752	-0.0442471	11.2078	1	209979613	C	G	rs7545538	IRF6	Body mass index|Hip circumference	.	C1orf107|DIEXF|IRF6|IRF6;RP3-434O14.8|LAMB3|RP1-28O10.1|TRAF3IP3	.	cg00638574|cg00989853|cg03476864|cg03753785|cg04352962|cg04656009|cg05527609|cg06375148|cg06929287|cg08158408|cg08240592|cg08655071|cg09163369|cg09509183|cg09802688|cg10074409|cg10122434|cg12034118|cg12766975|cg13548554|cg16030177|cg19403323|cg19534438|cg19588327|cg20941184|cg21951975|cg22029157|cg22338127|cg22442454|cg23166289|cg23283495|cg24640516|cg25192855|cg25204440|cg25764623|cg26035071|cg2…
CA6	trans	LINC02608	rs351388	1:212422580:C:G	0.591648	-0.0495331	11.463	1	212422580	C	G	rs351388	PPP2R5A|RP11-15I11.3	Height|Impedance of arm left|Impedance of arm right|Sitting height	.	NENF|PPP2R5A|PPP2R5A;PPP2R5A|RP11-15I11.3|SNORA16B|TMEM206|TMEM206;HNRNPH1	.	cg01942927|cg02343275|cg02901139|cg04894705|cg06776976|cg06817455|cg07589342|cg10487521|cg12417775|cg19903196|cg22236626|cg23909343|H3K27ac|H3K4me1|Percent-splice-in
CD207	trans	NSL1	-	1:212950045:TAAAAC:T	0.129814	-0.0788331	13.7073	1	212950045	TAAAAC	T	.	.	.	.	.	.	.
CD83	trans	NSL1	rs11808882	1:212964272:A:T	0.151125	-0.0684933	10.9383	1	212964272	A	T	rs11808882	NSL1|SPATA45|TATDN3	Treatment with levothyroxine sodium	.	AC104333.2|BATF3|FLVCR1|FLVCR1-AS1|NSL1|SNFT|TATDN3	.	cg01003599|cg01313622|cg01785514|cg01966974|cg03040821|cg04203508|cg04230117|cg06408559|cg10960122|cg13924868|cg18789758|cg21106461|cg21774754|cg22158854|cg22558685|cg23082281|cg23534142|cg24590633|ch.1.211138639F|H3K4me1
CDH17	trans	SPATA45	rs533137864	1:213001868:C:CA	0.145197	-0.100472	26.6435	1	213001868	C	CA	rs533137864	SPATA45	.	.	.	.	.
NPTX1	trans	AC096639.1	rs12025349	1:213940781:C:T	0.603107	0.0959748	47.7852	1	213940781	C	T	rs12025349	RP11-323I1.1	Mean platelet volume	.	.	.	.
CR2	trans		rs11585945	1:214409010:A:T	0.595963	0.0748666	23.7102	1	214409010	A	T	rs11585945	RP11-53A1.3|SMYD2	Lymphocyte count	.	SMYD2	.	cg00991871|cg24083324|H3K4me1
CST5	trans	ESRRG	rs2576233	1:216991932:G:T	0.243965	0.0502379	12.4008	1	216991932	G	T	rs2576233	ESRRG	.	.	.	.	cg13490235|cg15210276
UMOD	trans		rs4846828	1:217429631:G:A	0.61606	-0.0413668	11.8835	1	217429631	G	A	rs4846828	ESRRG	.	.	ELANE|GPR109A	.	cg00983697|cg04411442|cg07581633|cg07981044|cg10276433|cg23663428
GAL	trans		rs28631481	1:218852147:C:T	0.384028	0.049783	11.7098	1	218852147	C	T	rs28631481	U3	.	.	.	.	.
CST6	trans		rs28635651	1:218856502:A:G	0.330624	0.0652755	17.2951	1	218856502	A	G	rs28635651	U3	.	.	.	.	cg08568504|cg16210156
MEPE	trans		rs1393691	1:219775119:G:T	0.519428	-0.0791143	29.0631	1	219775119	G	T	rs1393691	RP11-95P13.2|ZC3H11B	Arm fat mass left|Arm fat mass right|Arm fat percentage left|Arm fat percentage right|Axial length|Body fat percentage|Comparative height size at age 10|Forced vital capacity|Forced vital capacity, best measure|Height|Height in females|Hip circumference|Hip circumference adjusted for BMI|Hip circumference in females|Impedance of arm left|Impedance of arm right|Sitting height|Trunk fat mass|Trunk …	.	ZC3H11B	ATP-dependent RNA helicase DDX25	cg07908999
SMPDL3A	trans	MTARC1	rs2642438	1:220970028:A:G	0.701852	0.0444269	11.0628	1	220970028	A	G	rs2642438	MARC1	Cholesterol|Cholesterol ldl|Cholesterol total|DPA 22:5n3|Granulocyte count|Granulocyte percentage of myeloid white cells|High density lipoprotein|LDL cholesterol|LDL cholesterol levels|Low density lipoprotein|Monocyte percentage of white cells|Neutrophil count|Neutrophil percentage of white cells|Plasma docosapentaenoic acid levels|Sum basophil neutrophil counts|Sum neutrophil eosinophil counts|T…	.	C1orf115|RP11-295M18.2	.	cg00892096|cg06225634|cg07568307|cg07722657|cg07903237|cg09023136|cg15730491|cg16008148|cg16137147|cg18023943|cg19306970|cg21282663|cg21395577|cg23603194|cg24658517|cg25464265|cg26047066|cg26220673
SUMF2	trans	MTARC1	rs2642442	1:220973563:C:T	0.681661	-0.0500597	10.6084	1	220973563	C	T	rs2642442	MARC1	Cholesterol|Cholesterol ldl|Cholesterol total|Granulocyte count|Granulocyte percentage of myeloid white cells|High density lipoprotein|LDL cholesterol|Low density lipoprotein|Monocyte percentage of white cells|Neutrophil count|Neutrophil percentage of white cells|Sum basophil neutrophil counts|Sum neutrophil eosinophil counts|Total cholesterol	.	C1orf115|RP11-295M18.2	.	cg00892096|cg06225634|cg07568307|cg07722657|cg07903237|cg09023136|cg15730491|cg16008148|cg16137147|cg18023943|cg19306970|cg21282663|cg21395577|cg23603194|cg24658517|cg25464265|cg26047066|cg26220673
CPM	trans	MTARC1	rs11118611	1:220990473:A:G	0.290941	0.0902594	29.8337	1	220990473	A	G	rs11118611	HLX-AS1|LINC01352|MARC1|RP11-295M18.6	LDL cholesterol|Low density lipoprotein|Total cholesterol	.	HLA-AS1|MARC1|MOSC1|RNU6ATAC35P|RP11-295M18.2	.	cg00892096|cg01023242|cg02088366|cg02928365|cg03224396|cg06225634|cg06951677|cg07568307|cg07722657|cg07903237|cg11666559|cg14660726|cg15730491|cg16008148|cg16137147|cg18023943|cg20454002|cg20768915|cg21282663|cg21395577|cg22041228|cg23603194|cg24469980|cg24658517|cg25464265|cg26047066|cg26220673|cg26917694|H3K27ac|H3K4me1
IL1R1	trans	MTARC1	rs61830291	1:221001142:A:C	0.0973542	-0.122563	23.3524	1	221001142	A	C	rs61830291	HLX-AS1|LINC01352	Eosinophil percentage of granulocytes|Eosinophil percentage of white cells|High light scatter percentage of red cells|High light scatter reticulocyte count|Immature fraction of reticulocytes|Impedance of arm left|Impedance of arm right|Impedance of leg left|Impedance of leg right|Impedance of whole body|Mean platelet volume|Neutrophil percentage of granulocytes	.	HLA-AS1|MARC1|RNU6ATAC35P|RP11-295M18.2	.	cg00892096|cg01023242|cg03224396|cg06951677|cg07568307|cg07722657|cg14660726|cg15730491|cg16008148|cg19306970|cg21395577|cg23603194|cg24658517|cg26018382
SIGLEC9	trans	MTARC1	rs61830291	1:221001142:A:C	0.0973688	-0.0653865	10.6754	1	221001142	A	C	rs61830291	HLX-AS1|LINC01352	Eosinophil percentage of granulocytes|Eosinophil percentage of white cells|High light scatter percentage of red cells|High light scatter reticulocyte count|Immature fraction of reticulocytes|Impedance of arm left|Impedance of arm right|Impedance of leg left|Impedance of leg right|Impedance of whole body|Mean platelet volume|Neutrophil percentage of granulocytes	.	HLA-AS1|MARC1|RNU6ATAC35P|RP11-295M18.2	.	cg00892096|cg01023242|cg03224396|cg06951677|cg07568307|cg07722657|cg14660726|cg15730491|cg16008148|cg19306970|cg21395577|cg23603194|cg24658517|cg26018382
SLITRK2	trans	MTARC1	rs61830291	1:221001142:A:C	0.0973075	-0.0851041	11.5589	1	221001142	A	C	rs61830291	HLX-AS1|LINC01352	Eosinophil percentage of granulocytes|Eosinophil percentage of white cells|High light scatter percentage of red cells|High light scatter reticulocyte count|Immature fraction of reticulocytes|Impedance of arm left|Impedance of arm right|Impedance of leg left|Impedance of leg right|Impedance of whole body|Mean platelet volume|Neutrophil percentage of granulocytes	.	HLA-AS1|MARC1|RNU6ATAC35P|RP11-295M18.2	.	cg00892096|cg01023242|cg03224396|cg06951677|cg07568307|cg07722657|cg14660726|cg15730491|cg16008148|cg19306970|cg21395577|cg23603194|cg24658517|cg26018382
TMPRSS5	trans	LINC02257	rs12024555	1:222147845:G:A	0.194985	0.0532626	11.6487	1	222147845	G	A	rs12024555	AC092765.1|LINC01705|RP11-400N13.2|RP11-815M8.1	Malignant neoplasm of colon	.	DUSP10|RP11-191N8.2|RP11-400N13.2|RP11-815M8.1|U6	.	cg05798321|cg23713008
GFAP	trans		rs150394890	1:223864380:G:T	0.00858262	-0.461193	33.9912	1	223864380	G	T	rs150394890	CAPN2|CAPN8|RNU6-1248P	.	.	CAPN2	Calpain-2 catalytic subunit	.
DTX3	trans	CAPN2	rs542212699	1:223900610:G:A	0.00879264	-0.674492	73.5166	1	223900610	G	A	rs542212699	CAPN2|CAPN8|RNU6-1248P	.	.	CAPN2	Calpain-2 catalytic subunit	.
CES1	trans	CNIH3	rs12144137	1:224654854:C:T	0.0403667	0.120866	11.074	1	224654854	C	T	rs12144137	CNIH3|CNIH4|NVL|WDR26	Cause of death: cervix uteri, unspecified	.	CNIH4|CNIH4;WDR26|DEGS1|FBXO28|NVL|RP11-365O16.6|TINAGL1;LOC149086;LOC100134237	.	cg05785805|cg07901351|cg15595502|cg15722366|cg21444086|cg24716494|Percent-splice-in
ENAH	cis		rs10799316	1:225668031:G:A	0.75462	0.121109	42.7389	1	225668031	G	A	rs10799316	ENAH|RP11-496N12.9	.	.	ENAH|LBR|RP11-496N12.6	.	cg00164458|cg02570888|cg02825765|cg03048947|cg11524300|cg13305444|cg16516405|cg17839226|cg19789165|cg21410954|cg22726611|cg24688946
CD164	trans	TMEM63A	rs45492299	1:226054333:G:A	0.175088	-0.0732457	13.3393	1	226054333	G	A	rs45492299	RP4-559A3.7|TMEM63A	.	.	EPHX1|LEFTY1|LEFTY2|PARP1|SRP9|TMEM63A	.	cg00053851|cg00501904|cg01205584|cg04993082|cg05385434|cg05935800|cg06158434|cg06437922|cg06965961|cg15323828|cg15633273|cg16247183|cg16487577|cg16512458|cg17442483|cg17950169|cg20240791|cg20316614|cg20334115|cg21710324|cg23341299|cg23635546|cg24350360|cg24868305|cg25152404|cg25552768|cg27179622|H3K27ac|Percent-splice-in
LEFTY2	cis	LEFTY1	rs748667196	1:226075410:GC:G	0.36959	-0.712688	2079.66	1	226075410	GC	G	rs748667196	LEFTY1	.	.	LEFTY1|LEFTY2|TMEM63A	.	cg05376267|cg06158434|cg20316614|cg23341299|cg27179622
PARP1	cis		rs1433574	1:226609339:A:C	0.160577	-0.156793	55.2855	1	226609339	A	C	rs1433574	PARP1|RP11-118H4.3	Plateletcrit	X - 12411|X - 21411|X-12411|X-21411	ADCK3|ATF1|COPS7B|GUSB|PARP1|STK17B|TMEM63A|TNFRSF10D|YIPF4	.	cg01232909|cg02360862|cg02368587|cg02583796|cg04208928|cg10517919|cg10778994|cg11238820|cg12962021|cg13952899|cg15730248|cg17127702|cg17985912|cg18354264|cg18420266|cg18564989|cg18590995|cg18764804|cg19714913|cg21162356|cg21646025|cg23204021|cg23712594|cg24937136|cg25162270|cg26199493|cg26531665|cg27539482|H3K4me1
CST5	trans	ITPKB	rs3820640	1:226868918:T:C	0.158875	0.0541757	10.5451	1	226868918	T	C	rs3820640	ITPKB	.	.	ADCK3|ITPKB-IT1|PARP1|PSEN2	.	cg00479101|cg01910727|cg02555393|cg03307360|cg03312427|cg04213163|cg05262829|cg05773194|cg08654091|cg08708961|cg11847933|cg12136950|cg12221970|cg13432682|cg22021597
SUMF2	trans		rs1289395	1:227042462:T:C	0.462378	-0.0505088	12.2178	1	227042462	T	C	rs1289395	COQ8A|PSEN2|RPS27P5	Electrodermal activity|Getting up in morning|Heel bone mineral density left|Heel bone mineral density right|Impedance of arm right|Impedance of whole body|Nervous feelings	5-oxoproline/cysteine-glutathione disulfide|Serum ratio of (5-oxoproline)/(cysteine-glutathione disulfide)	ADCK3|ITPKB|JMJD4|PSEN2|SNAP47	.	cg00479101|cg01910727|cg03307360|cg03547355|cg04213163|cg05262829|cg08654091|cg08708961|cg09326087|cg10327440|cg11812928|cg11847933|cg12136950|cg13432682|cg13689831|cg14016676|cg15834037|cg16051954|cg16985288|cg19322969|cg20000641|cg20484086|cg23717186|cg24674680|cg25287071|cg25514304|cg26656022|H3K4me1
CRELD2	trans	PSEN2	rs1296171	1:227059606:C:G	0.48232	-0.0633865	18.8581	1	227059606	C	G	rs1296171	COQ8A|PSEN2|RPS27P5	Heel bone mineral density left|Heel bone mineral density right|Impedance of arm right|Impedance of whole body	.	ADCK3|ITPKB|JMJD4|PSEN2|SNAP47	.	cg00479101|cg03307360|cg03547355|cg04213163|cg05262829|cg08654091|cg08708961|cg09326087|cg10327440|cg11812928|cg11847933|cg12136950|cg13432682|cg13689831|cg14016676|cg15834037|cg16051954|cg16985288|cg19322969|cg20000641|cg20484086|cg24674680|cg25287071|cg25514304|cg26656022|H3K4me1
WNT9A	cis		rs6690181	1:228056868:T:C	0.378691	-0.12708	70.03	1	228056868	T	C	rs6690181	PRSS38|WNT9A	Arm fat-free mass left|Arm fat-free mass right|Arm predicted mass left|Arm predicted mass right|Impedance of arm left|Impedance of arm right|Impedance of whole body|Trunk fat-free mass|Trunk predicted mass|Whole body fat-free mass	.	HIST3H2A|OBSCN|RNF187|SNAP47|TRIM11	.	cg00965168|cg01097408|cg01428095|cg01520309|cg01941243|cg02753203|cg04347016|cg05595142|cg05813995|cg06928246|cg10909939|cg10962762|cg11223365|cg11520395|cg11651614|cg12623852|cg13092405|cg14255644|cg14287512|cg14913407|cg16006296|cg18592195|cg18801505|cg19911850|cg21934230|cg22356061|cg24437104|cg27570354|H3K27ac|H3K4me1
MPO	trans	ABCB10	rs2120782	1:229670389:G:C	0.205675	0.0855969	20.979	1	229670389	G	C	rs2120782	ABCB10|HMGN2P19|NUP133|TAF5L	.	.	ABCB10|C8orf4|HMGN2P19|NUP133	Myeloperoxidase|Ras-related protein Rab-26	cg00355656|cg02970384|cg04128065|cg04568492|cg06757436|cg07117219|cg09181500|cg11742688|cg12130225|cg15589354|cg17165759|cg17439967|cg20025656|cg20940675|cg26248460|cg26362491|cg27229613|H3K27ac|H3K4me1
ERP44	trans	GALNT2	rs764992666	1:230295076:TCTTAAAGTGTTCAGCACTCCC:T	0.604642	-0.0538959	12.6468	1	230295076	TCTTAAAGTGTTCAGCACTCCC	T	rs764992666	GALNT2	Platelet count|Platelet distribution width|Plateletcrit|Red cell distribution width	.	.	Dual specificity mitogen-activated protein kinase kinase 4|Neuropilin-1	cg05784532|cg18187658|cg20703242
NRP1	trans	GALNT2	rs764992666	1:230295076:TCTTAAAGTGTTCAGCACTCCC:T	0.604393	0.213592	185.291	1	230295076	TCTTAAAGTGTTCAGCACTCCC	T	rs764992666	GALNT2	Platelet count|Platelet distribution width|Plateletcrit|Red cell distribution width	.	.	Dual specificity mitogen-activated protein kinase kinase 4|Neuropilin-1	cg05784532|cg18187658|cg20703242
SLC39A5	trans	GALNT2	rs12065546	1:230295245:C:T	0.852152	0.0768759	13.5361	1	230295245	C	T	rs12065546	GALNT2	High density lipoprotein|Platelet count|Platelet distribution width|Red cell distribution width|Triglycerides	VLDL diameter	-	Dual specificity mitogen-activated protein kinase kinase 4|Neuropilin-1	cg00526336|cg00589617|cg00923744|cg03144619|cg03256198|cg04851992|cg05697274|cg05784532|cg11222630|cg11527913|cg11795921|cg12526197|cg15723468|cg16517298|cg18187658|cg19727396|cg20703242|cg22153407|cg23230158|cg23936766|cg24250902|cg24401487|cg24591105
CSF1	trans	GALNT2	rs17315646	1:230295307:C:G	0.607111	0.0634923	16.3844	1	230295307	C	G	rs17315646	GALNT2	Cholesterol hdl|Circulating myeloperoxidase levels serum|Coronary artery disease|Fibrinogen levels|HDL cholesterol|HDL cholesterol levels|Hemoglobin concentration|High density lipoprotein|Platelet count|Platelet distribution width|Plateletcrit|Red cell distribution width|Serum myeloperoxidase levels|Triglyceride levels|Triglycerides	Acetoacetate|Concentration of large HDL particles|Concentration of medium VLDL particles|Free cholesterol in medium HDL|HDL-D|L-HDL-L|L-HDL-L/S-HDL-L|L-HDL-P|L-HDL-PL|M-HDL-C|M-HDL-FC|M-HDL-L|M-HDL-L/S-HDL-L|M-HDL-P|M-HDL-PL|Phospholipids in large HDL|Phospholipids in large VLDL|Phospholipids in medium VLDL|Phospholipids in small VLDL|Serum total triglycerides|Total cholesterol in medium HDL|Tota…	GALNT2|GALNT2;RP5-956O18.3|PCTK3	Dual specificity mitogen-activated protein kinase kinase 4|Neuropilin-1	cg00923744|cg01960686|cg03256198|cg05784532|cg06801857|cg07364927|cg08705382|cg11222630|cg11527913|cg15723468|cg16517298|cg17930505|cg18187658|cg20703242|cg23843953|cg23936766|cg27444913
GALNT2	cis	GALNT2	rs4846914	1:230295691:G:A	0.607201	0.292787	351.393	1	230295691	G	A	rs4846914	GALNT2	Cholesterol hdl|Circulating myeloperoxidase levels serum|Coronary artery disease|Fibrinogen levels|HDL cholesterol|HDL cholesterol levels|Hemoglobin concentration|High density lipoprotein|Platelet count|Platelet distribution width|Plateletcrit|Red cell distribution width|Serum myeloperoxidase levels|Triglyceride levels|Triglycerides	Acetoacetate|Concentration of large HDL particles|Concentration of medium VLDL particles|Free cholesterol in medium HDL|HDL-D|L-HDL-L|L-HDL-L/S-HDL-L|L-HDL-P|L-HDL-PL|M-HDL-C|M-HDL-FC|M-HDL-L|M-HDL-L/S-HDL-L|M-HDL-P|M-HDL-PL|Phospholipids in large HDL|Phospholipids in large VLDL|Phospholipids in medium VLDL|Phospholipids in small VLDL|Serum total triglycerides|Total cholesterol in medium HDL|Tota…	GALNT2|GALNT2;RP5-956O18.3|PCTK3	Dual specificity mitogen-activated protein kinase kinase 4|Neuropilin-1	cg00923744|cg01960686|cg03256198|cg05784532|cg06801857|cg07364927|cg08705382|cg11222630|cg11527913|cg15723468|cg16517298|cg17930505|cg18187658|cg20703242|cg23843953|cg23936766|cg27444913
HS3ST3B1	trans	GALNT2	rs4846914	1:230295691:G:A	0.607331	0.142205	83.7778	1	230295691	G	A	rs4846914	GALNT2	Cholesterol hdl|Circulating myeloperoxidase levels serum|Coronary artery disease|Fibrinogen levels|HDL cholesterol|HDL cholesterol levels|Hemoglobin concentration|High density lipoprotein|Platelet count|Platelet distribution width|Plateletcrit|Red cell distribution width|Serum myeloperoxidase levels|Triglyceride levels|Triglycerides	Acetoacetate|Concentration of large HDL particles|Concentration of medium VLDL particles|Free cholesterol in medium HDL|HDL-D|L-HDL-L|L-HDL-L/S-HDL-L|L-HDL-P|L-HDL-PL|M-HDL-C|M-HDL-FC|M-HDL-L|M-HDL-L/S-HDL-L|M-HDL-P|M-HDL-PL|Phospholipids in large HDL|Phospholipids in large VLDL|Phospholipids in medium VLDL|Phospholipids in small VLDL|Serum total triglycerides|Total cholesterol in medium HDL|Tota…	GALNT2|GALNT2;RP5-956O18.3|PCTK3	Dual specificity mitogen-activated protein kinase kinase 4|Neuropilin-1	cg00923744|cg01960686|cg03256198|cg05784532|cg06801857|cg07364927|cg08705382|cg11222630|cg11527913|cg15723468|cg16517298|cg17930505|cg18187658|cg20703242|cg23843953|cg23936766|cg27444913
LRIG1	trans	GALNT2	rs10127775	1:230295789:A:T	0.607506	0.0901478	46.1339	1	230295789	A	T	.	.	.	.	.	.	.
IL1RL2	trans	GALNT2	rs10779835	1:230299949:T:C	0.613323	-0.0468441	11.2754	1	230299949	T	C	rs10779835	GALNT2	Arm fat percentage left|Arm fat percentage right|Body fat percentage|Body mass index|Coronary artery disease|HDL cholesterol|HDL cholesterol lipoprotein fraction concentration by NMR|Hemoglobin concentration|High density lipoprotein|Leg fat percentage left|Platelet count|Platelet distribution width|Plateletcrit|Red cell distribution width|Triglycerides|Trunk fat percentage	Acetoacetate|Concentration of medium VLDL particles|Free cholesterol in medium HDL|Phospholipids in large HDL|Phospholipids in medium HDL|Phospholipids in medium VLDL|Phospholipids in small VLDL|Serum total triglycerides|Total cholesterol in medium HDL|Total cholesterol in medium VLDL|Total lipids in medium VLDL|Triglycerides in large VLDL|Triglycerides in medium VLDL|VLDL diameter	GALNT2|GALNT2;RP5-956O18.3	Dual specificity mitogen-activated protein kinase kinase 4|Neuropilin-1	cg00923744|cg01960686|cg03256198|cg05784532|cg06801857|cg07364927|cg08705382|cg11222630|cg11527913|cg15723468|cg16517298|cg17930505|cg18187658|cg20703242|cg23843953|cg23936766|cg27444913
MERTK	trans	GALNT2	rs10779835	1:230299949:T:C	0.613493	-0.0888642	34.9151	1	230299949	T	C	rs10779835	GALNT2	Arm fat percentage left|Arm fat percentage right|Body fat percentage|Body mass index|Coronary artery disease|HDL cholesterol|HDL cholesterol lipoprotein fraction concentration by NMR|Hemoglobin concentration|High density lipoprotein|Leg fat percentage left|Platelet count|Platelet distribution width|Plateletcrit|Red cell distribution width|Triglycerides|Trunk fat percentage	Acetoacetate|Concentration of medium VLDL particles|Free cholesterol in medium HDL|Phospholipids in large HDL|Phospholipids in medium HDL|Phospholipids in medium VLDL|Phospholipids in small VLDL|Serum total triglycerides|Total cholesterol in medium HDL|Total cholesterol in medium VLDL|Total lipids in medium VLDL|Triglycerides in large VLDL|Triglycerides in medium VLDL|VLDL diameter	GALNT2|GALNT2;RP5-956O18.3	Dual specificity mitogen-activated protein kinase kinase 4|Neuropilin-1	cg00923744|cg01960686|cg03256198|cg05784532|cg06801857|cg07364927|cg08705382|cg11222630|cg11527913|cg15723468|cg16517298|cg17930505|cg18187658|cg20703242|cg23843953|cg23936766|cg27444913
HYOU1	trans	GALNT2	rs59484402	1:230302838:C:CT	0.612344	-0.0503784	10.4998	1	230302838	C	CT	rs59484402	GALNT2	Hemoglobin concentration|Platelet count|Platelet distribution width|Plateletcrit|Red cell distribution width	.	.	Dual specificity mitogen-activated protein kinase kinase 4|Neuropilin-1	.
KITLG	trans	GALNT2	rs6672758	1:230303512:C:T	0.798838	-0.061053	10.9158	1	230303512	C	T	rs6672758	GALNT2	Arm fat percentage left|Body fat percentage|Hemoglobin concentration|Leg fat percentage left|Platelet count|Platelet distribution width|Plateletcrit|Red cell distribution width|Trunk fat percentage	Concentration of medium VLDL particles|Concentration of small VLDL particles|Free cholesterol in large VLDL|Free cholesterol in medium VLDL|Phospholipids in large HDL|Phospholipids in large VLDL|Phospholipids in medium VLDL|Phospholipids in small VLDL|Serum total triglycerides|Total cholesterol in medium VLDL|Total lipids in large VLDL|Total lipids in medium VLDL|Total lipids in small VLDL|Trigly…	.	Dual specificity mitogen-activated protein kinase kinase 4|Neuropilin-1	cg00526336|cg00589617|cg00923744|cg03144619|cg03256198|cg05697274|cg05784532|cg11222630|cg11795921|cg12526197|cg15723468|cg16517298|cg18187658|cg19727396|cg20703242|cg22153407|cg23230158|cg23936766|cg24250902|cg24401487|cg24591105|cg26537639
ADAMTS8	trans	GALNT2	rs7529464	1:230412836:G:C	0.250109	0.067201	17.0004	1	230412836	G	C	rs7529464	GALNT2	Red cell distribution width	.	GALNT2	.	cg00526336|cg00589617|cg00923744|cg01554316|cg01960686|cg03144619|cg03256198|cg05697274|cg05784532|cg06801857|cg08705382|cg11527913|cg12416856|cg12526197|cg12723251|cg16517298|cg19727396|cg20703242|cg23230158|cg23936766|cg24250902|cg24371574|cg24401487|cg24591105|cg27444913
GPC1	trans	GALNT2	rs2273967	1:230415293:C:T	0.249905	0.0725918	18.9113	1	230415293	C	T	rs2273967	GALNT2	Red cell distribution width	.	GALNT2	.	cg00526336|cg00589617|cg00923744|cg01554316|cg01960686|cg03144619|cg03256198|cg05697274|cg05784532|cg06801857|cg08705382|cg11527913|cg12416856|cg12526197|cg12723251|cg16517298|cg19727396|cg20703242|cg23230158|cg23936766|cg24250902|cg24371574|cg24401487|cg24591105|cg27444913
TGFBI	trans	AGT	rs2478539	1:230844772:G:T	0.398771	-0.253274	299.324	1	230844772	G	T	rs2478539	AGT|COG2	Coronary artery disease|Diastolic blood pressure|Hypertension|Illnesses of mother: high blood pressure|No treatment with medication for cholesterol, blood pressure, diabetes, or take exogenous hormones|Self-reported hypertension|Systolic blood pressure|Treatment with blood pressure medication|Vascular or heart problems diagnosed by doctor: high blood pressure|Vascular or heart problems diagnosed …	X - 11442|X-11442	AGT|COG2	Transforming growth factor-beta-induced protein ig-h3	cg01083716|cg06439547|cg07390013|cg07502417|cg10442549|cg16427513|cg18166959|cg19125606|cg22010140|cg22647018|cg24056293|cg24474852|cg26548095|cg26882410|cg27046460
EGLN1	cis		rs77466488	1:231624369:A:G	0.0358152	0.342182	68.6043	1	231624369	A	G	rs77466488	SNRPD2P2|TSNAX|TSNAX-DISC1	.	.	EGLN1|RP11-295G20.2	.	.
KIT	trans		rs2884425	1:234694483:C:T	0.493361	-0.0690292	21.7524	1	234694483	C	T	rs2884425	RP5-855F14.2	Mean corpuscular volume	.	COA6|SLC35F3|TARBP1|TPSAB1|ZNF436	.	cg00123090|cg02838825|cg02977524|cg03802191|cg07572233|cg09691134|cg11137277|cg16365424|cg18024859|cg20848218|cg21450547|cg24339574
TPSAB1	trans		rs6672987	1:234695188:C:T	0.491696	-0.0381137	13.4557	1	234695188	C	T	rs6672987	RP5-855F14.2	Mean corpuscular volume	.	SLC35F3|TARBP1|TPSAB1|ZNF436	.	cg00123090|cg02838825|cg02977524|cg03802191|cg07572233|cg09691134|cg11137277|cg16365424|cg18024859|cg20848218|cg21450547|cg24339574
ENPP7	trans	AL160408.6	rs199900492	1:234850420:CA:C	0.518316	-0.0452166	14.3974	1	234850420	CA	C	rs199900492	RP4-781K5.7	.	.	-	.	cg26314722
CRH	trans		-	1:235051865:AC:A	0.0567444	-0.114007	12.5444	1	235051865	AC	A	.	.	.	.	.	.	.
TIMD4	trans	AL391832.2	rs12145753	1:235095939:C:T	0.345686	0.0535248	12.4474	1	235095939	C	T	rs12145753	RP11-443B7.1	.	.	RP11-443B7.1|RP11-443B7.2;RP11-443B7.1|RP11-443B7.3	.	cg05926640|cg21210531|cg23012855|cg24716879|H3K27ac
MMP9	trans	AL139161.2	rs1886654	1:236105910:T:C	0.894147	-0.0843759	12.1937	1	236105910	T	C	rs1886654	RNU6-968P|RP5-940F7.2	Basophil count|Basophil percentage of granulocytes|Basophil percentage of white cells|Eosinophil percentage of granulocytes|Granulocyte count|Lymphocyte count|Lymphocyte percentage of white cells|Monocyte count|Monocyte percentage of white cells|Myeloid white cell count|Neutrophil count|Neutrophil percentage of granulocytes|Neutrophil percentage of white cells|NKeff:%314-158a+; NK: (CD314-CD158a+…	.	ARG1|BCL6|CACNA2D3|CD9|CD97|CEACAM1|CEACAM8|CTSG|CYP27A1|ELANE|GPR97|H1F0|HIST1H2BK|KLHDC8B|LDHAP2|LYST|LYST;LDHAP2|MERTK|MMP8|MPO|MTCH1|NPL|OLFM4|OLR1|PBXIP1|PIGB|PLA2G7|PNKD|RAB11FIP1|RNASE3|SS18L2|TGM3|TMEM51|TSHZ3|TSPAN4|YY2;MBTPS2|ZNF358	.	cg00045689|cg02829654|cg03140624|cg03678274|cg04144714|cg04364764|cg06887283|cg09136878|cg10376100|cg12167564|cg13677741|cg15514918|cg16962115|cg17874053|cg18130058|cg18236982|cg18765906|cg19857151|cg24495667|cg26370158|cg26837399|H3K27ac|H3K4me1
CLEC4D	trans	AL139161.2	rs6429432	1:236107241:A:C	0.893311	-0.0910799	15.9365	1	236107241	A	C	rs6429432	RNU6-968P|RP4-580N22.2|RP5-940F7.2	Basophil count|Basophil percentage of granulocytes|Basophil percentage of white cells|Eosinophil percentage of granulocytes|Granulocyte count|Lymphocyte count|Lymphocyte percentage of white cells|Monocyte count|Monocyte percentage of white cells|Myeloid white cell count|Neutrophil count|Neutrophil percentage of granulocytes|Neutrophil percentage of white cells|NKeff:%314-158a+; NK: (CD314-CD158a+…	.	ARG1|BCL6|CACNA2D3|CD9|CD97|CEACAM1|CEACAM8|CTSG|CYP27A1|ELANE|GPR97|H1F0|HIST1H2BK|KLHDC8B|LDHAP2|LYST|LYST;LDHAP2|MERTK|MMP8|MPO|MTCH1|NPL|OLFM4|OLR1|PBXIP1|PIGB|PLA2G7|PNKD|RAB11FIP1|RNASE3|SS18L2|TGM3|TMEM51|TSHZ3|TSPAN4|YY2;MBTPS2|ZNF358	.	cg00045689|cg02829654|cg03140624|cg03678274|cg04144714|cg04364764|cg06887283|cg09136878|cg10376100|cg12167564|cg13677741|cg15514918|cg16962115|cg17874053|cg18130058|cg18236982|cg18765906|cg19857151|cg24495667|cg26370158|cg26837399|H3K27ac|H3K4me1
NID1	cis	NID1	rs76183323	1:236230317:G:A	0.0105932	-0.756814	88.5239	1	236230317	G	A	rs76183323	NID1	.	.	NID1	Nidogen-1	.
LGALS8	cis	HEATR1	rs1475133	1:236716686:G:A	0.761745	0.303561	286.057	1	236716686	G	A	rs1475133	HEATR1|LGALS8	Alcohol usually taken with meals	.	HEATR1|HEATR1;LGALS8|LGALS8|LGALS8-AS1|LGALS8;HEATR1|LGALS8;LGALS8-AS1|LGALS8;RP11-385F5.4	Steroidogenic acute regulatory protein, mitochondrial	cg00907549|cg01030476|cg01809927|cg02450666|cg03955259|cg03989567|cg05338187|cg06118122|cg07700062|cg08137948|cg08169200|cg09334514|cg10022533|cg14402562|cg18322510|cg23109559|ch.1.4690234F|H3K27ac|H3K4me1|Percent-splice-in
WIF1	trans	FMN2	rs1414660	1:240586695:C:T	0.193915	0.0858466	21.1014	1	240586695	C	T	rs1414660	FMN2	Bone mineral density|Bone mineral density Wards triangle area|Heel bone mineral density|Heel bone mineral density left|Heel bone mineral density right|Lean body mass|Self-reported osteoporosis|Total body bone mineral density|Treatment with alendronate sodium	Docosahexaenoate (DHA; 22:6n3)/linoleate (18:2n6)|Serum ratio of (docosahexaenoate (DHA; 22:6n3))/(linoleate (18:2n6))	GREM2|LDOC1	.	cg08818092|cg21690921|cg22226821|cg26629730|cg27409771
[truncated: 9,521 more rows]
