# Supplementary material for: Genetic associations with ratios between protein levels detect new pQTLs and reveal protein-protein interactions
Source: Cell Genom. 2024 Feb 26;4(3):100506. doi: 10.1016/j.xgen.2024.100506 (PMC10943581; doi:10.1016/j.xgen.2024.100506)
Supplement: Table S4. List of 4,248 replicated variant-ratio associations (rQTLs), related to Figures 1 and 2 [file mmc5.xlsx]

## Sheet: Table S4
Table S4: List of 4,248 replicated variant-ratio associations (rQTLs), related to Figures 1-2
sort	Ratio	Protein.1	Protein.2	ProteinFullName.1	ProteinFullName.2	VariantID	rsID	Bioinfomatic annotated gene	Pharos	CHR	POS (hg37)	POS (hg38)	A1	A2	A1FREQ (discovery)	pcor	pcor p-value	log10pgain.d	log10p1.d	log10p2.d	log10p3.d	beta1.d	beta2.d	beta3.d	log10pgain.r	log10p1.r	log10p2.r	log10p3.r	beta1.r	beta2.r	beta3.r	BETA (discovery, wrt. A1).1	log10(p) (discovery).1	cis/trans.1	cis gene.1	BETA (discovery, wrt. A1).2	log10(p) (discovery).2	cis/trans.2	cis gene.2	hgnc	GWAStrait	mQTL	eQTL	pQTL	methQTL	Chr.1	Chr.2	Pos.1	Pos.2
1	PILRA:TNFRSF1A	PILRA	TNFRSF1A	Paired immunoglobulin-like type 2 receptor alpha	Tumor necrosis factor receptor superfamily member 1A	7:99971834:A:G	rs1859788	PILRA	Tbio	7	99971834	100374211	A	G	0.680899	0.05926	1.17684e-14	2957.53	5573.46	0.346727	8530.98	-0.998334	-0.00533322	-1.18152	458.417	985.805	0.00768445	1444.22	-0.968477	0.000348393	-1.15991	0.994088	3444.41	cis	PILRA	.	.	.	.	NYAP1|PILRA|PMS2P1|ZCWPW1	Alzheimers disease|Illnesses of mother: alzheimers disease or dementia|Pulse rate|Retinal detachments and breaks|Types of transport used, excluding work: car or motor vehicle	Androsterone sulfate	AGFG2|AP4M1|C7orf43|C7orf43;LAMTOR4|C7orf43;MIR4658|C7orf61|CNPY4|COPS6|EPHB4|GAL3ST4|GATS|GIGYF1|GPC2|LAMTOR4|MAN2B1|MCM7|MEPCE|MOSPD3|NYAP1|OR2AE1|PILRA|PILRA;PILRB|PILRB|PILRB;CTB-161A2.3|PILRB;CTB-161A2.4|PPP1R35|PVRIG|PVRIG;STAG3|STAG3|STAG3;GATS|STAG3;GATS;GATS|STAG3;PVRIG|STAG3;PVRIG;AC005071.1|STAG3L5P|STAG3OS;STAG3|TAF6|TAF6;AP4M1|TAF6;CNPY4|TFR2|TRIM4|TRIP6|UFSP1|ZCWPW1|ZCWPW1;MEPCE|ZKS…	.	cg00048759|cg00376553|cg00553149|cg00814883|cg01157261|cg01860168|cg02081722|cg02327530|cg02924836|cg03265037|cg03818034|cg04305808|cg04499151|cg04697562|cg04778012|cg07160278|cg07693238|cg07723069|cg08552401|cg08950287|cg10084644|cg10240853|cg11139102|cg11738421|cg11814155|cg12358443|cg12616177|cg12993791|cg13153964|cg13210467|cg13334819|cg14047091|cg14714629|cg15140703|cg15603896|cg17830204|cg1…	7	12	100367530	6328757
2	APP:NID2	APP	NID2	Amyloid-beta precursor protein	Nidogen-2	14:52487766:T:C	rs2516600	NID2	Tbio	14	52487766	52021048	T	C	0.543588	0.101109	2.22045e-16	2938.51	0.26134	1784.66	4723.17	-0.00413116	-0.59279	0.895148	574.226	0.90407	310.68	884.906	0.0232857	-0.542545	0.861256	.	.	.	.	0.572183	1291.83	cis	NID2	C14orf166|NID2	.	.	NID2|NID2;C14orf166|PTGDR	Nidogen-2	cg00766845|cg01781974|cg05884192|cg05887153|cg06782686|cg07055769|cg07975778|cg08504659|cg10149976|cg10259111|cg10843707|cg11029716|cg13373361|cg14918300|cg16066272|cg16421090|cg18369034|cg18379295|cg19650253|cg19716643|cg20550154|cg22881914|cg23521507|cg25277187|cg25685519|cg26249834|cg26923084|H3K27ac|H3K4me1	21	14	25880550	52004809
3	IRAK4:MGMT	IRAK4	MGMT	Interleukin-1 receptor-associated kinase 4	Methylated-DNA--protein-cysteine methyltransferase	10:131445731:T:C	rs1008982	MGMT	Tchem	10	131445731	129647467	T	C	0.373663	0.066173	2.22045e-16	2843.01	0.459593	782.867	3625.88	-0.00669255	0.418111	-0.835785	330.468	0.598838	92.5747	423.043	-0.0185522	0.328629	-0.673864	.	.	.	.	-0.412275	618.346	cis	MGMT	MGMT	Comparative height size at age 10|Height|Trunk fat mass|Trunk fat percentage|Weight|Whole body fat mass	.	MGMT	.	cg00759178|cg01273309|cg01335658|cg01341123|cg02022136|cg02330106|cg02381948|cg02711147|cg02792401|cg02803836|cg02941816|cg03271907|cg03751055|cg04473030|cg04876500|cg05714579|cg06209143|cg06216683|cg06401999|cg06408912|cg06566239|cg07638938|cg09607482|cg10132287|cg11019008|cg12434587|cg12981137|cg14129786|cg14194875|cg14668152|cg15050044|cg16255663|cg16740893|cg16872613|cg17339182|cg17686260|cg1…	12	10	43758944	129467190
4	DKK1:NID2	DKK1	NID2	Dickkopf-related protein 1	Nidogen-2	14:52487766:T:C	rs2516600	NID2	Tbio	14	52487766	52021048	T	C	0.543588	0.057666	5.88418e-14	2658.77	0.261028	1784.66	4443.44	-0.00410064	-0.59279	0.875872	461.337	0.425741	310.68	772.017	0.0133448	-0.542545	0.818163	.	.	.	.	0.572183	1291.83	cis	NID2	C14orf166|NID2	.	.	NID2|NID2;C14orf166|PTGDR	Nidogen-2	cg00766845|cg01781974|cg05884192|cg05887153|cg06782686|cg07055769|cg07975778|cg08504659|cg10149976|cg10259111|cg10843707|cg11029716|cg13373361|cg14918300|cg16066272|cg16421090|cg18369034|cg18379295|cg19650253|cg19716643|cg20550154|cg22881914|cg23521507|cg25277187|cg25685519|cg26249834|cg26923084|H3K27ac|H3K4me1	10	14	52314281	52004809
5	PDGFB:TIMP3	PDGFB	TIMP3	Platelet-derived growth factor subunit B	Metalloproteinase inhibitor 3	22:33162831:C:T	rs5749504	SYN3	Tbio	22	33162831	32766845	C	T	0.726088	0.114847	2.22045e-16	2479.54	0.432126	1876.96	4356.5	-0.00685449	0.673962	-0.962442	441.7	0.00133202	344.326	786.025	-6.77093e-05	0.64451	-0.93712	.	.	.	.	-0.64843	1335.86	cis	TIMP3	SYN3	.	.	SUV420H1|TIMP3|TIMP3;Z98256.1	Metalloproteinase inhibitor 4|Multimerin-2|Protein C-ets-2	cg05260966|cg07972762|cg20476019|cg20904010|cg24080529|H3K4me1	22	22	39223359	32801705
6	GLOD4:QDPR	GLOD4	QDPR	Glyoxalase domain-containing protein 4	Dihydropteridine reductase	4:17513757:CG:C	-	QDPR	Tchem	4	17513757	17512134	CG	C	0.246464	0.0514777	2.03342e-11	2335.18	0.159298	757.739	3092.92	-0.00315391	0.462363	-0.889468	407.152	0.612265	165.945	573.098	0.0207481	0.477646	-0.860201	.	.	.	.	-0.447711	582.947	cis	QDPR	.	.	.	.	.	.	17	4	757097	17460261
7	MAP2K6:MGMT	MAP2K6	MGMT	Dual specificity mitogen-activated protein kinase kinase 6	Methylated-DNA--protein-cysteine methyltransferase	10:131445731:T:C	rs1008982	MGMT	Tchem	10	131445731	129647467	T	C	0.373663	0.0504331	5.12002e-11	2305.18	0.00445901	782.867	3088.04	9.11339e-05	0.418111	-0.781735	291.256	0.521838	92.5747	383.831	-0.0167864	0.328629	-0.64219	.	.	.	.	-0.412275	618.346	cis	MGMT	MGMT	Comparative height size at age 10|Height|Trunk fat mass|Trunk fat percentage|Weight|Whole body fat mass	.	MGMT	.	cg00759178|cg01273309|cg01335658|cg01341123|cg02022136|cg02330106|cg02381948|cg02711147|cg02792401|cg02803836|cg02941816|cg03271907|cg03751055|cg04473030|cg04876500|cg05714579|cg06209143|cg06216683|cg06401999|cg06408912|cg06566239|cg07638938|cg09607482|cg10132287|cg11019008|cg12434587|cg12981137|cg14129786|cg14194875|cg14668152|cg15050044|cg16255663|cg16740893|cg16872613|cg17339182|cg17686260|cg1…	17	10	69414697	129467190
8	IL18BP:PILRA	IL18BP	PILRA	Interleukin-18-binding protein	Paired immunoglobulin-like type 2 receptor alpha	7:99971834:A:G	rs1859788	PILRA	Tbio	7	99971834	100374211	A	G	0.680899	0.047776	4.94031e-10	2215.23	1.6911	5573.46	7788.69	-0.0163835	-0.998334	1.15292	289.609	0.645167	985.805	1275.41	-0.0190559	-0.968477	1.10391	.	.	.	.	0.994088	3444.41	cis	PILRA	NYAP1|PILRA|PMS2P1|ZCWPW1	Alzheimers disease|Illnesses of mother: alzheimers disease or dementia|Pulse rate|Retinal detachments and breaks|Types of transport used, excluding work: car or motor vehicle	Androsterone sulfate	AGFG2|AP4M1|C7orf43|C7orf43;LAMTOR4|C7orf43;MIR4658|C7orf61|CNPY4|COPS6|EPHB4|GAL3ST4|GATS|GIGYF1|GPC2|LAMTOR4|MAN2B1|MCM7|MEPCE|MOSPD3|NYAP1|OR2AE1|PILRA|PILRA;PILRB|PILRB|PILRB;CTB-161A2.3|PILRB;CTB-161A2.4|PPP1R35|PVRIG|PVRIG;STAG3|STAG3|STAG3;GATS|STAG3;GATS;GATS|STAG3;PVRIG|STAG3;PVRIG;AC005071.1|STAG3L5P|STAG3OS;STAG3|TAF6|TAF6;AP4M1|TAF6;CNPY4|TFR2|TRIM4|TRIP6|UFSP1|ZCWPW1|ZCWPW1;MEPCE|ZKS…	.	cg00048759|cg00376553|cg00553149|cg00814883|cg01157261|cg01860168|cg02081722|cg02327530|cg02924836|cg03265037|cg03818034|cg04305808|cg04499151|cg04697562|cg04778012|cg07160278|cg07693238|cg07723069|cg08552401|cg08950287|cg10084644|cg10240853|cg11139102|cg11738421|cg11814155|cg12358443|cg12616177|cg12993791|cg13153964|cg13210467|cg13334819|cg14047091|cg14714629|cg15140703|cg15603896|cg17830204|cg1…	11	7	71998613	100367530
9	DAPP1:MGMT	DAPP1	MGMT	Dual adapter for phosphotyrosine and 3-phosphotyrosine and 3-phosphoinositide	Methylated-DNA--protein-cysteine methyltransferase	10:131445731:T:C	rs1008982	MGMT	Tchem	10	131445731	129647467	T	C	0.373663	0.0688992	2.22045e-16	2096.67	0.283572	782.867	2879.54	-0.00457351	0.418111	-0.758997	252.27	0.560215	92.5747	344.845	-0.0176517	0.328629	-0.614241	.	.	.	.	-0.412275	618.346	cis	MGMT	MGMT	Comparative height size at age 10|Height|Trunk fat mass|Trunk fat percentage|Weight|Whole body fat mass	.	MGMT	.	cg00759178|cg01273309|cg01335658|cg01341123|cg02022136|cg02330106|cg02381948|cg02711147|cg02792401|cg02803836|cg02941816|cg03271907|cg03751055|cg04473030|cg04876500|cg05714579|cg06209143|cg06216683|cg06401999|cg06408912|cg06566239|cg07638938|cg09607482|cg10132287|cg11019008|cg12434587|cg12981137|cg14129786|cg14194875|cg14668152|cg15050044|cg16255663|cg16740893|cg16872613|cg17339182|cg17686260|cg1…	4	10	99816827	129467190
10	PILRB:TNFRSF1A	PILRB	TNFRSF1A	Paired immunoglobulin-like type 2 receptor beta	Tumor necrosis factor receptor superfamily member 1A	7:99971834:A:G	rs1859788	PILRA	Tbio	7	99971834	100374211	A	G	0.68151	-0.0513857	2.20726e-11	2072.07	8228.63	0.346727	10300.7	-1.14795	-0.00533322	-1.25528	327.216	1483.1	0.00768445	1810.32	-1.13275	0.000348393	-1.24821	1.13597	4413.75	cis	PILRB	.	.	.	.	NYAP1|PILRA|PMS2P1|ZCWPW1	Alzheimers disease|Illnesses of mother: alzheimers disease or dementia|Pulse rate|Retinal detachments and breaks|Types of transport used, excluding work: car or motor vehicle	Androsterone sulfate	AGFG2|AP4M1|C7orf43|C7orf43;LAMTOR4|C7orf43;MIR4658|C7orf61|CNPY4|COPS6|EPHB4|GAL3ST4|GATS|GIGYF1|GPC2|LAMTOR4|MAN2B1|MCM7|MEPCE|MOSPD3|NYAP1|OR2AE1|PILRA|PILRA;PILRB|PILRB|PILRB;CTB-161A2.3|PILRB;CTB-161A2.4|PPP1R35|PVRIG|PVRIG;STAG3|STAG3|STAG3;GATS|STAG3;GATS;GATS|STAG3;PVRIG|STAG3;PVRIG;AC005071.1|STAG3L5P|STAG3OS;STAG3|TAF6|TAF6;AP4M1|TAF6;CNPY4|TFR2|TRIM4|TRIP6|UFSP1|ZCWPW1|ZCWPW1;MEPCE|ZKS…	.	cg00048759|cg00376553|cg00553149|cg00814883|cg01157261|cg01860168|cg02081722|cg02327530|cg02924836|cg03265037|cg03818034|cg04305808|cg04499151|cg04697562|cg04778012|cg07160278|cg07693238|cg07723069|cg08552401|cg08950287|cg10084644|cg10240853|cg11139102|cg11738421|cg11814155|cg12358443|cg12616177|cg12993791|cg13153964|cg13210467|cg13334819|cg14047091|cg14714629|cg15140703|cg15603896|cg17830204|cg1…	7	12	100352176	6328757
11	COMT:HNRNPK	COMT	HNRNPK	Catechol O-methyltransferase	Heterogeneous nuclear ribonucleoprotein K	22:19951271:G:A	rs4680	COMT	Tclin	22	19951271	19963748	G	A	0.517817	0.106365	2.22045e-16	2035.07	1008.35	0.650161	3043.42	0.458743	-0.00839887	0.758083	405.544	196.141	0.395257	601.685	0.454419	-0.0129741	0.758806	-0.4456	771.359	cis	COMT	.	.	.	.	COMT	Arm fat-free mass left|Arm fat-free mass right|Arm predicted mass left|Arm predicted mass right|Basal metabolic rate|Blood metabolite levels|Impedance of arm left|Impedance of arm right|Impedance of leg left|Impedance of leg right|Impedance of whole body|Leg fat-free mass left|Leg fat-free mass right|Leg predicted mass left|Leg predicted mass right|Systolic blood pressure|Trunk fat-free mass|Trun…	X - 01911|X- 11593|X-01911|X-11452|X-11593|X-12231	ARVCF|COMT|COMT;MIR4761|TRMT2A	Beta-defensin 119|Protein FAM171B	cg00107488|cg01138652|cg01335087|cg01529201|cg02299568|cg03175417|cg04856117|cg06346307|cg07194846|cg07422042|cg07579946|cg07821417|cg08822737|cg10122187|cg11361387|cg11712482|cg12457376|cg12670310|cg16324072|cg17675298|cg17944263|cg18045395|cg18613390|cg18731680|cg18773129|cg19601636|cg20152630|cg20208009|cg20709110|cg21797131|cg21948805|cg22377998|cg22546130|cg23601416|cg24547396	22	9	19941371	83968083
12	CPPED1:PPCDC	CPPED1	PPCDC	Serine/threonine-protein phosphatase CPPED1	Phosphopantothenoylcysteine decarboxylase	16:12891282:C:G	rs2865895	CPPED1	Tbio	16	12891282	12797425	C	G	0.174688	0.0578947	4.66294e-14	2010.63	2157.47	0.725531	4168.1	-0.843061	0.0118794	-1.11696	330.336	407.433	0.052978	737.769	-0.719746	-0.00262832	-0.907132	0.824559	1588.87	cis	CPPED1	.	.	.	.	CPPED1|SNORA27	.	.	CPPED1|MUCL1|SF3A3	.	cg05005256|cg09803177|cg16481969|cg27318087|H3K27ac|H3K4me1	16	15	12659799	75023586
13	MGLL:SHMT1	MGLL	SHMT1	Monoglyceride lipase	Serine hydroxymethyltransferase, cytosolic	17:18263957:G:C	rs669340	SHMT1	Tbio	17	18263957	18360643	G	C	0.633715	0.0450861	4.34839e-09	1970.91	0.925334	2761.96	4732.87	-0.0110794	-0.743308	0.923355	446.582	0.111943	532.858	979.441	-0.0045802	-0.735601	0.930749	.	.	.	.	0.712874	1855.48	cis	SHMT1	EVPLL|MIEF2|SHMT1	Comparative height size at age 10|Height	.	ATPAF2|CCDC144A;CCDC144B;CCDC144C|CCDC144B|CCDC144B;USP32P2|DRG2|EVPLL|EVPLL;RP1-37N7.1|EVPLL;RP1-37N7.1;RP1-37N7.5|FAM106A|FOXO3B|GID4|KRT16P1|KRT17P2|KRT17P2;RP1-37N7.4|LGALS9C|LLGL1|MYO15A|NOS2P2|RP1-178F10.3|RPL7AP65|SHMT1|SHMT1;RP1-178F10.3|SMCR7|SMCR8|SREBF1|TOP3A|TRIM16L|USP32P2	.	cg00163199|cg00898350|cg01040719|cg01142328|cg01980456|cg02116225|cg02426414|cg02498422|cg03263247|cg03909504|cg03916694|cg04261877|cg04986009|cg05064683|cg06212165|cg06339505|cg07166550|cg07526598|cg07933656|cg08201673|cg08335779|cg09161412|cg09658183|cg10327250|cg10441789|cg10633746|cg11797803|cg13013841|cg13074811|cg13180252|cg13198297|cg13701327|cg14213424|cg14715602|cg15495981|cg16455972|cg1…	3	17	127689062	18327860
14	MVK:SHMT1	MVK	SHMT1	Mevalonate kinase	Serine hydroxymethyltransferase, cytosolic	17:18263957:G:C	rs669340	SHMT1	Tbio	17	18263957	18360643	G	C	0.633715	0.045091	4.33189e-09	1959.15	0.171687	2761.96	4721.11	0.00297456	-0.743308	0.930859	353.606	0.0508036	532.858	886.464	-0.00218654	-0.735601	0.898041	.	.	.	.	0.712874	1855.48	cis	SHMT1	EVPLL|MIEF2|SHMT1	Comparative height size at age 10|Height	.	ATPAF2|CCDC144A;CCDC144B;CCDC144C|CCDC144B|CCDC144B;USP32P2|DRG2|EVPLL|EVPLL;RP1-37N7.1|EVPLL;RP1-37N7.1;RP1-37N7.5|FAM106A|FOXO3B|GID4|KRT16P1|KRT17P2|KRT17P2;RP1-37N7.4|LGALS9C|LLGL1|MYO15A|NOS2P2|RP1-178F10.3|RPL7AP65|SHMT1|SHMT1;RP1-178F10.3|SMCR7|SMCR8|SREBF1|TOP3A|TRIM16L|USP32P2	.	cg00163199|cg00898350|cg01040719|cg01142328|cg01980456|cg02116225|cg02426414|cg02498422|cg03263247|cg03909504|cg03916694|cg04261877|cg04986009|cg05064683|cg06212165|cg06339505|cg07166550|cg07526598|cg07933656|cg08201673|cg08335779|cg09161412|cg09658183|cg10327250|cg10441789|cg10633746|cg11797803|cg13013841|cg13074811|cg13180252|cg13198297|cg13701327|cg14213424|cg14715602|cg15495981|cg16455972|cg1…	12	17	109573255	18327860
15	COL6A3:OGN	COL6A3	OGN	Collagen alpha-3(VI) chain	Mimecan	9:95138564:G:T	rs7026361	CENPP	Tbio	9	95138564	92376282	G	T	0.368158	0.10791	2.22045e-16	1944.06	0.876512	1949.46	3893.51	0.0102689	-0.592684	0.798226	300.202	0.251017	350.834	651.036	-0.00928255	-0.574723	0.746748	.	.	.	.	0.594712	1495.96	cis	OGN	ASPN|BEND3P2|CENPP|ECM2|IARS|NOL8|OGN|OMD|RP11-62C3.10	Height|Impedance of arm left|Impedance of arm right|Impedance of leg left|Impedance of leg right|Impedance of whole body|Sitting height	Linoleate (18:2n6)/linolenate [alpha or gamma; (18:3n3 or 6)]	ANKRD19P|ASPN|BICD2|C9orf89|CENPP|ECM2|IARS|IPPK|IPPK;CENPP|LINC00475|NOL8|OGN|OMD|SH2D4B|SUSD3	Asporin|Hematopoietic progenitor cell antigen CD34	cg13573371|cg13720022|cg13798575|cg13862853|cg14631576|cg21205276|cg24105685|H3K4me1	2	9	237324003	92383268
16	CA13:PPIB	CA13	PPIB	Carbonic anhydrase 13	Peptidyl-prolyl cis-trans isomerase B	8:86209408:C:T	rs56072918	.	.	8	86209408	85297179	C	T	0.0686651	0.133693	2.22045e-16	1935.05	329.37	0.0716493	2264.41	0.527268	-0.00260979	1.32388	319.825	48.4389	1.13385	368.264	0.508881	-0.0615811	1.3624	-0.523037	279.116	cis	CA13	.	.	.	.	CA1|CA13|CA3|E2F5	.	.	C8orf59|CA13|CA13;LOC100507258|CA2|E2F5|E2F5;C8orf59|LRRCC1|RP11-317J10.2	.	cg00849990|cg00994649|cg01919250|cg02393479|cg03500911|cg04207142|cg05071334|cg06787637|cg07736716|cg08508368|cg08582356|cg09435929|cg18503260|cg20503956|cg21346043|cg22927247|cg24046475	8	15	85220587	64155740
17	HAVCR2:PILRA	HAVCR2	PILRA	Hepatitis A virus cellular receptor 2	Paired immunoglobulin-like type 2 receptor alpha	7:99971834:A:G	rs1859788	PILRA	Tbio	7	99971834	100374211	A	G	0.680899	0.110691	2.22045e-16	1918.29	0.00836699	5573.46	7491.75	-0.000171075	-0.998334	1.12753	286.949	0.311004	985.805	1272.75	-0.0114059	-0.968477	1.10474	.	.	.	.	0.994088	3444.41	cis	PILRA	NYAP1|PILRA|PMS2P1|ZCWPW1	Alzheimers disease|Illnesses of mother: alzheimers disease or dementia|Pulse rate|Retinal detachments and breaks|Types of transport used, excluding work: car or motor vehicle	Androsterone sulfate	AGFG2|AP4M1|C7orf43|C7orf43;LAMTOR4|C7orf43;MIR4658|C7orf61|CNPY4|COPS6|EPHB4|GAL3ST4|GATS|GIGYF1|GPC2|LAMTOR4|MAN2B1|MCM7|MEPCE|MOSPD3|NYAP1|OR2AE1|PILRA|PILRA;PILRB|PILRB|PILRB;CTB-161A2.3|PILRB;CTB-161A2.4|PPP1R35|PVRIG|PVRIG;STAG3|STAG3|STAG3;GATS|STAG3;GATS;GATS|STAG3;PVRIG|STAG3;PVRIG;AC005071.1|STAG3L5P|STAG3OS;STAG3|TAF6|TAF6;AP4M1|TAF6;CNPY4|TFR2|TRIM4|TRIP6|UFSP1|ZCWPW1|ZCWPW1;MEPCE|ZKS…	.	cg00048759|cg00376553|cg00553149|cg00814883|cg01157261|cg01860168|cg02081722|cg02327530|cg02924836|cg03265037|cg03818034|cg04305808|cg04499151|cg04697562|cg04778012|cg07160278|cg07693238|cg07723069|cg08552401|cg08950287|cg10084644|cg10240853|cg11139102|cg11738421|cg11814155|cg12358443|cg12616177|cg12993791|cg13153964|cg13210467|cg13334819|cg14047091|cg14714629|cg15140703|cg15603896|cg17830204|cg1…	5	7	157085832	100367530
18	PTPN1:TDRKH	PTPN1	TDRKH	Tyrosine-protein phosphatase non-receptor type 1	Tudor and KH domain-containing protein	1:151744858:G:A	rs4845556	TDRKH	Tbio	1	151744858	151772382	G	A	0.481274	0.0931203	2.22045e-16	1885.04	1.92075	475.086	2360.12	0.0172939	-0.320314	0.685059	279.008	1.04699	65.8979	344.906	0.0259783	-0.264211	0.596217	.	.	.	.	0.310402	377.714	cis	TDRKH	LINGO4|OAZ3|RORC|TDRKH	Self-reported ulcerative colitis	.	CDC42SE1|CTSK|MRPL9|OAZ3|OAZ3;RP11-98D18.2;RP11-98D18.16|OAZ3;TDRKH|RORC|RORC;LINGO4|SNX27|TDRKH	.	cg00036347|cg00295744|cg01062247|cg01427957|cg03431165|cg05927068|cg07092448|cg07112087|cg08893853|cg09251328|cg11157584|cg11690979|cg11803184|cg12582028|cg13201297|cg13496167|cg15673994|cg18019451|cg20686828|cg21712805|cg21965995|cg22719658|cg23864823|cg24153003|cg24158160|cg24503712|cg24545100|cg25112191|cg25202261|cg25363808|cg26050734|Percent-splice-in	20	1	50510321	151770107
19	CD209:ICAM2	CD209	ICAM2	CD209 antigen	Intercellular adhesion molecule 2	9:136141870:C:T	rs2519093	ABO	Tbio	9	136141870	133266456	C	T	0.184542	-0.0611281	1.77636e-15	1657.27	2035.27	2390.19	4047.45	-0.803203	0.86414	-1.08075	177.384	243.191	437.546	614.929	-0.66159	0.860011	-1.0071	.	.	.	.	-0.848049	2204.99	trans	-	ABO	Alkaline phosphatase|Allergy|Arm fat percentage left|Arm fat percentage right|Arm fat-free mass left|Arm fat-free mass right|Arm predicted mass left|Arm predicted mass right|Basophil count|Blood clot in the leg|Blood clot in the lung|Blood protein levels|Cholesterol total|Circulating galectin 3 levels|Coronary artery disease|Diastolic blood pressure|Eosinophil count|Fasting serum interleukin 6 IL…	512.2 579|765.4 568|Alpha-glutamylglycine|ApoB|Cholesterol esters in large LDL|Cholesterol esters in medium LDL|Concentration of IDL particles|Concentration of large LDL particles|Concentration of medium LDL particles|Concentration of small LDL particles|Concentration of very small VLDL particles|Free cholesterol in IDL|Free cholesterol in large LDL|Glycylglycine|IDL-C|IDL-FC|IDL-L|IDL-P|IDL-PL|L…	ABO|BPI|CACFD1|CEACAM8|CLEC4C|CTSG|DBN1|GBGT1|H19|MED22|MMP9|SURF1|SURF6	Adhesion G protein-coupled receptor F5|Alpha-(1,3)-fucosyltransferase 10|Angiopoietin-1 receptor|Beta-1,4-galactosyltransferase 1|Beta-1,4-galactosyltransferase 2|Bifunctional heparan sulfate N-deacetylase/N-sulfotransferase 1|Bone morphogenetic protein 6|C-C motif chemokine 25|C-C motif chemokine 28|C1GALT1-specific chaperone 1|Cadherin-5|Carbohydrate sulfotransferase 11|Carbohydrate sulfotransf…	cg00017475|cg00115654|cg00878953|cg01263574|cg02257517|cg03474926|cg06818865|cg07241568|cg11879188|cg12020464|cg13040392|cg13454524|cg13465995|cg13506600|cg13531387|cg13568213|cg13620499|cg13660174|cg13683939|cg13822791|cg13850847|cg13892928|cg13912631|cg13947653|cg13963044|cg13966005|cg13980863|cg14271713|cg14296235|cg14440550|cg14442518|cg14560040|cg14600041|cg14636261|cg14653977|cg18089000|cg1…	19	17	7739993	64002594
20	FUT8:VEGFC	FUT8	VEGFC	Alpha-(1,6)-fucosyltransferase	Vascular endothelial growth factor C	14:65796846:G:C	rs2127870	MIR4708	.	14	65796846	65330128	G	C	0.795118	0.0421361	4.11338e-08	1548.35	2985.41	0.113562	4533.76	0.929811	0.00250273	1.10789	332.482	630.08	0.556883	962.562	0.862386	-0.0190545	0.971989	-0.911775	2074.65	cis	FUT8	.	.	.	.	CTD-2509G16.5|MIR4708	Platelet count|Plateletcrit	.	CTD-2509G16.2|FNTB|FUT8|RUNDC3A	Advanced glycosylation end product-specific receptor, soluble|Alpha-(1,6)-fucosyltransferase|Oxidoreductase HTATIP2|Tumor necrosis factor ligand superfamily member 12	cg10998611|cg15999311	14	4	65410592	176683538
21	CD5:CD6	CD5	CD6	T-cell surface glycoprotein CD5	T-cell differentiation antigen CD6	11:60776209:C:T	rs11230563	CD6	Tbio	11	60776209	61008737	C	T	0.347375	0.200192	2.22045e-16	1533.35	0.0722572	3605.57	5138.92	0.00137002	0.826541	-0.965305	260.689	0.668768	671.832	932.521	0.0199331	0.792696	-0.9214	.	.	.	.	-0.806643	2458.6	cis	CD6	CD6	Crohns disease|Inflammatory bowel disease|Ulcerative colitis	.	CD6|PRPF19|SLC15A3|TMEM109	.	cg00299736|cg01877352|cg02713832|cg03506372|cg04046629|cg08354187|cg10158843|cg10981907|cg13168012|cg13520651|cg14130459|cg15840079|cg19307003|cg21992250|cg24674703|cg25395188|cg27098804|Percent-splice-in	11	11	61102489	60971680
22	DBI:TMSB10	DBI	TMSB10	Acyl-CoA-binding protein	Thymosin beta-10	2:120136467:T:G	rs72833212	.	.	2	120136467	119378891	T	G	0.20499	0.125742	2.22045e-16	1523.03	327.928	0.259233	1850.96	0.328256	-0.00506292	0.739939	267.511	58.0171	0.0565177	325.528	0.324242	-0.00306568	0.737298	-0.321167	262.557	cis	DBI	.	.	.	.	C2orf76|DBI	.	.	DBI|MARCO|STEAP3	.	cg00327263|cg06832677|cg06872331|cg07051721|cg08217910|cg10535845|cg11066750|cg12535642|cg13431009|cg13601855|cg19599165|cg19706534|cg23822655|cg25713625|cg25899024|H3K27ac|H3K4me1	2	2	119366924	84905656
23	NSFL1C:PDCD5	NSFL1C	PDCD5	NSFL1 cofactor p47	Programmed cell death protein 5	19:33072069:G:A	rs10402931	PDCD5	Tbio	19	33072069	32581163	G	A	0.683583	0.122693	2.22045e-16	1471.58	0.82342	594.489	2066.07	-0.0106221	-0.381263	0.679633	284.419	0.0312215	103.841	388.26	-0.00156883	-0.381841	0.701752	.	.	.	.	0.382436	497.784	cis	PDCD5	PDCD5	Immature fraction of reticulocytes|Mean corpuscular hemoglobin|Mean corpuscular hemoglobin concentration|Mean corpuscular volume|Mean platelet volume|Platelet count|Red cell distribution width	.	ANKRD27|ANKRD27;RGS9BP|PDCD5|SLC7A9	Programmed cell death protein 5	cg01428589|cg02283691|cg02997394|cg05355328|cg15248132|cg16662424|cg18693421|cg20508274|cg21498471|cg22606262|cg22980127|cg24916020|cg27115721|H3K27ac	20	19	1442162	32581190
24	BTN2A1:IL10RB	BTN2A1	IL10RB	Butyrophilin subfamily 2 member A1	Interleukin-10 receptor subunit beta	21:34661145:A:G	rs2247960	IL10RB	Tbio	21	34661145	33288840	A	G	0.449747	0.0724217	2.22045e-16	1456.18	0.381681	1489.01	2945.19	0.00548684	-0.537598	0.741298	240.713	1.9078	207.104	447.816	0.0369742	-0.439289	0.666411	.	.	.	.	0.524904	1105.52	cis	IL10RB	AP000295.9|IL10RB	.	.	IFNAR1|IFNAR2|IFNAR2;IFNAR2|IFNGR2|IL10RB|ITSN1|TMEM50B	.	cg06287548|cg10572943|cg22212414|cg24865779	6	21	26457904	33266367
25	COLEC12:OGN	COLEC12	OGN	Collectin-12	Mimecan	9:95138564:G:T	rs7026361	CENPP	Tbio	9	95138564	92376282	G	T	0.368158	0.0492331	1.44625e-10	1448.65	0.0335504	1949.46	3398.11	-0.000613533	-0.592684	0.799261	227.297	0.598263	350.834	578.131	-0.0174183	-0.574723	0.738111	.	.	.	.	0.594712	1495.96	cis	OGN	ASPN|BEND3P2|CENPP|ECM2|IARS|NOL8|OGN|OMD|RP11-62C3.10	Height|Impedance of arm left|Impedance of arm right|Impedance of leg left|Impedance of leg right|Impedance of whole body|Sitting height	Linoleate (18:2n6)/linolenate [alpha or gamma; (18:3n3 or 6)]	ANKRD19P|ASPN|BICD2|C9orf89|CENPP|ECM2|IARS|IPPK|IPPK;CENPP|LINC00475|NOL8|OGN|OMD|SH2D4B|SUSD3	Asporin|Hematopoietic progenitor cell antigen CD34	cg13573371|cg13720022|cg13798575|cg13862853|cg14631576|cg21205276|cg24105685|H3K4me1	18	9	316737	92383268
26	APEX1:SRP14	APEX1	SRP14	DNA-(apurinic or apyrimidinic site) endonuclease	Signal recognition particle 14 kDa protein	14:20925154:T:G	rs1130409	APEX1	Tchem	14	20925154	20456995	T	G	0.480386	0.10418	2.22045e-16	1445.54	775.33	0.544129	2220.86	0.395949	-0.00720835	0.65255	275.315	174.453	0.0741782	449.768	0.413458	0.00300434	0.660977	-0.387959	633.745	cis	APEX1	.	.	.	.	APEX1	Mouth or teeth dental problems: bleeding gums	.	APEX1|APEX1;TMEM55B|CCNB1IP1|OSGEP|RP11-203M5.6|TMEM55B	.	cg02852670|cg10982443|cg19635505|cg25943480	14	15	20455191	40035690
27	LGALS8:SERPINB6	LGALS8	SERPINB6	Galectin-8	Serpin B6	9:136141870:C:T	rs2519093	ABO	Tbio	9	136141870	133266456	C	T	0.184868	0.0459021	2.27685e-09	1410.56	660.169	0.63063	2070.73	0.475351	-0.0104684	0.812549	185.442	102.556	0.442669	287.998	0.433818	0.0185749	0.70958	-0.480207	570.477	trans	-	.	.	.	.	ABO	Alkaline phosphatase|Allergy|Arm fat percentage left|Arm fat percentage right|Arm fat-free mass left|Arm fat-free mass right|Arm predicted mass left|Arm predicted mass right|Basophil count|Blood clot in the leg|Blood clot in the lung|Blood protein levels|Cholesterol total|Circulating galectin 3 levels|Coronary artery disease|Diastolic blood pressure|Eosinophil count|Fasting serum interleukin 6 IL…	512.2 579|765.4 568|Alpha-glutamylglycine|ApoB|Cholesterol esters in large LDL|Cholesterol esters in medium LDL|Concentration of IDL particles|Concentration of large LDL particles|Concentration of medium LDL particles|Concentration of small LDL particles|Concentration of very small VLDL particles|Free cholesterol in IDL|Free cholesterol in large LDL|Glycylglycine|IDL-C|IDL-FC|IDL-L|IDL-P|IDL-PL|L…	ABO|BPI|CACFD1|CEACAM8|CLEC4C|CTSG|DBN1|GBGT1|H19|MED22|MMP9|SURF1|SURF6	Adhesion G protein-coupled receptor F5|Alpha-(1,3)-fucosyltransferase 10|Angiopoietin-1 receptor|Beta-1,4-galactosyltransferase 1|Beta-1,4-galactosyltransferase 2|Bifunctional heparan sulfate N-deacetylase/N-sulfotransferase 1|Bone morphogenetic protein 6|C-C motif chemokine 25|C-C motif chemokine 28|C1GALT1-specific chaperone 1|Cadherin-5|Carbohydrate sulfotransferase 11|Carbohydrate sulfotransf…	cg00017475|cg00115654|cg00878953|cg01263574|cg02257517|cg03474926|cg06818865|cg07241568|cg11879188|cg12020464|cg13040392|cg13454524|cg13465995|cg13506600|cg13531387|cg13568213|cg13620499|cg13660174|cg13683939|cg13822791|cg13850847|cg13892928|cg13912631|cg13947653|cg13963044|cg13966005|cg13980863|cg14271713|cg14296235|cg14440550|cg14442518|cg14560040|cg14600041|cg14636261|cg14653977|cg18089000|cg1…	1	6	236518000	2948159
28	GP6:HPCAL1	GP6	HPCAL1	Platelet glycoprotein VI	Hippocalcin-like protein 1	19:55539072:T:G	rs892090	GP6	Tchem	19	55539072	55027704	T	G	0.834357	0.0516253	1.78195e-11	1396.32	433.559	8.46308	1829.88	-0.408231	-0.0543436	-0.81069	198.915	84.6957	5.72583	283.61	-0.394108	-0.0958621	-0.702186	0.40669	357.46	cis	GP6	.	.	.	.	GP6	High light scatter percentage of red cells|High light scatter reticulocyte count|Mean platelet volume|Platelet distribution width|Reticulocyte count|Reticulocyte fraction of red cells	.	CTC-550B14.6|CTC-550B14.7|EPS8L1|GP6|NLRP2|NLRP7|RDH13|RDH13;CTC-550B14.6|RDH13;CTC-550B14.6;CTC-550B14.7|RDH13;CTC-550B14.7	Calreticulin|P-selectin	cg00407245|cg02462353|cg02592727|cg03354414|cg03656968|cg04887076|cg05215830|cg05276108|cg05304361|cg05374025|cg06732516|cg07189381|cg07280985|cg07598936|cg07964833|cg07993003|cg08278892|cg08524698|cg10016788|cg10218876|cg12978040|cg13425888|cg13650654|cg14928510|cg15031253|cg17750896|cg17760849|cg17817203|cg18059223|cg18330372|cg18355337|cg18649823|cg18778097|cg19340950|cg19393762|cg19504245|cg1…	19	2	55013705	10302889
29	COLEC12:LAIR1	COLEC12	LAIR1	Collectin-12	Leukocyte-associated immunoglobulin-like receptor 1	19:54870191:T:A	rs111949142	LAIR1	Tbio	19	54870191	54358584	T	A	0.184097	0.0923188	2.22045e-16	1395.98	1.11577	1579.63	2975.61	0.014871	-0.707505	0.978648	97.1596	0.188427	149.817	246.976	-0.00917493	-0.533567	0.709458	.	.	.	.	0.717025	1235.35	cis	LAIR1	LAIR1	.	.	CTD-2587H19.1|LAIR1|LAIR2	.	cg01067405|cg03575041|cg19802477|cg20542190|cg22545168|cg23899409|cg24755177	18	19	316737	54351384
30	ANXA4:HSPB1	ANXA4	HSPB1	Annexin A4	Heat shock protein beta-1	7:75919995:C:CTTTTA	rs111642997	SRRM3	Tdark	7	75919995	76290678	C	CTTTTA	0.244816	0.0861115	2.22045e-16	1382.98	0.604098	1147.88	2530.86	0.00929647	0.570496	-0.816176	200.167	0.667368	197.555	397.723	-0.0222737	0.526311	-0.729126	.	.	.	.	-0.547859	851.228	cis	HSPB1	SRRM3	Eosinophil count|Eosinophil percentage of granulocytes|Eosinophil percentage of white cells|Sum eosinophil basophil counts	.	.	.	.	2	7	69644425	76302673
31	CPM:ENPP7	CPM	ENPP7	Carboxypeptidase M	Ectonucleotide pyrophosphatase/phosphodiesterase family member 7	17:77706406:A:G	rs11868696	ENPP7	Tbio	17	77706406	79732608	A	G	0.366451	0.0595375	8.88178e-15	1369.8	0.809858	5218.59	6588.39	0.00984413	-0.970224	1.06248	174.312	0.119519	866.341	1040.65	0.00425969	-0.889005	0.920727	.	.	.	.	0.94251	3116.84	cis	ENPP7	ENPP7	.	.	CTD-2116F7.1|ENPP7	Ectonucleotide pyrophosphatase/phosphodiesterase family member 7	cg00907505|cg01342572|cg01348922|cg01537847|cg02310027|cg02715531|cg03431918|cg04266152|cg04938107|cg06684928|cg06901238|cg11615347|cg11977443|cg12598950|cg13679714|cg14565120|cg14779974|cg15437676|cg15739835|cg19270309|cg21242834|cg21462477|cg22875013|cg23900422|cg24253464|cg24673886|cg24754689|cg25628325|cg25882538|cg25975818|cg26378417|cg26568932|cg26574247|H3K27ac|H3K4me1	12	17	68842197	79730943
32	TARBP2:TDRKH	TARBP2	TDRKH	RISC-loading complex subunit TARBP2	Tudor and KH domain-containing protein	1:151744858:G:A	rs4845556	TDRKH	Tbio	1	151744858	151772382	G	A	0.481274	0.0745121	2.22045e-16	1366.01	1.72695	475.086	1841.09	0.016327	-0.320314	0.608167	210.151	0.831801	65.8979	276.049	0.0224574	-0.264211	0.527964	.	.	.	.	0.310402	377.714	cis	TDRKH	LINGO4|OAZ3|RORC|TDRKH	Self-reported ulcerative colitis	.	CDC42SE1|CTSK|MRPL9|OAZ3|OAZ3;RP11-98D18.2;RP11-98D18.16|OAZ3;TDRKH|RORC|RORC;LINGO4|SNX27|TDRKH	.	cg00036347|cg00295744|cg01062247|cg01427957|cg03431165|cg05927068|cg07092448|cg07112087|cg08893853|cg09251328|cg11157584|cg11690979|cg11803184|cg12582028|cg13201297|cg13496167|cg15673994|cg18019451|cg20686828|cg21712805|cg21965995|cg22719658|cg23864823|cg24153003|cg24158160|cg24503712|cg24545100|cg25112191|cg25202261|cg25363808|cg26050734|Percent-splice-in	12	1	53500921	151770107
33	ANGPT1:PDGFB	ANGPT1	PDGFB	Angiopoietin-1	Platelet-derived growth factor subunit B	2:224874874:G:A	rs13412535	SERPINE2	Tbio	2	224874874	224010157	G	A	0.230854	0.125868	2.22045e-16	1361.64	19.7205	177.714	1539.36	0.0756316	-0.230653	0.659251	193.216	7.20166	17.3839	210.6	0.107472	-0.170018	0.597941	-0.078854	18.7958	trans	-	.	.	.	.	SERPINE2	Fibroblast growth factor basic levels|Hepatocyte growth factor levels|Interleukin 2 levels|Interleukin 6 levels|Mean platelet volume|Platelet derived growth factor BB levels|Stem cell factor levels	10-undecenoate|10-undecenoate (11:1n1)	SERPINE2|SERPINE2;LOC100129171	Acidic leucine-rich nuclear phosphoprotein 32 family member B|C-C motif chemokine 13|Glia-derived nexin|Neurexophilin-1|Neutrophil-activating peptide 2|PDGF-BB|Platelet-derived growth factor subunit B|Synaptotagmin-11|Thromboxane-A synthase	cg00474696|cg01997884|cg02039815|cg03028786|cg08434186|cg11641595|cg15731772|cg16005559|cg16202600|cg23055236|cg23732729|cg25341674|cg26125244|H3K4me1	8	22	107249482	39223359
34	ANGPT1:PDGFB	ANGPT1	PDGFB	Angiopoietin-1	Platelet-derived growth factor subunit B	2:224880498:T:C	rs68066031	SERPINE2	Tbio	2	224880498	224015781	T	C	0.229536	0.125868	2.22045e-16	1360.24	19.0911	179.366	1539.61	0.0746541	-0.232731	0.661505	188.848	7.10702	17.0544	205.903	0.106231	-0.167655	0.589655	.	.	.	.	0.227199	146.137	trans	-	SERPINE2	Fibroblast growth factor basic levels|Hepatocyte growth factor levels|Interleukin 2 levels|Interleukin 6 levels|Mean platelet volume|Platelet derived growth factor BB levels|Stem cell factor levels	10-undecenoate|10-undecenoate (11:1n1)	SERPINE2|SERPINE2;LOC100129171	Acidic leucine-rich nuclear phosphoprotein 32 family member B|C-C motif chemokine 13|Glia-derived nexin|Neurexophilin-1|Neutrophil-activating peptide 2|PDGF-BB|Platelet-derived growth factor subunit B|Synaptotagmin-11|Thromboxane-A synthase	cg00474696|cg01997884|cg02039815|cg03028786|cg08434186|cg11641595|cg15731772|cg16005559|cg16202600|cg23055236|cg23732729|cg25341674|cg26125244|H3K4me1	8	22	107249482	39223359
35	FKBP5:TBCB	FKBP5	TBCB	Peptidyl-prolyl cis-trans isomerase FKBP5	Tubulin-folding cofactor B	6:35688619:T:C	rs2817032	FKBP5	Tchem	6	35688619	35720842	T	C	0.286924	0.112849	2.22045e-16	1355.7	180.348	0.126189	1536.05	-0.218277	0.00246077	-0.611888	258.658	28.3291	0.993331	286.987	-0.193727	0.0285665	-0.6044	0.211231	144.964	cis	FKBP5	.	.	.	.	ARMC12|FKBP5	Body fat percentage|Leg fat percentage left|Trunk fat percentage	.	ARMC12|SLC26A8|SRPK1|TULP1|UHRF1BP1	.	cg00052684|cg00116315|cg00130530|cg01668653|cg01820273|cg02569698|cg03566752|cg06087101|cg07061368|cg07883662|cg08129761|cg08237138|cg08485158|cg08915438|cg09009770|cg12781405|cg12827262|cg16052510|cg17030679|cg18357736|cg18596689|cg19014730|cg19226017|cg20288331|cg20813374|cg22211300|cg22548485|cg23873288|cg24281267|cg25665429|cg25665636|cg26823505|cg26932614|cg27532732	6	19	35573585	36114289
36	AGXT:CA5A	AGXT	CA5A	Serine--pyruvate aminotransferase	Carbonic anhydrase 5A, mitochondrial	16:87927222:T:C	rs55870502	CA5A	Tclin	16	87927222	87893616	T	C	0.193339	0.0900802	2.22045e-16	1350.34	0.918953	2387.76	3738.1	-0.0134069	-0.837468	1.04332	278.289	0.311844	435.479	713.768	0.0125154	-0.751779	0.95826	.	.	.	.	0.808682	1648.21	cis	CA5A	CA5A|SLC7A5	Basophil count|Basophil percentage of granulocytes|Basophil percentage of white cells	.	CA5A|SLC7A5	.	cg01444579|cg01829163|cg02057598|cg02435043|cg03408354|cg03571445|cg03834411|cg04341544|cg06508867|cg07033736|cg07882302|cg08710629|cg09366379|cg09610891|cg09618385|cg10169763|cg10478237|cg26611563|cg26658743|cg26764761|H3K27ac|H3K4me1	2	16	240868824	87881546
37	CA13:COMT	CA13	COMT	Carbonic anhydrase 13	Catechol O-methyltransferase	22:19951271:G:A	rs4680	COMT	Tclin	22	19951271	19963748	G	A	0.517817	0.0569628	1.18128e-13	1340.25	0.347356	1008.35	2348.6	-0.00520686	0.458743	-0.678882	270.285	0.448273	196.141	466.426	-0.0143198	0.454419	-0.676948	.	.	.	.	-0.4456	771.359	cis	COMT	COMT	Arm fat-free mass left|Arm fat-free mass right|Arm predicted mass left|Arm predicted mass right|Basal metabolic rate|Blood metabolite levels|Impedance of arm left|Impedance of arm right|Impedance of leg left|Impedance of leg right|Impedance of whole body|Leg fat-free mass left|Leg fat-free mass right|Leg predicted mass left|Leg predicted mass right|Systolic blood pressure|Trunk fat-free mass|Trun…	X - 01911|X- 11593|X-01911|X-11452|X-11593|X-12231	ARVCF|COMT|COMT;MIR4761|TRMT2A	Beta-defensin 119|Protein FAM171B	cg00107488|cg01138652|cg01335087|cg01529201|cg02299568|cg03175417|cg04856117|cg06346307|cg07194846|cg07422042|cg07579946|cg07821417|cg08822737|cg10122187|cg11361387|cg11712482|cg12457376|cg12670310|cg16324072|cg17675298|cg17944263|cg18045395|cg18613390|cg18731680|cg18773129|cg19601636|cg20152630|cg20208009|cg20709110|cg21797131|cg21948805|cg22377998|cg22546130|cg23601416|cg24547396	8	22	85220587	19941371
38	ADH4:CA5A	ADH4	CA5A	All-trans-retinol dehydrogenase [NAD(+)] ADH4	Carbonic anhydrase 5A, mitochondrial	16:87927222:T:C	rs55870502	CA5A	Tclin	16	87927222	87893616	T	C	0.193339	0.138541	2.22045e-16	1320.44	0.135689	2387.76	3708.21	-0.00291253	-0.837468	1.04702	230.847	0.208934	435.479	666.326	-0.00879867	-0.751779	0.944197	.	.	.	.	0.808682	1648.21	cis	CA5A	CA5A|SLC7A5	Basophil count|Basophil percentage of granulocytes|Basophil percentage of white cells	.	CA5A|SLC7A5	.	cg01444579|cg01829163|cg02057598|cg02435043|cg03408354|cg03571445|cg03834411|cg04341544|cg06508867|cg07033736|cg07882302|cg08710629|cg09366379|cg09610891|cg09618385|cg10169763|cg10478237|cg26611563|cg26658743|cg26764761|H3K27ac|H3K4me1	4	16	99123657	87881546
39	PILRB:THBD	PILRB	THBD	Paired immunoglobulin-like type 2 receptor beta	Thrombomodulin	7:99971834:A:G	rs1859788	PILRA	Tbio	7	99971834	100374211	A	G	0.68151	0.0481784	3.53153e-10	1318.52	8228.63	0.501394	9547.14	-1.14795	-0.00712954	-1.21455	178.661	1483.1	0.0242316	1661.76	-1.13275	0.00111186	-1.19708	1.13597	4413.75	cis	PILRB	.	.	.	.	NYAP1|PILRA|PMS2P1|ZCWPW1	Alzheimers disease|Illnesses of mother: alzheimers disease or dementia|Pulse rate|Retinal detachments and breaks|Types of transport used, excluding work: car or motor vehicle	Androsterone sulfate	AGFG2|AP4M1|C7orf43|C7orf43;LAMTOR4|C7orf43;MIR4658|C7orf61|CNPY4|COPS6|EPHB4|GAL3ST4|GATS|GIGYF1|GPC2|LAMTOR4|MAN2B1|MCM7|MEPCE|MOSPD3|NYAP1|OR2AE1|PILRA|PILRA;PILRB|PILRB|PILRB;CTB-161A2.3|PILRB;CTB-161A2.4|PPP1R35|PVRIG|PVRIG;STAG3|STAG3|STAG3;GATS|STAG3;GATS;GATS|STAG3;PVRIG|STAG3;PVRIG;AC005071.1|STAG3L5P|STAG3OS;STAG3|TAF6|TAF6;AP4M1|TAF6;CNPY4|TFR2|TRIM4|TRIP6|UFSP1|ZCWPW1|ZCWPW1;MEPCE|ZKS…	.	cg00048759|cg00376553|cg00553149|cg00814883|cg01157261|cg01860168|cg02081722|cg02327530|cg02924836|cg03265037|cg03818034|cg04305808|cg04499151|cg04697562|cg04778012|cg07160278|cg07693238|cg07723069|cg08552401|cg08950287|cg10084644|cg10240853|cg11139102|cg11738421|cg11814155|cg12358443|cg12616177|cg12993791|cg13153964|cg13210467|cg13334819|cg14047091|cg14714629|cg15140703|cg15603896|cg17830204|cg1…	7	20	100352176	23045633
40	CA13:HARS1	CA13	HARS1	Carbonic anhydrase 13	Histidine--tRNA ligase, cytoplasmic	8:86209408:C:T	rs56072918	.	.	8	86209408	85297179	C	T	0.0686651	0.0438737	1.11429e-08	1307.82	329.37	0.104933	1637.19	0.527268	-0.00369837	1.1433	202.583	48.4389	0.887824	251.022	0.508881	-0.0524495	1.14633	-0.523037	279.116	cis	CA13	.	.	.	.	CA1|CA13|CA3|E2F5	.	.	C8orf59|CA13|CA13;LOC100507258|CA2|E2F5|E2F5;C8orf59|LRRCC1|RP11-317J10.2	.	cg00849990|cg00994649|cg01919250|cg02393479|cg03500911|cg04207142|cg05071334|cg06787637|cg07736716|cg08508368|cg08582356|cg09435929|cg18503260|cg20503956|cg21346043|cg22927247|cg24046475	8	5	85220587	140673035
41	MAVS:TDRKH	MAVS	TDRKH	Mitochondrial antiviral-signaling protein	Tudor and KH domain-containing protein	1:151744858:G:A	rs4845556	TDRKH	Tbio	1	151744858	151772382	G	A	0.481274	0.0808984	2.22045e-16	1301.29	2.21922	475.086	1776.37	0.0190765	-0.320314	0.606173	197.057	0.460288	65.8979	262.955	0.0145729	-0.264211	0.524735	.	.	.	.	0.310402	377.714	cis	TDRKH	LINGO4|OAZ3|RORC|TDRKH	Self-reported ulcerative colitis	.	CDC42SE1|CTSK|MRPL9|OAZ3|OAZ3;RP11-98D18.2;RP11-98D18.16|OAZ3;TDRKH|RORC|RORC;LINGO4|SNX27|TDRKH	.	cg00036347|cg00295744|cg01062247|cg01427957|cg03431165|cg05927068|cg07092448|cg07112087|cg08893853|cg09251328|cg11157584|cg11690979|cg11803184|cg12582028|cg13201297|cg13496167|cg15673994|cg18019451|cg20686828|cg21712805|cg21965995|cg22719658|cg23864823|cg24153003|cg24158160|cg24503712|cg24545100|cg25112191|cg25202261|cg25363808|cg26050734|Percent-splice-in	20	1	3846799	151770107
42	NID1:NID2	NID1	NID2	Nidogen-1	Nidogen-2	14:52487766:T:C	rs2516600	NID2	Tbio	14	52487766	52021048	T	C	0.543588	0.0635704	2.22045e-16	1264.12	0.318046	1784.66	3048.78	-0.00472339	-0.59279	0.741922	227.528	0.7193	310.68	538.208	0.0196148	-0.542545	0.673765	.	.	.	.	0.572183	1291.83	cis	NID2	C14orf166|NID2	.	.	NID2|NID2;C14orf166|PTGDR	Nidogen-2	cg00766845|cg01781974|cg05884192|cg05887153|cg06782686|cg07055769|cg07975778|cg08504659|cg10149976|cg10259111|cg10843707|cg11029716|cg13373361|cg14918300|cg16066272|cg16421090|cg18369034|cg18379295|cg19650253|cg19716643|cg20550154|cg22881914|cg23521507|cg25277187|cg25685519|cg26249834|cg26923084|H3K27ac|H3K4me1	1	14	235975830	52004809
43	GGT1:MME	GGT1	MME	Glutathione hydrolase 1 proenzyme	Neprilysin	3:52852538:G:T	rs4687657	ITIH4	Tbio	3	52852538	52818522	G	T	0.259739	0.165624	2.22045e-16	1252.71	0.14523	1464.62	2717.33	0.00264852	-0.599264	0.82342	226.824	0.0392318	287.214	514.037	0.0017655	-0.598028	0.772167	.	.	.	.	0.583233	1104.95	trans	-	ITIH4|TMEM110|TMEM110-MUSTN1	Bipolar disorder|Bipolar disorder and schizophrenia|Body mass index|Comparative height size at age 10|Cross disorder|Forced vital capacity|Forced vital capacity, best measure|Hand grip strength left|Height|Height in females|Impedance of arm left|Impedance of arm right|Impedance of leg left|Impedance of leg right|Impedance of whole body|log eGFR creatinine in non diabetics|Nervous feelings|Schizop…	.	ABHD14B|GLT8D1|GLYCTK|GNL3|ITIH1|ITIH3|ITIH4|ITIH4;ITIH4-AS1;MUSTN1|ITIH4;MUSTN1|ITIH6|MUSTN1|NEK4|NT5DC2|NT5DC2;C3orf78|PBRM1|PPM1M|RFT1|RP11-168J18.6|RP5-1157M23.2|SERBP1P3|SFMBT1|SMIM4|SNORD19B;GNL3;GLT8D1|SPCS1|STAB1|STEAP2|TKT|TMEM110|TMEM110;TMEM110-MUSTN1|TMEM110;TMEM110-MUSTN1;LOC100132069|TWF2	AP-4 complex subunit mu-1|Arylamine N-acetyltransferase 1|Dipeptidase 2|Gap junction alpha-1 protein|Inter-alpha-trypsin inhibitor heavy chain H1|Janus kinase and microtubule-interacting protein 3|Normal mucosa of esophagus-specific gene 1 protein|Single Ig IL-1-related receptor|SUN domain-containing protein 3|Tyrosine-protein kinase JAK2|Uromodulin-like 1	cg00139496|cg03349057|cg03607117|cg05283597|cg05564831|cg05991220|cg06134964|cg07095346|cg07359306|cg07507251|cg08438690|cg09524078|cg10299061|cg10584271|cg10712668|cg10802521|cg10929387|cg11041457|cg11184109|cg11645453|cg13641778|cg14092988|cg14188712|cg15698299|cg16898425|cg17372223|cg17761990|cg17890764|cg18182844|cg18404041|cg18487916|cg18571112|cg18595196|cg18727075|cg18741586|cg20735041|cg2…	22	3	24594811	155024124
44	ESAM:FUT8	ESAM	FUT8	Endothelial cell-selective adhesion molecule	Alpha-(1,6)-fucosyltransferase	14:65796846:G:C	rs2127870	MIR4708	.	14	65796846	65330128	G	C	0.79466	-0.0927566	2.22045e-16	1242.23	21.7077	2985.41	4227.64	-0.0814079	0.929811	-1.06816	233.904	4.63986	630.08	863.984	-0.0693638	0.862386	-0.918075	0.0855527	20.5999	trans	-	-0.911775	2074.65	cis	FUT8	CTD-2509G16.5|MIR4708	Platelet count|Plateletcrit	.	CTD-2509G16.2|FNTB|FUT8|RUNDC3A	Advanced glycosylation end product-specific receptor, soluble|Alpha-(1,6)-fucosyltransferase|Oxidoreductase HTATIP2|Tumor necrosis factor ligand superfamily member 12	cg10998611|cg15999311	11	14	124752583	65410592
45	ADGRE2:ADGRE5	ADGRE2	ADGRE5	Adhesion G protein-coupled receptor E2	Adhesion G protein-coupled receptor E5	19:14499616:C:T	rs139113505	ADGRE5	Tbio	19	14499616	14388804	C	T	0.0170373	0.524204	2.22045e-16	1239.28	212.688	181.235	1451.96	-0.790574	0.729719	-2.08565	286.056	70.9011	36.1953	356.957	-0.853456	0.614341	-1.90436	.	.	.	.	-0.706959	144.233	cis	ADGRE5	ADGRE5	Monocyte count|Platelet distribution width	.	EMR2	.	.	19	19	14732392	14380501
46	MAP4K5:TBCB	MAP4K5	TBCB	Mitogen-activated protein kinase kinase kinase kinase 5	Tubulin-folding cofactor B	14:50901768:G:A	rs17780143	MAP4K5	Tchem	14	50901768	50435050	G	A	0.0571615	0.0832031	2.22045e-16	1216.95	151.629	0.0430796	1368.58	0.390063	0.00176742	1.13609	234.43	32.7318	0.166852	267.161	0.405846	0.0138987	1.13574	-0.376346	123.373	cis	MAP4K5	.	.	.	.	ATL1|MAP4K5|SAV1	Height|Leg fat percentage left|Leg fat percentage right|Mean corpuscular hemoglobin concentration|Mean platelet volume|Platelet count	3-methoxytyrosine/glycylvaline	CDKL1|NIN	.	cg09863266|cg21879272|ch.14.561430R|ch.14.569218R	14	19	50418501	36114289
47	CA13:GRAP2	CA13	GRAP2	Carbonic anhydrase 13	GRB2-related adapter protein 2	8:86209408:C:T	rs56072918	.	.	8	86209408	85297179	C	T	0.0686651	0.0598144	6.66134e-15	1203.79	329.37	0.259111	1533.16	0.527268	-0.00812138	1.10092	200.256	48.4389	0.518016	248.695	0.508881	-0.035431	1.13111	-0.523037	279.116	cis	CA13	.	.	.	.	CA1|CA13|CA3|E2F5	.	.	C8orf59|CA13|CA13;LOC100507258|CA2|E2F5|E2F5;C8orf59|LRRCC1|RP11-317J10.2	.	cg00849990|cg00994649|cg01919250|cg02393479|cg03500911|cg04207142|cg05071334|cg06787637|cg07736716|cg08508368|cg08582356|cg09435929|cg18503260|cg20503956|cg21346043|cg22927247|cg24046475	8	22	85220587	39901084
48	FUT8:SORT1	FUT8	SORT1	Alpha-(1,6)-fucosyltransferase	Sortilin	14:65796846:G:C	rs2127870	MIR4708	.	14	65796846	65330128	G	C	0.795118	0.0772616	2.22045e-16	1191.14	2985.41	2.712	4176.55	0.929811	0.0264004	1.07299	231.082	630.08	0.0628807	861.162	0.862386	-0.00297203	0.957846	-0.911775	2074.65	cis	FUT8	.	.	.	.	CTD-2509G16.5|MIR4708	Platelet count|Plateletcrit	.	CTD-2509G16.2|FNTB|FUT8|RUNDC3A	Advanced glycosylation end product-specific receptor, soluble|Alpha-(1,6)-fucosyltransferase|Oxidoreductase HTATIP2|Tumor necrosis factor ligand superfamily member 12	cg10998611|cg15999311	14	1	65410592	109309568
49	USP8:WASF1	USP8	WASF1	Ubiquitin carboxyl-terminal hydrolase 8	Wiskott-Aldrich syndrome protein family member 1	6:110720209:A:G	rs1980532	DDO	Tchem	6	110720209	110399006	A	G	0.445232	0.103845	2.22045e-16	1186.91	1.64258	398.468	1585.38	-0.015846	0.295245	-0.568115	190.747	0.864262	68.6679	259.415	-0.0235941	0.273539	-0.513669	.	.	.	.	-0.286133	317.715	cis	WASF1	DDO	Creatinine in urine|Home area population density: Scotland large urban area|Mean platelet volume|Platelet count|Platelet distribution width	.	CTA-331P3.1|DDO|EIF4G3|SLC22A16|WASF1	.	cg00083206|cg00804078|cg00847453|cg01119278|cg01431340|cg02872426|cg06011067|cg06413398|cg07164639|cg07236939|cg07601386|cg11605355|cg12078872|cg13266496|cg14956327|cg16655765|cg17284119|cg17295389|cg17763467|cg19196401|cg19980771|cg20011134|cg20931973|cg22607760|cg22857567|cg23021340|cg23891903|cg24671760|cg25146017|H3K4me1	15	6	50424380	110099819
50	FKBP5:MITD1	FKBP5	MITD1	Peptidyl-prolyl cis-trans isomerase FKBP5	MIT domain-containing protein 1	6:35688619:T:C	rs2817032	FKBP5	Tchem	6	35688619	35720842	T	C	0.286924	0.0785712	2.22045e-16	1184.7	180.348	0.0658275	1365.05	-0.218277	-0.00135607	-0.581527	258.112	28.3291	1.59593	286.441	-0.193727	0.0389946	-0.600975	0.211231	144.964	cis	FKBP5	.	.	.	.	ARMC12|FKBP5	Body fat percentage|Leg fat percentage left|Trunk fat percentage	.	ARMC12|SLC26A8|SRPK1|TULP1|UHRF1BP1	.	cg00052684|cg00116315|cg00130530|cg01668653|cg01820273|cg02569698|cg03566752|cg06087101|cg07061368|cg07883662|cg08129761|cg08237138|cg08485158|cg08915438|cg09009770|cg12781405|cg12827262|cg16052510|cg17030679|cg18357736|cg18596689|cg19014730|cg19226017|cg20288331|cg20813374|cg22211300|cg22548485|cg23873288|cg24281267|cg25665429|cg25665636|cg26823505|cg26932614|cg27532732	6	2	35573585	99161427
51	HAVCR2:PILRB	HAVCR2	PILRB	Hepatitis A virus cellular receptor 2	Paired immunoglobulin-like type 2 receptor beta	7:99971834:A:G	rs1859788	PILRA	Tbio	7	99971834	100374211	A	G	0.68151	-0.105411	2.22045e-16	1183.14	0.00836699	8228.63	9411.77	-0.000171075	-1.14795	1.21923	197.011	0.311004	1483.1	1680.11	-0.0114059	-1.13275	1.21739	.	.	.	.	1.13597	4413.75	cis	PILRB	NYAP1|PILRA|PMS2P1|ZCWPW1	Alzheimers disease|Illnesses of mother: alzheimers disease or dementia|Pulse rate|Retinal detachments and breaks|Types of transport used, excluding work: car or motor vehicle	Androsterone sulfate	AGFG2|AP4M1|C7orf43|C7orf43;LAMTOR4|C7orf43;MIR4658|C7orf61|CNPY4|COPS6|EPHB4|GAL3ST4|GATS|GIGYF1|GPC2|LAMTOR4|MAN2B1|MCM7|MEPCE|MOSPD3|NYAP1|OR2AE1|PILRA|PILRA;PILRB|PILRB|PILRB;CTB-161A2.3|PILRB;CTB-161A2.4|PPP1R35|PVRIG|PVRIG;STAG3|STAG3|STAG3;GATS|STAG3;GATS;GATS|STAG3;PVRIG|STAG3;PVRIG;AC005071.1|STAG3L5P|STAG3OS;STAG3|TAF6|TAF6;AP4M1|TAF6;CNPY4|TFR2|TRIM4|TRIP6|UFSP1|ZCWPW1|ZCWPW1;MEPCE|ZKS…	.	cg00048759|cg00376553|cg00553149|cg00814883|cg01157261|cg01860168|cg02081722|cg02327530|cg02924836|cg03265037|cg03818034|cg04305808|cg04499151|cg04697562|cg04778012|cg07160278|cg07693238|cg07723069|cg08552401|cg08950287|cg10084644|cg10240853|cg11139102|cg11738421|cg11814155|cg12358443|cg12616177|cg12993791|cg13153964|cg13210467|cg13334819|cg14047091|cg14714629|cg15140703|cg15603896|cg17830204|cg1…	5	7	157085832	100352176
52	CA5A:KRT18	CA5A	KRT18	Carbonic anhydrase 5A, mitochondrial	Keratin, type I cytoskeletal 18	16:87927222:T:C	rs55870502	CA5A	Tclin	16	87927222	87893616	T	C	0.193339	0.0479447	4.29314e-10	1179.29	2387.76	0.389585	3567.05	-0.837468	0.00691421	-1.03845	210.399	435.479	0.119762	645.879	-0.751779	-0.00531845	-0.93654	0.808682	1648.21	cis	CA5A	.	.	.	.	CA5A|SLC7A5	Basophil count|Basophil percentage of granulocytes|Basophil percentage of white cells	.	CA5A|SLC7A5	.	cg01444579|cg01829163|cg02057598|cg02435043|cg03408354|cg03571445|cg03834411|cg04341544|cg06508867|cg07033736|cg07882302|cg08710629|cg09366379|cg09610891|cg09618385|cg10169763|cg10478237|cg26611563|cg26658743|cg26764761|H3K27ac|H3K4me1	16	12	87881546	52948871
53	CD209:SELE	CD209	SELE	CD209 antigen	E-selectin	9:136141870:C:T	rs2519093	ABO	Tbio	9	136141870	133266456	C	T	0.184542	-0.051513	1.97029e-11	1177.33	2035.27	3459.48	4636.81	-0.803203	0.996775	-1.12491	111.999	243.191	634.72	746.719	-0.66159	0.99713	-1.08057	.	.	.	.	-0.967203	2317.05	trans	-	ABO	Alkaline phosphatase|Allergy|Arm fat percentage left|Arm fat percentage right|Arm fat-free mass left|Arm fat-free mass right|Arm predicted mass left|Arm predicted mass right|Basophil count|Blood clot in the leg|Blood clot in the lung|Blood protein levels|Cholesterol total|Circulating galectin 3 levels|Coronary artery disease|Diastolic blood pressure|Eosinophil count|Fasting serum interleukin 6 IL…	512.2 579|765.4 568|Alpha-glutamylglycine|ApoB|Cholesterol esters in large LDL|Cholesterol esters in medium LDL|Concentration of IDL particles|Concentration of large LDL particles|Concentration of medium LDL particles|Concentration of small LDL particles|Concentration of very small VLDL particles|Free cholesterol in IDL|Free cholesterol in large LDL|Glycylglycine|IDL-C|IDL-FC|IDL-L|IDL-P|IDL-PL|L…	ABO|BPI|CACFD1|CEACAM8|CLEC4C|CTSG|DBN1|GBGT1|H19|MED22|MMP9|SURF1|SURF6	Adhesion G protein-coupled receptor F5|Alpha-(1,3)-fucosyltransferase 10|Angiopoietin-1 receptor|Beta-1,4-galactosyltransferase 1|Beta-1,4-galactosyltransferase 2|Bifunctional heparan sulfate N-deacetylase/N-sulfotransferase 1|Bone morphogenetic protein 6|C-C motif chemokine 25|C-C motif chemokine 28|C1GALT1-specific chaperone 1|Cadherin-5|Carbohydrate sulfotransferase 11|Carbohydrate sulfotransf…	cg00017475|cg00115654|cg00878953|cg01263574|cg02257517|cg03474926|cg06818865|cg07241568|cg11879188|cg12020464|cg13040392|cg13454524|cg13465995|cg13506600|cg13531387|cg13568213|cg13620499|cg13660174|cg13683939|cg13822791|cg13850847|cg13892928|cg13912631|cg13947653|cg13963044|cg13966005|cg13980863|cg14271713|cg14296235|cg14440550|cg14442518|cg14560040|cg14600041|cg14636261|cg14653977|cg18089000|cg1…	19	1	7739993	169722640
54	CA5A:GSTA1	CA5A	GSTA1	Carbonic anhydrase 5A, mitochondrial	Glutathione S-transferase A1	16:87927222:T:C	rs55870502	CA5A	Tclin	16	87927222	87893616	T	C	0.193339	0.0820531	2.22045e-16	1177.13	2387.76	0.446173	3564.89	-0.837468	0.00790659	-1.03137	208.023	435.479	0.256996	643.503	-0.751779	0.0106761	-0.931179	0.808682	1648.21	cis	CA5A	.	.	.	.	CA5A|SLC7A5	Basophil count|Basophil percentage of granulocytes|Basophil percentage of white cells	.	CA5A|SLC7A5	.	cg01444579|cg01829163|cg02057598|cg02435043|cg03408354|cg03571445|cg03834411|cg04341544|cg06508867|cg07033736|cg07882302|cg08710629|cg09366379|cg09610891|cg09618385|cg10169763|cg10478237|cg26611563|cg26658743|cg26764761|H3K27ac|H3K4me1	16	6	87881546	52791371
55	APEX1:ELOA	APEX1	ELOA	DNA-(apurinic or apyrimidinic site) endonuclease	Elongin-A	14:20925154:T:G	rs1130409	APEX1	Tchem	14	20925154	20456995	T	G	0.480386	0.139854	2.22045e-16	1169.54	775.33	0.134422	1944.87	0.395949	0.00230496	0.617744	244.947	174.453	0.182312	419.4	0.413458	0.00672357	0.64379	-0.387959	633.745	cis	APEX1	.	.	.	.	APEX1	Mouth or teeth dental problems: bleeding gums	.	APEX1|APEX1;TMEM55B|CCNB1IP1|OSGEP|RP11-203M5.6|TMEM55B	.	cg02852670|cg10982443|cg19635505|cg25943480	14	1	20455191	23743448
56	IFNGR1:IL10RB	IFNGR1	IL10RB	Interferon gamma receptor 1	Interleukin-10 receptor subunit beta	21:34661145:A:G	rs2247960	IL10RB	Tbio	21	34661145	33288840	A	G	0.449747	0.0471039	8.60334e-10	1157.94	0.598269	1489.01	2646.96	0.00779277	-0.537598	0.705596	160.246	1.14249	207.104	367.35	0.0275387	-0.439289	0.589128	.	.	.	.	0.524904	1105.52	cis	IL10RB	AP000295.9|IL10RB	.	.	IFNAR1|IFNAR2|IFNAR2;IFNAR2|IFNGR2|IL10RB|ITSN1|TMEM50B	.	cg06287548|cg10572943|cg22212414|cg24865779	6	21	137197485	33266367
57	MAP4K5:MITD1	MAP4K5	MITD1	Mitogen-activated protein kinase kinase kinase kinase 5	MIT domain-containing protein 1	14:50901768:G:A	rs17780143	MAP4K5	Tchem	14	50901768	50435050	G	A	0.0571615	0.0723252	2.22045e-16	1153.61	151.629	0.0272023	1305.23	0.390063	-0.00113456	1.11356	199.794	32.7318	0.200859	232.526	0.405846	0.0162954	1.06695	-0.376346	123.373	cis	MAP4K5	.	.	.	.	ATL1|MAP4K5|SAV1	Height|Leg fat percentage left|Leg fat percentage right|Mean corpuscular hemoglobin concentration|Mean platelet volume|Platelet count	3-methoxytyrosine/glycylvaline	CDKL1|NIN	.	cg09863266|cg21879272|ch.14.561430R|ch.14.569218R	14	2	50418501	99161427
58	LGALS8:RWDD1	LGALS8	RWDD1	Galectin-8	RWD domain-containing protein 1	9:136141870:C:T	rs2519093	ABO	Tbio	9	136141870	133266456	C	T	0.184868	0.0579512	4.41869e-14	1146.26	660.169	0.402602	1806.43	0.475351	-0.00744632	0.758405	142.32	102.556	0.596053	244.875	0.433818	0.0232218	0.650745	-0.480207	570.477	trans	-	.	.	.	.	ABO	Alkaline phosphatase|Allergy|Arm fat percentage left|Arm fat percentage right|Arm fat-free mass left|Arm fat-free mass right|Arm predicted mass left|Arm predicted mass right|Basophil count|Blood clot in the leg|Blood clot in the lung|Blood protein levels|Cholesterol total|Circulating galectin 3 levels|Coronary artery disease|Diastolic blood pressure|Eosinophil count|Fasting serum interleukin 6 IL…	512.2 579|765.4 568|Alpha-glutamylglycine|ApoB|Cholesterol esters in large LDL|Cholesterol esters in medium LDL|Concentration of IDL particles|Concentration of large LDL particles|Concentration of medium LDL particles|Concentration of small LDL particles|Concentration of very small VLDL particles|Free cholesterol in IDL|Free cholesterol in large LDL|Glycylglycine|IDL-C|IDL-FC|IDL-L|IDL-P|IDL-PL|L…	ABO|BPI|CACFD1|CEACAM8|CLEC4C|CTSG|DBN1|GBGT1|H19|MED22|MMP9|SURF1|SURF6	Adhesion G protein-coupled receptor F5|Alpha-(1,3)-fucosyltransferase 10|Angiopoietin-1 receptor|Beta-1,4-galactosyltransferase 1|Beta-1,4-galactosyltransferase 2|Bifunctional heparan sulfate N-deacetylase/N-sulfotransferase 1|Bone morphogenetic protein 6|C-C motif chemokine 25|C-C motif chemokine 28|C1GALT1-specific chaperone 1|Cadherin-5|Carbohydrate sulfotransferase 11|Carbohydrate sulfotransf…	cg00017475|cg00115654|cg00878953|cg01263574|cg02257517|cg03474926|cg06818865|cg07241568|cg11879188|cg12020464|cg13040392|cg13454524|cg13465995|cg13506600|cg13531387|cg13568213|cg13620499|cg13660174|cg13683939|cg13822791|cg13850847|cg13892928|cg13912631|cg13947653|cg13963044|cg13966005|cg13980863|cg14271713|cg14296235|cg14440550|cg14442518|cg14560040|cg14600041|cg14636261|cg14653977|cg18089000|cg1…	1	6	236518000	116571409
59	DNPH1:LHPP	DNPH1	LHPP	2'-deoxynucleoside 5'-phosphate N-hydrolase 1	Phospholysine phosphohistidine inorganic pyrophosphate phosphatase	10:126158951:GC:G	-	LHPP	Tbio	10	126158951	124470382	GC	G	0.181124	0.107124	2.22045e-16	1142.59	0.320275	653.687	1796.28	-0.00625679	-0.471328	0.766543	158.063	0.0956535	95.8683	253.931	0.00546102	-0.445575	0.708558	.	.	.	.	0.46064	528.878	cis	LHPP	.	.	.	.	.	.	6	10	43225629	124461823
60	PDCD5:PPCDC	PDCD5	PPCDC	Programmed cell death protein 5	Phosphopantothenoylcysteine decarboxylase	19:33072069:G:A	rs10402931	PDCD5	Tbio	19	33072069	32581163	G	A	0.683583	0.0445499	6.61274e-09	1127.18	594.489	1.31674	1721.66	-0.381263	-0.0146868	-0.631405	192.363	103.841	0.157494	296.204	-0.381841	-0.00695406	-0.620571	0.382436	497.784	cis	PDCD5	.	.	.	.	PDCD5	Immature fraction of reticulocytes|Mean corpuscular hemoglobin|Mean corpuscular hemoglobin concentration|Mean corpuscular volume|Mean platelet volume|Platelet count|Red cell distribution width	.	ANKRD27|ANKRD27;RGS9BP|PDCD5|SLC7A9	Programmed cell death protein 5	cg01428589|cg02283691|cg02997394|cg05355328|cg15248132|cg16662424|cg18693421|cg20508274|cg21498471|cg22606262|cg22980127|cg24916020|cg27115721|H3K27ac	19	15	32581190	75023586
61	LGALS8:TXNDC5	LGALS8	TXNDC5	Galectin-8	Thioredoxin domain-containing protein 5	9:136141870:C:T	rs2519093	ABO	Tbio	9	136141870	133266456	C	T	0.184868	0.0501086	6.79623e-11	1118.21	660.169	0.156717	1778.38	0.475351	-0.00341082	0.754451	150.13	102.556	0.354383	252.685	0.433818	0.0155602	0.652556	-0.480207	570.477	trans	-	.	.	.	.	ABO	Alkaline phosphatase|Allergy|Arm fat percentage left|Arm fat percentage right|Arm fat-free mass left|Arm fat-free mass right|Arm predicted mass left|Arm predicted mass right|Basophil count|Blood clot in the leg|Blood clot in the lung|Blood protein levels|Cholesterol total|Circulating galectin 3 levels|Coronary artery disease|Diastolic blood pressure|Eosinophil count|Fasting serum interleukin 6 IL…	512.2 579|765.4 568|Alpha-glutamylglycine|ApoB|Cholesterol esters in large LDL|Cholesterol esters in medium LDL|Concentration of IDL particles|Concentration of large LDL particles|Concentration of medium LDL particles|Concentration of small LDL particles|Concentration of very small VLDL particles|Free cholesterol in IDL|Free cholesterol in large LDL|Glycylglycine|IDL-C|IDL-FC|IDL-L|IDL-P|IDL-PL|L…	ABO|BPI|CACFD1|CEACAM8|CLEC4C|CTSG|DBN1|GBGT1|H19|MED22|MMP9|SURF1|SURF6	Adhesion G protein-coupled receptor F5|Alpha-(1,3)-fucosyltransferase 10|Angiopoietin-1 receptor|Beta-1,4-galactosyltransferase 1|Beta-1,4-galactosyltransferase 2|Bifunctional heparan sulfate N-deacetylase/N-sulfotransferase 1|Bone morphogenetic protein 6|C-C motif chemokine 25|C-C motif chemokine 28|C1GALT1-specific chaperone 1|Cadherin-5|Carbohydrate sulfotransferase 11|Carbohydrate sulfotransf…	cg00017475|cg00115654|cg00878953|cg01263574|cg02257517|cg03474926|cg06818865|cg07241568|cg11879188|cg12020464|cg13040392|cg13454524|cg13465995|cg13506600|cg13531387|cg13568213|cg13620499|cg13660174|cg13683939|cg13822791|cg13850847|cg13892928|cg13912631|cg13947653|cg13963044|cg13966005|cg13980863|cg14271713|cg14296235|cg14440550|cg14442518|cg14560040|cg14600041|cg14636261|cg14653977|cg18089000|cg1…	1	6	236518000	7881517
62	COMT:ITGB1BP2	COMT	ITGB1BP2	Catechol O-methyltransferase	Integrin beta-1-binding protein 2	22:19951271:G:A	rs4680	COMT	Tclin	22	19951271	19963748	G	A	0.517817	0.0675114	2.22045e-16	1115.52	1008.35	0.160638	2123.88	0.458743	-0.00274905	0.640631	192.834	196.141	0.0186088	388.975	0.454419	0.000817282	0.609039	-0.4456	771.359	cis	COMT	.	.	.	.	COMT	Arm fat-free mass left|Arm fat-free mass right|Arm predicted mass left|Arm predicted mass right|Basal metabolic rate|Blood metabolite levels|Impedance of arm left|Impedance of arm right|Impedance of leg left|Impedance of leg right|Impedance of whole body|Leg fat-free mass left|Leg fat-free mass right|Leg predicted mass left|Leg predicted mass right|Systolic blood pressure|Trunk fat-free mass|Trun…	X - 01911|X- 11593|X-01911|X-11452|X-11593|X-12231	ARVCF|COMT|COMT;MIR4761|TRMT2A	Beta-defensin 119|Protein FAM171B	cg00107488|cg01138652|cg01335087|cg01529201|cg02299568|cg03175417|cg04856117|cg06346307|cg07194846|cg07422042|cg07579946|cg07821417|cg08822737|cg10122187|cg11361387|cg11712482|cg12457376|cg12670310|cg16324072|cg17675298|cg17944263|cg18045395|cg18613390|cg18731680|cg18773129|cg19601636|cg20152630|cg20208009|cg20709110|cg21797131|cg21948805|cg22377998|cg22546130|cg23601416|cg24547396	22	X	19941371	71301750
63	BTN2A1:BTN3A2	BTN2A1	BTN3A2	Butyrophilin subfamily 2 member A1	Butyrophilin subfamily 3 member A2	6:26498758:G:T	rs72843784	BTN1A1	Tbio	6	26498758	26498530	G	T	0.110502	-0.189295	2.22045e-16	1058.68	436.063	1683.42	2742.11	-0.466163	0.902699	-1.14214	124.381	57.6278	163.382	287.764	-0.477573	0.833355	-1.11506	0.467228	358.142	cis	BTN2A1	.	.	.	.	ABT1|BTN1A1|BTN2A1|BTN3A1|BTN3A3|GUSBP2|HCG11|HIST1H2BE|HIST1H2BF|HIST1H3G|HIST1H3PS1|HIST1H4D|HMGN4|LINC00240|RNU6-1259P|RP11-457M11.5|RP11-457M11.7|ZNF322	Asthma|Basophil count|Body fat percentage|Comparative body size at age 10|Diastolic blood pressure|Doctor diagnosed sarcoidosis|Eosinophil count|Eosinophil percentage of granulocytes|Eosinophil percentage of white cells|Ever smoked|Fluid intelligence score|Forced expiratory volume in 1-second|Forced expiratory volume in 1-second, best measure|Forced expiratory volume in 1-second, predicted percen…	.	|ABT1|BTN2A1|BTN2A1;BTN2A2|BTN2A2|BTN2A3P|BTN3A1|BTN3A2|BTN3A2;BTN3A1|BTN3A3|BTN3A3;BTN3A2|CTA-14H9.5|GABBR1|GUSBP2|HCG11|HCG4;HLA-P|HCP5|HIST1H2BC;HIST1H2BI;HIST1H2BE;HIST1H2BF;HIST1H2BG|HIST1H2BD|HIST1H2BF|HIST1H2BK|HIST1H3B|HIST1H3I;HIST1H3F;HIST1H3B;HIST1H3H;HIST1H3J;HIST1H3G;HIST1H3E;HIST1H3C;HIST1H3D;HIST1H3A|HIST1H4B;HIST2H4B;HIST4H4;HIST2H4A;HIST1H4L;HIST1H4E;HIST1H4H;HIST1H4C;HIST1H4J;HI…	Beta-defensin 119|cAMP-specific 3,5-cyclic phosphodiesterase 4D|Complement C4|Glutamate receptor 4|MHC class I polypeptide-related sequence B|Rac GTPase-activating protein 1|Tapasin-related protein|Trypsin-3	cg00065396|cg00631329|cg02045355|cg02481934|cg03051449|cg03900386|cg04690110|cg06728252|cg06781135|cg07011110|cg07220782|cg07399395|cg07877145|cg08882171|cg09904177|cg10414736|cg10547057|cg11165035|cg11502198|cg12315302|cg13569146|cg13826452|cg14345882|cg14585513|cg16286073|cg16387141|cg18278486|cg18835472|cg19084075|cg19478381|cg19497998|cg21350413|cg21479132|cg21579726|cg21612666|cg22068371|cg2…	6	6	26457904	26365159
64	SMPD1:SMPDL3A	SMPD1	SMPDL3A	Sphingomyelin phosphodiesterase	Acid sphingomyelinase-like phosphodiesterase 3a	6:123122464:C:T	rs28385609	SMPDL3A	Tbio	6	123122464	122801319	C	T	0.137574	0.168501	2.22045e-16	1056.13	1.08975	2801.91	3858.05	0.0170246	1.04321	-1.20024	216.272	0.229026	568.076	784.348	0.0117895	1.05505	-1.21062	.	.	.	.	-1.0102	2059.79	cis	SMPDL3A	SMPDL3A	Blood protein levels	.	SMPDL3A	Acid sphingomyelinase-like phosphodiesterase 3a	cg01050920|cg12379307	11	6	6390440	122789049
65	ABHD14B:COMT	ABHD14B	COMT	Protein ABHD14B	Catechol O-methyltransferase	22:19951271:G:A	rs4680	COMT	Tclin	22	19951271	19963748	G	A	0.517817	0.0920036	2.22045e-16	1053.79	2.7773	1008.35	2062.14	-0.0215417	0.458743	-0.64663	181.832	0.134808	196.141	377.973	-0.00527983	0.454419	-0.624394	.	.	.	.	-0.4456	771.359	cis	COMT	COMT	Arm fat-free mass left|Arm fat-free mass right|Arm predicted mass left|Arm predicted mass right|Basal metabolic rate|Blood metabolite levels|Impedance of arm left|Impedance of arm right|Impedance of leg left|Impedance of leg right|Impedance of whole body|Leg fat-free mass left|Leg fat-free mass right|Leg predicted mass left|Leg predicted mass right|Systolic blood pressure|Trunk fat-free mass|Trun…	X - 01911|X- 11593|X-01911|X-11452|X-11593|X-12231	ARVCF|COMT|COMT;MIR4761|TRMT2A	Beta-defensin 119|Protein FAM171B	cg00107488|cg01138652|cg01335087|cg01529201|cg02299568|cg03175417|cg04856117|cg06346307|cg07194846|cg07422042|cg07579946|cg07821417|cg08822737|cg10122187|cg11361387|cg11712482|cg12457376|cg12670310|cg16324072|cg17675298|cg17944263|cg18045395|cg18613390|cg18731680|cg18773129|cg19601636|cg20152630|cg20208009|cg20709110|cg21797131|cg21948805|cg22377998|cg22546130|cg23601416|cg24547396	3	22	51968510	19941371
66	GP6:SERPINB1	GP6	SERPINB1	Platelet glycoprotein VI	Leukocyte elastase inhibitor	19:55539072:T:G	rs892090	GP6	Tchem	19	55539072	55027704	T	G	0.834357	0.0420071	4.52348e-08	1049.54	433.559	7.61148	1483.1	-0.408231	-0.0516331	-0.731253	166.547	84.6957	4.27674	251.242	-0.394108	-0.0810345	-0.654684	0.40669	357.46	cis	GP6	.	.	.	.	GP6	High light scatter percentage of red cells|High light scatter reticulocyte count|Mean platelet volume|Platelet distribution width|Reticulocyte count|Reticulocyte fraction of red cells	.	CTC-550B14.6|CTC-550B14.7|EPS8L1|GP6|NLRP2|NLRP7|RDH13|RDH13;CTC-550B14.6|RDH13;CTC-550B14.6;CTC-550B14.7|RDH13;CTC-550B14.7	Calreticulin|P-selectin	cg00407245|cg02462353|cg02592727|cg03354414|cg03656968|cg04887076|cg05215830|cg05276108|cg05304361|cg05374025|cg06732516|cg07189381|cg07280985|cg07598936|cg07964833|cg07993003|cg08278892|cg08524698|cg10016788|cg10218876|cg12978040|cg13425888|cg13650654|cg14928510|cg15031253|cg17750896|cg17760849|cg17817203|cg18059223|cg18330372|cg18355337|cg18649823|cg18778097|cg19340950|cg19393762|cg19504245|cg1…	19	6	55013705	2832332
67	FKBP5:TBCC	FKBP5	TBCC	Peptidyl-prolyl cis-trans isomerase FKBP5	Tubulin-specific chaperone C	6:35688619:T:C	rs2817032	FKBP5	Tchem	6	35688619	35720842	T	C	0.286924	0.0515892	1.84057e-11	1035.25	180.348	0.0310455	1215.6	-0.218277	-0.000662735	-0.549137	186.548	28.3291	0.780983	214.877	-0.193727	0.0241925	-0.527051	0.211231	144.964	cis	FKBP5	.	.	.	.	ARMC12|FKBP5	Body fat percentage|Leg fat percentage left|Trunk fat percentage	.	ARMC12|SLC26A8|SRPK1|TULP1|UHRF1BP1	.	cg00052684|cg00116315|cg00130530|cg01668653|cg01820273|cg02569698|cg03566752|cg06087101|cg07061368|cg07883662|cg08129761|cg08237138|cg08485158|cg08915438|cg09009770|cg12781405|cg12827262|cg16052510|cg17030679|cg18357736|cg18596689|cg19014730|cg19226017|cg20288331|cg20813374|cg22211300|cg22548485|cg23873288|cg24281267|cg25665429|cg25665636|cg26823505|cg26932614|cg27532732	6	6	35573585	42744498
68	CXCL3:CXCL5	CXCL3	CXCL5	C-X-C motif chemokine 3	C-X-C motif chemokine 5	4:74864687:T:G	rs352045	CXCL5	Tbio	4	74864687	73998970	T	G	0.883263	0.276389	2.22045e-16	1030.02	0.460229	734.84	1764.86	-0.00999225	0.595935	-0.895477	217.16	0.0629032	175.105	392.265	0.00365449	0.555304	-0.793484	.	.	.	.	-0.585326	596.136	cis	CXCL5	CXCL5|PF4|PPBP|RN7SL218P	Blood protein levels	.	CXCL1|CXCL5|LCTL;ZWILCH|PF4V1|PF4V1;PF4|PPBP	C-X-C motif chemokine 5|ENA-78|Growth-regulated alpha protein|Platelet factor 4 variant	cg01447579|cg04559909|cg07868155|cg09521108|cg11142489|cg12271022|cg13215970|cg16055869|cg22725685|cg27192708	4	4	74036589	73995642
69	LRP11:NECTIN2	LRP11	NECTIN2	Low-density lipoprotein receptor-related protein 11	Nectin-2	6:150127103:C:T	rs2342858	PCMT1	Tbio	6	150127103	149805967	C	T	0.355307	0.0685375	2.22045e-16	1029.99	1699.13	0.147496	2729.12	-0.593784	0.00260777	-0.747607	154.568	387.22	0.650125	541.788	-0.637671	-0.0189109	-0.708591	0.600612	1329.79	cis	LRP11	.	.	.	.	GINM1|KATNA1|LATS1|LRP11|NUP43|PCMT1|RP1-12G14.5	Body mass index|Hand grip strength left|Hand grip strength right|Pain type experienced in last month: hip pain	5-methylthioadenosine|5-methylthioadenosine (MTA)	C6orf72|C6ORF72|CCT7P1|GINM1|KATNA1|LATS1|LATS1;KATNA1;C6orf72|LRP11|NUP43|NUP43;PCMT1|PCMT1|PPIL4|RAET1E|RAET1E-AS1|RAET1G|RP11-350J20.9|RPS18P9|SUMO4|ULBP2|ZC3H12D	.	cg00424166|cg00738387|cg00933542|cg02462569|cg03678062|cg04369109|cg05036130|cg05861140|cg06030274|cg07701084|cg08119480|cg08202165|cg08662619|cg08677657|cg09699651|cg10435706|cg11050792|cg11708358|cg11878867|cg12213910|cg13206674|cg13937758|cg14417099|cg15181151|cg15494558|cg16635777|cg18145961|cg19673125|cg19979896|cg20335735|cg24112628|cg24878005|cg24931709|cg26484631|H3K27ac|H3K4me1|Percent-s…	6	19	149818757	44846175
70	CASP8:PVALB	CASP8	PVALB	Caspase-8	Parvalbumin alpha	22:37258503:T:C	rs4821544	NCF4	Tbio	22	37258503	36862461	T	C	0.303577	0.0492136	1.47053e-10	1027.56	0.287103	3182.6	4210.16	0.00479747	0.829532	-0.927784	238.417	0.403089	744.589	983.005	0.0135606	0.856242	-0.952895	.	.	.	.	-0.810046	2172.66	cis	PVALB	NCF4	Atopic dermatitis|Crohns disease|Dermatitis atopic|Eosinophil count|Eosinophil counts|Eosinophil percentage of granulocytes|Eosinophil percentage of white cells|Inflammatory disorders of breast|Neutrophil percentage of granulocytes|Sum eosinophil basophil counts	.	CCR4|HNRNPA1P21|NCF4|NCF4;CTA-833B7.2|PVALB|RTKN2|TST	.	cg02532700|cg02556928|cg02978737|cg04573398|cg04688476|cg06066601|cg07856761|cg09624565|cg09863066|cg16232674|cg16293983|cg16356956|cg17971837|cg19136704|cg19959621|cg21789136|cg22305209|cg23441595|cg23563104|cg25211705|cg25756470|cg25863223|cg26244661|H3K27ac	2	22	201233443	36800684
71	CDKN2D:TACC3	CDKN2D	TACC3	Cyclin-dependent kinase 4 inhibitor D	Transforming acidic coiled-coil-containing protein 3	4:1741533:CCGTCCCCATCCCCCTCGCCATCCT:C	rs745543985	TACC3	Tbio	4	1741533	1739806	CCGTCCCCATCCCCCTCGCCATCCT	C	0.467518	0.119458	2.22045e-16	1027.52	0.187518	207.128	1234.64	0.0031356	-0.211149	0.503038	195.085	0.0920734	46.2118	241.297	-0.00374546	-0.221214	0.4976	.	.	.	.	0.20593	167.587	cis	TACC3	TACC3	.	.	FAM53A|FGFR3|SLBP|TACC3|TMEM129	.	.	19	4	10566460	1712858
72	PDGFA:PDGFB	PDGFA	PDGFB	Platelet-derived growth factor subunit A	Platelet-derived growth factor subunit B	2:224880498:T:C	rs68066031	SERPINE2	Tbio	2	224880498	224015781	T	C	0.229536	0.425447	2.22045e-16	1020.93	3.97229	179.366	1200.3	-0.0315789	-0.232731	0.589492	141.429	0.439995	17.0544	158.483	0.0176403	-0.167655	0.524343	.	.	.	.	0.227199	146.137	trans	-	SERPINE2	Fibroblast growth factor basic levels|Hepatocyte growth factor levels|Interleukin 2 levels|Interleukin 6 levels|Mean platelet volume|Platelet derived growth factor BB levels|Stem cell factor levels	10-undecenoate|10-undecenoate (11:1n1)	SERPINE2|SERPINE2;LOC100129171	Acidic leucine-rich nuclear phosphoprotein 32 family member B|C-C motif chemokine 13|Glia-derived nexin|Neurexophilin-1|Neutrophil-activating peptide 2|PDGF-BB|Platelet-derived growth factor subunit B|Synaptotagmin-11|Thromboxane-A synthase	cg00474696|cg01997884|cg02039815|cg03028786|cg08434186|cg11641595|cg15731772|cg16005559|cg16202600|cg23055236|cg23732729|cg25341674|cg26125244|H3K4me1	7	22	497258	39223359
73	CCL15:CCL23	CCL15	CCL23	C-C motif chemokine 15	C-C motif chemokine 23	17:34326215:A:C	rs712048	CCL15-CCL14	.	17	34326215	35999179	A	C	0.869229	-0.242649	2.22045e-16	1015.22	1893.9	784.708	2909.12	0.875686	-0.586997	1.09344	221.703	341.42	147.192	563.124	0.749828	-0.457687	0.870728	.	.	.	.	0.56195	575.692	cis	CCL23	CCL15	.	.	CCL15|CCL23|RP11-104J23.1	C-C motif chemokine 15|C-C motif chemokine 16|C-C motif chemokine 23|Ck-beta-8-1	cg02202061|cg10439431|cg14004602|cg14237025|cg22254135|cg24395672	17	17	35996440	36013056
74	BTN2A1:BTN3A2	BTN2A1	BTN3A2	Butyrophilin subfamily 2 member A1	Butyrophilin subfamily 3 member A2	6:26367833:A:G	rs9393710	BTN3A2	Tbio	6	26367833	26367605	A	G	0.133414	-0.189295	2.22045e-16	992.21	329.015	2359.02	3351.23	-0.374101	0.967427	-1.14531	131.627	42.7985	327.953	459.58	-0.330112	0.929256	-1.10886	.	.	.	.	-0.952957	1685.01	cis	BTN3A2	BTN2A1|BTN2A2|BTN2A3P|BTN3A1|BTN3A2|BTN3A3|RNU6-1259P	Asthma|Basophil count|Comparative body size at age 10|Depressive symptoms|Diastolic blood pressure|Doctor diagnosed sarcoidosis|Eosinophil count|Eosinophil percentage of granulocytes|Fluid intelligence score|Forced expiratory volume in 1-second|Forced expiratory volume in 1-second, best measure|Forced expiratory volume in 1-second, predicted percentage|Forced vital capacity|Forced vital capacity,…	Phenol sulfate	|ABT1|AL021917.1|BTN2A1|BTN2A1;BTN2A2|BTN2A2|BTN2A3P|BTN3A1|BTN3A2|BTN3A2;BTN3A1|BTN3A3|BTN3A3;BTN3A2|CTA-14H9.5|EFNB3|GABBR1|GUSBP2|HCG11|HCP5|HIST1H2AC;HIST1H2BD;HIST1H4A|HIST1H2BC;HIST1H2BI;HIST1H2BE;HIST1H2BF;HIST1H2BG|HIST1H2BD|HIST1H2BF|HIST1H2BK|HIST1H3B|HIST1H3E;HIST1H3F;HIST1H3B;HIST1H3H;HIST1H3J;HIST1H3G;HIST1H3I;HIST1H3C;HIST1H3D;HIST1H3A|HIST1H3I;HIST1H3F;HIST1H3B;HIST1H3H;HIST1H3J;HI…	cAMP-specific 3,5-cyclic phosphodiesterase 4D|Complement C4|Glutamate receptor 4|MHC class I polypeptide-related sequence B|Rac GTPase-activating protein 1|Tapasin-related protein|Trypsin-3	cg00065396|cg00631329|cg02045355|cg02481934|cg03051449|cg03785755|cg03900386|cg04690110|cg06035815|cg06675483|cg06728252|cg06781135|cg06951627|cg07011110|cg07220782|cg07399395|cg07877145|cg08188271|cg09904177|cg10414736|cg10547057|cg11342453|cg11502198|cg12315302|cg12537337|cg13736514|cg14051842|cg14345882|cg14585513|cg16286073|cg16898833|cg17042849|cg18278486|cg18835472|cg19084075|cg19478381|cg1…	6	6	26457904	26365159
75	CXCL1:CXCL3	CXCL1	CXCL3	Growth-regulated alpha protein	C-X-C motif chemokine 3	4:74738454:C:G	rs3097411	CXCL1	Tbio	4	74738454	73872737	C	G	0.235311	0.346785	2.22045e-16	990.538	1723.61	0.826929	2714.15	-0.689588	-0.0116928	-0.843709	209.765	277.377	0.105011	487.142	-0.567161	0.004745	-0.729665	0.666402	1232.15	cis	CXCL1	.	.	.	.	CXCL1	Anxiety disorder|Granulocyte count|Granulocyte percentage of myeloid white cells|Myeloid white cell count|Neutrophil count|Neutrophil percentage of white cells|Sum basophil neutrophil counts|Sum neutrophil eosinophil counts	Hippurate/phenylacetate	CXCL1|CXCL1;CXCL2|CXCL5|PF4V1|PF4V1;PF4	ER membrane protein complex subunit 1|Growth-regulated alpha protein|Platelet factor 4 variant	cg02029926|cg04559909|cg07868155|cg08161323|cg09521108|cg10350689|cg19170015|cg23624621|H3K27ac|H3K4me1	4	4	73869393	74036589
76	EREG:TIMP3	EREG	TIMP3	Proepiregulin	Metalloproteinase inhibitor 3	22:33162831:C:T	rs5749504	SYN3	Tbio	22	33162831	32766845	C	T	0.726088	-0.072444	2.22045e-16	978.029	0.608348	1876.96	2854.99	-0.00892617	0.673962	-0.818979	176.841	0.0930228	344.326	521.167	-0.00438123	0.64451	-0.768278	.	.	.	.	-0.64843	1335.86	cis	TIMP3	SYN3	.	.	SUV420H1|TIMP3|TIMP3;Z98256.1	Metalloproteinase inhibitor 4|Multimerin-2|Protein C-ets-2	cg05260966|cg07972762|cg20476019|cg20904010|cg24080529|H3K4me1	4	22	74365145	32801705
77	ANXA4:CA13	ANXA4	CA13	Annexin A4	Carbonic anhydrase 13	8:86209408:C:T	rs56072918	.	.	8	86209408	85297179	C	T	0.0686651	0.149043	2.22045e-16	944.372	0.0971776	329.37	1273.74	0.00346433	0.527268	-1.01405	128.101	0.551959	48.4389	176.54	-0.0370473	0.508881	-0.960864	.	.	.	.	-0.523037	279.116	cis	CA13	CA1|CA13|CA3|E2F5	.	.	C8orf59|CA13|CA13;LOC100507258|CA2|E2F5|E2F5;C8orf59|LRRCC1|RP11-317J10.2	.	cg00849990|cg00994649|cg01919250|cg02393479|cg03500911|cg04207142|cg05071334|cg06787637|cg07736716|cg08508368|cg08582356|cg09435929|cg18503260|cg20503956|cg21346043|cg22927247|cg24046475	2	8	69644425	85220587
78	SCG3:SEZ6L	SCG3	SEZ6L	Secretogranin-3	Seizure 6-like protein	15:51973650:G:C	rs2606134	SCG3	Tbio	15	51973650	51681453	G	C	0.75654	0.0626595	4.44089e-16	940.185	2022.06	0.344956	2962.25	-0.715066	-0.00574389	-0.861736	161.033	319.102	0.247933	480.135	-0.683415	0.0103914	-0.837032	0.702754	1480.22	cis	SCG3	.	.	.	.	DMXL2|GLDN|RP11-707P17.1|SCG3	Arm fat mass left|Arm fat mass right|Arm fat percentage left|Arm fat percentage right|Body fat percentage|Body mass index|Comparative body size at age 10|Hip circumference|Leg fat mass left|Leg fat mass right|Qualifications: college or university degree|Trunk fat mass|Trunk fat percentage|Waist circumference|Weight|Whole body fat mass	.	CTD-2184D3.2|DMXL2|DMXL2;RP11-707P17.1|GLDN|GNB5|LYSMD2|SCG3|TMOD2	Secretogranin-3	cg00089384|cg00184732|cg00919857|cg01908954|cg02253142|cg03873608|cg05111988|cg06314568|cg08986416|cg10983484|cg11831981|cg11944076|cg13474965|cg14296394|cg19558802|cg19965589|cg20544651|cg20918537|cg21024234|cg22872478|cg22886089|cg25541928|cg25581124|H3K4me1	15	22	51681492	26169462
79	EBAG9:FKBP5	EBAG9	FKBP5	Receptor-binding cancer antigen expressed on SiSo cells	Peptidyl-prolyl cis-trans isomerase FKBP5	6:35688619:T:C	rs2817032	FKBP5	Tchem	6	35688619	35720842	T	C	0.286924	0.0487337	2.21228e-10	933.063	0.103026	180.348	1113.41	0.00205008	-0.218277	0.529625	196.925	1.4853	28.3291	225.255	0.0373168	-0.193727	0.535243	.	.	.	.	0.211231	144.964	cis	FKBP5	ARMC12|FKBP5	Body fat percentage|Leg fat percentage left|Trunk fat percentage	.	ARMC12|SLC26A8|SRPK1|TULP1|UHRF1BP1	.	cg00052684|cg00116315|cg00130530|cg01668653|cg01820273|cg02569698|cg03566752|cg06087101|cg07061368|cg07883662|cg08129761|cg08237138|cg08485158|cg08915438|cg09009770|cg12781405|cg12827262|cg16052510|cg17030679|cg18357736|cg18596689|cg19014730|cg19226017|cg20288331|cg20813374|cg22211300|cg22548485|cg23873288|cg24281267|cg25665429|cg25665636|cg26823505|cg26932614|cg27532732	8	6	109539711	35573585
80	CA13:TIA1	CA13	TIA1	Carbonic anhydrase 13	Nucleolysin TIA-1 isoform p40	8:86209408:C:T	rs56072918	.	.	8	86209408	85297179	C	T	0.0686651	0.0890845	2.22045e-16	924.931	329.37	0.238363	1254.3	0.527268	-0.00767546	1.01833	147.69	48.4389	0.38085	196.129	0.508881	-0.0284394	1.03332	-0.523037	279.116	cis	CA13	.	.	.	.	CA1|CA13|CA3|E2F5	.	.	C8orf59|CA13|CA13;LOC100507258|CA2|E2F5|E2F5;C8orf59|LRRCC1|RP11-317J10.2	.	cg00849990|cg00994649|cg01919250|cg02393479|cg03500911|cg04207142|cg05071334|cg06787637|cg07736716|cg08508368|cg08582356|cg09435929|cg18503260|cg20503956|cg21346043|cg22927247|cg24046475	8	2	85220587	70209444
81	GRAP2:MAP4K5	GRAP2	MAP4K5	GRB2-related adapter protein 2	Mitogen-activated protein kinase kinase kinase kinase 5	14:50901768:G:A	rs17780143	MAP4K5	Tchem	14	50901768	50435050	G	A	0.0571615	0.046872	1.04001e-09	916.728	0.208098	151.629	1068.36	0.00736986	0.390063	-1.02048	174.343	0.248129	32.7318	207.075	0.0193542	0.405846	-1.02134	.	.	.	.	-0.376346	123.373	cis	MAP4K5	ATL1|MAP4K5|SAV1	Height|Leg fat percentage left|Leg fat percentage right|Mean corpuscular hemoglobin concentration|Mean platelet volume|Platelet count	3-methoxytyrosine/glycylvaline	CDKL1|NIN	.	cg09863266|cg21879272|ch.14.561430R|ch.14.569218R	22	14	39901084	50418501
82	PPP1R9B:TDRKH	PPP1R9B	TDRKH	Neurabin-2	Tudor and KH domain-containing protein	1:151744858:G:A	rs4845556	TDRKH	Tbio	1	151744858	151772382	G	A	0.481274	0.0658594	2.22045e-16	904.902	2.12765	475.086	1379.99	0.0182433	-0.320314	0.534475	151.655	1.06953	65.8979	217.553	0.026162	-0.264211	0.475861	.	.	.	.	0.310402	377.714	cis	TDRKH	LINGO4|OAZ3|RORC|TDRKH	Self-reported ulcerative colitis	.	CDC42SE1|CTSK|MRPL9|OAZ3|OAZ3;RP11-98D18.2;RP11-98D18.16|OAZ3;TDRKH|RORC|RORC;LINGO4|SNX27|TDRKH	.	cg00036347|cg00295744|cg01062247|cg01427957|cg03431165|cg05927068|cg07092448|cg07112087|cg08893853|cg09251328|cg11157584|cg11690979|cg11803184|cg12582028|cg13201297|cg13496167|cg15673994|cg18019451|cg20686828|cg21712805|cg21965995|cg22719658|cg23864823|cg24153003|cg24158160|cg24503712|cg24545100|cg25112191|cg25202261|cg25363808|cg26050734|Percent-splice-in	17	1	50133737	151770107
83	HSPB1:PLIN3	HSPB1	PLIN3	Heat shock protein beta-1	Perilipin-3	7:75919995:C:CTTTTA	rs111642997	SRRM3	Tdark	7	75919995	76290678	C	CTTTTA	0.244816	-0.0431878	1.87709e-08	898.326	1147.88	0.428873	2046.2	0.570496	0.00714766	0.74065	175.478	197.555	0.941303	373.034	0.526311	-0.0282803	0.699969	-0.547859	851.228	cis	HSPB1	.	.	.	.	SRRM3	Eosinophil count|Eosinophil percentage of granulocytes|Eosinophil percentage of white cells|Sum eosinophil basophil counts	.	.	.	.	7	19	76302673	4838341
84	HBQ1:HMBS	HBQ1	HMBS	Hemoglobin subunit theta-1	Porphobilinogen deaminase	16:281299:G:A	rs3760047	LUC7L	Tbio	16	281299	231300	G	A	0.810644	0.136802	2.22045e-16	896.451	669.786	0.434742	1566.24	-0.469179	0.00774655	-0.709773	128.333	114.837	0.00820811	243.17	-0.408563	-0.00042677	-0.585967	0.465449	556.229	cis	HBQ1	.	.	.	.	FAM234A|LUC7L	Hemoglobin concentration|High light scatter percentage of red cells|High light scatter reticulocyte count|Mean corpuscular hemoglobin|Mean corpuscular hemoglobin concentration|Mean corpuscular volume|Red blood cell count|Red cell distribution width|Reticulocyte count|Reticulocyte fraction of red cells	.	AL133216.1|AP006222.2|ATG9A;ZFAND2B|AXIN1|DDX11L10|DECR2|FAM157B|HBM|HBM;HBZP1|HBQ1|HBZ|HBZ;HBM|HBZ;HBM;HBZP1|HBZP1|IL9RP3|ITFG3|ITFG3;ITFG3|LA16c-OS12.2|LUC7L|NME4|NPRL3|NPRL3;Z69720.2|PCMTD1|POLR3K|RP11-683L23.1|SNRNP25|TUBB7P|TUBB8|TUBB8P7|TUBBP5|ZNF180	Hemoglobin subunit zeta	cg00101154|cg00928191|cg00973118|cg01062126|cg01309213|cg01422009|cg01761710|cg01839639|cg01923692|cg01979489|cg02028423|cg02086790|cg02401454|cg02413874|cg02428506|cg02577203|cg02710530|cg02949481|cg03411082|cg03663874|cg03788090|cg05057452|cg06219695|cg06929449|cg07492924|cg07703401|cg07893512|cg07915516|cg08134324|cg08199013|cg08203127|cg08400316|cg08735550|cg08823186|cg08853359|cg08923669|cg0…	16	11	180459	119084866
85	NUB1:SAMD9L	NUB1	SAMD9L	NEDD8 ultimate buster 1	Sterile alpha motif domain-containing protein 9-like	7:92777091:A:C	rs17165120	SAMD9L	Tbio	7	92777091	93147778	A	C	0.0692431	0.0590206	1.5099e-14	888.288	0.158297	404.187	1292.47	-0.00535581	0.580628	-1.01565	95.984	0.37416	41.3242	137.308	-0.0228384	0.382503	-0.699928	.	.	.	.	-0.561701	328.368	cis	SAMD9L	SAMD9L	.	.	CCDC132|SAMD9L	.	cg04992673|cg09317502|cg16454099	7	7	151341772	93130056
86	CPXM1:VEGFC	CPXM1	VEGFC	Probable carboxypeptidase X1	Vascular endothelial growth factor C	20:2782015:T:C	rs215545	CPXM1	Tbio	20	2782015	2801369	T	C	0.764666	0.116855	2.22045e-16	886.465	474.945	0.300057	1361.41	-0.371063	-0.00541579	-0.615479	178.469	107.091	0.549751	285.56	-0.38474	-0.0187626	-0.61217	0.362987	380.871	cis	CPXM1	.	.	.	.	CPXM1	.	.	CPXM1|PTPRA|PTPRA;VPS16|VPS16	Probable carboxypeptidase X1|Tumor necrosis factor receptor superfamily member 19L|TYMS opposite strand protein|Uncharacterized protein C1orf226	cg04068601|cg04405075|cg04611203|cg05071493|cg06365303|cg07549715|cg08436467|cg09311683|cg09915983|cg10850080|cg14959908|cg15114440|cg18157896|cg21828173|cg22071067|cg23001725|cg26060255|cg26445608|cg27423323	20	4	2794074	176683538
87	ADH4:GSTA1	ADH4	GSTA1	All-trans-retinol dehydrogenase [NAD(+)] ADH4	Glutathione S-transferase A1	6:52665977:C:T	rs6458871	GSTA1	Tchem	6	52665977	52801179	C	T	0.573117	0.176904	2.22045e-16	886.225	1.25015	514.976	1401.2	-0.0127859	-0.324897	0.533389	168.045	0.343528	109.305	277.349	-0.0112868	-0.337367	0.5313	.	.	.	.	0.312959	397.079	cis	GSTA1	GSTA1|GSTA10P|GSTA11P|GSTA12P|GSTA5|GSTA6P	Hematocrit|Hemoglobin concentration|Platelet count|Plateletcrit|Red cell distribution width	X - 22379|X-11440|X-22379	FTH1|GSTA1|GSTA1;GSTA2;GSTA5|GSTA2|GSTA5|GSTA6P|HS.563390|TMEM14A	Glutathione S-transferase A1	cg00462104|cg03682073|cg04217215|cg04227237|cg05230176|cg10107264|cg15290848|cg20803780|cg26861485	4	6	99123657	52791371
88	CA13:LACTB2	CA13	LACTB2	Carbonic anhydrase 13	Endoribonuclease LACTB2	8:86209408:C:T	rs56072918	.	.	8	86209408	85297179	C	T	0.0686651	0.0428225	2.47033e-08	884.75	329.37	0.190006	1214.12	0.527268	0.00625567	0.988433	134.087	48.4389	0.402916	182.526	0.508881	-0.0292581	0.975086	-0.523037	279.116	cis	CA13	.	.	.	.	CA1|CA13|CA3|E2F5	.	.	C8orf59|CA13|CA13;LOC100507258|CA2|E2F5|E2F5;C8orf59|LRRCC1|RP11-317J10.2	.	cg00849990|cg00994649|cg01919250|cg02393479|cg03500911|cg04207142|cg05071334|cg06787637|cg07736716|cg08508368|cg08582356|cg09435929|cg18503260|cg20503956|cg21346043|cg22927247|cg24046475	8	8	85220587	70635318
89	ICA1:IRAK1	ICA1	IRAK1	Islet cell autoantigen 1	Interleukin-1 receptor-associated kinase 1	22:38456598:A:G	rs3952	PICK1	Tbio	22	38456598	38060591	A	G	0.31367	0.1986	2.22045e-16	876.808	215.764	0.671819	1092.57	0.232885	0.00927647	0.51103	187.876	42.8413	0.301174	230.718	0.227554	-0.0111639	0.519349	-0.218963	164.05	trans	-	.	.	.	.	PICK1	.	.	ANKRD54|GCAT|H1F0|NOL12|PICK1|PICK1;RP5-1039K5.13|PRKCABP|SH3BP1|SLC16A8|TRIOBP|TRIOBP;NOL12	.	cg00111823|cg00573338|cg00966925|cg01961447|cg02917321|cg05945615|cg06521852|cg07416664|cg07879739|cg11324504|cg11417954|cg14247180|cg14498989|cg16760049|cg19171272|cg20893579|cg23668028|cg23765961|cg24053715|cg25310361|H3K27ac	7	X	8113184	154010506
90	NPDC1:PILRB	NPDC1	PILRB	Neural proliferation differentiation and control protein 1	Paired immunoglobulin-like type 2 receptor beta	7:99971834:A:G	rs1859788	PILRA	Tbio	7	99971834	100374211	A	G	0.68151	0.044673	6.00855e-09	875.735	0.020226	8228.63	9104.36	0.000403381	-1.14795	1.2043	119.268	0.580141	1483.1	1602.37	0.0176786	-1.13275	1.19345	.	.	.	.	1.13597	4413.75	cis	PILRB	NYAP1|PILRA|PMS2P1|ZCWPW1	Alzheimers disease|Illnesses of mother: alzheimers disease or dementia|Pulse rate|Retinal detachments and breaks|Types of transport used, excluding work: car or motor vehicle	Androsterone sulfate	AGFG2|AP4M1|C7orf43|C7orf43;LAMTOR4|C7orf43;MIR4658|C7orf61|CNPY4|COPS6|EPHB4|GAL3ST4|GATS|GIGYF1|GPC2|LAMTOR4|MAN2B1|MCM7|MEPCE|MOSPD3|NYAP1|OR2AE1|PILRA|PILRA;PILRB|PILRB|PILRB;CTB-161A2.3|PILRB;CTB-161A2.4|PPP1R35|PVRIG|PVRIG;STAG3|STAG3|STAG3;GATS|STAG3;GATS;GATS|STAG3;PVRIG|STAG3;PVRIG;AC005071.1|STAG3L5P|STAG3OS;STAG3|TAF6|TAF6;AP4M1|TAF6;CNPY4|TFR2|TRIM4|TRIP6|UFSP1|ZCWPW1|ZCWPW1;MEPCE|ZKS…	.	cg00048759|cg00376553|cg00553149|cg00814883|cg01157261|cg01860168|cg02081722|cg02327530|cg02924836|cg03265037|cg03818034|cg04305808|cg04499151|cg04697562|cg04778012|cg07160278|cg07693238|cg07723069|cg08552401|cg08950287|cg10084644|cg10240853|cg11139102|cg11738421|cg11814155|cg12358443|cg12616177|cg12993791|cg13153964|cg13210467|cg13334819|cg14047091|cg14714629|cg15140703|cg15603896|cg17830204|cg1…	9	7	137039463	100352176
91	HSPB1:QDPR	HSPB1	QDPR	Heat shock protein beta-1	Dihydropteridine reductase	7:75919995:C:CTTTTA	rs111642997	SRRM3	Tdark	7	75919995	76290678	C	CTTTTA	0.244816	0.151271	2.22045e-16	866.254	1147.88	0.477414	2014.13	0.570496	0.007767	0.733717	153.142	197.555	1.16895	350.697	0.526311	-0.0327146	0.679229	-0.547859	851.228	cis	HSPB1	.	.	.	.	SRRM3	Eosinophil count|Eosinophil percentage of granulocytes|Eosinophil percentage of white cells|Sum eosinophil basophil counts	.	.	.	.	7	4	76302673	17460261
92	APP:PDGFB	APP	PDGFB	Amyloid-beta precursor protein	Platelet-derived growth factor subunit B	2:224874874:G:A	rs13412535	SERPINE2	Tbio	2	224874874	224010157	G	A	0.230787	0.0651175	2.22045e-16	861.216	11.3546	177.714	1038.93	0.0565058	-0.230653	0.551288	129.241	6.26534	17.3839	146.625	0.0994904	-0.170018	0.499316	-0.0634848	12.3844	trans	-	.	.	.	.	SERPINE2	Fibroblast growth factor basic levels|Hepatocyte growth factor levels|Interleukin 2 levels|Interleukin 6 levels|Mean platelet volume|Platelet derived growth factor BB levels|Stem cell factor levels	10-undecenoate|10-undecenoate (11:1n1)	SERPINE2|SERPINE2;LOC100129171	Acidic leucine-rich nuclear phosphoprotein 32 family member B|C-C motif chemokine 13|Glia-derived nexin|Neurexophilin-1|Neutrophil-activating peptide 2|PDGF-BB|Platelet-derived growth factor subunit B|Synaptotagmin-11|Thromboxane-A synthase	cg00474696|cg01997884|cg02039815|cg03028786|cg08434186|cg11641595|cg15731772|cg16005559|cg16202600|cg23055236|cg23732729|cg25341674|cg26125244|H3K4me1	21	22	25880550	39223359
93	CPXM1:DKK1	CPXM1	DKK1	Probable carboxypeptidase X1	Dickkopf-related protein 1	20:2782015:T:C	rs215545	CPXM1	Tbio	20	2782015	2801369	T	C	0.764666	0.0651195	2.22045e-16	860.052	474.945	0.0213442	1335	-0.371063	0.000482336	-0.611706	165.557	107.091	0.2458	272.648	-0.38474	-0.0100133	-0.605337	0.362987	380.871	cis	CPXM1	.	.	.	.	CPXM1	.	.	CPXM1|PTPRA|PTPRA;VPS16|VPS16	Probable carboxypeptidase X1|Tumor necrosis factor receptor superfamily member 19L|TYMS opposite strand protein|Uncharacterized protein C1orf226	cg04068601|cg04405075|cg04611203|cg05071493|cg06365303|cg07549715|cg08436467|cg09311683|cg09915983|cg10850080|cg14959908|cg15114440|cg18157896|cg21828173|cg22071067|cg23001725|cg26060255|cg26445608|cg27423323	20	10	2794074	52314281
94	APP:PDGFB	APP	PDGFB	Amyloid-beta precursor protein	Platelet-derived growth factor subunit B	2:224880498:T:C	rs68066031	SERPINE2	Tbio	2	224880498	224015781	T	C	0.229536	0.0651175	2.22045e-16	859.111	10.9238	179.366	1038.48	0.0555649	-0.232731	0.553372	127.1	6.3772	17.0544	144.155	0.0999874	-0.167655	0.49337	.	.	.	.	0.227199	146.137	trans	-	SERPINE2	Fibroblast growth factor basic levels|Hepatocyte growth factor levels|Interleukin 2 levels|Interleukin 6 levels|Mean platelet volume|Platelet derived growth factor BB levels|Stem cell factor levels	10-undecenoate|10-undecenoate (11:1n1)	SERPINE2|SERPINE2;LOC100129171	Acidic leucine-rich nuclear phosphoprotein 32 family member B|C-C motif chemokine 13|Glia-derived nexin|Neurexophilin-1|Neutrophil-activating peptide 2|PDGF-BB|Platelet-derived growth factor subunit B|Synaptotagmin-11|Thromboxane-A synthase	cg00474696|cg01997884|cg02039815|cg03028786|cg08434186|cg11641595|cg15731772|cg16005559|cg16202600|cg23055236|cg23732729|cg25341674|cg26125244|H3K4me1	21	22	25880550	39223359
95	KYAT1:QDPR	KYAT1	QDPR	Kynurenine--oxoglutarate transaminase 1	Dihydropteridine reductase	4:17513757:CG:C	-	QDPR	Tchem	4	17513757	17512134	CG	C	0.246464	-0.0443805	7.54158e-09	853.942	0.583531	757.739	1611.68	-0.00899461	0.462363	-0.662352	143.108	0.151212	165.945	309.053	-0.00674436	0.477646	-0.650526	.	.	.	.	-0.447711	582.947	cis	QDPR	.	.	.	.	.	.	9	4	128832942	17460261
96	FABP4:SNCG	FABP4	SNCG	Fatty acid-binding protein, adipocyte	Gamma-synuclein	10:88724619:C:T	rs873110	MMRN2	Tbio	10	88724619	86964862	C	T	0.244694	0.145664	2.22045e-16	852.593	0.876667	5598.63	6451.22	0.011056	1.06441	-1.14303	116.905	0.0351998	1016.5	1133.4	-0.00159286	1.02879	-1.09266	.	.	.	.	-1.05928	3437.87	cis	SNCG	MMRN2|SNCG	.	Dodecenoylcarnitine	BMS1P3|C10orf116|C10orf116;AGAP11|FAM22D|FAM25A|NUTM2A|NUTM2D|RP11-96C23.8|SNCG	.	cg01754756|cg02388882|cg03677069|cg05046097|cg05498539|cg06744119|cg06817917|cg06941037|cg07436701|cg09099242|cg09143059|cg09552892|cg09573585|cg09715672|cg10376827|cg10414829|cg10829629|cg14209784|cg16289611|cg17876497|cg18602114|cg19368582|cg19700682|cg21012874|cg23170988|cg23315423|cg23837265|cg25323057|cg26395382|cg26435670|H3K27ac|H3K4me1	8	10	81478419	86958599
97	GP6:MPIG6B	GP6	MPIG6B	Platelet glycoprotein VI	Megakaryocyte and platelet inhibitory receptor G6b	19:55539072:T:G	rs892090	GP6	Tchem	19	55539072	55027704	T	G	0.834357	0.064451	2.22045e-16	847.431	433.559	22.6038	1280.99	-0.408231	-0.0919191	-0.690396	122.27	84.6957	8.34497	206.966	-0.394108	-0.118923	-0.61271	0.40669	357.46	cis	GP6	0.100958	23.0689	trans	-	GP6	High light scatter percentage of red cells|High light scatter reticulocyte count|Mean platelet volume|Platelet distribution width|Reticulocyte count|Reticulocyte fraction of red cells	.	CTC-550B14.6|CTC-550B14.7|EPS8L1|GP6|NLRP2|NLRP7|RDH13|RDH13;CTC-550B14.6|RDH13;CTC-550B14.6;CTC-550B14.7|RDH13;CTC-550B14.7	Calreticulin|P-selectin	cg00407245|cg02462353|cg02592727|cg03354414|cg03656968|cg04887076|cg05215830|cg05276108|cg05304361|cg05374025|cg06732516|cg07189381|cg07280985|cg07598936|cg07964833|cg07993003|cg08278892|cg08524698|cg10016788|cg10218876|cg12978040|cg13425888|cg13650654|cg14928510|cg15031253|cg17750896|cg17760849|cg17817203|cg18059223|cg18330372|cg18355337|cg18649823|cg18778097|cg19340950|cg19393762|cg19504245|cg1…	19	6	55013705	31718594
98	DBI:NUDT5	DBI	NUDT5	Acyl-CoA-binding protein	ADP-sugar pyrophosphatase	2:120136467:T:G	rs72833212	.	.	2	120136467	119378891	T	G	0.20499	0.0541515	1.75993e-12	841.021	327.928	0.0566013	1168.95	0.328256	-0.00130754	0.605944	150.665	58.0171	0.107595	208.682	0.324242	-0.00561129	0.604313	-0.321167	262.557	cis	DBI	.	.	.	.	C2orf76|DBI	.	.	DBI|MARCO|STEAP3	.	cg00327263|cg06832677|cg06872331|cg07051721|cg08217910|cg10535845|cg11066750|cg12535642|cg13431009|cg13601855|cg19599165|cg19706534|cg23822655|cg25713625|cg25899024|H3K27ac|H3K4me1	2	10	119366924	12165330
99	ADAM22:EPHB6	ADAM22	EPHB6	Disintegrin and metalloproteinase domain-containing protein 22	Ephrin type-B receptor 6	7:87564497:C:G	rs2279542	ADAM22	Tbio	7	87564497	87935182	C	G	0.505325	0.061392	1.33227e-15	836.483	1632.53	0.384634	2469.01	0.568997	0.00560967	0.677384	132.454	292.815	0.0248201	425.27	0.544745	0.00111135	0.667929	-0.563254	1234.8	cis	ADAM22	.	.	.	.	ADAM22|DBF4|RUNDC3B	.	.	ABCB1|ADAM22|CROT|RUNDC3B|TP53TG1|WDR3	.	cg01858583|cg06315606|cg12040846|cg14698352|cg14825462	7	7	87934143	142855061
100	EIF4EBP1:GLRX	EIF4EBP1	GLRX	Eukaryotic translation initiation factor 4E-binding protein 1	Glutaredoxin-1	5:95163449:G:A	rs6556886	RHOBTB3	Tbio	5	95163449	95827745	G	A	0.12926	0.0793237	2.22045e-16	832.793	0.0277461	1336.8	2169.59	-0.00078549	0.770511	-0.963546	188.576	1.82501	229.482	418.059	-0.0553496	0.71393	-0.948935	.	.	.	.	-0.744988	1018.69	cis	GLRX	AC008592.3|GLRX	High light scatter percentage of red cells|High light scatter reticulocyte count|High light scatter reticulocyte percentage of red cells|Immature fraction of reticulocytes|Reticulocyte count|Reticulocyte fraction of red cells	.	AC008592.3|AC008592.4|BPGM|C5orf27|FECH|GLRX|RBM38|RHOBTB3|RHOBTB3;GLRX	Neuroendocrine convertase 1	cg01859237|cg02244175|cg02354658|cg03176996|cg03852144|cg04871807|cg07564088|cg14442492|cg14746276|cg16677191|cg19419291|cg25192435|cg26898099|H3K27ac	8	5	38030534	95751319
101	CLEC4D:LCN2	CLEC4D	LCN2	C-type lectin domain family 4 member D	Neutrophil gelatinase-associated lipocalin	12:8688999:A:C	rs4242896	CLEC4E	Tchem	12	8688999	8536403	A	C	0.571394	0.0493267	1.3349e-10	830.793	1390.17	0.392601	2220.97	-0.531791	0.00575029	-0.677281	134.308	195.981	2.20949	330.289	-0.402758	0.0405206	-0.554404	0.52876	1094.63	cis	CLEC4D	.	.	.	.	CLEC4E	.	.	CLEC4D|CLEC4E|LINC00937|RP11-561P12.5	.	cg00245465|cg00394101|cg07337129|cg11932091|cg12762799|cg14108567|cg14909213|cg14955480|cg24537973|cg27078893|H3K4me1|Percent-splice-in	12	9	8509475	128149071
102	STK24:TDRKH	STK24	TDRKH	Serine/threonine-protein kinase 24	Tudor and KH domain-containing protein	1:151744858:G:A	rs4845556	TDRKH	Tbio	1	151744858	151772382	G	A	0.481274	0.0495329	1.1183e-10	825.237	2.4199	475.086	1300.32	0.0201171	-0.320314	0.518367	124.136	1.10774	65.8979	190.034	0.0272264	-0.264211	0.441602	.	.	.	.	0.310402	377.714	cis	TDRKH	LINGO4|OAZ3|RORC|TDRKH	Self-reported ulcerative colitis	.	CDC42SE1|CTSK|MRPL9|OAZ3|OAZ3;RP11-98D18.2;RP11-98D18.16|OAZ3;TDRKH|RORC|RORC;LINGO4|SNX27|TDRKH	.	cg00036347|cg00295744|cg01062247|cg01427957|cg03431165|cg05927068|cg07092448|cg07112087|cg08893853|cg09251328|cg11157584|cg11690979|cg11803184|cg12582028|cg13201297|cg13496167|cg15673994|cg18019451|cg20686828|cg21712805|cg21965995|cg22719658|cg23864823|cg24153003|cg24158160|cg24503712|cg24545100|cg25112191|cg25202261|cg25363808|cg26050734|Percent-splice-in	13	1	98445185	151770107
103	F2R:GP6	F2R	GP6	Proteinase-activated receptor 1	Platelet glycoprotein VI	19:55539072:T:G	rs892090	GP6	Tchem	19	55539072	55027704	T	G	0.834376	0.0485319	2.6236e-10	822.978	16.2151	433.559	1256.54	-0.0772101	-0.408231	0.68319	134.219	6.89421	84.6957	218.915	-0.106883	-0.394108	0.627854	0.0811662	15.3779	trans	-	0.40669	357.46	cis	GP6	GP6	High light scatter percentage of red cells|High light scatter reticulocyte count|Mean platelet volume|Platelet distribution width|Reticulocyte count|Reticulocyte fraction of red cells	.	CTC-550B14.6|CTC-550B14.7|EPS8L1|GP6|NLRP2|NLRP7|RDH13|RDH13;CTC-550B14.6|RDH13;CTC-550B14.6;CTC-550B14.7|RDH13;CTC-550B14.7	Calreticulin|P-selectin	cg00407245|cg02462353|cg02592727|cg03354414|cg03656968|cg04887076|cg05215830|cg05276108|cg05304361|cg05374025|cg06732516|cg07189381|cg07280985|cg07598936|cg07964833|cg07993003|cg08278892|cg08524698|cg10016788|cg10218876|cg12978040|cg13425888|cg13650654|cg14928510|cg15031253|cg17750896|cg17760849|cg17817203|cg18059223|cg18330372|cg18355337|cg18649823|cg18778097|cg19340950|cg19393762|cg19504245|cg1…	5	19	76716126	55013705
104	COMT:RHOC	COMT	RHOC	Catechol O-methyltransferase	Rho-related GTP-binding protein RhoC	22:19951271:G:A	rs4680	COMT	Tclin	22	19951271	19963748	G	A	0.517817	0.0518869	1.4091e-11	821.614	1008.35	0.756858	1829.97	0.458743	-0.00934403	0.609153	171.176	196.141	0.511219	367.317	0.454419	-0.0158239	0.610083	-0.4456	771.359	cis	COMT	.	.	.	.	COMT	Arm fat-free mass left|Arm fat-free mass right|Arm predicted mass left|Arm predicted mass right|Basal metabolic rate|Blood metabolite levels|Impedance of arm left|Impedance of arm right|Impedance of leg left|Impedance of leg right|Impedance of whole body|Leg fat-free mass left|Leg fat-free mass right|Leg predicted mass left|Leg predicted mass right|Systolic blood pressure|Trunk fat-free mass|Trun…	X - 01911|X- 11593|X-01911|X-11452|X-11593|X-12231	ARVCF|COMT|COMT;MIR4761|TRMT2A	Beta-defensin 119|Protein FAM171B	cg00107488|cg01138652|cg01335087|cg01529201|cg02299568|cg03175417|cg04856117|cg06346307|cg07194846|cg07422042|cg07579946|cg07821417|cg08822737|cg10122187|cg11361387|cg11712482|cg12457376|cg12670310|cg16324072|cg17675298|cg17944263|cg18045395|cg18613390|cg18731680|cg18773129|cg19601636|cg20152630|cg20208009|cg20709110|cg21797131|cg21948805|cg22377998|cg22546130|cg23601416|cg24547396	22	1	19941371	112701127
105	LSP1:PXN	LSP1	PXN	Lymphocyte-specific protein 1	Paxillin	12:120661977:T:C	rs4767884	PXN	Tbio	12	120661977	120224174	T	C	0.765758	0.0920101	2.22045e-16	815.302	0.272827	2252.67	3067.97	-0.00498083	-0.777857	0.903491	137.727	0.545456	396.52	534.247	-0.021476	-0.814826	0.959086	.	.	.	.	0.755867	1636.69	cis	PXN	GCN1|PXN	Height	.	COQ5|GATC|GATC;SRSF9|GCN1L1|OASL|PXN|RNF10|SIRT4	.	cg03357762|cg06379361|cg07470634|cg10421247|cg11263296|cg12587921|cg15611176|cg16236785|cg16396488|cg17717091|cg19995539|cg20313400|cg20569203|cg21001641|cg26872792	11	12	1850904	120210439
106	TNFRSF11A:TNFRSF1A	TNFRSF11A	TNFRSF1A	Tumor necrosis factor receptor superfamily member 11A	Tumor necrosis factor receptor superfamily member 1A	18:60018329:G:A	rs113339733	TNFRSF11A	Tbio	18	60018329	62351096	G	A	0.192959	0.0946085	2.22045e-16	815.068	1125.65	0.11778	1940.71	0.589636	-0.0025319	0.783184	108.658	177.186	0.403631	285.844	0.61189	0.0181861	0.770744	-0.59219	896.389	cis	TNFRSF11A	.	.	.	.	TNFRSF11A	.	.	KIAA1468|PIGN	.	cg01765461|cg15315773|cg16174779|cg16954577|cg17804850|cg19524723|cg22205276|cg24258439|cg25740602|H3K4me1|Percent-splice-in	18	12	62325287	6328757
107	IL6ST:TYRO3	IL6ST	TYRO3	Interleukin-6 receptor subunit beta	Tyrosine-protein kinase receptor TYRO3	15:41863181:G:A	rs8024626	TYRO3	Tchem	15	41863181	41570983	G	A	0.302513	0.0656175	2.22045e-16	812.979	0.114495	1806.57	2619.55	-0.002176	0.650197	-0.761239	122.991	0.195683	286.101	409.092	-0.00819865	0.621127	-0.719168	.	.	.	.	-0.638045	1397.4	cis	TYRO3	TYRO3	.	.	EHD4|GCHFR|ITPKA|JMJD7|JMJD7-PLA2G4B|JMJD7-PLA2G4B;JMJD7|JMJD7-PLA2G4B;PLA2G4B;JMJD7|LTK|MAPKBP1|MAPKBP1;RP11-23P13.4|NDUFAF1|NUSAP1|PLA2G4B|RMDN3|RP11-107F6.3|RP11-23P13.6|RPAP1|RTF1|SPTBN5|TYRO3	.	cg00360794|cg02710860|cg03177551|cg03257179|cg03448532|cg03927133|cg04625615|cg06679319|cg06799422|cg06891458|cg07514343|cg07621749|cg07713411|cg07883696|cg08180028|cg09200774|cg09206294|cg10069155|cg11789612|cg13163521|cg13897914|cg14158153|cg14517126|cg15330654|cg17847044|cg18168740|cg18705301|cg19296520|cg21086870|cg21791017|cg22163674|cg22713900|cg24374636|cg25298161|cg25906537|cg26589785|cg2…	5	15	55935095	41557675
108	GP6:MIF	GP6	MIF	Platelet glycoprotein VI	Macrophage migration inhibitory factor	19:55539072:T:G	rs892090	GP6	Tchem	19	55539072	55027704	T	G	0.834357	0.0524543	8.43548e-12	805.855	433.559	8.3889	1239.41	-0.408231	-0.0544369	-0.6762	128.208	84.6957	3.25269	212.904	-0.394108	-0.069313	-0.609237	0.40669	357.46	cis	GP6	.	.	.	.	GP6	High light scatter percentage of red cells|High light scatter reticulocyte count|Mean platelet volume|Platelet distribution width|Reticulocyte count|Reticulocyte fraction of red cells	.	CTC-550B14.6|CTC-550B14.7|EPS8L1|GP6|NLRP2|NLRP7|RDH13|RDH13;CTC-550B14.6|RDH13;CTC-550B14.6;CTC-550B14.7|RDH13;CTC-550B14.7	Calreticulin|P-selectin	cg00407245|cg02462353|cg02592727|cg03354414|cg03656968|cg04887076|cg05215830|cg05276108|cg05304361|cg05374025|cg06732516|cg07189381|cg07280985|cg07598936|cg07964833|cg07993003|cg08278892|cg08524698|cg10016788|cg10218876|cg12978040|cg13425888|cg13650654|cg14928510|cg15031253|cg17750896|cg17760849|cg17817203|cg18059223|cg18330372|cg18355337|cg18649823|cg18778097|cg19340950|cg19393762|cg19504245|cg1…	19	22	55013705	23894383
109	CXCL1:CXCL5	CXCL1	CXCL5	Growth-regulated alpha protein	C-X-C motif chemokine 5	4:74864687:T:G	rs352045	CXCL5	Tbio	4	74864687	73998970	T	G	0.883263	-0.0598836	6.21725e-15	804.533	68.7285	734.84	1539.37	-0.186673	0.595935	-0.856364	149.713	7.71354	175.105	324.818	-0.114354	0.555304	-0.794947	.	.	.	.	-0.585326	596.136	cis	CXCL5	CXCL5|PF4|PPBP|RN7SL218P	Blood protein levels	.	CXCL1|CXCL5|LCTL;ZWILCH|PF4V1|PF4V1;PF4|PPBP	C-X-C motif chemokine 5|ENA-78|Growth-regulated alpha protein|Platelet factor 4 variant	cg01447579|cg04559909|cg07868155|cg09521108|cg11142489|cg12271022|cg13215970|cg16055869|cg22725685|cg27192708	4	4	73869393	73995642
110	CD40:VSIR	CD40	VSIR	Tumor necrosis factor receptor superfamily member 5	V-type immunoglobulin domain-containing suppressor of T-cell activation	10:73528898:T:C	rs10999992	CDH23	Tbio	10	73528898	71769141	T	C	0.146723	0.0621539	4.44089e-16	803.143	0.0848104	478.198	1281.34	-0.00216595	-0.448859	0.724828	153.234	0.413438	101.178	254.412	-0.0193097	-0.47143	0.749371	.	.	.	.	0.434051	372.63	cis	VSIR	CDH23	.	.	APOBEC3A|C10orf105|C10orf54|CDH23|CDH23;C10orf105|CDH23;PSAP|PSAP	Complement C1q tumor necrosis factor-related protein 1|Granulins|Leukocyte immunoglobulin-like receptor subfamily B member 4|Platelet receptor Gi24	cg00244894|cg00613914|cg01245393|cg05864024|cg07676145|cg08293528|cg11633461|cg13740185|cg14916175|cg17485681|cg17641566|cg19407453|cg23119049|cg23282441|cg23983208|cg24499627	20	10	46118278	71747556
111	HSPB1:KYAT1	HSPB1	KYAT1	Heat shock protein beta-1	Kynurenine--oxoglutarate transaminase 1	7:75919995:C:CTTTTA	rs111642997	SRRM3	Tdark	7	75919995	76290678	C	CTTTTA	0.244816	0.0466141	1.2829e-09	800.565	1147.88	0.861919	1948.44	0.570496	0.0119367	0.723696	153.506	197.555	1.06565	351.061	0.526311	-0.0309255	0.678788	-0.547859	851.228	cis	HSPB1	.	.	.	.	SRRM3	Eosinophil count|Eosinophil percentage of granulocytes|Eosinophil percentage of white cells|Sum eosinophil basophil counts	.	.	.	.	7	9	76302673	128832942
112	LRP11:ROR1	LRP11	ROR1	Low-density lipoprotein receptor-related protein 11	Inactive tyrosine-protein kinase transmembrane receptor ROR1	6:150127103:C:T	rs2342858	PCMT1	Tbio	6	150127103	149805967	C	T	0.355307	0.0618672	8.88178e-16	796.13	1699.13	0.367421	2495.26	-0.593784	0.00552113	-0.714303	100.974	387.22	0.862417	488.194	-0.637671	-0.023014	-0.674972	0.600612	1329.79	cis	LRP11	.	.	.	.	GINM1|KATNA1|LATS1|LRP11|NUP43|PCMT1|RP1-12G14.5	Body mass index|Hand grip strength left|Hand grip strength right|Pain type experienced in last month: hip pain	5-methylthioadenosine|5-methylthioadenosine (MTA)	C6orf72|C6ORF72|CCT7P1|GINM1|KATNA1|LATS1|LATS1;KATNA1;C6orf72|LRP11|NUP43|NUP43;PCMT1|PCMT1|PPIL4|RAET1E|RAET1E-AS1|RAET1G|RP11-350J20.9|RPS18P9|SUMO4|ULBP2|ZC3H12D	.	cg00424166|cg00738387|cg00933542|cg02462569|cg03678062|cg04369109|cg05036130|cg05861140|cg06030274|cg07701084|cg08119480|cg08202165|cg08662619|cg08677657|cg09699651|cg10435706|cg11050792|cg11708358|cg11878867|cg12213910|cg13206674|cg13937758|cg14417099|cg15181151|cg15494558|cg16635777|cg18145961|cg19673125|cg19979896|cg20335735|cg24112628|cg24878005|cg24931709|cg26484631|H3K27ac|H3K4me1|Percent-s…	6	1	149818757	63774017
113	CEP43:WASF1	CEP43	WASF1	Centrosomal protein 43	Wiskott-Aldrich syndrome protein family member 1	6:110720209:A:G	rs1980532	DDO	Tchem	6	110720209	110399006	A	G	0.445232	0.0462703	1.69412e-09	794.122	1.96753	398.468	1192.59	-0.0178407	0.295245	-0.502247	130.823	0.670906	68.6679	199.491	-0.0197552	0.273539	-0.461996	.	.	.	.	-0.286133	317.715	cis	WASF1	DDO	Creatinine in urine|Home area population density: Scotland large urban area|Mean platelet volume|Platelet count|Platelet distribution width	.	CTA-331P3.1|DDO|EIF4G3|SLC22A16|WASF1	.	cg00083206|cg00804078|cg00847453|cg01119278|cg01431340|cg02872426|cg06011067|cg06413398|cg07164639|cg07236939|cg07601386|cg11605355|cg12078872|cg13266496|cg14956327|cg16655765|cg17284119|cg17295389|cg17763467|cg19196401|cg19980771|cg20011134|cg20931973|cg22607760|cg22857567|cg23021340|cg23891903|cg24671760|cg25146017|H3K4me1	6	6	166999317	110099819
114	HSPB6:SNCG	HSPB6	SNCG	Heat shock protein beta-6	Gamma-synuclein	10:88724619:C:T	rs873110	MMRN2	Tbio	10	88724619	86964862	C	T	0.244694	0.0595388	8.88178e-15	794.058	1.0334	5598.63	6392.69	0.0116118	1.06441	-1.11203	131.131	0.101319	1016.5	1147.63	-0.00410812	1.02879	-1.06373	.	.	.	.	-1.05928	3437.87	cis	SNCG	MMRN2|SNCG	.	Dodecenoylcarnitine	BMS1P3|C10orf116|C10orf116;AGAP11|FAM22D|FAM25A|NUTM2A|NUTM2D|RP11-96C23.8|SNCG	.	cg01754756|cg02388882|cg03677069|cg05046097|cg05498539|cg06744119|cg06817917|cg06941037|cg07436701|cg09099242|cg09143059|cg09552892|cg09573585|cg09715672|cg10376827|cg10414829|cg10829629|cg14209784|cg16289611|cg17876497|cg18602114|cg19368582|cg19700682|cg21012874|cg23170988|cg23315423|cg23837265|cg25323057|cg26395382|cg26435670|H3K27ac|H3K4me1	19	10	35754566	86958599
115	MCFD2:VSIR	MCFD2	VSIR	Multiple coagulation factor deficiency protein 2	V-type immunoglobulin domain-containing suppressor of T-cell activation	10:73528898:T:C	rs10999992	CDH23	Tbio	10	73528898	71769141	T	C	0.146723	0.0762539	2.22045e-16	793.812	0.681521	478.198	1272.01	0.0122403	-0.448859	0.715463	143.069	0.226714	101.178	244.247	-0.0118296	-0.47143	0.722722	.	.	.	.	0.434051	372.63	cis	VSIR	CDH23	.	.	APOBEC3A|C10orf105|C10orf54|CDH23|CDH23;C10orf105|CDH23;PSAP|PSAP	Complement C1q tumor necrosis factor-related protein 1|Granulins|Leukocyte immunoglobulin-like receptor subfamily B member 4|Platelet receptor Gi24	cg00244894|cg00613914|cg01245393|cg05864024|cg07676145|cg08293528|cg11633461|cg13740185|cg14916175|cg17485681|cg17641566|cg19407453|cg23119049|cg23282441|cg23983208|cg24499627	2	10	46901870	71747556
116	CA5A:SULT2A1	CA5A	SULT2A1	Carbonic anhydrase 5A, mitochondrial	Bile salt sulfotransferase	16:87927222:T:C	rs55870502	CA5A	Tclin	16	87927222	87893616	T	C	0.193339	0.0482725	3.26369e-10	792.552	2387.76	0.112532	3180.32	-0.837468	0.00249826	-0.973173	112.716	435.479	0.100449	548.195	-0.751779	0.00470582	-0.859819	0.808682	1648.21	cis	CA5A	.	.	.	.	CA5A|SLC7A5	Basophil count|Basophil percentage of granulocytes|Basophil percentage of white cells	.	CA5A|SLC7A5	.	cg01444579|cg01829163|cg02057598|cg02435043|cg03408354|cg03571445|cg03834411|cg04341544|cg06508867|cg07033736|cg07882302|cg08710629|cg09366379|cg09610891|cg09618385|cg10169763|cg10478237|cg26611563|cg26658743|cg26764761|H3K27ac|H3K4me1	16	19	87881546	47870467
117	CELA3A:CTRC	CELA3A	CTRC	Chymotrypsin-like elastase family member 3A	Chymotrypsin-C	1:15767036:C:T	rs497078	CTRC	Tchem	1	15767036	15440540	C	T	0.0982283	0.316172	2.22045e-16	784.661	0.252662	581.959	1366.62	0.00665421	0.579754	-0.879513	126.751	0.461886	80.3176	207.069	-0.0236627	0.474132	-0.754147	.	.	.	.	-0.564219	500.049	cis	CTRC	.	.	.	.	.	.	1	1	22001657	15438442
118	APEX1:PSIP1	APEX1	PSIP1	DNA-(apurinic or apyrimidinic site) endonuclease	PC4 and SFRS1-interacting protein	14:20925154:T:G	rs1130409	APEX1	Tchem	14	20925154	20456995	T	G	0.480386	0.0661213	2.22045e-16	779.424	775.33	0.375153	1554.75	0.395949	-0.00545806	0.558078	102.184	174.453	0.695341	276.636	0.413458	0.0194963	0.532656	-0.387959	633.745	cis	APEX1	.	.	.	.	APEX1	Mouth or teeth dental problems: bleeding gums	.	APEX1|APEX1;TMEM55B|CCNB1IP1|OSGEP|RP11-203M5.6|TMEM55B	.	cg02852670|cg10982443|cg19635505|cg25943480	14	9	20455191	15464066
119	CHGB:PTPRN2	CHGB	PTPRN2	Secretogranin-1	Receptor-type tyrosine-protein phosphatase N2	20:5903894:A:G	rs236153	CHGB	Tbio	20	5903894	5923248	A	G	0.371601	0.0962056	2.22045e-16	778.036	1878.1	0.162894	2656.13	0.612263	-0.00285906	0.722805	232.422	384.058	0.652235	616.48	0.594485	-0.0190168	0.749236	-0.606141	1412.39	cis	CHGB	.	.	.	.	CHGB	.	.	|-|CRLS1|MCM8|NMD3;SPTSSB;LOC200830	.	cg01072639|cg01296682|cg06739520|cg07140797|cg07642638|cg08376824|cg09539538|cg20677240|cg22140378	20	7	5911510	157539056
120	MME:NT5E	MME	NT5E	Neprilysin	5'-nucleotidase	3:52852538:G:T	rs4687657	ITIH4	Tbio	3	52852538	52818522	G	T	0.259739	0.145792	2.22045e-16	774.869	1464.62	1.96754	2239.49	-0.599264	0.019904	-0.71575	134.71	287.214	0.445981	421.924	-0.598028	0.0159789	-0.709481	0.583233	1104.95	trans	-	.	.	.	.	ITIH4|TMEM110|TMEM110-MUSTN1	Bipolar disorder|Bipolar disorder and schizophrenia|Body mass index|Comparative height size at age 10|Cross disorder|Forced vital capacity|Forced vital capacity, best measure|Hand grip strength left|Height|Height in females|Impedance of arm left|Impedance of arm right|Impedance of leg left|Impedance of leg right|Impedance of whole body|log eGFR creatinine in non diabetics|Nervous feelings|Schizop…	.	ABHD14B|GLT8D1|GLYCTK|GNL3|ITIH1|ITIH3|ITIH4|ITIH4;ITIH4-AS1;MUSTN1|ITIH4;MUSTN1|ITIH6|MUSTN1|NEK4|NT5DC2|NT5DC2;C3orf78|PBRM1|PPM1M|RFT1|RP11-168J18.6|RP5-1157M23.2|SERBP1P3|SFMBT1|SMIM4|SNORD19B;GNL3;GLT8D1|SPCS1|STAB1|STEAP2|TKT|TMEM110|TMEM110;TMEM110-MUSTN1|TMEM110;TMEM110-MUSTN1;LOC100132069|TWF2	AP-4 complex subunit mu-1|Arylamine N-acetyltransferase 1|Dipeptidase 2|Gap junction alpha-1 protein|Inter-alpha-trypsin inhibitor heavy chain H1|Janus kinase and microtubule-interacting protein 3|Normal mucosa of esophagus-specific gene 1 protein|Single Ig IL-1-related receptor|SUN domain-containing protein 3|Tyrosine-protein kinase JAK2|Uromodulin-like 1	cg00139496|cg03349057|cg03607117|cg05283597|cg05564831|cg05991220|cg06134964|cg07095346|cg07359306|cg07507251|cg08438690|cg09524078|cg10299061|cg10584271|cg10712668|cg10802521|cg10929387|cg11041457|cg11184109|cg11645453|cg13641778|cg14092988|cg14188712|cg15698299|cg16898425|cg17372223|cg17761990|cg17890764|cg18182844|cg18404041|cg18487916|cg18571112|cg18595196|cg18727075|cg18741586|cg20735041|cg2…	3	6	155024124	85449584
121	CETN2:TDRKH	CETN2	TDRKH	Centrin-2	Tudor and KH domain-containing protein	1:151744858:G:A	rs4845556	TDRKH	Tbio	1	151744858	151772382	G	A	0.481274	0.0434876	1.49592e-08	773.275	2.12631	475.086	1248.36	0.0185969	-0.320314	0.508742	106.847	0.662384	65.8979	172.745	0.0191123	-0.264211	0.421756	.	.	.	.	0.310402	377.714	cis	TDRKH	LINGO4|OAZ3|RORC|TDRKH	Self-reported ulcerative colitis	.	CDC42SE1|CTSK|MRPL9|OAZ3|OAZ3;RP11-98D18.2;RP11-98D18.16|OAZ3;TDRKH|RORC|RORC;LINGO4|SNX27|TDRKH	.	cg00036347|cg00295744|cg01062247|cg01427957|cg03431165|cg05927068|cg07092448|cg07112087|cg08893853|cg09251328|cg11157584|cg11690979|cg11803184|cg12582028|cg13201297|cg13496167|cg15673994|cg18019451|cg20686828|cg21712805|cg21965995|cg22719658|cg23864823|cg24153003|cg24158160|cg24503712|cg24545100|cg25112191|cg25202261|cg25363808|cg26050734|Percent-splice-in	X	1	152826994	151770107
122	CD40:F11R	CD40	F11R	Tumor necrosis factor receptor superfamily member 5	Junctional adhesion molecule A	20:44747947:T:G	rs4810485	CD40	Tchem	20	44747947	46119308	T	G	0.752299	0.0854136	2.22045e-16	772.904	677.913	0.285727	1450.82	-0.434285	-0.00515026	-0.626694	135.653	109.041	0.186448	244.694	-0.40296	0.00831652	-0.598737	0.422368	525.869	cis	CD40	.	.	.	.	CD40|RPL13P2	Arthritis rheumatoid|Chronic hepatitis B infection|Creatinine in urine|Kawasaki disease|Multiple sclerosis|Potassium in urine|Rheumatoid arthritis|Rheumatoid arthritis cyclic citrullinated peptide CCP positive|Selective immunoglobulin A deficiency IgAD	.	ABCB4|AFF3|BANK1|BCL11A|BEND5|BLK|BMPR1A;BMPR1APS2|BTLA|C10orf76|CABYR|CD22|CD40|CD74|CD79A|CD79B|CD83|CDR2|COBLL1|COL19A1|CR2|CXCR5|CYBASC3|EBF1|FAM129C|FCER2|FCRLA|GGA2|GNG7|HVCN1|IGHE|ITPR1|KMO|LAMC1|LEF1|MEF2C|MS4A1|MYO1B|OVGP1|PIK3C2B|PLTP|POU2AF1|PTPRK|RASGRP3|RP11-465L10.7|RP11-713C5.1|SEL1L3|SLC2A5|SLC38A11|SLC38A11;RN5S111|STAP1|SWAP70|TCL1A|TIMELESS|TLR10|TSPAN13|VPREB3|ZMIZ2	Tumor necrosis factor receptor superfamily member 5	cg00125455|cg00182727|cg00981651|cg01460436|cg01864178|cg01943874|cg04145601|cg04403809|cg04656101|cg06001997|cg06571407|cg07060233|cg07191594|cg11841529|cg15402992|cg17664577|cg17768768|cg17929951|cg17986701|cg18178432|cg19785066|cg20003638|cg20674635|cg21601405|cg22232207|cg23274660|cg23303369|cg25239996|cg26132320|cg27529037|H3K4me1	20	1	46118278	160995211
123	CNPY4:MPI	CNPY4	MPI	Protein canopy homolog 4	Mannose-6-phosphate isomerase	15:75173925:G:T	rs4886632	.	.	15	75173925	74881584	G	T	0.576572	0.0702087	2.22045e-16	769.755	2.00913	201.514	971.269	-0.0179691	-0.209648	0.450912	153.89	0.0806979	35.4756	189.366	-0.00361955	-0.209219	0.45918	.	.	.	.	0.204543	163.167	cis	MPI	COX5A|FAM219B|MPI|RPP25|SCAMP2	Creatinine in urine|Diastolic blood pressure|Granulocyte percentage of myeloid white cells|Lymphocyte percentage of white cells|Mean corpuscular hemoglobin|Mean corpuscular volume|Monocyte percentage of white cells|Neuroticism|Neutrophil percentage of white cells|Platelet count|Platelet distribution width|Plateletcrit|Red blood cell count|Self-reported hypertension|Systolic blood pressure|Treatme…	.	C15orf39|CA1|COX5A|CPLX3|CSK|FAM219B|FAM219B;CTD-2235H24.2|IMP3|LMAN1L|MAN2C1|MPI|PPCDC|RP11-817O13.8|RPP25|SCAMP2|SCAMP5|SNUPN|UBL7|ULK3	.	cg00516515|cg00629941|cg00973309|cg01359532|cg01701819|cg02696790|cg02753834|cg03236328|cg03289416|cg04097463|cg04871336|cg04877966|cg04952827|cg05549655|cg05926586|cg06369322|cg07630255|cg07983955|cg09165964|cg09549240|cg09619786|cg09634094|cg10253484|cg11924019|cg12101586|cg12478809|cg13055199|cg13570656|cg13578134|cg13828047|cg13878974|cg13906792|cg14664628|cg15611336|cg16223079|cg17852385|cg1…	7	15	100119634	74890005
124	CA13:USP8	CA13	USP8	Carbonic anhydrase 13	Ubiquitin carboxyl-terminal hydrolase 8	8:86209408:C:T	rs56072918	.	.	8	86209408	85297179	C	T	0.0686651	-0.0421645	4.02836e-08	769.21	329.37	0.0601318	1098.58	0.527268	-0.00222356	0.946433	120.533	48.4389	0.19471	168.972	0.508881	-0.0162568	0.948286	-0.523037	279.116	cis	CA13	.	.	.	.	CA1|CA13|CA3|E2F5	.	.	C8orf59|CA13|CA13;LOC100507258|CA2|E2F5|E2F5;C8orf59|LRRCC1|RP11-317J10.2	.	cg00849990|cg00994649|cg01919250|cg02393479|cg03500911|cg04207142|cg05071334|cg06787637|cg07736716|cg08508368|cg08582356|cg09435929|cg18503260|cg20503956|cg21346043|cg22927247|cg24046475	8	15	85220587	50424380
125	GP2:LGALS4	GP2	LGALS4	Pancreatic secretory granule membrane major glycoprotein GP2	Galectin-4	9:136149229:T:C	rs505922	ABO	Tbio	9	136149229	133273813	T	C	0.316193	-0.0769862	2.22045e-16	766.492	1392.61	1310.92	2159.1	-0.558884	0.529081	-0.697357	155.935	283.242	246.925	439.178	-0.543268	0.492122	-0.681905	0.553258	1090.77	trans	-	-0.518839	985.426	trans	-	ABO	ABO system O blood type|Activated partial thromboplastin time|Alkaline phosphatase|Arm fat percentage left|Arm fat percentage right|Arm fat-free mass left|Arm fat-free mass right|Arm predicted mass left|Arm predicted mass right|Basophil count|Blood clot in the leg|Blood clot in the lung|Blood protein levels|Cardiovascular diseases|Circulating galectin 3 levels|Clinical laboratory measurements|Cor…	512.2 579|765.4 568|ADpSGEGDFXAEGGGVR*|ADpSGEGDFXAEGGGVR*/ADSGEGDFXAEGGGVR*AEGGGVR*|ADSGEGDFXAEGGGVR*|Concentration of very small VLDL particles|Glycine|Phospholipids in very small VLDL|Serum metabolite (mass spec peak: 512.2 m/z)|Serum metabolite (mass spec peak: 765.4 m/z)|Serum ratio of (ADpSGEGDFXAEGGGVR)/(ADSGEGDFXAEGGGVR)|Total cholesterol in IDL|Total lipids in IDL|Total lipids in very sma…	ABO|GBGT1|GBGT1;RALGDS|H19|MED22|MED22;RP11-244N20.7|OBP2B|PGD|PNMA5|SCRN1|SURF6|TCF4	Adhesion G protein-coupled receptor F5|Basal Cell Adhesion Molecule|Beta-1,4-galactosyltransferase 1|C-C motif chemokine 25|C-C motif chemokine 28|C-C motif chemokine 5|C1GALT1-specific chaperone 1|Cadherin-1|Cadherin-5|Carbohydrate sulfotransferase 11|Carbohydrate sulfotransferase 15|Cathepsin S|CD209 antigen|Chloride intracellular channel protein 5|Coagulation Factor VIII|D-glucuronyl C5-epimer…	cg00115654|cg00878953|cg01605984|cg03474926|cg04674581|cg04703696|cg06818865|cg06821107|cg07241568|cg11879188|cg12020464|cg13040392|cg13506600|cg13531387|cg13568213|cg13620499|cg13660174|cg13683939|cg13850847|cg13892928|cg13912631|cg13947653|cg13952840|cg13963044|cg13966005|cg13980863|cg14271713|cg14296235|cg14341968|cg14440550|cg14442518|cg14600041|cg14653977|cg14802951|cg18089000|cg18718102|cg2…	16	19	20309574	38801671
126	GYS1:PPP1R2	GYS1	PPP1R2	Glycogen [starch] synthase, muscle	Protein phosphatase inhibitor 2	8:9030160:G:A	rs3748136	AC022784.1	.	8	9030160	9172650	G	A	0.212867	-0.111778	2.22045e-16	762.625	313.17	9.48977	1075.8	0.317067	-0.0525798	0.579967	145.139	50.2887	4.17052	195.428	0.295202	-0.0780273	0.579114	-0.306667	248.655	trans	-	.	.	.	.	RP11-10A14.4|RP11-10A14.6	Heel bone mineral density|High light scatter percentage of red cells|High light scatter reticulocyte count|Impedance of arm left|Impedance of arm right|Impedance of whole body|Mean platelet volume|Platelet distribution width|Red cell distribution width|Reticulocyte count|Reticulocyte fraction of red cells|Self-reported hypertension	.	|-|AC124944.2|ALG1L13P|ARG2|BLK|CDKN1A|CTSB|ENKUR|ERI1|FAM85B|FAM86B3P|MFHAS1|RP11-10A14.3|RP11-10A14.4|RP11-10A14.5|RP11-62H7.2|SEPT4|SGK223|TMEM70|TNFSF4	.	cg00184457|cg01718711|cg04465154|cg05806645|cg10039590|cg11896066|cg11970804|cg11995313|cg14215082|cg15741354|cg15835663|cg18237548|cg20749955|cg23217680|cg24727203|cg24966363|H3K27ac|H3K4me1	19	3	48968130	195514428
127	GP6:TMSB10	GP6	TMSB10	Platelet glycoprotein VI	Thymosin beta-10	19:55539072:T:G	rs892090	GP6	Tchem	19	55539072	55027704	T	G	0.834357	0.0607832	2.44249e-15	760.294	433.559	7.48384	1193.85	-0.408231	-0.0507548	-0.649874	127.155	84.6957	3.28526	211.851	-0.394108	-0.0692769	-0.595709	0.40669	357.46	cis	GP6	.	.	.	.	GP6	High light scatter percentage of red cells|High light scatter reticulocyte count|Mean platelet volume|Platelet distribution width|Reticulocyte count|Reticulocyte fraction of red cells	.	CTC-550B14.6|CTC-550B14.7|EPS8L1|GP6|NLRP2|NLRP7|RDH13|RDH13;CTC-550B14.6|RDH13;CTC-550B14.6;CTC-550B14.7|RDH13;CTC-550B14.7	Calreticulin|P-selectin	cg00407245|cg02462353|cg02592727|cg03354414|cg03656968|cg04887076|cg05215830|cg05276108|cg05304361|cg05374025|cg06732516|cg07189381|cg07280985|cg07598936|cg07964833|cg07993003|cg08278892|cg08524698|cg10016788|cg10218876|cg12978040|cg13425888|cg13650654|cg14928510|cg15031253|cg17750896|cg17760849|cg17817203|cg18059223|cg18330372|cg18355337|cg18649823|cg18778097|cg19340950|cg19393762|cg19504245|cg1…	19	2	55013705	84905656
128	DNPH1:PSMG3	DNPH1	PSMG3	2'-deoxynucleoside 5'-phosphate N-hydrolase 1	Proteasome assembly chaperone 3	6:43200203:C:T	rs77321231	DNPH1	Tchem	6	43200203	43232465	C	T	0.104023	0.0797876	2.22045e-16	753.874	382.899	0.0785208	1136.77	0.46388	-0.00231362	0.790846	121.567	51.3055	0.737516	172.872	0.41795	-0.0363408	0.758583	-0.459996	324.634	cis	DNPH1	.	.	.	.	CUL9|DNPH1	.	.	CUL9|CUL9;RP3-330M21.5|DNPH1|KLC4|MEA1|MRPL2|PEX6|PTK7|RRP36|ZNF318	.	cg00507679|cg01125463|cg01302136|cg02359409|cg02694972|cg06241901|cg07099407|cg07235774|cg07539045|cg09478591|cg09823543|cg10203631|cg12498088|cg13033722|cg16549027|cg17076780|cg17502394|cg18159180|cg18889437|cg19747945|cg23271099|cg25020820|cg26312998	6	7	43225629	1567332
129	EIF4G1:FKBP5	EIF4G1	FKBP5	Eukaryotic translation initiation factor 4 gamma 1	Peptidyl-prolyl cis-trans isomerase FKBP5	6:35688619:T:C	rs2817032	FKBP5	Tchem	6	35688619	35720842	T	C	0.286924	0.044472	7.02495e-09	752.647	0.492837	180.348	932.995	0.0075105	-0.218277	0.486538	155.186	1.32765	28.3291	183.515	0.0342294	-0.193727	0.485848	.	.	.	.	0.211231	144.964	cis	FKBP5	ARMC12|FKBP5	Body fat percentage|Leg fat percentage left|Trunk fat percentage	.	ARMC12|SLC26A8|SRPK1|TULP1|UHRF1BP1	.	cg00052684|cg00116315|cg00130530|cg01668653|cg01820273|cg02569698|cg03566752|cg06087101|cg07061368|cg07883662|cg08129761|cg08237138|cg08485158|cg08915438|cg09009770|cg12781405|cg12827262|cg16052510|cg17030679|cg18357736|cg18596689|cg19014730|cg19226017|cg20288331|cg20813374|cg22211300|cg22548485|cg23873288|cg24281267|cg25665429|cg25665636|cg26823505|cg26932614|cg27532732	3	6	184314495	35573585
130	TNFSF12:TNFSF13	TNFSF12	TNFSF13	Tumor necrosis factor ligand superfamily member 12	Tumor necrosis factor ligand superfamily member 13	17:7452752:G:A	rs80067372	TNFSF12	Tbio	17	7452752	7549435	G	A	0.288558	-0.0461144	1.92052e-09	751.236	577.706	297.596	1328.94	-0.382037	0.262882	-0.557575	112.125	81.7625	42.8375	193.887	-0.362365	0.25625	-0.555724	0.370439	455.367	cis	TNFSF12	.	.	.	.	TNFSF12-TNFSF13|Y_RNA	Arm fat percentage left|Arm fat percentage right|Arm fat-free mass left|Arm fat-free mass right|Arm predicted mass left|Arm predicted mass right|Body fat percentage|Chin dimples|Circulating sex hormone binding globulin levels|Circulating sex hormone binding globulin levels in non postmenopausal hormone users|Hand grip strength right|Hearing at 8kHz|Impedance of arm left|Impedance of arm right|Imp…	N6-acetyllysine	AC113189.5|ACAP1|ATP1B2|CD68|CD68;AC113189.5;RP11-186B7.4|CD68;EIF4A1;SNORA67;SNORD10;RP11-186B7.4;SENP3-EIF4A1|CD68;RP11-186B7.4|CHD3|CHRNB1|EIF4A1;CD68|KCTD11|KCTD11;RP11-542C16.1|MPDU1|PLSCR3|RP11-186B7.4|SAT2|SENP3|TNFSF12|TNFSF12;TNFSF12-TNFSF13|TNFSF12;TNFSF12-TNFSF13;TNFSF13|TNFSF13|TNFSF13;TNFSF12;TNFSF12-TNFSF13|ZBTB4	Sodium/potassium-transporting ATPase subunit beta-2|Tumor necrosis factor ligand superfamily member 12	cg00004421|cg00031162|cg00053373|cg00795277|cg01229452|cg01249910|cg01557754|cg02173388|cg02550691|cg02676175|cg03461559|cg03666441|cg04809787|cg04821375|cg05164926|cg05514680|cg05872923|cg06014792|cg06200013|cg06236279|cg06812840|cg06931941|cg07148458|cg07168214|cg07451297|cg07639694|cg07711099|cg07925670|cg08090557|cg08324090|cg08793894|cg09566763|cg09663193|cg10473369|cg10479431|cg10509001|cg1…	17	17	7549058	7558292
131	ENG:ICAM2	ENG	ICAM2	Endoglin	Intercellular adhesion molecule 2	3:98416900:G:T	rs10935473	.	.	3	98416900	98698056	G	T	0.439714	0.0495186	1.13214e-10	750.261	6.32395	2725.97	3476.24	0.0345718	0.71689	-0.793158	132.042	1.17735	467.425	599.466	0.0290566	0.692105	-0.761054	.	.	.	.	-0.710859	2456.98	trans	-	AC021660.1|RNU6-461P|ST3GAL6-AS1|WWP1P1	Granulocyte count|Impedance of leg left|Monocyte count|Myeloid white cell count|Neutrophil count|Sitting height|Sum basophil neutrophil counts|Sum neutrophil eosinophil counts	Concentration of small HDL particles|Total lipids in small HDL	CLDND1|CPOX|DCBLD2|GPR15|PDLIM1P4|RP11-319J24.3|ST3GAL6|ST3GAL6-AS1|ST3GAL6;RP11-319J24.3	E-selectin|Interleukin-1 receptor type 1|Interleukin-6 receptor subunit beta|NA|Programmed cell death 1 ligand 2|Sialic acid-binding Ig-like lectin 9|Tyrosine-protein kinase receptor Tie-1, soluble|Vascular endothelial growth factor receptor 2|Vascular endothelial growth factor receptor 3	cg02466830|cg02635592|cg03483464|cg03546619|cg05898907|cg06798483|cg12226735|cg18690922|cg21789181|H3K27ac|H3K4me1	9	17	127815013	64002594
132	EBAG9:TDRKH	EBAG9	TDRKH	Receptor-binding cancer antigen expressed on SiSo cells	Tudor and KH domain-containing protein	1:151744858:G:A	rs4845556	TDRKH	Tbio	1	151744858	151772382	G	A	0.481274	0.0456902	2.69616e-09	748.1	1.20514	475.086	1223.19	0.0128356	-0.320314	0.508358	116.065	0.587864	65.8979	181.963	0.0174404	-0.264211	0.439848	.	.	.	.	0.310402	377.714	cis	TDRKH	LINGO4|OAZ3|RORC|TDRKH	Self-reported ulcerative colitis	.	CDC42SE1|CTSK|MRPL9|OAZ3|OAZ3;RP11-98D18.2;RP11-98D18.16|OAZ3;TDRKH|RORC|RORC;LINGO4|SNX27|TDRKH	.	cg00036347|cg00295744|cg01062247|cg01427957|cg03431165|cg05927068|cg07092448|cg07112087|cg08893853|cg09251328|cg11157584|cg11690979|cg11803184|cg12582028|cg13201297|cg13496167|cg15673994|cg18019451|cg20686828|cg21712805|cg21965995|cg22719658|cg23864823|cg24153003|cg24158160|cg24503712|cg24545100|cg25112191|cg25202261|cg25363808|cg26050734|Percent-splice-in	8	1	109539711	151770107
133	KIFBP:TACC3	KIFBP	TACC3	KIF-binding protein	Transforming acidic coiled-coil-containing protein 3	4:1741533:CCGTCCCCATCCCCCTCGCCATCCT:C	rs745543985	TACC3	Tbio	4	1741533	1739806	CCGTCCCCATCCCCCTCGCCATCCT	C	0.467518	0.0514997	1.99383e-11	743.725	0.00132207	207.128	950.852	2.62958e-05	-0.211149	0.444118	151.346	0.0381575	46.2118	197.558	0.00164025	-0.221214	0.446349	.	.	.	.	0.20593	167.587	cis	TACC3	TACC3	.	.	FAM53A|FGFR3|SLBP|TACC3|TMEM129	.	.	10	4	68988803	1712858
134	IGFBP4:OGN	IGFBP4	OGN	Insulin-like growth factor-binding protein 4	Mimecan	9:95138564:G:T	rs7026361	CENPP	Tbio	9	95138564	92376282	G	T	0.368158	0.0522756	9.92007e-12	743.496	0.117593	1949.46	2692.95	0.00201181	-0.592684	0.695534	59.15	1.20585	350.834	409.984	-0.0284867	-0.574723	0.595069	.	.	.	.	0.594712	1495.96	cis	OGN	ASPN|BEND3P2|CENPP|ECM2|IARS|NOL8|OGN|OMD|RP11-62C3.10	Height|Impedance of arm left|Impedance of arm right|Impedance of leg left|Impedance of leg right|Impedance of whole body|Sitting height	Linoleate (18:2n6)/linolenate [alpha or gamma; (18:3n3 or 6)]	ANKRD19P|ASPN|BICD2|C9orf89|CENPP|ECM2|IARS|IPPK|IPPK;CENPP|LINC00475|NOL8|OGN|OMD|SH2D4B|SUSD3	Asporin|Hematopoietic progenitor cell antigen CD34	cg13573371|cg13720022|cg13798575|cg13862853|cg14631576|cg21205276|cg24105685|H3K4me1	17	9	40443450	92383268
135	MMP8:OLR1	MMP8	OLR1	Neutrophil collagenase	Oxidized low-density lipoprotein receptor 1	11:102584135:G:A	rs35231465	MMP8	Tchem	11	102584135	102713404	G	A	0.0247915	0.221377	2.22045e-16	742.841	760.785	0.536916	1503.63	1.26072	-0.0232889	1.76806	94.224	99.3714	0.412994	193.595	1.35092	-0.0558739	1.91823	-1.24817	612.466	cis	MMP8	.	.	.	.	MMP8|RP11-817J15.3	.	.	MMP8	Matrix metallopeptidase 8	.	11	12	102711796	10158301
136	PPP1R2:TACC3	PPP1R2	TACC3	Protein phosphatase inhibitor 2	Transforming acidic coiled-coil-containing protein 3	4:1741533:CCGTCCCCATCCCCCTCGCCATCCT:C	rs745543985	TACC3	Tbio	4	1741533	1739806	CCGTCCCCATCCCCCTCGCCATCCT	C	0.467518	0.0444941	6.90552e-09	742.407	0.0451793	207.128	949.534	-0.00085435	-0.211149	0.447838	153.362	0.1072	46.2118	199.574	-0.00431254	-0.221214	0.454008	.	.	.	.	0.20593	167.587	cis	TACC3	TACC3	.	.	FAM53A|FGFR3|SLBP|TACC3|TMEM129	.	.	3	4	195514428	1712858
137	PDGFB:SPARC	PDGFB	SPARC	Platelet-derived growth factor subunit B	SPARC	2:224880498:T:C	rs68066031	SERPINE2	Tbio	2	224880498	224015781	T	C	0.229536	0.0659555	2.22045e-16	739.697	179.366	15.224	919.063	-0.232731	0.0661758	-0.522015	104.328	17.0544	5.56098	121.383	-0.167655	0.0924355	-0.458803	0.227199	146.137	trans	-	.	.	.	.	SERPINE2	Fibroblast growth factor basic levels|Hepatocyte growth factor levels|Interleukin 2 levels|Interleukin 6 levels|Mean platelet volume|Platelet derived growth factor BB levels|Stem cell factor levels	10-undecenoate|10-undecenoate (11:1n1)	SERPINE2|SERPINE2;LOC100129171	Acidic leucine-rich nuclear phosphoprotein 32 family member B|C-C motif chemokine 13|Glia-derived nexin|Neurexophilin-1|Neutrophil-activating peptide 2|PDGF-BB|Platelet-derived growth factor subunit B|Synaptotagmin-11|Thromboxane-A synthase	cg00474696|cg01997884|cg02039815|cg03028786|cg08434186|cg11641595|cg15731772|cg16005559|cg16202600|cg23055236|cg23732729|cg25341674|cg26125244|H3K4me1	22	5	39223359	151661096
138	PDGFB:SPARC	PDGFB	SPARC	Platelet-derived growth factor subunit B	SPARC	2:224874874:G:A	rs13412535	SERPINE2	Tbio	2	224874874	224010157	G	A	0.230979	0.0659555	2.22045e-16	736.549	177.714	15.1817	914.263	-0.230653	0.0658078	-0.518338	105.762	17.3839	5.32911	123.146	-0.170018	0.090621	-0.46391	.	.	.	.	-0.0657802	13.1787	trans	-	SERPINE2	Fibroblast growth factor basic levels|Hepatocyte growth factor levels|Interleukin 2 levels|Interleukin 6 levels|Mean platelet volume|Platelet derived growth factor BB levels|Stem cell factor levels	10-undecenoate|10-undecenoate (11:1n1)	SERPINE2|SERPINE2;LOC100129171	Acidic leucine-rich nuclear phosphoprotein 32 family member B|C-C motif chemokine 13|Glia-derived nexin|Neurexophilin-1|Neutrophil-activating peptide 2|PDGF-BB|Platelet-derived growth factor subunit B|Synaptotagmin-11|Thromboxane-A synthase	cg00474696|cg01997884|cg02039815|cg03028786|cg08434186|cg11641595|cg15731772|cg16005559|cg16202600|cg23055236|cg23732729|cg25341674|cg26125244|H3K4me1	22	5	39223359	151661096
139	CCL5:CXCL5	CCL5	CXCL5	C-C motif chemokine 5	C-X-C motif chemokine 5	4:74864687:T:G	rs352045	CXCL5	Tbio	4	74864687	73998970	T	G	0.883263	0.156704	2.22045e-16	736.145	0.0970796	734.84	1470.98	-0.00268243	0.595935	-0.833851	161.938	0.414855	175.105	337.043	-0.0187408	0.555304	-0.744983	.	.	.	.	-0.585326	596.136	cis	CXCL5	CXCL5|PF4|PPBP|RN7SL218P	Blood protein levels	.	CXCL1|CXCL5|LCTL;ZWILCH|PF4V1|PF4V1;PF4|PPBP	C-X-C motif chemokine 5|ENA-78|Growth-regulated alpha protein|Platelet factor 4 variant	cg01447579|cg04559909|cg07868155|cg09521108|cg11142489|cg12271022|cg13215970|cg16055869|cg22725685|cg27192708	17	4	35871491	73995642
140	PVALB:TST	PVALB	TST	Parvalbumin alpha	Thiosulfate sulfurtransferase	22:37258503:T:C	rs4821544	NCF4	Tbio	22	37258503	36862461	T	C	0.303577	0.100548	2.22045e-16	730.896	3182.6	37.9633	3913.5	0.829532	0.0982574	0.917956	160.258	744.589	10.6173	904.846	0.856242	0.109869	0.942264	-0.810046	2172.66	cis	PVALB	-0.10586	37.3809	cis	TST	NCF4	Atopic dermatitis|Crohns disease|Dermatitis atopic|Eosinophil count|Eosinophil counts|Eosinophil percentage of granulocytes|Eosinophil percentage of white cells|Inflammatory disorders of breast|Neutrophil percentage of granulocytes|Sum eosinophil basophil counts	.	CCR4|HNRNPA1P21|NCF4|NCF4;CTA-833B7.2|PVALB|RTKN2|TST	.	cg02532700|cg02556928|cg02978737|cg04573398|cg04688476|cg06066601|cg07856761|cg09624565|cg09863066|cg16232674|cg16293983|cg16356956|cg17971837|cg19136704|cg19959621|cg21789136|cg22305209|cg23441595|cg23563104|cg25211705|cg25756470|cg25863223|cg26244661|H3K27ac	22	22	36800684	37010859
141	DAG1:SCARF1	DAG1	SCARF1	Dystroglycan	Scavenger receptor class F member 1	17:1542190:G:A	rs2272011	SCARF1	Tbio	17	1542190	1638896	G	A	0.591047	0.06997	2.22045e-16	729.006	0.191117	730.246	1459.25	0.0032007	0.393336	-0.543566	135.003	0.646562	148.506	283.51	0.0188763	0.394598	-0.529192	.	.	.	.	-0.376852	543.958	cis	SCARF1	SCARF1|SLC43A2	Reticulocyte count|Reticulocyte fraction of red cells	.	PRPF8|SCARF1|SLC43A2	.	cg04320476|cg07943111|cg09158821|cg09329516|cg10025200|cg11076954|cg14177325|cg16061354|cg19805377|cg21949830|cg23181627|cg23691006|cg24055855|H3K27ac	3	17	49468703	1633858
142	FKBP5:MAP4K5	FKBP5	MAP4K5	Peptidyl-prolyl cis-trans isomerase FKBP5	Mitogen-activated protein kinase kinase kinase kinase 5	14:50901768:G:A	rs17780143	MAP4K5	Tchem	14	50901768	50435050	G	A	0.0571615	0.0691292	2.22045e-16	728.484	0.258089	151.629	880.112	0.00884988	0.390063	-0.924332	146.295	0.247587	32.7318	179.027	0.0193552	0.405846	-0.940471	.	.	.	.	-0.376346	123.373	cis	MAP4K5	ATL1|MAP4K5|SAV1	Height|Leg fat percentage left|Leg fat percentage right|Mean corpuscular hemoglobin concentration|Mean platelet volume|Platelet count	3-methoxytyrosine/glycylvaline	CDKL1|NIN	.	cg09863266|cg21879272|ch.14.561430R|ch.14.569218R	6	14	35573585	50418501
143	MMP1:MMP3	MMP1	MMP3	Interstitial collagenase	Stromelysin-1	11:102697731:G:A	rs471994	WTAPP1	.	11	102697731	102827000	G	A	0.355948	-0.0598228	6.66134e-15	725.109	1001.48	1130.1	1855.21	0.478937	-0.390669	0.605618	105.33	157.294	200.756	306.086	0.411307	-0.359972	0.53298	-0.459325	735.488	cis	MMP1	.	.	.	.	WTAPP1	Treatment with timolol	.	MMP1|MMP1;WTAPP1|WTAPP1	Interstitial collagenase|Macrophage metalloelastase|Stromelysin-1	cg02344527|cg09122096|cg09615874|cg10498984|cg10860860|cg15124926|cg17145397|cg18733315|cg22022821|cg24479014	11	11	102789401	102835801
144	CCN2:VEGFC	CCN2	VEGFC	CCN family member 2	Vascular endothelial growth factor C	6:132292781:C:G	rs7767139	AL133346.1	.	6	132292781	131971641	C	G	0.21611	0.0722445	2.22045e-16	725.012	407.982	1.21088	1132.99	0.357128	0.0156048	0.588578	153.231	63.6459	0.596635	216.876	0.296625	-0.0200722	0.543836	-0.352819	332.546	cis	CCN2	.	.	.	.	RP11-69I8.3	.	.	.	.	cg14182049|cg14623917|cg22260478|cg22843613|cg24684168	6	4	131948176	176683538
145	CD40:TIMP3	CD40	TIMP3	Tumor necrosis factor receptor superfamily member 5	Metalloproteinase inhibitor 3	22:33162831:C:T	rs5749504	SYN3	Tbio	22	33162831	32766845	C	T	0.726088	0.0434994	1.48261e-08	720.922	0.0370215	1876.96	2597.88	0.000781764	0.673962	-0.780746	135.246	0.308447	344.326	479.572	0.0122655	0.64451	-0.745683	.	.	.	.	-0.64843	1335.86	cis	TIMP3	SYN3	.	.	SUV420H1|TIMP3|TIMP3;Z98256.1	Metalloproteinase inhibitor 4|Multimerin-2|Protein C-ets-2	cg05260966|cg07972762|cg20476019|cg20904010|cg24080529|H3K4me1	20	22	46118278	32801705
146	MAP4K5:STAT5B	MAP4K5	STAT5B	Mitogen-activated protein kinase kinase kinase kinase 5	Signal transducer and activator of transcription 5B	14:50901768:G:A	rs17780143	MAP4K5	Tchem	14	50901768	50435050	G	A	0.0571615	0.0425545	3.01738e-08	718.882	151.629	0.132418	870.511	0.390063	-0.0049958	0.928588	122.704	32.7318	0.324976	155.436	0.405846	0.024262	0.889904	-0.376346	123.373	cis	MAP4K5	.	.	.	.	ATL1|MAP4K5|SAV1	Height|Leg fat percentage left|Leg fat percentage right|Mean corpuscular hemoglobin concentration|Mean platelet volume|Platelet count	3-methoxytyrosine/glycylvaline	CDKL1|NIN	.	cg09863266|cg21879272|ch.14.561430R|ch.14.569218R	14	17	50418501	42199177
147	DKK1:PDGFB	DKK1	PDGFB	Dickkopf-related protein 1	Platelet-derived growth factor subunit B	2:224880498:T:C	rs68066031	SERPINE2	Tbio	2	224880498	224015781	T	C	0.229536	0.0466473	1.24878e-09	718.425	6.14199	179.366	897.791	0.0403447	-0.232731	0.514831	96.4188	4.20244	17.0544	113.473	0.0782314	-0.167655	0.437415	.	.	.	.	0.227199	146.137	trans	-	SERPINE2	Fibroblast growth factor basic levels|Hepatocyte growth factor levels|Interleukin 2 levels|Interleukin 6 levels|Mean platelet volume|Platelet derived growth factor BB levels|Stem cell factor levels	10-undecenoate|10-undecenoate (11:1n1)	SERPINE2|SERPINE2;LOC100129171	Acidic leucine-rich nuclear phosphoprotein 32 family member B|C-C motif chemokine 13|Glia-derived nexin|Neurexophilin-1|Neutrophil-activating peptide 2|PDGF-BB|Platelet-derived growth factor subunit B|Synaptotagmin-11|Thromboxane-A synthase	cg00474696|cg01997884|cg02039815|cg03028786|cg08434186|cg11641595|cg15731772|cg16005559|cg16202600|cg23055236|cg23732729|cg25341674|cg26125244|H3K4me1	10	22	52314281	39223359
148	MAP4K5:TBCC	MAP4K5	TBCC	Mitogen-activated protein kinase kinase kinase kinase 5	Tubulin-specific chaperone C	14:50901768:G:A	rs17780143	MAP4K5	Tchem	14	50901768	50435050	G	A	0.0571615	0.049029	1.72149e-10	717.187	151.629	0.063028	868.815	0.390063	-0.00253482	0.916769	138.596	32.7318	0.224754	171.328	0.405846	0.0179255	0.917652	-0.376346	123.373	cis	MAP4K5	.	.	.	.	ATL1|MAP4K5|SAV1	Height|Leg fat percentage left|Leg fat percentage right|Mean corpuscular hemoglobin concentration|Mean platelet volume|Platelet count	3-methoxytyrosine/glycylvaline	CDKL1|NIN	.	cg09863266|cg21879272|ch.14.561430R|ch.14.569218R	14	6	50418501	42744498
149	DAG1:DBI	DAG1	DBI	Dystroglycan	Acyl-CoA-binding protein	2:120136467:T:G	rs72833212	.	.	2	120136467	119378891	T	G	0.20499	0.0424683	3.21695e-08	716.718	0.000350165	327.928	1044.65	8.55857e-06	0.328256	-0.578387	139.316	0.0921704	58.0171	197.333	-0.00487833	0.324242	-0.591295	.	.	.	.	-0.321167	262.557	cis	DBI	C2orf76|DBI	.	.	DBI|MARCO|STEAP3	.	cg00327263|cg06832677|cg06872331|cg07051721|cg08217910|cg10535845|cg11066750|cg12535642|cg13431009|cg13601855|cg19599165|cg19706534|cg23822655|cg25713625|cg25899024|H3K27ac|H3K4me1	3	2	49468703	119366924
150	IKBKG:TRIM5	IKBKG	TRIM5	NF-kappa-B essential modulator	Tripartite motif-containing protein 5	11:5689144:G:C	rs11821656	TRIM5	Tbio	11	5689144	5667914	G	C	0.140049	0.0753223	2.22045e-16	715.671	0.783458	417.23	1132.9	0.0137118	0.427075	-0.691666	145.666	0.613265	65.5536	211.22	-0.0243324	0.357371	-0.632504	.	.	.	.	-0.413679	332.299	cis	TRIM5	TRIM5	Mean platelet volume	.	CDK2|RBM45|TRIM22|TRIM34;TRIM6-TRIM34;TRIM6|TRIM5|TRIM6	.	cg00375457|cg03698359|cg14275946|cg15742496|cg16542322|cg19872996|cg24100168	X	11	154541199	5663195
151	MAP4K5:TXLNA	MAP4K5	TXLNA	Mitogen-activated protein kinase kinase kinase kinase 5	Alpha-taxilin	14:50901768:G:A	rs17780143	MAP4K5	Tchem	14	50901768	50435050	G	A	0.0571615	0.0594041	1.0214e-14	714.761	151.629	0.0348105	866.389	0.390063	0.00143474	0.911311	142.868	32.7318	0.0583738	175.6	0.405846	0.00532894	0.924779	-0.376346	123.373	cis	MAP4K5	.	.	.	.	ATL1|MAP4K5|SAV1	Height|Leg fat percentage left|Leg fat percentage right|Mean corpuscular hemoglobin concentration|Mean platelet volume|Platelet count	3-methoxytyrosine/glycylvaline	CDKL1|NIN	.	cg09863266|cg21879272|ch.14.561430R|ch.14.569218R	14	1	50418501	32179675
152	PMVK:PRTFDC1	PMVK	PRTFDC1	Phosphomevalonate kinase	Phosphoribosyltransferase domain-containing protein 1	10:25241502:C:T	rs143356584	PRTFDC1	Tbio	10	25241502	24952573	C	T	0.0136708	0.211276	2.22045e-16	713.887	0.166958	173.111	886.998	0.0124489	0.846452	-1.882	109.159	0.587991	33.1138	142.273	0.0873749	0.949228	-1.78776	.	.	.	.	-0.854461	153.688	cis	PRTFDC1	PRTFDC1	Otalgia and effusion of ear	.	PRTFDC1	.	.	1	10	154924740	24848614
153	CDKN2D:TBL1X	CDKN2D	TBL1X	Cyclin-dependent kinase 4 inhibitor D	F-box-like/WD repeat-containing protein TBL1X	3:56849749:T:C	rs1354034	ARHGEF3	Tbio	3	56849749	56815721	T	C	0.604741	-0.0553857	5.4623e-13	713.224	56.7517	63.3554	776.579	-0.111672	0.119267	-0.414871	146.971	15.0239	11.1925	161.995	-0.126649	0.109705	-0.419575	0.111131	48.1897	trans	-	-0.122253	57.3891	trans	-	ARHGEF3	Blood protein levels|Hematological traits Red blood cell count Hemoglobin concentration Hematocrit Mean corpuscular hemoglobin MCH concentration Mean corpuscular volume Platelet count and White blood cell count|High light scatter percentage of red cells|High light scatter reticulocyte count|Lymphocyte count|Lymphocyte counts|Lymphocyte percentage of white cells|Mean platelet volume|Mean platelet …	.	|AATF|ABCC3|ABCC4|ABI2|ABL1|ABLIM1|ABLIM3|ABR|AC005307.3|AC007879.2|AC007879.7|AC092171.4|AC092653.5|AC093415.2|AC102953.4|AC114752.3|AC147651.3|ACER3|ACO2|ACOT7|ACRBP|ACSBG1|ACSL5|ACTA2|ACTN1|ACTN4|ACTR1A|ACVR1|ADCK3|ADCY3|ADCY6|ADCY7|ADCY9|ADIPOR1|ADRA2A|AF127936.7|AFAP1|AFAP1L2|AGPAT1|AKNA|AL022344.7|ALG3|ALOX12|AMD1|AMICA1|ANAPC5|ANGPT1|ANKRD28|ANKRD9|ANO2|ANO6|ANXA5|AP001189.4|AP003068.23|AP…	Arylsulfatase K|beta-adrenergic receptor kinase 1|cGMP-inhibited 3,5-cyclic phosphodiesterase A|Dynein light chain roadblock-type 1|Epiregulin|Heat shock protein HSP 90-alpha/beta|Inosine-5-monophosphate dehydrogenase 1|Inosine-5-monophosphate dehydrogenase 2|Killer cell immunoglobulin-like receptor 2DL4|Methionine aminopeptidase 2|Platelet endothelial aggregation receptor 1|Protein disulfide-iso…	cg26311262	19	X	10566460	9463320
154	BST2:MME	BST2	MME	Bone marrow stromal antigen 2	Neprilysin	3:52852538:G:T	rs4687657	ITIH4	Tbio	3	52852538	52818522	G	T	0.259739	0.109252	2.22045e-16	708.362	0.304909	1464.62	2172.99	0.00526947	-0.599264	0.722765	155.136	0.721806	287.214	442.35	0.0226555	-0.598028	0.716486	.	.	.	.	0.583233	1104.95	trans	-	ITIH4|TMEM110|TMEM110-MUSTN1	Bipolar disorder|Bipolar disorder and schizophrenia|Body mass index|Comparative height size at age 10|Cross disorder|Forced vital capacity|Forced vital capacity, best measure|Hand grip strength left|Height|Height in females|Impedance of arm left|Impedance of arm right|Impedance of leg left|Impedance of leg right|Impedance of whole body|log eGFR creatinine in non diabetics|Nervous feelings|Schizop…	.	ABHD14B|GLT8D1|GLYCTK|GNL3|ITIH1|ITIH3|ITIH4|ITIH4;ITIH4-AS1;MUSTN1|ITIH4;MUSTN1|ITIH6|MUSTN1|NEK4|NT5DC2|NT5DC2;C3orf78|PBRM1|PPM1M|RFT1|RP11-168J18.6|RP5-1157M23.2|SERBP1P3|SFMBT1|SMIM4|SNORD19B;GNL3;GLT8D1|SPCS1|STAB1|STEAP2|TKT|TMEM110|TMEM110;TMEM110-MUSTN1|TMEM110;TMEM110-MUSTN1;LOC100132069|TWF2	AP-4 complex subunit mu-1|Arylamine N-acetyltransferase 1|Dipeptidase 2|Gap junction alpha-1 protein|Inter-alpha-trypsin inhibitor heavy chain H1|Janus kinase and microtubule-interacting protein 3|Normal mucosa of esophagus-specific gene 1 protein|Single Ig IL-1-related receptor|SUN domain-containing protein 3|Tyrosine-protein kinase JAK2|Uromodulin-like 1	cg00139496|cg03349057|cg03607117|cg05283597|cg05564831|cg05991220|cg06134964|cg07095346|cg07359306|cg07507251|cg08438690|cg09524078|cg10299061|cg10584271|cg10712668|cg10802521|cg10929387|cg11041457|cg11184109|cg11645453|cg13641778|cg14092988|cg14188712|cg15698299|cg16898425|cg17372223|cg17761990|cg17890764|cg18182844|cg18404041|cg18487916|cg18571112|cg18595196|cg18727075|cg18741586|cg20735041|cg2…	19	3	17402939	155024124
155	CLEC4D:CLEC6A	CLEC4D	CLEC6A	C-type lectin domain family 4 member D	C-type lectin domain family 6 member A	12:8606523:C:A	rs11045427	CLEC6A	Tbio	12	8606523	8453927	C	A	0.21455	0.110426	2.22045e-16	703.009	253.818	1404.58	2107.59	-0.28115	0.648996	-0.788873	132.96	44.8812	192.893	325.853	-0.23662	0.529405	-0.689022	.	.	.	.	-0.638362	1064.33	cis	CLEC6A	CLEC6A	.	.	|-|CLEC4D|CLEC4E|CLEC6A|LINC00937|OR7E140P|OR7E149P|RP11-561P12.5|RP11-90D4.2|RP11-90D4.2;RP11-266K4.12|RPS3AP43	Cas scaffolding protein family member 4|Zinc transporter 5	cg07313271|cg14909213|cg20661154|cg24537973|cg24679615|cg26934134|H3K27ac|H3K4me1|Percent-splice-in	12	12	8509475	8455962
156	MPHOSPH8:WASF1	MPHOSPH8	WASF1	M-phase phosphoprotein 8	Wiskott-Aldrich syndrome protein family member 1	6:110720209:A:G	rs1980532	DDO	Tchem	6	110720209	110399006	A	G	0.445232	0.095077	2.22045e-16	702.111	1.89881	398.468	1100.58	-0.0174187	0.295245	-0.482324	143.216	1.55493	68.6679	211.884	-0.0347844	0.273539	-0.471896	.	.	.	.	-0.286133	317.715	cis	WASF1	DDO	Creatinine in urine|Home area population density: Scotland large urban area|Mean platelet volume|Platelet count|Platelet distribution width	.	CTA-331P3.1|DDO|EIF4G3|SLC22A16|WASF1	.	cg00083206|cg00804078|cg00847453|cg01119278|cg01431340|cg02872426|cg06011067|cg06413398|cg07164639|cg07236939|cg07601386|cg11605355|cg12078872|cg13266496|cg14956327|cg16655765|cg17284119|cg17295389|cg17763467|cg19196401|cg19980771|cg20011134|cg20931973|cg22607760|cg22857567|cg23021340|cg23891903|cg24671760|cg25146017|H3K4me1	13	6	19633659	110099819
157	FABP2:RBP2	FABP2	RBP2	Fatty acid-binding protein, intestinal	Retinol-binding protein 2	4:120280617:C:T	rs17009129	KLHL2P1	.	4	120280617	119359462	C	T	0.325231	0.639839	2.22045e-16	701.268	212.154	0.476083	913.421	0.223954	0.00696529	0.465789	126.486	31.3919	0.00949743	157.878	0.187578	-0.000427511	0.419524	-0.213538	161.247	cis	FABP2	.	.	.	.	C4orf3|FABP2|KLHL2P1	Coronary artery disease	.	C4orf3|ENST00000296496|FABP2|KLHL2P1|LOC100128460|LOC100133177|LOC349114|LOC388312|LOC399744|LOC441124|LOC729021|LOC729218|LOC729660|LOC730235|PDE5A|PDE5A;RP11-33B1.1|RP11-33B1.1|RP11-33B1.2|RP11-33B1.4|RP11-384K6.6|SEC24D|tcag7.907|USP53|ZNF408	.	cg03486689|cg05104897|cg06570843|cg08957091|cg09307838|cg13609457|cg14736911|cg16056087|cg18483704|cg21011794|cg21123740|cg24375607|cg25118631|cg25214090|cg25517755|cg26073856|cg26975461|H3K27ac|H3K4me1|Percent-splice-in	4	3	119317250	139452884
158	S100A11:SERPINB8	S100A11	SERPINB8	Protein S100-A11	Serpin B8	18:61654463:A:G	rs3826616	SERPINB8	Tbio	18	61654463	63987229	A	G	0.581177	0.0512114	2.57765e-11	693.03	1.14926	2960.36	3653.39	0.012476	0.740564	-0.824269	80.9556	0.809122	623.253	704.208	0.0215448	0.741006	-0.796846	.	.	.	.	-0.721403	2037.13	cis	SERPINB8	SERPINB8	.	.	.	.	.	1	18	152032506	63970029
159	CCL3:CCL4	CCL3	CCL4	C-C motif chemokine 3	C-C motif chemokine 4	17:34410091:A:C	rs1634486	CCL3-AS1	.	17	34410091	36082734	A	C	0.22335	0.37253	2.22045e-16	691.418	621.592	118.625	1313.01	-0.412424	0.187843	-0.61886	109.932	141.393	15.6643	251.325	-0.473706	0.159577	-0.649378	0.420339	523.418	cis	CCL3	.	.	.	.	AC069363.1|CCL3|CCL4	.	.	AC069363.1|CCL23|CCL3|CCL4|CCL4L1|CCL4L2|CCL4L2;CCL4L1;CCL4|CTB-91J4.1	Adipocyte plasma membrane-associated protein|C-C motif chemokine 3|C-C motif chemokine 4	cg17191872|cg24656005|H3K27ac|H3K4me1	17	17	36088256	36103827
160	NUCB2:P4HB	NUCB2	P4HB	Nucleobindin-2	Protein disulfide-isomerase	11:17305650:T:C	rs214068	NUCB2	Tbio	11	17305650	17284103	T	C	0.576312	0.0419952	4.56292e-08	689.407	833.191	0.844301	1522.6	0.416014	-0.0101859	0.561536	131.08	127.46	1.44474	258.54	0.365608	-0.0328141	0.517187	-0.403752	638.23	cis	NUCB2	.	.	.	.	NUCB2	Comparative height size at age 10|Height	.	DKFZp686O24166|KCNJ11|NCR3LG1|NUCB2|OR7E14P|PIK3C2A|SNORD14;RPS13P2|SNORD14A	C-C motif chemokine 25|Myeloperoxidase	cg01153817|cg01251548|cg03864215|cg05287481|cg08548044|cg09575421|cg10258385|cg15432903|cg17955093|cg19395798|cg21972837|cg26906217|H3K4me1|Percent-splice-in	11	17	17208153	81843159
161	SNAP23:TBL1X	SNAP23	TBL1X	Synaptosomal-associated protein 23	F-box-like/WD repeat-containing protein TBL1X	3:56849749:T:C	rs1354034	ARHGEF3	Tbio	3	56849749	56815721	T	C	0.604144	-0.0790735	2.22045e-16	686.295	57.456	63.3554	749.65	-0.11202	0.119267	-0.407885	121.897	12.9574	11.1925	134.854	-0.116787	0.109705	-0.386169	0.110953	48.525	trans	-	-0.122253	57.3891	trans	-	ARHGEF3	Blood protein levels|Hematological traits Red blood cell count Hemoglobin concentration Hematocrit Mean corpuscular hemoglobin MCH concentration Mean corpuscular volume Platelet count and White blood cell count|High light scatter percentage of red cells|High light scatter reticulocyte count|Lymphocyte count|Lymphocyte counts|Lymphocyte percentage of white cells|Mean platelet volume|Mean platelet …	.	|AATF|ABCC3|ABCC4|ABI2|ABL1|ABLIM1|ABLIM3|ABR|AC005307.3|AC007879.2|AC007879.7|AC092171.4|AC092653.5|AC093415.2|AC102953.4|AC114752.3|AC147651.3|ACER3|ACO2|ACOT7|ACRBP|ACSBG1|ACSL5|ACTA2|ACTN1|ACTN4|ACTR1A|ACVR1|ADCK3|ADCY3|ADCY6|ADCY7|ADCY9|ADIPOR1|ADRA2A|AF127936.7|AFAP1|AFAP1L2|AGPAT1|AKNA|AL022344.7|ALG3|ALOX12|AMD1|AMICA1|ANAPC5|ANGPT1|ANKRD28|ANKRD9|ANO2|ANO6|ANXA5|AP001189.4|AP003068.23|AP…	Arylsulfatase K|beta-adrenergic receptor kinase 1|cGMP-inhibited 3,5-cyclic phosphodiesterase A|Dynein light chain roadblock-type 1|Epiregulin|Heat shock protein HSP 90-alpha/beta|Inosine-5-monophosphate dehydrogenase 1|Inosine-5-monophosphate dehydrogenase 2|Killer cell immunoglobulin-like receptor 2DL4|Methionine aminopeptidase 2|Platelet endothelial aggregation receptor 1|Protein disulfide-iso…	cg26311262	15	X	42491233	9463320
162	EFNA4:HNMT	EFNA4	HNMT	Ephrin-A4	Histamine N-methyltransferase	2:138759649:C:T	rs11558538	HNMT	Tchem	2	138759649	138002079	C	T	0.108268	0.0597891	6.66134e-15	678.937	0.939933	2859.92	3538.86	0.0168334	1.13332	-1.27213	97.7553	0.0582292	449.985	547.74	-0.0041608	1.14404	-1.28565	.	.	.	.	-1.11276	1962.47	cis	HNMT	HNMT	.	.	HNMT	.	cg24718773|H3K27ac|H3K4me1	1	2	155063737	137964020
163	LTBR:SIRPB1	LTBR	SIRPB1	Tumor necrosis factor receptor superfamily member 3	Signal-regulatory protein beta-1	20:1597175:C:A	rs79462675	SIRPB1	Tbio	20	1597175	1616529	C	A	0.131658	0.0564166	2.01617e-13	678.864	1.7349	2277.03	2955.89	0.0233938	0.956423	-1.08865	131.358	0.161523	422.33	553.689	-0.00903907	0.978018	-1.12336	.	.	.	.	-0.945733	1653.59	cis	SIRPB1	RP4-576H24.2|RP4-576H24.4|SIRPB1|SIRPD|SIRPG	Mean platelet volume|Platelet distribution width|Plateletcrit	.	FKBP1A|NSFL1C|RP11-77C3.3|RP4-576H24.2|SIRPB1|SIRPB1;LOC100653231;LOC100653194|SIRPB1;RP4-576H24.4|SIRPB2|SIRPD|SNPH	Signal-regulatory protein beta-1	cg00228984|cg00572387|cg00911370|cg02198625|cg03726785|cg08617346|cg09577651|cg10131232|cg11295724|cg13408605|cg25799433|cg26404172|cg27365103|cg27426930|H3K27ac|H3K4me1|Percent-splice-in	12	20	6375045	1561385
164	CPA1:CPB1	CPA1	CPB1	Carboxypeptidase A1	Carboxypeptidase B	7:130019491:T:C	rs13226219	CPA1	Tchem	7	130019491	130379650	T	C	0.128768	0.571999	2.22045e-16	670.722	144.905	0.244327	815.627	-0.261055	0.00578931	-0.612371	109.319	26.7277	0.0355278	136.047	-0.255839	-0.00230262	-0.581066	0.251989	117.847	cis	CPA1	.	.	.	.	CPA1|CPA5	.	.	COPG2|CPA5	Carboxypeptidase A4	cg03219611|cg03229158|cg03407945|cg04743876|cg07875069|cg11063110|cg11632592|cg15691775|cg16479474|cg19690404|cg25510753|cg25718383	7	3	130380339	148791102
165	NID1:TIMP3	NID1	TIMP3	Nidogen-1	Metalloproteinase inhibitor 3	22:33162831:C:T	rs5749504	SYN3	Tbio	22	33162831	32766845	C	T	0.726088	0.0477246	5.15584e-10	665.897	0.236687	1876.96	2542.86	0.00413311	0.673962	-0.773147	117.075	1.11102	344.326	461.4	0.031124	0.64451	-0.717329	.	.	.	.	-0.64843	1335.86	cis	TIMP3	SYN3	.	.	SUV420H1|TIMP3|TIMP3;Z98256.1	Metalloproteinase inhibitor 4|Multimerin-2|Protein C-ets-2	cg05260966|cg07972762|cg20476019|cg20904010|cg24080529|H3K4me1	1	22	235975830	32801705
166	FKBP5:MAP4K5	FKBP5	MAP4K5	Peptidyl-prolyl cis-trans isomerase FKBP5	Mitogen-activated protein kinase kinase kinase kinase 5	6:35688619:T:C	rs2817032	FKBP5	Tchem	6	35688619	35720842	T	C	0.286924	0.0691292	2.22045e-16	664.209	180.348	0.0762557	844.557	-0.218277	-0.00155611	-0.46587	158.738	28.3291	1.2663	187.067	-0.193727	0.0336127	-0.495903	0.211231	144.964	cis	FKBP5	.	.	.	.	ARMC12|FKBP5	Body fat percentage|Leg fat percentage left|Trunk fat percentage	.	ARMC12|SLC26A8|SRPK1|TULP1|UHRF1BP1	.	cg00052684|cg00116315|cg00130530|cg01668653|cg01820273|cg02569698|cg03566752|cg06087101|cg07061368|cg07883662|cg08129761|cg08237138|cg08485158|cg08915438|cg09009770|cg12781405|cg12827262|cg16052510|cg17030679|cg18357736|cg18596689|cg19014730|cg19226017|cg20288331|cg20813374|cg22211300|cg22548485|cg23873288|cg24281267|cg25665429|cg25665636|cg26823505|cg26932614|cg27532732	6	14	35573585	50418501
167	PPP1R2:TBL1X	PPP1R2	TBL1X	Protein phosphatase inhibitor 2	F-box-like/WD repeat-containing protein TBL1X	3:56849749:T:C	rs1354034	ARHGEF3	Tbio	3	56849749	56815721	T	C	0.604144	-0.0490833	1.6436e-10	663.133	27.0177	63.3554	726.489	-0.0761559	0.119267	-0.402058	127.72	8.02018	11.1925	138.912	-0.0908311	0.109705	-0.397181	0.078589	24.8789	trans	-	-0.122253	57.3891	trans	-	ARHGEF3	Blood protein levels|Hematological traits Red blood cell count Hemoglobin concentration Hematocrit Mean corpuscular hemoglobin MCH concentration Mean corpuscular volume Platelet count and White blood cell count|High light scatter percentage of red cells|High light scatter reticulocyte count|Lymphocyte count|Lymphocyte counts|Lymphocyte percentage of white cells|Mean platelet volume|Mean platelet …	.	|AATF|ABCC3|ABCC4|ABI2|ABL1|ABLIM1|ABLIM3|ABR|AC005307.3|AC007879.2|AC007879.7|AC092171.4|AC092653.5|AC093415.2|AC102953.4|AC114752.3|AC147651.3|ACER3|ACO2|ACOT7|ACRBP|ACSBG1|ACSL5|ACTA2|ACTN1|ACTN4|ACTR1A|ACVR1|ADCK3|ADCY3|ADCY6|ADCY7|ADCY9|ADIPOR1|ADRA2A|AF127936.7|AFAP1|AFAP1L2|AGPAT1|AKNA|AL022344.7|ALG3|ALOX12|AMD1|AMICA1|ANAPC5|ANGPT1|ANKRD28|ANKRD9|ANO2|ANO6|ANXA5|AP001189.4|AP003068.23|AP…	Arylsulfatase K|beta-adrenergic receptor kinase 1|cGMP-inhibited 3,5-cyclic phosphodiesterase A|Dynein light chain roadblock-type 1|Epiregulin|Heat shock protein HSP 90-alpha/beta|Inosine-5-monophosphate dehydrogenase 1|Inosine-5-monophosphate dehydrogenase 2|Killer cell immunoglobulin-like receptor 2DL4|Methionine aminopeptidase 2|Platelet endothelial aggregation receptor 1|Protein disulfide-iso…	cg26311262	3	X	195514428	9463320
168	CEP85:ZBTB16	CEP85	ZBTB16	Centrosomal protein of 85 kDa	Zinc finger and BTB domain-containing protein 16	11:113953622:G:A	rs73000929	ZBTB16	Tbio	11	113953622	114082900	G	A	0.0371232	0.0653825	2.22045e-16	661.309	0.206776	503.409	1164.72	-0.00903067	-0.864605	1.2972	74.0342	0.0291957	61.0768	135.111	-0.00438618	-0.8865	1.30844	.	.	.	.	0.851785	419.288	cis	ZBTB16	ZBTB16	Mean platelet volume|Platelet count|Plateletcrit	.	KLHL29|MSRB3	C-C motif chemokine 28	.	1	11	26234200	114059041
169	PLA2G4A:TBL1X	PLA2G4A	TBL1X	Cytosolic phospholipase A2	F-box-like/WD repeat-containing protein TBL1X	3:56849749:T:C	rs1354034	ARHGEF3	Tbio	3	56849749	56815721	T	C	0.604305	0.0423889	3.41224e-08	660.245	19.8856	63.3554	723.601	-0.0648455	0.119267	-0.401947	129.99	5.80476	11.1925	141.182	-0.0758529	0.109705	-0.400672	0.0623772	15.9667	trans	-	-0.122253	57.3891	trans	-	ARHGEF3	Blood protein levels|Hematological traits Red blood cell count Hemoglobin concentration Hematocrit Mean corpuscular hemoglobin MCH concentration Mean corpuscular volume Platelet count and White blood cell count|High light scatter percentage of red cells|High light scatter reticulocyte count|Lymphocyte count|Lymphocyte counts|Lymphocyte percentage of white cells|Mean platelet volume|Mean platelet …	.	|AATF|ABCC3|ABCC4|ABI2|ABL1|ABLIM1|ABLIM3|ABR|AC005307.3|AC007879.2|AC007879.7|AC092171.4|AC092653.5|AC093415.2|AC102953.4|AC114752.3|AC147651.3|ACER3|ACO2|ACOT7|ACRBP|ACSBG1|ACSL5|ACTA2|ACTN1|ACTN4|ACTR1A|ACVR1|ADCK3|ADCY3|ADCY6|ADCY7|ADCY9|ADIPOR1|ADRA2A|AF127936.7|AFAP1|AFAP1L2|AGPAT1|AKNA|AL022344.7|ALG3|ALOX12|AMD1|AMICA1|ANAPC5|ANGPT1|ANKRD28|ANKRD9|ANO2|ANO6|ANXA5|AP001189.4|AP003068.23|AP…	Arylsulfatase K|beta-adrenergic receptor kinase 1|cGMP-inhibited 3,5-cyclic phosphodiesterase A|Dynein light chain roadblock-type 1|Epiregulin|Heat shock protein HSP 90-alpha/beta|Inosine-5-monophosphate dehydrogenase 1|Inosine-5-monophosphate dehydrogenase 2|Killer cell immunoglobulin-like receptor 2DL4|Methionine aminopeptidase 2|Platelet endothelial aggregation receptor 1|Protein disulfide-iso…	cg26311262	1	X	186828949	9463320
170	SRPK2:TRIM5	SRPK2	TRIM5	SRSF protein kinase 2	Tripartite motif-containing protein 5	11:5689144:G:C	rs11821656	TRIM5	Tbio	11	5689144	5667914	G	C	0.140049	0.0549974	7.91367e-13	659.345	0.686546	417.23	1076.57	0.0124831	0.427075	-0.674916	122.936	0.538868	65.5536	188.489	-0.0221115	0.357371	-0.600915	.	.	.	.	-0.413679	332.299	cis	TRIM5	TRIM5	Mean platelet volume	.	CDK2|RBM45|TRIM22|TRIM34;TRIM6-TRIM34;TRIM6|TRIM5|TRIM6	.	cg00375457|cg03698359|cg14275946|cg15742496|cg16542322|cg19872996|cg24100168	7	11	105110704	5663195
171	GP2:SELE	GP2	SELE	Pancreatic secretory granule membrane major glycoprotein GP2	E-selectin	9:136149229:T:C	rs505922	ABO	Tbio	9	136149229	133273813	T	C	0.316193	-0.0629915	2.22045e-16	658.086	1392.61	1759.36	2417.44	-0.558884	0.617878	-0.735384	169.939	283.242	309.944	479.883	-0.543268	0.561627	-0.709622	0.553258	1090.77	trans	-	.	.	.	.	ABO	ABO system O blood type|Activated partial thromboplastin time|Alkaline phosphatase|Arm fat percentage left|Arm fat percentage right|Arm fat-free mass left|Arm fat-free mass right|Arm predicted mass left|Arm predicted mass right|Basophil count|Blood clot in the leg|Blood clot in the lung|Blood protein levels|Cardiovascular diseases|Circulating galectin 3 levels|Clinical laboratory measurements|Cor…	512.2 579|765.4 568|ADpSGEGDFXAEGGGVR*|ADpSGEGDFXAEGGGVR*/ADSGEGDFXAEGGGVR*AEGGGVR*|ADSGEGDFXAEGGGVR*|Concentration of very small VLDL particles|Glycine|Phospholipids in very small VLDL|Serum metabolite (mass spec peak: 512.2 m/z)|Serum metabolite (mass spec peak: 765.4 m/z)|Serum ratio of (ADpSGEGDFXAEGGGVR)/(ADSGEGDFXAEGGGVR)|Total cholesterol in IDL|Total lipids in IDL|Total lipids in very sma…	ABO|GBGT1|GBGT1;RALGDS|H19|MED22|MED22;RP11-244N20.7|OBP2B|PGD|PNMA5|SCRN1|SURF6|TCF4	Adhesion G protein-coupled receptor F5|Basal Cell Adhesion Molecule|Beta-1,4-galactosyltransferase 1|C-C motif chemokine 25|C-C motif chemokine 28|C-C motif chemokine 5|C1GALT1-specific chaperone 1|Cadherin-1|Cadherin-5|Carbohydrate sulfotransferase 11|Carbohydrate sulfotransferase 15|Cathepsin S|CD209 antigen|Chloride intracellular channel protein 5|Coagulation Factor VIII|D-glucuronyl C5-epimer…	cg00115654|cg00878953|cg01605984|cg03474926|cg04674581|cg04703696|cg06818865|cg06821107|cg07241568|cg11879188|cg12020464|cg13040392|cg13506600|cg13531387|cg13568213|cg13620499|cg13660174|cg13683939|cg13850847|cg13892928|cg13912631|cg13947653|cg13952840|cg13963044|cg13966005|cg13980863|cg14271713|cg14296235|cg14341968|cg14440550|cg14442518|cg14600041|cg14653977|cg14802951|cg18089000|cg18718102|cg2…	16	1	20309574	169722640
172	CA5A:GRPEL1	CA5A	GRPEL1	Carbonic anhydrase 5A, mitochondrial	GrpE protein homolog 1, mitochondrial	16:87927222:T:C	rs55870502	CA5A	Tclin	16	87927222	87893616	T	C	0.193339	0.0515396	1.92402e-11	657.655	2387.76	0.190125	3045.42	-0.837468	0.00401013	-0.950174	117.076	435.479	0.267095	552.555	-0.751779	-0.0111949	-0.856155	0.808682	1648.21	cis	CA5A	.	.	.	.	CA5A|SLC7A5	Basophil count|Basophil percentage of granulocytes|Basophil percentage of white cells	.	CA5A|SLC7A5	.	cg01444579|cg01829163|cg02057598|cg02435043|cg03408354|cg03571445|cg03834411|cg04341544|cg06508867|cg07033736|cg07882302|cg08710629|cg09366379|cg09610891|cg09618385|cg10169763|cg10478237|cg26611563|cg26658743|cg26764761|H3K27ac|H3K4me1	16	4	87881546	7058895
173	SELP:VSIR	SELP	VSIR	P-selectin	V-type immunoglobulin domain-containing suppressor of T-cell activation	10:73528898:T:C	rs10999992	CDH23	Tbio	10	73528898	71769141	T	C	0.146723	0.0642001	2.22045e-16	656.109	0.778932	478.198	1134.31	-0.0133501	-0.448859	0.683206	116.007	0.626608	101.178	217.186	-0.0261966	-0.47143	0.693302	.	.	.	.	0.434051	372.63	cis	VSIR	CDH23	.	.	APOBEC3A|C10orf105|C10orf54|CDH23|CDH23;C10orf105|CDH23;PSAP|PSAP	Complement C1q tumor necrosis factor-related protein 1|Granulins|Leukocyte immunoglobulin-like receptor subfamily B member 4|Platelet receptor Gi24	cg00244894|cg00613914|cg01245393|cg05864024|cg07676145|cg08293528|cg11633461|cg13740185|cg14916175|cg17485681|cg17641566|cg19407453|cg23119049|cg23282441|cg23983208|cg24499627	1	10	169588849	71747556
174	SAMD9L:SRPK2	SAMD9L	SRPK2	Sterile alpha motif domain-containing protein 9-like	SRSF protein kinase 2	7:92777091:A:C	rs17165120	SAMD9L	Tbio	7	92777091	93147778	A	C	0.0692431	0.0516499	1.74323e-11	655.879	404.187	0.411254	1060.07	0.580628	0.0117647	0.924494	75.9062	41.3242	0.218176	117.23	0.382503	-0.0147248	0.647729	-0.561701	328.368	cis	SAMD9L	.	.	.	.	SAMD9L	.	.	CCDC132|SAMD9L	.	cg04992673|cg09317502|cg16454099	7	7	93130056	105110704
175	CLEC1A:CLEC7A	CLEC1A	CLEC7A	C-type lectin domain family 1 member A	C-type lectin domain family 7 member A	12:10230460:C:T	rs7961483	CLEC1A	Tbio	12	10230460	10077861	C	T	0.620275	-0.10048	2.22045e-16	653.018	416.375	416.517	1069.54	0.303205	-0.300048	0.484266	82.7436	78.0271	57.3126	160.771	0.30698	-0.259004	0.438028	-0.314049	391.85	cis	CLEC1A	.	.	.	.	CLEC1A	.	.	AC091814.2|CLEC12A|CLEC12B|CLEC1A|CLEC7A|CLEC9A	.	cg01313732|cg04314261|cg13354523|cg15722751|cg18924562|cg19540943|cg21813063|cg23325997|cg23930328|H3K27ac	12	12	10069554	10116777
176	MAVS:ZBTB16	MAVS	ZBTB16	Mitochondrial antiviral-signaling protein	Zinc finger and BTB domain-containing protein 16	11:113953622:G:A	rs73000929	ZBTB16	Tbio	11	113953622	114082900	G	A	0.0371232	0.0605855	3.10862e-15	652.646	0.0818837	503.409	1156.06	0.00397536	-0.864605	1.28171	61.6002	0.0623316	61.0768	122.677	-0.00908197	-0.8865	1.23921	.	.	.	.	0.851785	419.288	cis	ZBTB16	ZBTB16	Mean platelet volume|Platelet count|Plateletcrit	.	KLHL29|MSRB3	C-C motif chemokine 28	.	20	11	3846799	114059041
177	GFRA3:TMPRSS5	GFRA3	TMPRSS5	GDNF family receptor alpha-3	Transmembrane protease serine 5	11:113561421:A:C	rs7114195	TMPRSS5	Tbio	11	113561421	113690699	A	C	0.638875	0.255106	2.22045e-16	652.455	0.00246153	3266.35	3918.81	-4.92579e-05	-0.794777	0.871934	95.9715	0.0082576	571.448	667.419	-0.000394121	-0.792077	0.846131	.	.	.	.	0.781967	2290.49	cis	TMPRSS5	ATF4P4|CLDN25|MTRF1LP1|TMPRSS5|ZW10	.	.	ATF4P4|DRD2|LRRC37A13P|TMPRSS5|USP28|ZW10	G0/G1 switch protein 2	cg02121547|cg06424065|cg12961889|cg18231614|cg18517222|cg18964454|cg23033870	5	11	138252380	113687547
178	NUB1:SAMD9L	NUB1	SAMD9L	NEDD8 ultimate buster 1	Sterile alpha motif domain-containing protein 9-like	7:151038887:C:T	rs113920358	NUB1	Tbio	7	151038887	151341801	C	T	0.12907	0.0590206	1.5099e-14	650.077	134.335	0.661381	784.411	0.262587	-0.0131217	0.625183	80.853	19.4845	0.032109	100.338	0.251371	0.00243391	0.571879	-0.26579	119.558	cis	NUB1	.	.	.	.	NUB1	.	.	NUB1|NUB1;WDR86|WDR86	.	cg02891728|cg03480605|cg03826252|cg07303435|cg09941367|cg11350520|cg19553910|cg26438167	7	7	151341772	93130056
179	MPI:TACC3	MPI	TACC3	Mannose-6-phosphate isomerase	Transforming acidic coiled-coil-containing protein 3	4:1741533:CCGTCCCCATCCCCCTCGCCATCCT:C	rs745543985	TACC3	Tbio	4	1741533	1739806	CCGTCCCCATCCCCCTCGCCATCCT	C	0.467518	0.0604041	3.55271e-15	649.751	0.181894	207.128	856.879	0.00305231	-0.211149	0.42156	127.343	0.0957342	46.2118	173.554	-0.00387	-0.221214	0.427799	.	.	.	.	0.20593	167.587	cis	TACC3	TACC3	.	.	FAM53A|FGFR3|SLBP|TACC3|TMEM129	.	.	15	4	74890005	1712858
180	CLEC4G:KDR	CLEC4G	KDR	C-type lectin domain family 4 member G	Vascular endothelial growth factor receptor 2	9:136149229:T:C	rs505922	ABO	Tbio	9	136149229	133273813	T	C	0.316585	0.0689063	2.22045e-16	649.111	377.426	381.513	1030.62	-0.300254	0.302434	-0.492538	109.459	85.8614	56.0588	195.32	-0.308968	0.250065	-0.466827	0.29095	304.156	trans	-	.	.	.	.	ABO	ABO system O blood type|Activated partial thromboplastin time|Alkaline phosphatase|Arm fat percentage left|Arm fat percentage right|Arm fat-free mass left|Arm fat-free mass right|Arm predicted mass left|Arm predicted mass right|Basophil count|Blood clot in the leg|Blood clot in the lung|Blood protein levels|Cardiovascular diseases|Circulating galectin 3 levels|Clinical laboratory measurements|Cor…	512.2 579|765.4 568|ADpSGEGDFXAEGGGVR*|ADpSGEGDFXAEGGGVR*/ADSGEGDFXAEGGGVR*AEGGGVR*|ADSGEGDFXAEGGGVR*|Concentration of very small VLDL particles|Glycine|Phospholipids in very small VLDL|Serum metabolite (mass spec peak: 512.2 m/z)|Serum metabolite (mass spec peak: 765.4 m/z)|Serum ratio of (ADpSGEGDFXAEGGGVR)/(ADSGEGDFXAEGGGVR)|Total cholesterol in IDL|Total lipids in IDL|Total lipids in very sma…	ABO|GBGT1|GBGT1;RALGDS|H19|MED22|MED22;RP11-244N20.7|OBP2B|PGD|PNMA5|SCRN1|SURF6|TCF4	Adhesion G protein-coupled receptor F5|Basal Cell Adhesion Molecule|Beta-1,4-galactosyltransferase 1|C-C motif chemokine 25|C-C motif chemokine 28|C-C motif chemokine 5|C1GALT1-specific chaperone 1|Cadherin-1|Cadherin-5|Carbohydrate sulfotransferase 11|Carbohydrate sulfotransferase 15|Cathepsin S|CD209 antigen|Chloride intracellular channel protein 5|Coagulation Factor VIII|D-glucuronyl C5-epimer…	cg00115654|cg00878953|cg01605984|cg03474926|cg04674581|cg04703696|cg06818865|cg06821107|cg07241568|cg11879188|cg12020464|cg13040392|cg13506600|cg13531387|cg13568213|cg13620499|cg13660174|cg13683939|cg13850847|cg13892928|cg13912631|cg13947653|cg13952840|cg13963044|cg13966005|cg13980863|cg14271713|cg14296235|cg14341968|cg14440550|cg14442518|cg14600041|cg14653977|cg14802951|cg18089000|cg18718102|cg2…	19	4	7728957	55078481
181	MAP2K6:PRTFDC1	MAP2K6	PRTFDC1	Dual specificity mitogen-activated protein kinase kinase 6	Phosphoribosyltransferase domain-containing protein 1	10:25241502:C:T	rs143356584	PRTFDC1	Tbio	10	25241502	24952573	C	T	0.0136708	0.0503253	5.62626e-11	648.812	0.102372	173.111	821.923	-0.00793783	0.846452	-1.83173	91.1983	0.194278	33.1138	124.312	-0.0355131	0.949228	-1.85712	.	.	.	.	-0.854461	153.688	cis	PRTFDC1	PRTFDC1	Otalgia and effusion of ear	.	PRTFDC1	.	.	17	10	69414697	24848614
182	CPXM1:SPARC	CPXM1	SPARC	Probable carboxypeptidase X1	SPARC	20:2782015:T:C	rs215545	CPXM1	Tbio	20	2782015	2801369	T	C	0.764666	0.0545782	1.17773e-12	648.36	474.945	0.0740007	1123.31	-0.371063	0.00159414	-0.55921	144.18	107.091	0.0580744	251.27	-0.38474	-0.00276973	-0.575594	0.362987	380.871	cis	CPXM1	.	.	.	.	CPXM1	.	.	CPXM1|PTPRA|PTPRA;VPS16|VPS16	Probable carboxypeptidase X1|Tumor necrosis factor receptor superfamily member 19L|TYMS opposite strand protein|Uncharacterized protein C1orf226	cg04068601|cg04405075|cg04611203|cg05071493|cg06365303|cg07549715|cg08436467|cg09311683|cg09915983|cg10850080|cg14959908|cg15114440|cg18157896|cg21828173|cg22071067|cg23001725|cg26060255|cg26445608|cg27423323	20	5	2794074	151661096
183	FUT8:RSPO1	FUT8	RSPO1	Alpha-(1,6)-fucosyltransferase	R-spondin-1	14:65796846:G:C	rs2127870	MIR4708	.	14	65796846	65330128	G	C	0.795118	0.0441269	9.17318e-09	647.826	2985.41	0.518723	3633.24	0.929811	0.00867951	1.00431	101.278	630.08	0.385652	731.358	0.862386	0.0141723	0.879877	-0.911775	2074.65	cis	FUT8	.	.	.	.	CTD-2509G16.5|MIR4708	Platelet count|Plateletcrit	.	CTD-2509G16.2|FNTB|FUT8|RUNDC3A	Advanced glycosylation end product-specific receptor, soluble|Alpha-(1,6)-fucosyltransferase|Oxidoreductase HTATIP2|Tumor necrosis factor ligand superfamily member 12	cg10998611|cg15999311	14	1	65410592	37611350
184	CD6:EZR	CD6	EZR	T-cell differentiation antigen CD6	Ezrin	11:60776209:C:T	rs11230563	CD6	Tbio	11	60776209	61008737	C	T	0.347375	0.070113	2.22045e-16	646.706	3605.57	1.9744	4252.28	0.826541	0.0182188	0.881743	99.5891	671.832	1.33167	771.422	0.792696	0.0312111	0.81359	-0.806643	2458.6	cis	CD6	.	.	.	.	CD6	Crohns disease|Inflammatory bowel disease|Ulcerative colitis	.	CD6|PRPF19|SLC15A3|TMEM109	.	cg00299736|cg01877352|cg02713832|cg03506372|cg04046629|cg08354187|cg10158843|cg10981907|cg13168012|cg13520651|cg14130459|cg15840079|cg19307003|cg21992250|cg24674703|cg25395188|cg27098804|Percent-splice-in	11	6	60971680	158765741
185	PARK7:PEBP1	PARK7	PEBP1	Parkinson disease protein 7	Phosphatidylethanolamine-binding protein 1	1:8022197:G:T	rs3766606	PARK7	Tbio	1	8022197	7962137	G	T	0.173657	0.186153	2.22045e-16	645.152	124.609	0.703757	769.761	-0.213835	-0.0115804	-0.52462	74.4384	22.0755	0.99233	96.5139	-0.197271	-0.0327703	-0.411587	0.206731	100.727	cis	PARK7	.	.	.	.	ERRFI1|PARK7|RP11-431K24.1|TNFRSF9	Arm fat-free mass left|Arm fat-free mass right|Arm predicted mass left|Arm predicted mass right|Basal metabolic rate|Colitis ulcerative|Crohns disease|Height|Inflammatory bowel disease|Leg predicted mass right|Number of operations|Sitting height|Trunk fat-free mass|Trunk predicted mass|Ulcerative colitis|Whole body fat-free mass|Whole body water mass	Threonate	CAMTA1|ERRFI1|PARK7|PER3|PER3;RP3-467L1.4|PER3;UTS2|RP3-467L1.4|TNFRSF9|UTS2|UTS2;PER3|VAMP3	.	cg00020474|cg00042356|cg00425885|cg01514075|cg02737782|cg03335216|cg04492086|cg04725166|cg05270224|cg05803631|cg06956444|cg08926642|cg09168692|cg09938876|cg10227331|cg10385390|cg10500283|cg11426075|cg11518359|cg12072178|cg12606891|cg12809925|cg13808198|cg14278614|cg17328665|cg17724687|cg18376288|cg19560758|cg20625138|cg21294301|cg21419617|cg21814278|cg22229039|cg22507406|cg22678073|cg23631229|cg2…	1	12	7954291	118136124
186	PDGFB:VEGFC	PDGFB	VEGFC	Platelet-derived growth factor subunit B	Vascular endothelial growth factor C	2:224880498:T:C	rs68066031	SERPINE2	Tbio	2	224880498	224015781	T	C	0.229536	0.0660142	2.22045e-16	644.316	179.366	8.91645	823.682	-0.232731	0.0496438	-0.494005	80.4147	17.0544	3.80176	97.4691	-0.167655	0.0738819	-0.412081	0.227199	146.137	trans	-	.	.	.	.	SERPINE2	Fibroblast growth factor basic levels|Hepatocyte growth factor levels|Interleukin 2 levels|Interleukin 6 levels|Mean platelet volume|Platelet derived growth factor BB levels|Stem cell factor levels	10-undecenoate|10-undecenoate (11:1n1)	SERPINE2|SERPINE2;LOC100129171	Acidic leucine-rich nuclear phosphoprotein 32 family member B|C-C motif chemokine 13|Glia-derived nexin|Neurexophilin-1|Neutrophil-activating peptide 2|PDGF-BB|Platelet-derived growth factor subunit B|Synaptotagmin-11|Thromboxane-A synthase	cg00474696|cg01997884|cg02039815|cg03028786|cg08434186|cg11641595|cg15731772|cg16005559|cg16202600|cg23055236|cg23732729|cg25341674|cg26125244|H3K4me1	22	4	39223359	176683538
187	MED18:TACC3	MED18	TACC3	Mediator of RNA polymerase II transcription subunit 18	Transforming acidic coiled-coil-containing protein 3	4:1741533:CCGTCCCCATCCCCCTCGCCATCCT:C	rs745543985	TACC3	Tbio	4	1741533	1739806	CCGTCCCCATCCCCCTCGCCATCCT	C	0.467518	0.0541604	1.74527e-12	643.25	0.240978	207.128	850.378	0.0039153	-0.211149	0.428802	125.874	0.0413464	46.2118	172.086	-0.00178863	-0.221214	0.426764	.	.	.	.	0.20593	167.587	cis	TACC3	TACC3	.	.	FAM53A|FGFR3|SLBP|TACC3|TMEM129	.	.	1	4	28329002	1712858
188	NUDT5:PARK7	NUDT5	PARK7	ADP-sugar pyrophosphatase	Parkinson disease protein 7	1:8022197:G:T	rs3766606	PARK7	Tbio	1	8022197	7962137	G	T	0.173657	0.15373	2.22045e-16	642.208	0.780368	124.609	766.817	-0.0124984	-0.213835	0.524739	89.511	0.533937	22.0755	111.587	-0.0212715	-0.197271	0.436827	.	.	.	.	0.206731	100.727	cis	PARK7	ERRFI1|PARK7|RP11-431K24.1|TNFRSF9	Arm fat-free mass left|Arm fat-free mass right|Arm predicted mass left|Arm predicted mass right|Basal metabolic rate|Colitis ulcerative|Crohns disease|Height|Inflammatory bowel disease|Leg predicted mass right|Number of operations|Sitting height|Trunk fat-free mass|Trunk predicted mass|Ulcerative colitis|Whole body fat-free mass|Whole body water mass	Threonate	CAMTA1|ERRFI1|PARK7|PER3|PER3;RP3-467L1.4|PER3;UTS2|RP3-467L1.4|TNFRSF9|UTS2|UTS2;PER3|VAMP3	.	cg00020474|cg00042356|cg00425885|cg01514075|cg02737782|cg03335216|cg04492086|cg04725166|cg05270224|cg05803631|cg06956444|cg08926642|cg09168692|cg09938876|cg10227331|cg10385390|cg10500283|cg11426075|cg11518359|cg12072178|cg12606891|cg12809925|cg13808198|cg14278614|cg17328665|cg17724687|cg18376288|cg19560758|cg20625138|cg21294301|cg21419617|cg21814278|cg22229039|cg22507406|cg22678073|cg23631229|cg2…	10	1	12165330	7954291
189	DBI:PARK7	DBI	PARK7	Acyl-CoA-binding protein	Parkinson disease protein 7	2:120136467:T:G	rs72833212	.	.	2	120136467	119378891	T	G	0.20499	0.0485169	2.6572e-10	640.721	327.928	0.365587	968.649	0.328256	-0.00669032	0.553127	109.829	58.0171	0.177369	167.846	0.324242	-0.0086874	0.542463	-0.321167	262.557	cis	DBI	.	.	.	.	C2orf76|DBI	.	.	DBI|MARCO|STEAP3	.	cg00327263|cg06832677|cg06872331|cg07051721|cg08217910|cg10535845|cg11066750|cg12535642|cg13431009|cg13601855|cg19599165|cg19706534|cg23822655|cg25713625|cg25899024|H3K27ac|H3K4me1	2	1	119366924	7954291
190	DNPH1:GLOD4	DNPH1	GLOD4	2'-deoxynucleoside 5'-phosphate N-hydrolase 1	Glyoxalase domain-containing protein 4	6:43200203:C:T	rs77321231	DNPH1	Tchem	6	43200203	43232465	C	T	0.104023	0.15812	2.22045e-16	638.854	382.899	0.355358	1021.75	0.46388	0.00866292	0.74892	85.6367	51.3055	0.162151	136.942	0.41795	-0.0111948	0.682895	-0.459996	324.634	cis	DNPH1	.	.	.	.	CUL9|DNPH1	.	.	CUL9|CUL9;RP3-330M21.5|DNPH1|KLC4|MEA1|MRPL2|PEX6|PTK7|RRP36|ZNF318	.	cg00507679|cg01125463|cg01302136|cg02359409|cg02694972|cg06241901|cg07099407|cg07235774|cg07539045|cg09478591|cg09823543|cg10203631|cg12498088|cg13033722|cg16549027|cg17076780|cg17502394|cg18159180|cg18889437|cg19747945|cg23271099|cg25020820|cg26312998	6	17	43225629	757097
191	DAG1:GP6	DAG1	GP6	Dystroglycan	Platelet glycoprotein VI	19:55539072:T:G	rs892090	GP6	Tchem	19	55539072	55027704	T	G	0.834357	0.105329	2.22045e-16	636.208	10.6845	433.559	1069.77	-0.0615535	-0.408231	0.629955	107.517	5.5984	84.6957	192.212	-0.0952041	-0.394108	0.588411	.	.	.	.	0.40669	357.46	cis	GP6	GP6	High light scatter percentage of red cells|High light scatter reticulocyte count|Mean platelet volume|Platelet distribution width|Reticulocyte count|Reticulocyte fraction of red cells	.	CTC-550B14.6|CTC-550B14.7|EPS8L1|GP6|NLRP2|NLRP7|RDH13|RDH13;CTC-550B14.6|RDH13;CTC-550B14.6;CTC-550B14.7|RDH13;CTC-550B14.7	Calreticulin|P-selectin	cg00407245|cg02462353|cg02592727|cg03354414|cg03656968|cg04887076|cg05215830|cg05276108|cg05304361|cg05374025|cg06732516|cg07189381|cg07280985|cg07598936|cg07964833|cg07993003|cg08278892|cg08524698|cg10016788|cg10218876|cg12978040|cg13425888|cg13650654|cg14928510|cg15031253|cg17750896|cg17760849|cg17817203|cg18059223|cg18330372|cg18355337|cg18649823|cg18778097|cg19340950|cg19393762|cg19504245|cg1…	3	19	49468703	55013705
192	PDCD5:PPCDC	PDCD5	PPCDC	Programmed cell death protein 5	Phosphopantothenoylcysteine decarboxylase	15:75320306:A:G	rs12591994	PPCDC	Tbio	15	75320306	75027965	A	G	0.0643623	0.0445499	6.61274e-09	630.938	0.34244	551.813	1182.75	0.010317	-0.685438	0.986428	135.805	0.185675	140.898	276.704	-0.011504	-0.633387	0.861702	.	.	.	.	0.66669	442.213	cis	PPCDC	PPCDC|SCAMP5	.	.	ARID3B|C15orf17|C15orf39|CSK|FAM219B|MAN2C1|MPI|PPCDC|RP11-10O17.1|RPP25|SCAMP2|SCAMP5	.	cg01701819|cg09165964|cg16223079|cg17294928|cg18176723|cg18919684|cg22454588	19	15	32581190	75023586
193	SCARF1:TNFRSF14	SCARF1	TNFRSF14	Scavenger receptor class F member 1	Tumor necrosis factor receptor superfamily member 14	17:1542190:G:A	rs2272011	SCARF1	Tbio	17	1542190	1638896	G	A	0.591047	0.0451183	4.23983e-09	630.769	730.246	0.42653	1361.02	0.393336	0.00604673	0.526395	124.837	148.506	0.479331	273.344	0.394598	0.0146021	0.527306	-0.376852	543.958	cis	SCARF1	.	.	.	.	SCARF1|SLC43A2	Reticulocyte count|Reticulocyte fraction of red cells	.	PRPF8|SCARF1|SLC43A2	.	cg04320476|cg07943111|cg09158821|cg09329516|cg10025200|cg11076954|cg14177325|cg16061354|cg19805377|cg21949830|cg23181627|cg23691006|cg24055855|H3K27ac	17	1	1633858	2555639
194	ARSB:SIAE	ARSB	SIAE	Arylsulfatase B	Sialate O-acetylesterase	5:78181477:C:T	rs1065757	ARSB	Tbio	5	78181477	78885654	C	T	0.438947	0.0823578	2.22045e-16	623.893	446.946	0.23864	1070.84	0.310251	0.00383489	0.474792	104.939	77.4598	0.00988121	182.399	0.302316	0.000466388	0.44803	-0.295967	339.683	cis	ARSB	.	.	.	.	.	.	.	.	.	.	5	11	78777209	124633113
195	FCRL6:KLRD1	FCRL6	KLRD1	Fc receptor-like protein 6	Natural killer cells antigen CD94	1:159783148:C:T	rs55650803	FCRL6	Tbio	1	159783148	159813358	C	T	0.192448	0.155964	2.22045e-16	622.259	2781.86	1.34415	3404.11	0.905745	0.0168742	0.99856	102.098	404.692	0.805113	506.791	0.752704	-0.0260665	0.828246	-0.889275	1984.74	cis	FCRL6	.	.	.	.	FCRL6|SLAMF8	.	.	DUSP23|FCRL6|SLAMF8	Fc receptor-like protein 6	cg00303378|cg00936728|cg05954830|cg07719786|cg10016364|cg12217625|cg14217495|cg17986992|cg21574855|cg22720761|cg24632139|cg25698205|H3K4me1	1	12	159800511	10226058
196	MMP8:MMP9	MMP8	MMP9	Neutrophil collagenase	Matrix metalloproteinase-9	11:102584135:G:A	rs35231465	MMP8	Tchem	11	102584135	102713404	G	A	0.0247915	0.15877	2.22045e-16	621.052	760.785	0.860502	1381.84	1.26072	0.032234	1.69117	77.0619	99.3714	0.0192387	176.433	1.35092	-0.00350393	1.82373	-1.24817	612.466	cis	MMP8	.	.	.	.	MMP8|RP11-817J15.3	.	.	MMP8	Matrix metallopeptidase 8	.	11	20	102711796	46008908
197	EIF4EBP1:PDCD5	EIF4EBP1	PDCD5	Eukaryotic translation initiation factor 4E-binding protein 1	Programmed cell death protein 5	19:33072069:G:A	rs10402931	PDCD5	Tbio	19	33072069	32581163	G	A	0.683583	0.0512726	2.44118e-11	620.37	0.160199	594.489	1214.86	-0.00294018	-0.381263	0.541417	147.94	0.775275	103.841	251.781	0.0249993	-0.381841	0.578561	.	.	.	.	0.382436	497.784	cis	PDCD5	PDCD5	Immature fraction of reticulocytes|Mean corpuscular hemoglobin|Mean corpuscular hemoglobin concentration|Mean corpuscular volume|Mean platelet volume|Platelet count|Red cell distribution width	.	ANKRD27|ANKRD27;RGS9BP|PDCD5|SLC7A9	Programmed cell death protein 5	cg01428589|cg02283691|cg02997394|cg05355328|cg15248132|cg16662424|cg18693421|cg20508274|cg21498471|cg22606262|cg22980127|cg24916020|cg27115721|H3K27ac	8	19	38030534	32581190
198	FKBP5:RHOC	FKBP5	RHOC	Peptidyl-prolyl cis-trans isomerase FKBP5	Rho-related GTP-binding protein RhoC	6:35688619:T:C	rs2817032	FKBP5	Tchem	6	35688619	35720842	T	C	0.286924	0.0787199	2.22045e-16	618.317	180.348	0.113272	798.665	-0.218277	-0.00224107	-0.449871	130.764	28.3291	0.921905	159.093	-0.193727	0.0272349	-0.451168	0.211231	144.964	cis	FKBP5	.	.	.	.	ARMC12|FKBP5	Body fat percentage|Leg fat percentage left|Trunk fat percentage	.	ARMC12|SLC26A8|SRPK1|TULP1|UHRF1BP1	.	cg00052684|cg00116315|cg00130530|cg01668653|cg01820273|cg02569698|cg03566752|cg06087101|cg07061368|cg07883662|cg08129761|cg08237138|cg08485158|cg08915438|cg09009770|cg12781405|cg12827262|cg16052510|cg17030679|cg18357736|cg18596689|cg19014730|cg19226017|cg20288331|cg20813374|cg22211300|cg22548485|cg23873288|cg24281267|cg25665429|cg25665636|cg26823505|cg26932614|cg27532732	6	1	35573585	112701127
199	CD22:FCRL1	CD22	FCRL1	B-cell receptor CD22	Fc receptor-like protein 1	1:157771880:C:T	rs4971154	FCRL1	Tbio	1	157771880	157802090	C	T	0.502844	0.291206	2.22045e-16	617.171	0.0672988	621.507	1238.68	0.00119752	0.354976	-0.500623	99.3502	0.199743	92.8384	192.189	-0.00747053	0.316627	-0.456815	.	.	.	.	-0.356342	528.003	cis	FCRL1	CD5L|FCRL1|FCRL2	Graves disease|Insulinoma associated antigen 2 positive IA 2A Type 1 diabetes|Major depressive disorder|Monocyte count	.	FCRL1|FCRL2|FCRL3|FCRL3;RP11-367J7.2|FCRL3;RP11-367J7.3|FCRL5|RP11-367J7.2|RP11-367J7.3	CD5 antigen-like|Fc receptor-like protein 1|Fc receptor-like protein 3|Fc receptor-like protein 4	cg00929523|cg01612158|cg05766896|cg05777583|cg05956521|cg07184316|cg08786003|cg11139878|cg17134153|cg18268488|cg19602479|cg20674248|cg24881910|cg25259754|cg26365254|cg26421805|H3K4me1	19	1	35319261	157794403
200	CA13:TYMP	CA13	TYMP	Carbonic anhydrase 13	Thymidine phosphorylase	8:86209408:C:T	rs56072918	.	.	8	86209408	85297179	C	T	0.0686651	-0.0530582	4.85656e-12	616.644	329.37	0.276421	946.013	0.527268	-0.00858778	0.881917	92.7029	48.4389	0.495731	141.142	0.508881	-0.0344068	0.868186	-0.523037	279.116	cis	CA13	.	.	.	.	CA1|CA13|CA3|E2F5	.	.	C8orf59|CA13|CA13;LOC100507258|CA2|E2F5|E2F5;C8orf59|LRRCC1|RP11-317J10.2	.	cg00849990|cg00994649|cg01919250|cg02393479|cg03500911|cg04207142|cg05071334|cg06787637|cg07736716|cg08508368|cg08582356|cg09435929|cg18503260|cg20503956|cg21346043|cg22927247|cg24046475	8	22	85220587	50525752
201	CXCL6:LAT	CXCL6	LAT	C-X-C motif chemokine 6	Linker for activation of T-cells family member 1	4:74703999:C:T	rs16850073	CXCL6	Tbio	4	74703999	73838282	C	T	0.375966	0.0526857	6.83187e-12	612.002	1540.4	0.0700557	2152.4	-0.571234	0.00132784	-0.663497	88.6061	253.131	0.802665	341.738	-0.556776	-0.0240271	-0.636731	0.556783	1142.13	cis	CXCL6	.	.	.	.	CXCL6	Basophil percentage of granulocytes|Basophil percentage of white cells|Blood protein levels|Eosinophil percentage of granulocytes|Eosinophil percentage of white cells|Granulocyte count|Granulocyte percentage of myeloid white cells|Lymphocyte percentage of white cells|Monocyte percentage of white cells|Myeloid white cell count|Neutrophil count|Neutrophil percentage of granulocytes|Neutrophil perce…	.	CXCL5|CXCL6|IL8|PF4V1|PF4V1;PF4|PGLYRP1	C-X-C motif chemokine 6|ER membrane protein complex subunit 1|Growth-regulated alpha protein|Phosphoglycerate kinase 1|Platelet factor 4 variant	cg03996822|cg04559909|cg07868155|cg09521108|cg12271022|cg22670329|cg22725685|cg23501567|cg23624621|H3K27ac|H3K4me1	4	16	73836640	28984826
202	DAB2:FKBP5	DAB2	FKBP5	Disabled homolog 2	Peptidyl-prolyl cis-trans isomerase FKBP5	6:35688619:T:C	rs2817032	FKBP5	Tchem	6	35688619	35720842	T	C	0.286924	0.0559192	3.2685e-13	611.017	0.013656	180.348	791.365	-0.00029471	-0.218277	0.451553	145.092	1.24058	28.3291	173.421	0.0328166	-0.193727	0.476701	.	.	.	.	0.211231	144.964	cis	FKBP5	ARMC12|FKBP5	Body fat percentage|Leg fat percentage left|Trunk fat percentage	.	ARMC12|SLC26A8|SRPK1|TULP1|UHRF1BP1	.	cg00052684|cg00116315|cg00130530|cg01668653|cg01820273|cg02569698|cg03566752|cg06087101|cg07061368|cg07883662|cg08129761|cg08237138|cg08485158|cg08915438|cg09009770|cg12781405|cg12827262|cg16052510|cg17030679|cg18357736|cg18596689|cg19014730|cg19226017|cg20288331|cg20813374|cg22211300|cg22548485|cg23873288|cg24281267|cg25665429|cg25665636|cg26823505|cg26932614|cg27532732	5	6	39371675	35573585
203	CLEC4D:PGLYRP1	CLEC4D	PGLYRP1	C-type lectin domain family 4 member D	Peptidoglycan recognition protein 1	12:8688999:A:C	rs4242896	CLEC4E	Tchem	12	8688999	8536403	A	C	0.571394	0.069504	2.22045e-16	608.813	1390.17	0.291302	1998.98	-0.531791	-0.00452329	-0.634393	106.558	195.981	1.5531	302.538	-0.402758	0.0325467	-0.525356	0.52876	1094.63	cis	CLEC4D	.	.	.	.	CLEC4E	.	.	CLEC4D|CLEC4E|LINC00937|RP11-561P12.5	.	cg00245465|cg00394101|cg07337129|cg11932091|cg12762799|cg14108567|cg14909213|cg14955480|cg24537973|cg27078893|H3K4me1|Percent-splice-in	12	19	8509475	46019153
204	GP6:LGALS8	GP6	LGALS8	Platelet glycoprotein VI	Galectin-8	19:55539072:T:G	rs892090	GP6	Tchem	19	55539072	55027704	T	G	0.834357	-0.0497371	9.37828e-11	607.718	433.559	0.982339	1041.28	-0.408231	-0.0149757	-0.624452	94.9717	84.6957	1.6334	179.667	-0.394108	-0.0457267	-0.567494	0.40669	357.46	cis	GP6	.	.	.	.	GP6	High light scatter percentage of red cells|High light scatter reticulocyte count|Mean platelet volume|Platelet distribution width|Reticulocyte count|Reticulocyte fraction of red cells	.	CTC-550B14.6|CTC-550B14.7|EPS8L1|GP6|NLRP2|NLRP7|RDH13|RDH13;CTC-550B14.6|RDH13;CTC-550B14.6;CTC-550B14.7|RDH13;CTC-550B14.7	Calreticulin|P-selectin	cg00407245|cg02462353|cg02592727|cg03354414|cg03656968|cg04887076|cg05215830|cg05276108|cg05304361|cg05374025|cg06732516|cg07189381|cg07280985|cg07598936|cg07964833|cg07993003|cg08278892|cg08524698|cg10016788|cg10218876|cg12978040|cg13425888|cg13650654|cg14928510|cg15031253|cg17750896|cg17760849|cg17817203|cg18059223|cg18330372|cg18355337|cg18649823|cg18778097|cg19340950|cg19393762|cg19504245|cg1…	19	1	55013705	236518000
205	CNPY4:KIFBP	CNPY4	KIFBP	Protein canopy homolog 4	KIF-binding protein	7:99777869:A:C	rs7457787	STAG3	Tbio	7	99777869	100180246	A	C	0.115289	0.0503624	5.44689e-11	606.835	135.155	0.428424	741.991	0.268576	-0.00968509	0.621384	119.838	30.347	0.131793	150.185	0.274538	-0.00791386	0.603051	-0.267241	114.689	cis	CNPY4	.	.	.	.	GATS|STAG3	.	.	AP4M1|C7orf43|CNPY4|COPS6|EPHB4|LAMTOR4|LRCH4|MBLAC1|MBLAC1;RP11-506M12.1|MCM7|MEPCE|MOSPD3|PILRA;PILRB|PILRB|PILRB;CTB-161A2.3|PILRB;CTB-161A2.4|PVRIG|STAG3|STAG3;GATS;GATS|STAG3L5P|TAF6;AP4M1|TAF6;CNPY4|TRIM4|ZCWPW1|ZCWPW1;MEPCE|ZKSCAN1|ZKSCAN5|ZNF3|ZNF3;ZSCAN21|ZSCAN21	.	cg00048759|cg00553149|cg01860168|cg02669770|cg04778012|cg05287409|cg07160278|cg07461273|cg08582801|cg10084644|cg11738421|cg13153964|cg13202523|cg13210467|cg13334819|cg13898318|cg15140703|cg17830204|cg17968037|cg18691434|cg19116668|cg19636519|cg20784591|cg21679810|cg22906224|cg23667466|cg23701184|cg25181490	7	10	100119634	68988803
206	CCN2:DKK1	CCN2	DKK1	CCN family member 2	Dickkopf-related protein 1	6:132292781:C:G	rs7767139	AL133346.1	.	6	132292781	131971641	C	G	0.21611	0.0591095	1.37668e-14	605.855	407.982	1.20709	1013.84	0.357128	0.0155162	0.559453	121.048	63.6459	0.507341	184.694	0.296625	-0.0177818	0.503894	-0.352819	332.546	cis	CCN2	.	.	.	.	RP11-69I8.3	.	.	.	.	cg14182049|cg14623917|cg22260478|cg22843613|cg24684168	6	10	131948176	52314281
207	CGREF1:FAM3C	CGREF1	FAM3C	Cell growth regulator with EF hand domain protein 1	Protein FAM3C	2:27324751:G:T	rs2384572	CGREF1	Tbio	2	27324751	27101883	G	T	0.624905	0.137909	2.22045e-16	604.892	1502.39	0.173061	2107.28	0.561701	-0.00287539	0.654584	90.3513	258.591	0.0178166	348.942	0.529135	-0.000750913	0.602456	-0.55843	1201.42	cis	CGREF1	.	.	.	.	.	.	.	.	.	.	2	7	27098889	121348878
208	CASP3:DBNL	CASP3	DBNL	Caspase-3	Drebrin-like protein	4:185574807:C:T	rs13136635	PRIMPOL	Tbio	4	185574807	184653653	C	T	0.879206	0.0478676	4.57802e-10	604.152	61.0247	0.208882	665.177	-0.174528	-0.00527642	-0.573561	120.169	12.1796	0.145218	132.349	-0.156045	0.00792862	-0.525215	0.168316	49.31	cis	CASP3	.	.	.	.	PRIMPOL	.	.	CASP3|CCDC111|CENPU|MLF1IP|MLF1IP;CCDC111|PRIMPOL	Caspase-3	cg01714284|cg01899937|cg02249911|cg03977443|cg04058563|cg07424746|cg07934941|cg11180122|cg12167823|cg13036627|cg14471096|cg18838605|cg21366198|cg21490662|cg22905866|cg24839529|cg26539468|cg27112742|cg27571769|ch.4.185753098R|H3K27ac|H3K4me1	4	7	184627696	44044640
209	GLRX:THOP1	GLRX	THOP1	Glutaredoxin-1	Thimet oligopeptidase	5:95163449:G:A	rs6556886	RHOBTB3	Tbio	5	95163449	95827745	G	A	0.12926	0.0749798	2.22045e-16	599.335	1336.8	0.028274	1936.14	0.770511	-0.000787542	0.919645	113.783	229.482	1.10851	343.266	0.71393	-0.0391768	0.869933	-0.744988	1018.69	cis	GLRX	.	.	.	.	AC008592.3|GLRX	High light scatter percentage of red cells|High light scatter reticulocyte count|High light scatter reticulocyte percentage of red cells|Immature fraction of reticulocytes|Reticulocyte count|Reticulocyte fraction of red cells	.	AC008592.3|AC008592.4|BPGM|C5orf27|FECH|GLRX|RBM38|RHOBTB3|RHOBTB3;GLRX	Neuroendocrine convertase 1	cg01859237|cg02244175|cg02354658|cg03176996|cg03852144|cg04871807|cg07564088|cg14442492|cg14746276|cg16677191|cg19419291|cg25192435|cg26898099|H3K27ac	5	19	95751319	2785503
210	FUT8:PDGFA	FUT8	PDGFA	Alpha-(1,6)-fucosyltransferase	Platelet-derived growth factor subunit A	14:65796846:G:C	rs2127870	MIR4708	.	14	65796846	65330128	G	C	0.795118	0.0489149	1.8969e-10	597.994	2985.41	0.397566	3583.4	0.929811	-0.00716901	1.0076	108.668	630.08	0.701488	738.748	0.862386	-0.0224655	0.867953	-0.911775	2074.65	cis	FUT8	.	.	.	.	CTD-2509G16.5|MIR4708	Platelet count|Plateletcrit	.	CTD-2509G16.2|FNTB|FUT8|RUNDC3A	Advanced glycosylation end product-specific receptor, soluble|Alpha-(1,6)-fucosyltransferase|Oxidoreductase HTATIP2|Tumor necrosis factor ligand superfamily member 12	cg10998611|cg15999311	14	7	65410592	497258
211	IL16:SERPINB8	IL16	SERPINB8	Pro-interleukin-16	Serpin B8	18:61654463:A:G	rs3826616	SERPINB8	Tbio	18	61654463	63987229	A	G	0.581177	0.057825	5.01821e-14	597.705	0.507082	2960.36	3558.06	0.00691101	0.740564	-0.808111	117.211	0.216826	623.253	740.464	0.00758453	0.741006	-0.807055	.	.	.	.	-0.721403	2037.13	cis	SERPINB8	SERPINB8	.	.	.	.	.	15	18	81159575	63970029
212	TACC3:TBC1D23	TACC3	TBC1D23	Transforming acidic coiled-coil-containing protein 3	TBC1 domain family member 23	4:1741533:CCGTCCCCATCCCCCTCGCCATCCT:C	rs745543985	TACC3	Tbio	4	1741533	1739806	CCGTCCCCATCCCCCTCGCCATCCT	C	0.467518	0.0426656	2.7776e-08	597.428	207.128	0.518667	804.555	-0.211149	0.00711004	-0.410493	129.075	46.2118	0.226881	175.287	-0.221214	0.00831758	-0.414344	0.20593	167.587	cis	TACC3	.	.	.	.	TACC3	.	.	FAM53A|FGFR3|SLBP|TACC3|TMEM129	.	.	4	3	1712858	100260992
213	KITLG:PLTP	KITLG	PLTP	Kit ligand	Phospholipid transfer protein	20:44547970:C:T	rs2868346	.	.	20	44547970	45919331	C	T	0.759348	-0.0440367	9.83266e-09	594.232	334.937	788.109	1382.34	0.308237	-0.456697	0.608706	95.7526	54.5173	156.012	251.765	0.251353	-0.420249	0.534629	-0.307579	285.135	trans	-	.	.	.	.	PLTP|RP11-323C15.1	HDL cholesterol|HDL cholesterol female|HDL cholesterol mean particle size|HDL cholesterol small lipoprotein fraction concentration in fasting sample|High density lipoprotein|Immature fraction of reticulocytes|LDL cholesterol large lipoprotein fraction concentration|LDL cholesterol large lipoprotein fraction concentration in fasting sample|Mean corpuscular hemoglobin|Mean corpuscular volume|Metabo…	Cholesterol esters in large HDL|Cholesterol esters in medium HDL|Cholesterol esters in very large HDL|Concentration of large HDL particles|Concentration of medium HDL particles|Concentration of small HDL particles|Concentration of very large HDL particles|Free cholesterol in large HDL|Free cholesterol in medium HDL|Free cholesterol in very large HDL|HDL diameter|HDL-D|L-HDL-C|L-HDL-C/L-HDL-PL|L-H…	ACOT8;SNX21|AHSP|ALAS2|BPGM|CA1|CTSA|CTSA;PLTP|DCAF12|DNTTIP1|EPB42|FAM210B|FECH|HBM|NEURL2|PHOSPHO1|PLTP|RP11-465L10.7|SELENBP1|SLC12A5;RP11-465L10.10;RP11-465L10.7|SLC4A1|SNX21|SPATA25|SYS1|TNNC2|VWCE|ZSWIM1	Apolipoprotein A-V|Coiled-coil domain-containing protein 126|Kit ligand|Kunitz-type protease inhibitor 3|Sarcoplasmic/endoplasmic reticulum calcium ATPase 3	cg00125455|cg00182727|cg00242976|cg00981651|cg01864178|cg02121447|cg02226410|cg02405476|cg02792821|cg04145601|cg04656101|cg04940435|cg06001997|cg06099431|cg06568346|cg07191594|cg07871947|cg08641963|cg09015232|cg10439765|cg10662479|cg11155865|cg11301556|cg12458970|cg14581475|cg16314369|cg17664577|cg17986701|cg18178432|cg20450507|cg20630943|cg20674635|cg21023770|cg21602257|cg23252815|cg23274660|cg2…	12	20	88492793	45898621
214	LPCAT2:SERPINB8	LPCAT2	SERPINB8	Lysophosphatidylcholine acyltransferase 2	Serpin B8	18:61654463:A:G	rs3826616	SERPINB8	Tbio	18	61654463	63987229	A	G	0.581177	0.0423977	3.38996e-08	590.29	0.0839108	2960.36	3550.65	0.00154506	0.740564	-0.807322	77.91	0.107292	623.253	701.163	0.00419516	0.741006	-0.795682	.	.	.	.	-0.721403	2037.13	cis	SERPINB8	SERPINB8	.	.	.	.	.	16	18	55509072	63970029
215	CA13:HSPB1	CA13	HSPB1	Carbonic anhydrase 13	Heat shock protein beta-1	8:86209408:C:T	rs56072918	.	.	8	86209408	85297179	C	T	0.0686651	0.0680865	2.22045e-16	587.454	329.37	0.0173848	916.823	0.527268	-0.000674535	0.872702	95.7501	48.4389	0.904524	144.189	0.508881	-0.0527777	0.877836	-0.523037	279.116	cis	CA13	.	.	.	.	CA1|CA13|CA3|E2F5	.	.	C8orf59|CA13|CA13;LOC100507258|CA2|E2F5|E2F5;C8orf59|LRRCC1|RP11-317J10.2	.	cg00849990|cg00994649|cg01919250|cg02393479|cg03500911|cg04207142|cg05071334|cg06787637|cg07736716|cg08508368|cg08582356|cg09435929|cg18503260|cg20503956|cg21346043|cg22927247|cg24046475	8	7	85220587	76302673
216	DBI:STIP1	DBI	STIP1	Acyl-CoA-binding protein	Stress-induced-phosphoprotein 1	2:120136467:T:G	rs72833212	.	.	2	120136467	119378891	T	G	0.20499	-0.0439362	1.06215e-08	586.745	327.928	0.174463	914.672	0.328256	-0.00363876	0.538307	102.198	58.0171	0.318843	160.215	0.324242	-0.0141923	0.531563	-0.321167	262.557	cis	DBI	.	.	.	.	C2orf76|DBI	.	.	DBI|MARCO|STEAP3	.	cg00327263|cg06832677|cg06872331|cg07051721|cg08217910|cg10535845|cg11066750|cg12535642|cg13431009|cg13601855|cg19599165|cg19706534|cg23822655|cg25713625|cg25899024|H3K27ac|H3K4me1	2	11	119366924	64185272
217	CA13:COMT	CA13	COMT	Carbonic anhydrase 13	Catechol O-methyltransferase	8:86209408:C:T	rs56072918	.	.	8	86209408	85297179	C	T	0.0686651	0.0569628	1.18128e-13	586.235	329.37	0.262583	915.605	0.527268	0.00829481	0.874546	88.3	48.4389	0.239632	136.739	0.508881	-0.0194133	0.855067	-0.523037	279.116	cis	CA13	.	.	.	.	CA1|CA13|CA3|E2F5	.	.	C8orf59|CA13|CA13;LOC100507258|CA2|E2F5|E2F5;C8orf59|LRRCC1|RP11-317J10.2	.	cg00849990|cg00994649|cg01919250|cg02393479|cg03500911|cg04207142|cg05071334|cg06787637|cg07736716|cg08508368|cg08582356|cg09435929|cg18503260|cg20503956|cg21346043|cg22927247|cg24046475	8	22	85220587	19941371
218	ESAM:SCARF1	ESAM	SCARF1	Endothelial cell-selective adhesion molecule	Scavenger receptor class F member 1	17:1542190:G:A	rs2272011	SCARF1	Tbio	17	1542190	1638896	G	A	0.591047	0.0650796	2.22045e-16	585.071	0.487183	730.246	1315.32	0.00668429	0.393336	-0.512189	107.623	0.741	148.506	256.13	0.0192078	0.394598	-0.496358	.	.	.	.	-0.376852	543.958	cis	SCARF1	SCARF1|SLC43A2	Reticulocyte count|Reticulocyte fraction of red cells	.	PRPF8|SCARF1|SLC43A2	.	cg04320476|cg07943111|cg09158821|cg09329516|cg10025200|cg11076954|cg14177325|cg16061354|cg19805377|cg21949830|cg23181627|cg23691006|cg24055855|H3K27ac	11	17	124752583	1633858
219	AKT1S1:TDRKH	AKT1S1	TDRKH	Proline-rich AKT1 substrate 1	Tudor and KH domain-containing protein	1:151744858:G:A	rs4845556	TDRKH	Tbio	1	151744858	151772382	G	A	0.481274	0.0480242	4.01777e-10	583.237	1.26853	475.086	1058.32	0.0133696	-0.320314	0.470383	82.1826	0.577087	65.8979	148.081	0.017228	-0.264211	0.393139	.	.	.	.	0.310402	377.714	cis	TDRKH	LINGO4|OAZ3|RORC|TDRKH	Self-reported ulcerative colitis	.	CDC42SE1|CTSK|MRPL9|OAZ3|OAZ3;RP11-98D18.2;RP11-98D18.16|OAZ3;TDRKH|RORC|RORC;LINGO4|SNX27|TDRKH	.	cg00036347|cg00295744|cg01062247|cg01427957|cg03431165|cg05927068|cg07092448|cg07112087|cg08893853|cg09251328|cg11157584|cg11690979|cg11803184|cg12582028|cg13201297|cg13496167|cg15673994|cg18019451|cg20686828|cg21712805|cg21965995|cg22719658|cg23864823|cg24153003|cg24158160|cg24503712|cg24545100|cg25112191|cg25202261|cg25363808|cg26050734|Percent-splice-in	19	1	49869033	151770107
220	APEX1:FUS	APEX1	FUS	DNA-(apurinic or apyrimidinic site) endonuclease	RNA-binding protein FUS	14:20925154:T:G	rs1130409	APEX1	Tchem	14	20925154	20456995	T	G	0.480386	0.0474892	6.2657e-10	583.046	775.33	0.0177744	1358.38	0.395949	-0.000346206	0.528361	103.952	174.453	0.65315	278.404	0.413458	0.0190142	0.525542	-0.387959	633.745	cis	APEX1	.	.	.	.	APEX1	Mouth or teeth dental problems: bleeding gums	.	APEX1|APEX1;TMEM55B|CCNB1IP1|OSGEP|RP11-203M5.6|TMEM55B	.	cg02852670|cg10982443|cg19635505|cg25943480	14	16	20455191	31180138
221	DKK1:VEGFA	DKK1	VEGFA	Dickkopf-related protein 1	Vascular endothelial growth factor A	6:43925607:G:A	rs6921438	SCIRT	.	6	43925607	43957870	G	A	0.490463	0.0529295	5.46541e-12	581.853	1.25068	2610.53	3192.38	0.0130205	0.693003	-0.764409	80.2019	0.153212	413.234	493.436	0.00588044	0.628556	-0.698706	.	.	.	.	-0.683291	1914.85	cis	VEGFA	ACTG1P9|RP5-1120P11.1	Serum vascular endothelial growth factor VEGF|Vascular endothelial growth factor a|Vascular endothelial growth factor levels	.	MRPL14	Vascular endothelial growth factor A|Vascular endothelial growth factor A, isoform 121|VEGF121	.	10	6	52314281	43770184
222	F7:F9	F7	F9	Coagulation factor VII	Coagulation factor IX	13:113759755:G:T	rs510335	F7	Tchem	13	113759755	113105441	G	T	0.112408	0.0430454	2.0897e-08	580.797	1236.09	4.24445	1816.88	0.781446	-0.0430466	0.922238	100.319	225.012	1.32758	325.331	0.637766	-0.0405473	0.751226	-0.770936	976.664	cis	F7	.	.	.	.	.	.	.	.	.	.	13	X	113105788	139530739
223	PVALB:RILP	PVALB	RILP	Parvalbumin alpha	Rab-interacting lysosomal protein	22:37258503:T:C	rs4821544	NCF4	Tbio	22	37258503	36862461	T	C	0.303577	0.0562628	2.34035e-13	580.382	3182.6	0.585188	3762.98	0.829532	0.00837731	0.888802	109.512	744.589	0.0216842	854.101	0.856242	-0.000979649	0.886535	-0.810046	2172.66	cis	PVALB	.	.	.	.	NCF4	Atopic dermatitis|Crohns disease|Dermatitis atopic|Eosinophil count|Eosinophil counts|Eosinophil percentage of granulocytes|Eosinophil percentage of white cells|Inflammatory disorders of breast|Neutrophil percentage of granulocytes|Sum eosinophil basophil counts	.	CCR4|HNRNPA1P21|NCF4|NCF4;CTA-833B7.2|PVALB|RTKN2|TST	.	cg02532700|cg02556928|cg02978737|cg04573398|cg04688476|cg06066601|cg07856761|cg09624565|cg09863066|cg16232674|cg16293983|cg16356956|cg17971837|cg19136704|cg19959621|cg21789136|cg22305209|cg23441595|cg23563104|cg25211705|cg25756470|cg25863223|cg26244661|H3K27ac	22	17	36800684	1646145
224	GYS1:STK11	GYS1	STK11	Glycogen [starch] synthase, muscle	Serine/threonine-protein kinase STK11	8:9030160:G:A	rs3748136	AC022784.1	.	8	9030160	9172650	G	A	0.212867	0.11653	2.22045e-16	578.503	313.17	0.0376542	891.673	0.317067	0.000877918	0.526916	102.655	50.2887	0.390537	152.943	0.295202	-0.0163444	0.512051	-0.306667	248.655	trans	-	.	.	.	.	RP11-10A14.4|RP11-10A14.6	Heel bone mineral density|High light scatter percentage of red cells|High light scatter reticulocyte count|Impedance of arm left|Impedance of arm right|Impedance of whole body|Mean platelet volume|Platelet distribution width|Red cell distribution width|Reticulocyte count|Reticulocyte fraction of red cells|Self-reported hypertension	.	|-|AC124944.2|ALG1L13P|ARG2|BLK|CDKN1A|CTSB|ENKUR|ERI1|FAM85B|FAM86B3P|MFHAS1|RP11-10A14.3|RP11-10A14.4|RP11-10A14.5|RP11-62H7.2|SEPT4|SGK223|TMEM70|TNFSF4	.	cg00184457|cg01718711|cg04465154|cg05806645|cg10039590|cg11896066|cg11970804|cg11995313|cg14215082|cg15741354|cg15835663|cg18237548|cg20749955|cg23217680|cg24727203|cg24966363|H3K27ac|H3K4me1	19	19	48968130	1177558
225	LYN:TACC3	LYN	TACC3	Tyrosine-protein kinase Lyn	Transforming acidic coiled-coil-containing protein 3	4:1741533:CCGTCCCCATCCCCCTCGCCATCCT:C	rs745543985	TACC3	Tbio	4	1741533	1739806	CCGTCCCCATCCCCCTCGCCATCCT	C	0.467518	0.0575357	6.70575e-14	578.405	0.136783	207.128	785.532	0.00238067	-0.211149	0.40569	130.929	0.200164	46.2118	177.14	0.00742893	-0.221214	0.408492	.	.	.	.	0.20593	167.587	cis	TACC3	TACC3	.	.	FAM53A|FGFR3|SLBP|TACC3|TMEM129	.	.	8	4	55879835	1712858
226	CTSF:SMPDL3A	CTSF	SMPDL3A	Cathepsin F	Acid sphingomyelinase-like phosphodiesterase 3a	6:123122464:C:T	rs28385609	SMPDL3A	Tbio	6	123122464	122801319	C	T	0.137574	0.0801711	2.22045e-16	577.633	0.632261	2801.91	3379.54	0.0115137	1.04321	-1.10651	105.609	0.21378	568.076	673.685	0.0110724	1.05505	-1.11811	.	.	.	.	-1.0102	2059.79	cis	SMPDL3A	SMPDL3A	Blood protein levels	.	SMPDL3A	Acid sphingomyelinase-like phosphodiesterase 3a	cg01050920|cg12379307	11	6	66563464	122789049
227	CREG1:SMPDL3A	CREG1	SMPDL3A	Protein CREG1	Acid sphingomyelinase-like phosphodiesterase 3a	6:123122464:C:T	rs28385609	SMPDL3A	Tbio	6	123122464	122801319	C	T	0.137574	0.105416	2.22045e-16	575.875	1.04893	2801.91	3377.79	0.0168624	1.04321	-1.14444	93.5473	0.248978	568.076	661.623	0.0127409	1.05505	-1.1323	.	.	.	.	-1.0102	2059.79	cis	SMPDL3A	SMPDL3A	Blood protein levels	.	SMPDL3A	Acid sphingomyelinase-like phosphodiesterase 3a	cg01050920|cg12379307	1	6	167529117	122789049
228	CLEC4G:KDR	CLEC4G	KDR	C-type lectin domain family 4 member G	Vascular endothelial growth factor receptor 2	9:136138765:GCGCCCACCACTA:G	-	ABO	Tbio	9	136138765	133263362	GCGCCCACCACTA	G	0.18279	0.0689063	2.22045e-16	566.138	314.997	691.702	1257.84	-0.33077	0.486796	-0.651379	59.9253	37.4468	115.844	175.77	-0.27488	0.4849	-0.599696	.	.	.	.	-0.484206	668.206	trans	-	.	.	.	.	.	.	19	4	7728957	55078481
229	SFTPA2:SFTPD	SFTPA2	SFTPD	Pulmonary surfactant-associated protein A2	Pulmonary surfactant-associated protein D	10:81318663:C:G	rs17886395	SFTPA2	Tbio	10	81318663	79558907	C	G	0.132141	-0.0949846	2.22045e-16	563.389	2126.78	692.161	2690.17	-0.954916	0.554681	-1.06958	37.0978	403.115	99.2072	440.213	-0.838713	0.415733	-0.887777	0.934558	1522.58	cis	SFTPA2	.	.	.	.	SFTPA2	.	.	ANXA11|BEND3P3|FAM22B|LINC00857|MBL1P|NUTM2B|PLAC9|RP11-119F19.2|RP11-773D16.1|SFTPA1|TMEM254|TMEM254-AS1|TSPAN14	.	cg01134967	10	10	79555852	79937467
230	AHCY:FADD	AHCY	FADD	Adenosylhomocysteinase	FAS-associated death domain protein	20:32883308:G:A	rs13043752	AHCY	Tchem	20	32883308	34295502	G	A	0.0158475	0.10286	2.22045e-16	563.304	607.409	0.0201932	1170.71	1.38987	-0.001531	1.89285	93.1253	75.4404	0.888064	168.566	1.30276	-0.10883	1.93807	-1.364	461.505	cis	AHCY	.	.	.	.	AHCY	.	.	TRPC4AP	.	.	20	11	34280268	70203296
231	F7:PROC	F7	PROC	Coagulation factor VII	Vitamin K-dependent protein C	13:113759755:G:T	rs510335	F7	Tchem	13	113759755	113105441	G	T	0.112408	0.247511	2.22045e-16	560.145	1236.09	0.945971	1796.23	0.781446	0.0170268	0.940571	87.4288	225.012	0.287248	312.441	0.637766	0.01336	0.759342	-0.770936	976.664	cis	F7	.	.	.	.	.	.	.	.	.	.	13	2	113105788	127418427
232	CLPS:PLA2G1B	CLPS	PLA2G1B	Colipase	Phospholipase A2	6:35753227:T:C	rs2766588	CLPSL1	Tdark	6	35753227	35785450	T	C	0.607918	0.188232	2.22045e-16	559.426	1377.73	0.21456	1937.16	-0.545509	-0.00356791	-0.643448	54.3742	166.497	0.623557	220.871	-0.43081	-0.0186553	-0.499409	0.545675	1068.86	cis	CLPS	.	.	.	.	CLPSL1|CLPSL2	.	.	CLPS|CLPSL1|CLPSL2|DEF6|LHFPL5|RP1-179N16.6|SLC26A8|SLC26A8;MAPK14|SRPK1|SRPK1;LHFPL5|UHRF1BP1	Colipase	cg00231771|cg01668653|cg01670608|cg01705131|cg01820273|cg04863968|cg05946694|cg07883662|cg08129761|cg08237138|cg08485158|cg08915438|cg09009770|cg09851394|cg10492791|cg11615268|cg11908124|cg12781405|cg15921239|cg16322598|cg18596689|cg20288331|cg23873288|cg25107791|cg25665429|cg25665636|cg26823505|cg26932614|H3K27ac|H3K4me1	6	12	35794982	120322115
233	CXCL5:PPIB	CXCL5	PPIB	C-X-C motif chemokine 5	Peptidyl-prolyl cis-trans isomerase B	4:74864687:T:G	rs352045	CXCL5	Tbio	4	74864687	73998970	T	G	0.883263	0.116806	2.22045e-16	559.04	734.84	0.726686	1293.88	0.595935	-0.0139834	0.773067	130.671	175.105	0.366817	305.776	0.555304	-0.0169526	0.698041	-0.585326	596.136	cis	CXCL5	.	.	.	.	CXCL5|PF4|PPBP|RN7SL218P	Blood protein levels	.	CXCL1|CXCL5|LCTL;ZWILCH|PF4V1|PF4V1;PF4|PPBP	C-X-C motif chemokine 5|ENA-78|Growth-regulated alpha protein|Platelet factor 4 variant	cg01447579|cg04559909|cg07868155|cg09521108|cg11142489|cg12271022|cg13215970|cg16055869|cg22725685|cg27192708	4	15	73995642	64155740
234	MPI:SIRT2	MPI	SIRT2	Mannose-6-phosphate isomerase	NAD-dependent protein deacetylase sirtuin-2	15:75173925:G:T	rs4886632	.	.	15	75173925	74881584	G	T	0.576572	0.0633463	2.22045e-16	557.691	201.514	1.68089	759.204	-0.209648	-0.0160727	-0.397686	122.024	35.4756	0.0659712	157.5	-0.209219	0.0029912	-0.414397	0.204543	163.167	cis	MPI	.	.	.	.	COX5A|FAM219B|MPI|RPP25|SCAMP2	Creatinine in urine|Diastolic blood pressure|Granulocyte percentage of myeloid white cells|Lymphocyte percentage of white cells|Mean corpuscular hemoglobin|Mean corpuscular volume|Monocyte percentage of white cells|Neuroticism|Neutrophil percentage of white cells|Platelet count|Platelet distribution width|Plateletcrit|Red blood cell count|Self-reported hypertension|Systolic blood pressure|Treatme…	.	C15orf39|CA1|COX5A|CPLX3|CSK|FAM219B|FAM219B;CTD-2235H24.2|IMP3|LMAN1L|MAN2C1|MPI|PPCDC|RP11-817O13.8|RPP25|SCAMP2|SCAMP5|SNUPN|UBL7|ULK3	.	cg00516515|cg00629941|cg00973309|cg01359532|cg01701819|cg02696790|cg02753834|cg03236328|cg03289416|cg04097463|cg04871336|cg04877966|cg04952827|cg05549655|cg05926586|cg06369322|cg07630255|cg07983955|cg09165964|cg09549240|cg09619786|cg09634094|cg10253484|cg11924019|cg12101586|cg12478809|cg13055199|cg13570656|cg13578134|cg13828047|cg13878974|cg13906792|cg14664628|cg15611336|cg16223079|cg17852385|cg1…	15	19	74890005	38878555
235	FAM3C:PILRB	FAM3C	PILRB	Protein FAM3C	Paired immunoglobulin-like type 2 receptor beta	7:99971834:A:G	rs1859788	PILRA	Tbio	7	99971834	100374211	A	G	0.68151	0.0494536	1.19721e-10	555.313	0.14662	8228.63	8783.94	-0.00259549	-1.14795	1.19205	73.3238	0.224109	1483.1	1556.42	0.00842869	-1.13275	1.18054	.	.	.	.	1.13597	4413.75	cis	PILRB	NYAP1|PILRA|PMS2P1|ZCWPW1	Alzheimers disease|Illnesses of mother: alzheimers disease or dementia|Pulse rate|Retinal detachments and breaks|Types of transport used, excluding work: car or motor vehicle	Androsterone sulfate	AGFG2|AP4M1|C7orf43|C7orf43;LAMTOR4|C7orf43;MIR4658|C7orf61|CNPY4|COPS6|EPHB4|GAL3ST4|GATS|GIGYF1|GPC2|LAMTOR4|MAN2B1|MCM7|MEPCE|MOSPD3|NYAP1|OR2AE1|PILRA|PILRA;PILRB|PILRB|PILRB;CTB-161A2.3|PILRB;CTB-161A2.4|PPP1R35|PVRIG|PVRIG;STAG3|STAG3|STAG3;GATS|STAG3;GATS;GATS|STAG3;PVRIG|STAG3;PVRIG;AC005071.1|STAG3L5P|STAG3OS;STAG3|TAF6|TAF6;AP4M1|TAF6;CNPY4|TFR2|TRIM4|TRIP6|UFSP1|ZCWPW1|ZCWPW1;MEPCE|ZKS…	.	cg00048759|cg00376553|cg00553149|cg00814883|cg01157261|cg01860168|cg02081722|cg02327530|cg02924836|cg03265037|cg03818034|cg04305808|cg04499151|cg04697562|cg04778012|cg07160278|cg07693238|cg07723069|cg08552401|cg08950287|cg10084644|cg10240853|cg11139102|cg11738421|cg11814155|cg12358443|cg12616177|cg12993791|cg13153964|cg13210467|cg13334819|cg14047091|cg14714629|cg15140703|cg15603896|cg17830204|cg1…	7	7	121348878	100352176
236	DAG1:GP6	DAG1	GP6	Dystroglycan	Platelet glycoprotein VI	19:55526345:T:G	rs1671152	GP6	Tchem	19	55526345	55014977	T	G	0.841023	0.105329	2.22045e-16	555.123	10.0491	388.512	943.635	-0.060461	-0.3928	0.602581	85.6905	5.41357	70.461	156.151	-0.0918457	-0.353676	0.522783	0.0729661	12.2394	trans	-	.	.	.	.	GP6	High light scatter percentage of red cells|High light scatter reticulocyte count|Mean platelet volume|Platelet aggregation|Platelet aggregation collagen lag time response|Platelet aggregation collagen lag time response 190ugmL|Platelet count|Platelet distribution width|Reticulocyte count|Reticulocyte fraction of red cells	X-12441	CTC-550B14.6|CTC-550B14.7|EPS8L1|GP6|NLRP2|NLRP7|RDH13|RDH13;CTC-550B14.6|RDH13;CTC-550B14.6;CTC-550B14.7|RDH13;CTC-550B14.7	.	cg00407245|cg01389428|cg02024393|cg02462353|cg02592727|cg03354414|cg03656968|cg03774708|cg04887076|cg05215830|cg05276108|cg05304361|cg05374025|cg06732516|cg07189381|cg07280985|cg07598936|cg07964833|cg07993003|cg08278892|cg08524698|cg10016788|cg10218876|cg13425888|cg14928510|cg15031253|cg17750896|cg17760849|cg17817203|cg18059223|cg18330372|cg18355337|cg18649823|cg18778097|cg19340950|cg19393762|cg1…	3	19	49468703	55013705
237	HEXIM1:TBL1X	HEXIM1	TBL1X	Protein HEXIM1	F-box-like/WD repeat-containing protein TBL1X	3:56849749:T:C	rs1354034	ARHGEF3	Tbio	3	56849749	56815721	T	C	0.604457	-0.0571704	9.61453e-14	554.946	74.0756	63.3554	629.021	-0.12745	0.119267	-0.373897	97.0536	17.2816	11.1925	114.335	-0.135738	0.109705	-0.359447	0.134548	72.5085	trans	-	-0.122253	57.3891	trans	-	ARHGEF3	Blood protein levels|Hematological traits Red blood cell count Hemoglobin concentration Hematocrit Mean corpuscular hemoglobin MCH concentration Mean corpuscular volume Platelet count and White blood cell count|High light scatter percentage of red cells|High light scatter reticulocyte count|Lymphocyte count|Lymphocyte counts|Lymphocyte percentage of white cells|Mean platelet volume|Mean platelet …	.	|AATF|ABCC3|ABCC4|ABI2|ABL1|ABLIM1|ABLIM3|ABR|AC005307.3|AC007879.2|AC007879.7|AC092171.4|AC092653.5|AC093415.2|AC102953.4|AC114752.3|AC147651.3|ACER3|ACO2|ACOT7|ACRBP|ACSBG1|ACSL5|ACTA2|ACTN1|ACTN4|ACTR1A|ACVR1|ADCK3|ADCY3|ADCY6|ADCY7|ADCY9|ADIPOR1|ADRA2A|AF127936.7|AFAP1|AFAP1L2|AGPAT1|AKNA|AL022344.7|ALG3|ALOX12|AMD1|AMICA1|ANAPC5|ANGPT1|ANKRD28|ANKRD9|ANO2|ANO6|ANXA5|AP001189.4|AP003068.23|AP…	Arylsulfatase K|beta-adrenergic receptor kinase 1|cGMP-inhibited 3,5-cyclic phosphodiesterase A|Dynein light chain roadblock-type 1|Epiregulin|Heat shock protein HSP 90-alpha/beta|Inosine-5-monophosphate dehydrogenase 1|Inosine-5-monophosphate dehydrogenase 2|Killer cell immunoglobulin-like receptor 2DL4|Methionine aminopeptidase 2|Platelet endothelial aggregation receptor 1|Protein disulfide-iso…	cg26311262	17	X	45148475	9463320
238	CCL13:CCL8	CCL13	CCL8	C-C motif chemokine 13	C-C motif chemokine 8	1:159175354:G:A	rs12075	ACKR1	Tbio	1	159175354	159205564	G	A	0.582779	0.0457137	2.64634e-09	554.851	235.214	184.849	790.066	-0.221996	0.198152	-0.408717	93.0265	47.9605	29.6987	140.987	-0.237401	0.185818	-0.400867	0.222642	209.96	trans	-	-0.199755	226.796	trans	-	ACKR1	Basophil count|Basophil percentage of granulocytes|Basophil percentage of white cells|Chemokine ccl2|Duffy system Fya antigen|Educational attainment|Eotaxin levels|Fasting serum MCP 1 pgmL in children|Granulocyte count|Growth regulated protein alpha levels|Inflammatory biomarkers|Interleukin 8 levels|Leukocyte count|Monocyte chemoattractant protein 1|Monocyte chemoattractant protein 1 in obese ch…	.	AIM2|DARC|FCER1A|OR10J5;FCER1A	C-C motif chemokine 14|C-C motif chemokine 26|C-C motif chemokine 7|Corneodesmosin|Eotaxin	cg03892457|cg04101015|cg07202479|cg07417683|cg08654655|cg09064148|cg15722977|cg20003179|cg21415060|cg23018689|cg24642483|cg25076881|H3K27ac|H3K4me1	17	17	34356480	34319435
239	CD209:ICAM2	CD209	ICAM2	CD209 antigen	Intercellular adhesion molecule 2	9:136149229:T:C	rs505922	ABO	Tbio	9	136149229	133273813	T	C	0.316781	-0.0611281	1.77636e-15	554.784	3509.49	1017.65	4064.28	-0.846011	0.486225	-0.901645	81.3684	554.641	118.378	636.009	-0.743694	0.359362	-0.789927	0.824961	2518.12	trans	-	.	.	.	.	ABO	ABO system O blood type|Activated partial thromboplastin time|Alkaline phosphatase|Arm fat percentage left|Arm fat percentage right|Arm fat-free mass left|Arm fat-free mass right|Arm predicted mass left|Arm predicted mass right|Basophil count|Blood clot in the leg|Blood clot in the lung|Blood protein levels|Cardiovascular diseases|Circulating galectin 3 levels|Clinical laboratory measurements|Cor…	512.2 579|765.4 568|ADpSGEGDFXAEGGGVR*|ADpSGEGDFXAEGGGVR*/ADSGEGDFXAEGGGVR*AEGGGVR*|ADSGEGDFXAEGGGVR*|Concentration of very small VLDL particles|Glycine|Phospholipids in very small VLDL|Serum metabolite (mass spec peak: 512.2 m/z)|Serum metabolite (mass spec peak: 765.4 m/z)|Serum ratio of (ADpSGEGDFXAEGGGVR)/(ADSGEGDFXAEGGGVR)|Total cholesterol in IDL|Total lipids in IDL|Total lipids in very sma…	ABO|GBGT1|GBGT1;RALGDS|H19|MED22|MED22;RP11-244N20.7|OBP2B|PGD|PNMA5|SCRN1|SURF6|TCF4	Adhesion G protein-coupled receptor F5|Basal Cell Adhesion Molecule|Beta-1,4-galactosyltransferase 1|C-C motif chemokine 25|C-C motif chemokine 28|C-C motif chemokine 5|C1GALT1-specific chaperone 1|Cadherin-1|Cadherin-5|Carbohydrate sulfotransferase 11|Carbohydrate sulfotransferase 15|Cathepsin S|CD209 antigen|Chloride intracellular channel protein 5|Coagulation Factor VIII|D-glucuronyl C5-epimer…	cg00115654|cg00878953|cg01605984|cg03474926|cg04674581|cg04703696|cg06818865|cg06821107|cg07241568|cg11879188|cg12020464|cg13040392|cg13506600|cg13531387|cg13568213|cg13620499|cg13660174|cg13683939|cg13850847|cg13892928|cg13912631|cg13947653|cg13952840|cg13963044|cg13966005|cg13980863|cg14271713|cg14296235|cg14341968|cg14440550|cg14442518|cg14600041|cg14653977|cg14802951|cg18089000|cg18718102|cg2…	19	17	7739993	64002594
240	CRIP2:SNCG	CRIP2	SNCG	Cysteine-rich protein 2	Gamma-synuclein	10:88724619:C:T	rs873110	MMRN2	Tbio	10	88724619	86964862	C	T	0.244694	0.0554161	5.30687e-13	553.881	0.354451	5598.63	6152.51	-0.00582598	1.06441	-1.11155	92.1025	1.5272	1016.5	1108.6	-0.0369908	1.02879	-1.06456	.	.	.	.	-1.05928	3437.87	cis	SNCG	MMRN2|SNCG	.	Dodecenoylcarnitine	BMS1P3|C10orf116|C10orf116;AGAP11|FAM22D|FAM25A|NUTM2A|NUTM2D|RP11-96C23.8|SNCG	.	cg01754756|cg02388882|cg03677069|cg05046097|cg05498539|cg06744119|cg06817917|cg06941037|cg07436701|cg09099242|cg09143059|cg09552892|cg09573585|cg09715672|cg10376827|cg10414829|cg10829629|cg14209784|cg16289611|cg17876497|cg18602114|cg19368582|cg19700682|cg21012874|cg23170988|cg23315423|cg23837265|cg25323057|cg26395382|cg26435670|H3K27ac|H3K4me1	14	10	105472962	86958599
241	GYS1:WASF1	GYS1	WASF1	Glycogen [starch] synthase, muscle	Wiskott-Aldrich syndrome protein family member 1	6:110720209:A:G	rs1980532	DDO	Tchem	6	110720209	110399006	A	G	0.445232	0.0485798	2.51966e-10	552.567	0.281021	398.468	951.036	-0.00445589	0.295245	-0.449971	96.0029	0.520209	68.6679	164.671	-0.0164134	0.273539	-0.413448	.	.	.	.	-0.286133	317.715	cis	WASF1	DDO	Creatinine in urine|Home area population density: Scotland large urban area|Mean platelet volume|Platelet count|Platelet distribution width	.	CTA-331P3.1|DDO|EIF4G3|SLC22A16|WASF1	.	cg00083206|cg00804078|cg00847453|cg01119278|cg01431340|cg02872426|cg06011067|cg06413398|cg07164639|cg07236939|cg07601386|cg11605355|cg12078872|cg13266496|cg14956327|cg16655765|cg17284119|cg17295389|cg17763467|cg19196401|cg19980771|cg20011134|cg20931973|cg22607760|cg22857567|cg23021340|cg23891903|cg24671760|cg25146017|H3K4me1	19	6	48968130	110099819
242	KITLG:PLTP	KITLG	PLTP	Kit ligand	Phospholipid transfer protein	20:44551855:T:C	rs6073958	.	.	20	44551855	45923216	T	C	0.198756	-0.0440367	9.83266e-09	551.787	305.866	838.363	1390.15	-0.317431	0.506699	-0.657207	98.2951	53.7585	180.849	279.144	-0.275645	0.498663	-0.619888	.	.	.	.	-0.496157	665.905	cis	PLTP	PCIF1|PLTP|RP11-323C15.1|ZNF335	C reactive protein levels or HDL cholesterol levels pleiotropy|Cholesterol hdl|Gut microbiota functional units|HDL cholesterol|HDL cholesterol large lipoprotein fraction concentration|HDL cholesterol levels|HDL cholesterol lipoprotein fraction concentration|HDL cholesterol lipoprotein fraction concentration in fasting sample|HDL cholesterol mean size lipoprotein fraction concentration|HDL cholest…	Cholesterol esters in large HDL|Cholesterol esters in medium HDL|Cholesterol esters in very large HDL|Concentration of large HDL particles|Concentration of medium HDL particles|Concentration of medium VLDL particles|Concentration of small HDL particles|Concentration of very large HDL particles|Free cholesterol in large HDL|Free cholesterol in medium HDL|Free cholesterol in very large HDL|HDL diam…	ACOT8;SNX21|AHSP|ALAS2|BPGM|CA1|CCNI;SEPT11|CTSA|CTSA;PLTP|DCAF12|DNTTIP1|EPB42|FAM210B|FECH|HBM|MAP2K3|MMP9|NEURL2|PHOSPHO1|PLTP|PLTP;CTSA|RAB2B|RP11-465L10.7|SELENBP1|SLC12A5;RP11-465L10.10;RP11-465L10.7|SLC4A1|SNCA|SNX21|SYS1|TNNC2|USP12-AS2|VWCE|ZSWIM1	Coiled-coil domain-containing protein 126|Kit ligand|Kunitz-type protease inhibitor 3|Sarcoplasmic/endoplasmic reticulum calcium ATPase 3	cg00125455|cg00182727|cg00242976|cg00981651|cg01864178|cg02121447|cg02226410|cg02405476|cg02792821|cg03682073|cg04145601|cg04539957|cg04656101|cg04940435|cg06001997|cg06099431|cg07191594|cg07871947|cg08260891|cg08641963|cg09015232|cg10439765|cg10536803|cg10662479|cg11155865|cg11206526|cg11301556|cg11783356|cg12458970|cg14581475|cg16314369|cg17664577|cg17986701|cg18178432|cg19197419|cg20105087|cg2…	12	20	88492793	45898621
243	CCL25:PRSS27	CCL25	PRSS27	C-C motif chemokine 25	Serine protease 27	19:49206674:G:A	rs601338	FUT2	Tbio	19	49206674	48703417	G	A	0.508394	-0.0521073	1.15521e-11	551.708	795.617	1591.31	2143.02	0.39257	-0.564071	0.634823	93.4121	140.086	303.769	397.181	0.364696	-0.55104	0.614427	-0.389927	642.895	trans	-	.	.	.	.	FUT2|MAMSTR	Alcohol intake frequency|Alcohol intake versus 10 years previously|Alkaline phosphatase|Alkaline phosphatase ALP in plasma|Blood metabolite levels|Blood metabolite ratios|Bring up phlegm or sputum/mucus on most days|Childhood ear infection|Cholelithiasis|Comparative body size at age 10|Comparative height size at age 10|Crohns disease|Fasting plasma vitamin B12 pmolL in children|Gamma glutamyl tra…	ADpSGEGDFXAEGGGVR*|ADpSGEGDFXAEGGGVR*/ADSGEGDFXAEGGGVR*AEGGGVR*	CA11|FAM83E|FUT2|FUT2;SEC1P|HSD17B14|IZUMO1|MAMSTR|NTN5|NTN5;SEC1P|PLA2G4C|RASIP1|SEC1P|SPACA4|SPHK2|SULT2B1	BPI fold-containing family B member 1|C-C motif chemokine 15|C-C motif chemokine 25|C1GALT1-specific chaperone 1|Cadherin E|Fibroblast growth factor 19|Galactoside 3(4)-L-fucosyltransferase|Galectin-3|Glucagon|Golgi membrane protein 1|Intestinal-type alkaline phosphatase|Lactase-phlorizin hydrolase|Lithostathine-1-alpha|N-acetyllactosaminide beta-1,3-N-acetylglucosaminyltransferase 2|Nectin-2|Pro…	cg00754617|cg00822241|cg01656853|cg02045294|cg02446487|cg02804819|cg03531100|cg03609666|cg04660111|cg04714466|cg04777726|cg05018821|cg05643373|cg06530960|cg06677660|cg07051648|cg07800524|cg07869434|cg08536841|cg08610426|cg08619932|cg08873673|cg10234985|cg10347828|cg10404009|cg10495207|cg10496915|cg10772322|cg11773468|cg12234455|cg12258179|cg13428516|cg13540341|cg13974464|cg14103343|cg15146515|cg1…	19	16	8052318	2712419
244	CCL25:PRSS27	CCL25	PRSS27	C-C motif chemokine 25	Serine protease 27	19:49206462:C:T	rs681343	FUT2	Tbio	19	49206462	48703205	C	T	0.50879	-0.0521073	1.15521e-11	549.495	793.873	1589.71	2139.21	0.392049	-0.563656	0.634144	93.1999	140.106	303.927	397.127	0.364227	-0.550514	0.613648	.	.	.	.	0.551407	1237.89	trans	-	FUT2|MAMSTR	Alcohol intake frequency|Alcohol intake versus 10 years previously|Alkaline phosphatase|Alkaline phosphatase ALP in plasma|Bring up phlegm or sputum/mucus on most days|Childhood ear infection|Cholelithiasis|Cholesterol|Cholesterol total|Comparative body size at age 10|Comparative height size at age 10|Crohns disease|Fasting plasma vitamin B12 pmolL in children|Gamma glutamyl transferase|Gamma glu…	ADpSGEGDFXAEGGGVR*|ADpSGEGDFXAEGGGVR*/ADSGEGDFXAEGGGVR*AEGGGVR*|Serum ratio of (ADpSGEGDFXAEGGGVR)/(DSGEGDFXAEGGGVR)	AC008888.7|AC110760.3-2|CA11|CLDN10|FAM83E|FUT2|FUT2;SEC1P|HSD17B14|IZUMO1|MAMSTR|NTN5|NTN5;SEC1P|PLA2G4C|RASIP1|SEC1P|SPACA4|SPHK2|SULT2B1	BPI fold-containing family B member 1|C-C motif chemokine 15|C-C motif chemokine 25|C1GALT1-specific chaperone 1|Cadherin E|Fibroblast growth factor 19|Galactoside 3(4)-L-fucosyltransferase|Galectin-3|Glucagon|Golgi membrane protein 1|Intestinal-type alkaline phosphatase|Lactase-phlorizin hydrolase|Lithostathine-1-alpha|N-acetyllactosaminide beta-1,3-N-acetylglucosaminyltransferase 2|Nectin-2|Pro…	cg00754617|cg00822241|cg01656853|cg02045294|cg02446487|cg02804819|cg03531100|cg03609666|cg04660111|cg04714466|cg04777726|cg05018821|cg05643373|cg06530960|cg06677660|cg07051648|cg07800524|cg07869434|cg08536841|cg08610426|cg08619932|cg08873673|cg10234985|cg10347828|cg10404009|cg10495207|cg10496915|cg10772322|cg11773468|cg12234455|cg12258179|cg13428516|cg13540341|cg13974464|cg14103343|cg15146515|cg1…	19	16	8052318	2712419
245	MED18:ZBTB16	MED18	ZBTB16	Mediator of RNA polymerase II transcription subunit 18	Zinc finger and BTB domain-containing protein 16	11:113953622:G:A	rs73000929	ZBTB16	Tbio	11	113953622	114082900	G	A	0.0371232	0.0531457	4.48086e-12	548.134	0.807366	503.409	1051.54	-0.0259971	-0.864605	1.22663	78.4542	0.431186	61.0768	139.531	0.0483425	-0.8865	1.33502	.	.	.	.	0.851785	419.288	cis	ZBTB16	ZBTB16	Mean platelet volume|Platelet count|Plateletcrit	.	KLHL29|MSRB3	C-C motif chemokine 28	.	1	11	28329002	114059041
246	CLEC4D:HGF	CLEC4D	HGF	C-type lectin domain family 4 member D	Hepatocyte growth factor	12:8688999:A:C	rs4242896	CLEC4E	Tchem	12	8688999	8536403	A	C	0.571394	0.0432951	1.731e-08	547.827	1390.17	0.0823012	1938	-0.531791	0.00146179	-0.623908	105.651	195.981	1.35438	301.632	-0.402758	0.0301502	-0.496171	0.52876	1094.63	cis	CLEC4D	.	.	.	.	CLEC4E	.	.	CLEC4D|CLEC4E|LINC00937|RP11-561P12.5	.	cg00245465|cg00394101|cg07337129|cg11932091|cg12762799|cg14108567|cg14909213|cg14955480|cg24537973|cg27078893|H3K4me1|Percent-splice-in	12	7	8509475	81699010
247	DBI:PEBP1	DBI	PEBP1	Acyl-CoA-binding protein	Phosphatidylethanolamine-binding protein 1	2:120136467:T:G	rs72833212	.	.	2	120136467	119378891	T	G	0.20499	0.0693765	2.22045e-16	545.85	327.928	0.512185	873.778	0.328256	-0.00865301	0.527058	89.0754	58.0171	0.241138	147.093	0.324242	-0.0112142	0.510193	-0.321167	262.557	cis	DBI	.	.	.	.	C2orf76|DBI	.	.	DBI|MARCO|STEAP3	.	cg00327263|cg06832677|cg06872331|cg07051721|cg08217910|cg10535845|cg11066750|cg12535642|cg13431009|cg13601855|cg19599165|cg19706534|cg23822655|cg25713625|cg25899024|H3K27ac|H3K4me1	2	12	119366924	118136124
248	MED18:TBL1X	MED18	TBL1X	Mediator of RNA polymerase II transcription subunit 18	F-box-like/WD repeat-containing protein TBL1X	3:56849749:T:C	rs1354034	ARHGEF3	Tbio	3	56849749	56815721	T	C	0.604225	0.13882	2.22045e-16	545.597	8.71537	63.3554	608.952	-0.0424398	0.119267	-0.367453	102.529	2.85203	11.1925	113.722	-0.0511107	0.109705	-0.358249	.	.	.	.	-0.122253	57.3891	trans	-	ARHGEF3	Blood protein levels|Hematological traits Red blood cell count Hemoglobin concentration Hematocrit Mean corpuscular hemoglobin MCH concentration Mean corpuscular volume Platelet count and White blood cell count|High light scatter percentage of red cells|High light scatter reticulocyte count|Lymphocyte count|Lymphocyte counts|Lymphocyte percentage of white cells|Mean platelet volume|Mean platelet …	.	|AATF|ABCC3|ABCC4|ABI2|ABL1|ABLIM1|ABLIM3|ABR|AC005307.3|AC007879.2|AC007879.7|AC092171.4|AC092653.5|AC093415.2|AC102953.4|AC114752.3|AC147651.3|ACER3|ACO2|ACOT7|ACRBP|ACSBG1|ACSL5|ACTA2|ACTN1|ACTN4|ACTR1A|ACVR1|ADCK3|ADCY3|ADCY6|ADCY7|ADCY9|ADIPOR1|ADRA2A|AF127936.7|AFAP1|AFAP1L2|AGPAT1|AKNA|AL022344.7|ALG3|ALOX12|AMD1|AMICA1|ANAPC5|ANGPT1|ANKRD28|ANKRD9|ANO2|ANO6|ANXA5|AP001189.4|AP003068.23|AP…	Arylsulfatase K|beta-adrenergic receptor kinase 1|cGMP-inhibited 3,5-cyclic phosphodiesterase A|Dynein light chain roadblock-type 1|Epiregulin|Heat shock protein HSP 90-alpha/beta|Inosine-5-monophosphate dehydrogenase 1|Inosine-5-monophosphate dehydrogenase 2|Killer cell immunoglobulin-like receptor 2DL4|Methionine aminopeptidase 2|Platelet endothelial aggregation receptor 1|Protein disulfide-iso…	cg26311262	1	X	28329002	9463320
249	CHGB:MOG	CHGB	MOG	Secretogranin-1	Myelin-oligodendrocyte glycoprotein	20:5903894:A:G	rs236153	CHGB	Tbio	20	5903894	5923248	A	G	0.371601	0.0484035	2.92339e-10	543.335	1878.1	0.111877	2421.43	0.612263	0.00197059	0.702319	143.071	384.058	0.311999	527.129	0.594485	-0.010242	0.720288	-0.606141	1412.39	cis	CHGB	.	.	.	.	CHGB	.	.	|-|CRLS1|MCM8|NMD3;SPTSSB;LOC200830	.	cg01072639|cg01296682|cg06739520|cg07140797|cg07642638|cg08376824|cg09539538|cg20677240|cg22140378	20	6	5911510	29657002
250	CHAC2:TPMT	CHAC2	TPMT	Glutathione-specific gamma-glutamylcyclotransferase 2	Thiopurine S-methyltransferase	6:18126938:A:T	rs115306927	NHLRC1	Tbio	6	18126938	18126707	A	T	0.0503239	0.12057	2.22045e-16	540.583	0.00393219	1169.51	1710.1	0.000179003	1.12673	-1.33765	95.4095	0.215713	187.483	282.893	-0.0203134	1.12554	-1.36952	.	.	.	.	-1.09272	880.303	cis	TPMT	KDM1B|NHLRC1|TPMT	Cardiovascular disease prevalence|Systolic blood pressure|Thiopurine methyltransferase activity in acute lymphoblastic leukemia patients treated with mercaptopurines	.	NHLRC1|RNF144B|TPMT	.	cg00772000|cg05849324|cg06570931|cg06646708|cg10671858|cg16879574|cg18068140|cg22736354	2	6	53767804	18128311
251	ICAM3:SLAMF7	ICAM3	SLAMF7	Intercellular adhesion molecule 3	SLAM family member 7	1:160720074:C:T	rs11581248	SLAMF7	Tclin	1	160720074	160750284	C	T	0.135732	0.126656	2.22045e-16	537.198	3.68265	2094.14	2631.33	0.0374975	0.941252	-1.04337	82.6532	0.647835	235.836	318.49	-0.0331384	0.844856	-0.98044	.	.	.	.	-0.943705	1601.67	cis	SLAMF7	SLAMF7	.	.	LY9|SLAMF7|TOMM40L|TSTD1|USF1	SLAM family member 7	cg03742629|cg04244970|cg06233073|cg10106388|cg11939496|cg12268344|cg15836912|cg21476940	19	1	10333776	160739057
252	PPCDC:RWDD1	PPCDC	RWDD1	Phosphopantothenoylcysteine decarboxylase	RWD domain-containing protein 1	15:75320306:A:G	rs12591994	PPCDC	Tbio	15	75320306	75027965	A	G	0.0643623	0.119678	2.22045e-16	536.065	551.813	0.305234	1087.88	-0.685438	0.00942828	-0.951376	107.4	140.898	0.197987	248.298	-0.633387	-0.0123755	-0.835008	0.66669	442.213	cis	PPCDC	.	.	.	.	PPCDC|SCAMP5	.	.	ARID3B|C15orf17|C15orf39|CSK|FAM219B|MAN2C1|MPI|PPCDC|RP11-10O17.1|RPP25|SCAMP2|SCAMP5	.	cg01701819|cg09165964|cg16223079|cg17294928|cg18176723|cg18919684|cg22454588	15	6	75023586	116571409
253	CXCL6:DFFA	CXCL6	DFFA	C-X-C motif chemokine 6	DNA fragmentation factor subunit alpha	4:74703999:C:T	rs16850073	CXCL6	Tbio	4	74703999	73838282	C	T	0.375966	0.0426228	2.86757e-08	533.426	1540.4	0.133416	2073.82	-0.571234	0.00239101	-0.652983	78.6953	253.131	0.765266	331.827	-0.556776	-0.0232339	-0.631063	0.556783	1142.13	cis	CXCL6	.	.	.	.	CXCL6	Basophil percentage of granulocytes|Basophil percentage of white cells|Blood protein levels|Eosinophil percentage of granulocytes|Eosinophil percentage of white cells|Granulocyte count|Granulocyte percentage of myeloid white cells|Lymphocyte percentage of white cells|Monocyte percentage of white cells|Myeloid white cell count|Neutrophil count|Neutrophil percentage of granulocytes|Neutrophil perce…	.	CXCL5|CXCL6|IL8|PF4V1|PF4V1;PF4|PGLYRP1	C-X-C motif chemokine 6|ER membrane protein complex subunit 1|Growth-regulated alpha protein|Phosphoglycerate kinase 1|Platelet factor 4 variant	cg03996822|cg04559909|cg07868155|cg09521108|cg12271022|cg22670329|cg22725685|cg23501567|cg23624621|H3K27ac|H3K4me1	4	1	73836640	10456522
254	DPP7:SIAE	DPP7	SIAE	Dipeptidyl peptidase 2	Sialate O-acetylesterase	9:140008665:A:AC	-	DPP7	Tchem	9	140008665	137114213	A	AC	0.741691	0.0536952	2.69473e-12	532.157	1030.63	0.691867	1562.79	-0.525287	0.00992748	-0.647611	72.7186	137.034	0.113151	209.753	-0.464849	0.0054968	-0.582256	0.510664	789.23	cis	DPP7	.	.	.	.	.	.	.	.	.	.	9	11	137110546	124633113
255	ITGB1BP2:WASF1	ITGB1BP2	WASF1	Integrin beta-1-binding protein 2	Wiskott-Aldrich syndrome protein family member 1	6:110720209:A:G	rs1980532	DDO	Tchem	6	110720209	110399006	A	G	0.445232	0.11206	2.22045e-16	531.855	0.424851	398.468	930.323	-0.00618617	0.295245	-0.444551	91.2595	0.346497	68.6679	159.927	-0.0119751	0.273539	-0.411492	.	.	.	.	-0.286133	317.715	cis	WASF1	DDO	Creatinine in urine|Home area population density: Scotland large urban area|Mean platelet volume|Platelet count|Platelet distribution width	.	CTA-331P3.1|DDO|EIF4G3|SLC22A16|WASF1	.	cg00083206|cg00804078|cg00847453|cg01119278|cg01431340|cg02872426|cg06011067|cg06413398|cg07164639|cg07236939|cg07601386|cg11605355|cg12078872|cg13266496|cg14956327|cg16655765|cg17284119|cg17295389|cg17763467|cg19196401|cg19980771|cg20011134|cg20931973|cg22607760|cg22857567|cg23021340|cg23891903|cg24671760|cg25146017|H3K4me1	X	6	71301750	110099819
256	CASP3:PLA2G4A	CASP3	PLA2G4A	Caspase-3	Cytosolic phospholipase A2	4:185574807:C:T	rs13136635	PRIMPOL	Tbio	4	185574807	184653653	C	T	0.879206	0.0446834	5.96009e-09	531.581	61.0247	0.302392	592.606	-0.174528	-0.0071726	-0.544785	121.043	12.1796	0.314512	133.222	-0.156045	0.0152129	-0.527382	0.168316	49.31	cis	CASP3	.	.	.	.	PRIMPOL	.	.	CASP3|CCDC111|CENPU|MLF1IP|MLF1IP;CCDC111|PRIMPOL	Caspase-3	cg01714284|cg01899937|cg02249911|cg03977443|cg04058563|cg07424746|cg07934941|cg11180122|cg12167823|cg13036627|cg14471096|cg18838605|cg21366198|cg21490662|cg22905866|cg24839529|cg26539468|cg27112742|cg27571769|ch.4.185753098R|H3K27ac|H3K4me1	4	1	184627696	186828949
257	DNPH1:EIF4EBP1	DNPH1	EIF4EBP1	2'-deoxynucleoside 5'-phosphate N-hydrolase 1	Eukaryotic translation initiation factor 4E-binding protein 1	6:43200203:C:T	rs77321231	DNPH1	Tchem	6	43200203	43232465	C	T	0.104023	0.042272	3.72092e-08	529.514	382.899	0.188727	912.413	0.46388	0.00510364	0.715059	89.6972	51.3055	0.930821	141.003	0.41795	-0.0434592	0.694344	-0.459996	324.634	cis	DNPH1	.	.	.	.	CUL9|DNPH1	.	.	CUL9|CUL9;RP3-330M21.5|DNPH1|KLC4|MEA1|MRPL2|PEX6|PTK7|RRP36|ZNF318	.	cg00507679|cg01125463|cg01302136|cg02359409|cg02694972|cg06241901|cg07099407|cg07235774|cg07539045|cg09478591|cg09823543|cg10203631|cg12498088|cg13033722|cg16549027|cg17076780|cg17502394|cg18159180|cg18889437|cg19747945|cg23271099|cg25020820|cg26312998	6	8	43225629	38030534
258	LAMP3:MSLN	LAMP3	MSLN	Lysosome-associated membrane glycoprotein 3	Mesothelin	16:810593:C:A	rs2235503	MSLN	Tbio	16	810593	760593	C	A	0.19289	0.200347	2.22045e-16	526.325	0.188919	1997.28	2523.61	-0.00375885	-0.770346	0.872992	62.6422	0.0286659	324.407	387.05	0.0013831	-0.661965	0.744635	.	.	.	.	0.751759	1439.05	cis	MSLN	MSLN	Mean corpuscular hemoglobin|Mean corpuscular volume	.	CHTF18|MSLN|MSLNL|RPUSD1	.	cg00639984|cg01153376|cg03433313|cg04765857|cg05245533|cg05865615|cg06706068|cg07970752|cg09215282|cg09994391|cg10511186|cg15496744|cg21879320|cg26775123|cg26945867	3	16	183122215	760734
259	HBEGF:PDGFB	HBEGF	PDGFB	Proheparin-binding EGF-like growth factor	Platelet-derived growth factor subunit B	2:224880498:T:C	rs68066031	SERPINE2	Tbio	2	224880498	224015781	T	C	0.229536	0.0576897	5.72875e-14	525.963	6.20104	179.366	705.329	0.0407128	-0.232731	0.458546	69.8759	2.82055	17.0544	86.9303	0.0612173	-0.167655	0.392221	.	.	.	.	0.227199	146.137	trans	-	SERPINE2	Fibroblast growth factor basic levels|Hepatocyte growth factor levels|Interleukin 2 levels|Interleukin 6 levels|Mean platelet volume|Platelet derived growth factor BB levels|Stem cell factor levels	10-undecenoate|10-undecenoate (11:1n1)	SERPINE2|SERPINE2;LOC100129171	Acidic leucine-rich nuclear phosphoprotein 32 family member B|C-C motif chemokine 13|Glia-derived nexin|Neurexophilin-1|Neutrophil-activating peptide 2|PDGF-BB|Platelet-derived growth factor subunit B|Synaptotagmin-11|Thromboxane-A synthase	cg00474696|cg01997884|cg02039815|cg03028786|cg08434186|cg11641595|cg15731772|cg16005559|cg16202600|cg23055236|cg23732729|cg25341674|cg26125244|H3K4me1	5	22	140332843	39223359
260	ACE2:MME	ACE2	MME	Angiotensin-converting enzyme 2	Neprilysin	3:52852538:G:T	rs4687657	ITIH4	Tbio	3	52852538	52818522	G	T	0.259739	0.122876	2.22045e-16	525.423	1.80659	1464.62	1990.05	-0.0170691	-0.599264	0.721094	114.237	0.365638	287.214	401.451	0.0127476	-0.598028	0.717733	.	.	.	.	0.583233	1104.95	trans	-	ITIH4|TMEM110|TMEM110-MUSTN1	Bipolar disorder|Bipolar disorder and schizophrenia|Body mass index|Comparative height size at age 10|Cross disorder|Forced vital capacity|Forced vital capacity, best measure|Hand grip strength left|Height|Height in females|Impedance of arm left|Impedance of arm right|Impedance of leg left|Impedance of leg right|Impedance of whole body|log eGFR creatinine in non diabetics|Nervous feelings|Schizop…	.	ABHD14B|GLT8D1|GLYCTK|GNL3|ITIH1|ITIH3|ITIH4|ITIH4;ITIH4-AS1;MUSTN1|ITIH4;MUSTN1|ITIH6|MUSTN1|NEK4|NT5DC2|NT5DC2;C3orf78|PBRM1|PPM1M|RFT1|RP11-168J18.6|RP5-1157M23.2|SERBP1P3|SFMBT1|SMIM4|SNORD19B;GNL3;GLT8D1|SPCS1|STAB1|STEAP2|TKT|TMEM110|TMEM110;TMEM110-MUSTN1|TMEM110;TMEM110-MUSTN1;LOC100132069|TWF2	AP-4 complex subunit mu-1|Arylamine N-acetyltransferase 1|Dipeptidase 2|Gap junction alpha-1 protein|Inter-alpha-trypsin inhibitor heavy chain H1|Janus kinase and microtubule-interacting protein 3|Normal mucosa of esophagus-specific gene 1 protein|Single Ig IL-1-related receptor|SUN domain-containing protein 3|Tyrosine-protein kinase JAK2|Uromodulin-like 1	cg00139496|cg03349057|cg03607117|cg05283597|cg05564831|cg05991220|cg06134964|cg07095346|cg07359306|cg07507251|cg08438690|cg09524078|cg10299061|cg10584271|cg10712668|cg10802521|cg10929387|cg11041457|cg11184109|cg11645453|cg13641778|cg14092988|cg14188712|cg15698299|cg16898425|cg17372223|cg17761990|cg17890764|cg18182844|cg18404041|cg18487916|cg18571112|cg18595196|cg18727075|cg18741586|cg20735041|cg2…	X	3	15494566	155024124
261	TFF1:TFF2	TFF1	TFF2	Trefoil factor 1	Trefoil factor 2	21:43787038:G:A	rs3761376	TFF1	Tbio	21	43787038	42366929	G	A	0.235393	0.456842	2.22045e-16	522.116	352.524	38.3894	874.64	0.30704	-0.10114	0.502427	89.1302	39.294	9.03261	128.424	0.223348	-0.104761	0.412456	-0.306867	293.073	cis	TFF1	.	.	.	.	TFF1	.	.	.	Trefoil factor 1	cg06099014|cg18879389|cg27405706	21	21	42362282	42346357
262	NSFL1C:PPCDC	NSFL1C	PPCDC	NSFL1 cofactor p47	Phosphopantothenoylcysteine decarboxylase	15:75320306:A:G	rs12591994	PPCDC	Tbio	15	75320306	75027965	A	G	0.0643623	0.0733218	2.22045e-16	520.863	0.518332	551.813	1072.68	0.014126	-0.685438	0.932185	124.779	0.0737357	140.898	265.677	0.00507718	-0.633387	0.856142	.	.	.	.	0.66669	442.213	cis	PPCDC	PPCDC|SCAMP5	.	.	ARID3B|C15orf17|C15orf39|CSK|FAM219B|MAN2C1|MPI|PPCDC|RP11-10O17.1|RPP25|SCAMP2|SCAMP5	.	cg01701819|cg09165964|cg16223079|cg17294928|cg18176723|cg18919684|cg22454588	20	15	1442162	75023586
263	CDKN1A:TACC3	CDKN1A	TACC3	Cyclin-dependent kinase inhibitor 1	Transforming acidic coiled-coil-containing protein 3	4:1741533:CCGTCCCCATCCCCCTCGCCATCCT:C	rs745543985	TACC3	Tbio	4	1741533	1739806	CCGTCCCCATCCCCCTCGCCATCCT	C	0.467518	0.0565177	1.82521e-13	520.398	0.0615726	207.128	727.525	-0.00114473	-0.211149	0.388812	118.424	0.132464	46.2118	164.636	0.00518112	-0.221214	0.406878	.	.	.	.	0.20593	167.587	cis	TACC3	TACC3	.	.	FAM53A|FGFR3|SLBP|TACC3|TMEM129	.	.	6	4	36676460	1712858
264	CDSN:LY6D	CDSN	LY6D	Corneodesmosin	Lymphocyte antigen 6D	6:31063601:T:A	rs3095306	.	.	6	31063601	31095824	T	A	0.609612	0.152007	2.22045e-16	518.773	2119.28	1.52048	2638.05	-0.650529	0.014994	-0.725133	97.6278	275.286	1.10675	372.914	-0.53271	0.027981	-0.610924	0.643441	1601.63	cis	CDSN	.	.	.	.	C6orf15|HCG22|RNU6-1133P|TBC1D22B	Advanced age related macular degeneration|Advanced age related macular degeneration choroidal neovascularization vs no AMD|Age-related macular degeneration|Eosinophil percentage of granulocytes|Eosinophil percentage of white cells|Follicular lymphoma|Forced vital capacity|Forced vital capacity, best measure|Granulocyte count|Granulocyte percentage of myeloid white cells|Height|Hematocrit|Hemoglob…	.	|-|ABCF1|ATP6V1G2|ATP6V1G2;SNORD84;DDX39B|BTN3A2|BTN3A2;BTN3A1|C4A|C4B|C6orf15|CALML4|CCHCR1|CYP21A1P|CYP21A2|DDAH2|DDR1|DDR1;MIR4640|DDX39B|DOM3Z|EHBP1L1|FLOT1|GNLY|GTF2H4|HCG21|HCG22|HCG27|HCG8;ZNRD1-AS1|HLA-B|HLA-C|HLA-DOB|HLA-DQA2;LOC100509457;LOC100507718;HLA-DQA1|HLA-DRB1;HLA-DRB6;LOC100507714;LOC100507709|HLA-DRB5;HLA-DRB1;LOC100507714;LOC100507709|HLA-DRB6|HLA-E|HLA-E;LOC100653072|HLA-F-A…	Beta-2-microglobulin|Killer cell immunoglobulin-like receptor 2DS2|Leukocyte immunoglobulin-like receptor subfamily B member 1|MHC class I polypeptide-related sequence B	cg00103771|cg00357273|cg00624589|cg00648423|cg00916439|cg01015008|cg01255021|cg01517384|cg01620082|cg02718200|cg02753903|cg03081173|cg03555881|cg03694466|cg03709428|cg03921216|cg04072928|cg04710276|cg04824716|cg04985482|cg05139028|cg05341252|cg05619024|cg06099246|cg06480496|cg06606381|cg06855286|cg07384522|cg07613268|cg08245665|cg08885659|cg09904051|cg10409680|cg10632894|cg11187245|cg11794033|cg1…	6	8	31115087	142784882
265	FOXO1:MAP4K5	FOXO1	MAP4K5	Forkhead box protein O1	Mitogen-activated protein kinase kinase kinase kinase 5	14:50901768:G:A	rs17780143	MAP4K5	Tchem	14	50901768	50435050	G	A	0.0571615	0.0852256	2.22045e-16	518.017	0.114146	151.629	669.646	-0.00436684	0.390063	-0.81813	99.2257	0.150261	32.7318	131.958	0.0126046	0.405846	-0.81975	.	.	.	.	-0.376346	123.373	cis	MAP4K5	ATL1|MAP4K5|SAV1	Height|Leg fat percentage left|Leg fat percentage right|Mean corpuscular hemoglobin concentration|Mean platelet volume|Platelet count	3-methoxytyrosine/glycylvaline	CDKL1|NIN	.	cg09863266|cg21879272|ch.14.561430R|ch.14.569218R	13	14	40555667	50418501
266	SMAD1:ZBTB16	SMAD1	ZBTB16	Mothers against decapentaplegic homolog 1	Zinc finger and BTB domain-containing protein 16	11:113953622:G:A	rs73000929	ZBTB16	Tbio	11	113953622	114082900	G	A	0.0371232	0.0540099	2.0095e-12	516.307	0.146021	503.409	1019.72	-0.00667439	-0.864605	1.21928	73.3935	0.502447	61.0768	134.47	0.0540387	-0.8865	1.32099	.	.	.	.	0.851785	419.288	cis	ZBTB16	ZBTB16	Mean platelet volume|Platelet count|Plateletcrit	.	KLHL29|MSRB3	C-C motif chemokine 28	.	4	11	145481194	114059041
267	CD40:TNFRSF14	CD40	TNFRSF14	Tumor necrosis factor receptor superfamily member 5	Tumor necrosis factor receptor superfamily member 14	20:44747947:T:G	rs4810485	CD40	Tchem	20	44747947	46119308	T	G	0.752299	0.130512	2.22045e-16	515.586	677.913	0.0712964	1193.5	-0.434285	-0.00148511	-0.572033	82.1137	109.041	0.482262	191.155	-0.40296	-0.0173262	-0.53315	0.422368	525.869	cis	CD40	.	.	.	.	CD40|RPL13P2	Arthritis rheumatoid|Chronic hepatitis B infection|Creatinine in urine|Kawasaki disease|Multiple sclerosis|Potassium in urine|Rheumatoid arthritis|Rheumatoid arthritis cyclic citrullinated peptide CCP positive|Selective immunoglobulin A deficiency IgAD	.	ABCB4|AFF3|BANK1|BCL11A|BEND5|BLK|BMPR1A;BMPR1APS2|BTLA|C10orf76|CABYR|CD22|CD40|CD74|CD79A|CD79B|CD83|CDR2|COBLL1|COL19A1|CR2|CXCR5|CYBASC3|EBF1|FAM129C|FCER2|FCRLA|GGA2|GNG7|HVCN1|IGHE|ITPR1|KMO|LAMC1|LEF1|MEF2C|MS4A1|MYO1B|OVGP1|PIK3C2B|PLTP|POU2AF1|PTPRK|RASGRP3|RP11-465L10.7|RP11-713C5.1|SEL1L3|SLC2A5|SLC38A11|SLC38A11;RN5S111|STAP1|SWAP70|TCL1A|TIMELESS|TLR10|TSPAN13|VPREB3|ZMIZ2	Tumor necrosis factor receptor superfamily member 5	cg00125455|cg00182727|cg00981651|cg01460436|cg01864178|cg01943874|cg04145601|cg04403809|cg04656101|cg06001997|cg06571407|cg07060233|cg07191594|cg11841529|cg15402992|cg17664577|cg17768768|cg17929951|cg17986701|cg18178432|cg19785066|cg20003638|cg20674635|cg21601405|cg22232207|cg23274660|cg23303369|cg25239996|cg26132320|cg27529037|H3K4me1	20	1	46118278	2555639
268	LAIR1:PLAUR	LAIR1	PLAUR	Leukocyte-associated immunoglobulin-like receptor 1	Urokinase plasminogen activator surface receptor	19:54870191:T:A	rs111949142	LAIR1	Tbio	19	54870191	54358584	T	A	0.184097	0.0420532	4.37255e-08	511.998	1579.63	1.25272	2091.62	-0.707505	0.0167784	-0.834798	47.5598	149.817	0.963419	197.376	-0.533567	0.0335659	-0.638163	0.717025	1235.35	cis	LAIR1	.	.	.	.	LAIR1	.	.	CTD-2587H19.1|LAIR1|LAIR2	.	cg01067405|cg03575041|cg19802477|cg20542190|cg22545168|cg23899409|cg24755177	19	19	54351384	43646095
269	CA13:STAMBP	CA13	STAMBP	Carbonic anhydrase 13	STAM-binding protein	8:86209408:C:T	rs56072918	.	.	8	86209408	85297179	C	T	0.0686651	-0.0484574	2.79361e-10	508.075	329.37	0.0558259	837.445	0.527268	-0.00206877	0.837275	76.9947	48.4389	0.350666	125.434	0.508881	-0.0262658	0.822404	-0.523037	279.116	cis	CA13	.	.	.	.	CA1|CA13|CA3|E2F5	.	.	C8orf59|CA13|CA13;LOC100507258|CA2|E2F5|E2F5;C8orf59|LRRCC1|RP11-317J10.2	.	cg00849990|cg00994649|cg01919250|cg02393479|cg03500911|cg04207142|cg05071334|cg06787637|cg07736716|cg08508368|cg08582356|cg09435929|cg18503260|cg20503956|cg21346043|cg22927247|cg24046475	8	2	85220587	73828916
270	CLEC4D:MMP9	CLEC4D	MMP9	C-type lectin domain family 4 member D	Matrix metalloproteinase-9	12:8688999:A:C	rs4242896	CLEC4E	Tchem	12	8688999	8536403	A	C	0.571394	0.0495573	1.09506e-10	507.075	1390.17	0.919103	1897.25	-0.531791	0.0106807	-0.623294	98.2478	195.981	2.10872	294.229	-0.402758	0.0412266	-0.513746	0.52876	1094.63	cis	CLEC4D	.	.	.	.	CLEC4E	.	.	CLEC4D|CLEC4E|LINC00937|RP11-561P12.5	.	cg00245465|cg00394101|cg07337129|cg11932091|cg12762799|cg14108567|cg14909213|cg14955480|cg24537973|cg27078893|H3K4me1|Percent-splice-in	12	20	8509475	46008908
271	FYB1:GP6	FYB1	GP6	FYN-binding protein 1	Platelet glycoprotein VI	19:55539072:T:G	rs892090	GP6	Tchem	19	55539072	55027704	T	G	0.834357	0.23554	2.22045e-16	504.19	10.5699	433.559	937.749	-0.0616564	-0.408231	0.590661	79.7101	4.15541	84.6957	164.406	-0.080408	-0.394108	0.540255	0.0668614	10.6849	trans	-	0.40669	357.46	cis	GP6	GP6	High light scatter percentage of red cells|High light scatter reticulocyte count|Mean platelet volume|Platelet distribution width|Reticulocyte count|Reticulocyte fraction of red cells	.	CTC-550B14.6|CTC-550B14.7|EPS8L1|GP6|NLRP2|NLRP7|RDH13|RDH13;CTC-550B14.6|RDH13;CTC-550B14.6;CTC-550B14.7|RDH13;CTC-550B14.7	Calreticulin|P-selectin	cg00407245|cg02462353|cg02592727|cg03354414|cg03656968|cg04887076|cg05215830|cg05276108|cg05304361|cg05374025|cg06732516|cg07189381|cg07280985|cg07598936|cg07964833|cg07993003|cg08278892|cg08524698|cg10016788|cg10218876|cg12978040|cg13425888|cg13650654|cg14928510|cg15031253|cg17750896|cg17760849|cg17817203|cg18059223|cg18330372|cg18355337|cg18649823|cg18778097|cg19340950|cg19393762|cg19504245|cg1…	5	19	39105252	55013705
272	HYOU1:IL10RB	HYOU1	IL10RB	Hypoxia up-regulated protein 1	Interleukin-10 receptor subunit beta	21:34661145:A:G	rs2247960	IL10RB	Tbio	21	34661145	33288840	A	G	0.449747	0.0474033	6.72626e-10	504.087	0.525825	1489.01	1993.1	0.00713738	-0.537598	0.620423	88.946	1.35811	207.104	296.05	0.0302201	-0.439289	0.544149	.	.	.	.	0.524904	1105.52	cis	IL10RB	AP000295.9|IL10RB	.	.	IFNAR1|IFNAR2|IFNAR2;IFNAR2|IFNGR2|IL10RB|ITSN1|TMEM50B	.	cg06287548|cg10572943|cg22212414|cg24865779	11	21	119044188	33266367
273	CLEC4D:TGFA	CLEC4D	TGFA	C-type lectin domain family 4 member D	Protransforming growth factor alpha	12:8688999:A:C	rs4242896	CLEC4E	Tchem	12	8688999	8536403	A	C	0.571394	0.0591789	1.28786e-14	503.8	1390.17	0.278795	1893.97	-0.531791	0.00436832	-0.605499	100.774	195.981	2.30961	296.755	-0.402758	0.0432911	-0.493676	0.52876	1094.63	cis	CLEC4D	.	.	.	.	CLEC4E	.	.	CLEC4D|CLEC4E|LINC00937|RP11-561P12.5	.	cg00245465|cg00394101|cg07337129|cg11932091|cg12762799|cg14108567|cg14909213|cg14955480|cg24537973|cg27078893|H3K4me1|Percent-splice-in	12	2	8509475	70447284
274	DAB2:FKBP1B	DAB2	FKBP1B	Disabled homolog 2	Peptidyl-prolyl cis-trans isomerase FKBP1B	2:24259188:C:G	rs872169	WDCP	Tdark	2	24259188	24036318	C	G	0.205229	0.0455711	2.96416e-09	503.378	0.00379653	198.53	701.908	-9.22668e-05	0.254085	-0.474615	114.577	1.38602	28.3452	142.923	-0.0408271	0.223672	-0.50606	.	.	.	.	-0.254742	167.358	cis	FKBP1B	FAM228B|FKBP1B|PFN4|SF3B6|TP53I3|WDCP	Alcohol intake frequency|Arm fat-free mass left|Arm fat-free mass right|Basal metabolic rate|Comparative height size at age 10|Fed-up feelings|Granulocyte count|Granulocyte percentage of myeloid white cells|Height|Hematocrit|Hemoglobin concentration|High light scatter percentage of red cells|High light scatter reticulocyte count|Immature fraction of reticulocytes|Impedance of leg left|Impedance o…	.	|-|AC008073.7|AC008073.7;RP11-507M3.1|FAM228A|FAM228B|FAM228B;RP11-507M3.1|FKBP1B|FKBP1B;MFSD2B|ITSN2|MFSD2B|PFN4|TP53I3|UBXN2A	.	cg00058708|cg00157016|cg00284173|cg00901401|cg01343041|cg03566479|cg06627628|cg08063864|cg08212172|cg08917208|cg09048186|cg09769104|cg11716267|cg12305798|cg12565126|cg14273083|cg17277199|cg18587476|cg19614157|cg19760941|cg20701182|cg21356710|cg21388753|cg23065097|cg25929589|cg26250093|cg26838691|H3K27ac|H3K4me1	5	2	39371675	24049701
275	CD209:SELE	CD209	SELE	CD209 antigen	E-selectin	9:136149229:T:C	rs505922	ABO	Tbio	9	136149229	133273813	T	C	0.316781	-0.051513	1.97029e-11	502.501	3509.49	1759.36	4011.99	-0.846011	0.617878	-0.885219	152.947	554.641	309.944	707.587	-0.743694	0.561627	-0.817485	0.824961	2518.12	trans	-	.	.	.	.	ABO	ABO system O blood type|Activated partial thromboplastin time|Alkaline phosphatase|Arm fat percentage left|Arm fat percentage right|Arm fat-free mass left|Arm fat-free mass right|Arm predicted mass left|Arm predicted mass right|Basophil count|Blood clot in the leg|Blood clot in the lung|Blood protein levels|Cardiovascular diseases|Circulating galectin 3 levels|Clinical laboratory measurements|Cor…	512.2 579|765.4 568|ADpSGEGDFXAEGGGVR*|ADpSGEGDFXAEGGGVR*/ADSGEGDFXAEGGGVR*AEGGGVR*|ADSGEGDFXAEGGGVR*|Concentration of very small VLDL particles|Glycine|Phospholipids in very small VLDL|Serum metabolite (mass spec peak: 512.2 m/z)|Serum metabolite (mass spec peak: 765.4 m/z)|Serum ratio of (ADpSGEGDFXAEGGGVR)/(ADSGEGDFXAEGGGVR)|Total cholesterol in IDL|Total lipids in IDL|Total lipids in very sma…	ABO|GBGT1|GBGT1;RALGDS|H19|MED22|MED22;RP11-244N20.7|OBP2B|PGD|PNMA5|SCRN1|SURF6|TCF4	Adhesion G protein-coupled receptor F5|Basal Cell Adhesion Molecule|Beta-1,4-galactosyltransferase 1|C-C motif chemokine 25|C-C motif chemokine 28|C-C motif chemokine 5|C1GALT1-specific chaperone 1|Cadherin-1|Cadherin-5|Carbohydrate sulfotransferase 11|Carbohydrate sulfotransferase 15|Cathepsin S|CD209 antigen|Chloride intracellular channel protein 5|Coagulation Factor VIII|D-glucuronyl C5-epimer…	cg00115654|cg00878953|cg01605984|cg03474926|cg04674581|cg04703696|cg06818865|cg06821107|cg07241568|cg11879188|cg12020464|cg13040392|cg13506600|cg13531387|cg13568213|cg13620499|cg13660174|cg13683939|cg13850847|cg13892928|cg13912631|cg13947653|cg13952840|cg13963044|cg13966005|cg13980863|cg14271713|cg14296235|cg14341968|cg14440550|cg14442518|cg14600041|cg14653977|cg14802951|cg18089000|cg18718102|cg2…	19	1	7739993	169722640
276	FCRL6:GZMA	FCRL6	GZMA	Fc receptor-like protein 6	Granzyme A	1:159783148:C:T	rs55650803	FCRL6	Tbio	1	159783148	159813358	C	T	0.192448	0.0567382	1.47216e-13	498.698	2781.86	0.34421	3280.55	0.905745	0.00645337	0.982315	67.3522	404.692	0.463615	472.045	0.752704	-0.0175577	0.816572	-0.889275	1984.74	cis	FCRL6	.	.	.	.	FCRL6|SLAMF8	.	.	DUSP23|FCRL6|SLAMF8	Fc receptor-like protein 6	cg00303378|cg00936728|cg05954830|cg07719786|cg10016364|cg12217625|cg14217495|cg17986992|cg21574855|cg22720761|cg24632139|cg25698205|H3K4me1	1	5	159800511	55102646
277	FABP5:PDCD5	FABP5	PDCD5	Fatty acid-binding protein 5	Programmed cell death protein 5	19:33072069:G:A	rs10402931	PDCD5	Tbio	19	33072069	32581163	G	A	0.683583	0.0510228	3.04694e-11	497.48	1.98646	594.489	1091.97	-0.0191152	-0.381263	0.512511	75.4172	0.627285	103.841	179.258	-0.0215055	-0.381841	0.485998	.	.	.	.	0.382436	497.784	cis	PDCD5	PDCD5	Immature fraction of reticulocytes|Mean corpuscular hemoglobin|Mean corpuscular hemoglobin concentration|Mean corpuscular volume|Mean platelet volume|Platelet count|Red cell distribution width	.	ANKRD27|ANKRD27;RGS9BP|PDCD5|SLC7A9	Programmed cell death protein 5	cg01428589|cg02283691|cg02997394|cg05355328|cg15248132|cg16662424|cg18693421|cg20508274|cg21498471|cg22606262|cg22980127|cg24916020|cg27115721|H3K27ac	8	19	81280536	32581190
278	CCL14:CCL23	CCL14	CCL23	C-C motif chemokine 14	C-C motif chemokine 23	17:34312337:T:C	rs9903158	CCL14	Tbio	17	34312337	35985301	T	C	0.0527035	-0.0545428	1.21792e-12	496.966	1090.94	238.741	1587.91	1.03292	-0.491897	1.24376	202.557	264.316	85.8306	466.873	0.982222	-0.5207	1.14731	-1.00712	815.906	cis	CCL14	.	.	.	.	CCL14|CCL15	Blood protein levels	.	CCL14|CCL15|CCL16|CCL23|CCL3L3|CCL3L3;AC131056.3|CCL4	C-C motif chemokine 14|C-C motif chemokine 18|C-C motif chemokine 23|C-C motif chemokine 3|C-C motif chemokine 3-like 1	cg07480367|cg24395672	17	17	35983288	36013056
279	CTRB1:PRSS2	CTRB1	PRSS2	Chymotrypsinogen B	Trypsin-2	16:75255217:A:G	rs8051363	CTRB1	Tchem	16	75255217	75221319	A	G	0.714496	0.245462	2.22045e-16	496.647	1374.29	69.8719	1870.94	-0.586321	-0.134574	-0.673441	65.2213	133.454	4.60839	198.675	-0.436061	-0.0757884	-0.522386	0.570439	1028.27	cis	CTRB1	.	.	.	.	CTRB1	Alcoholic chronic pancreatitis|Impedance of arm left|Impedance of arm right|Impedance of leg left|Impedance of leg right|Impedance of whole body	.	ADAT1|BCAR1|CFDP1|CFDP1;RP11-77K12.1|CTRB1|CTRB2|PRPF8|TMEM170A	Chymotrypsinogen B|Inactive pancreatic lipase-related protein 1|Retinoic acid receptor responder protein 1|Trypsin-1	cg00151810|cg00319595|cg00897404|cg00908828|cg00928795|cg01230035|cg01262865|cg02209667|cg02287325|cg02490847|cg02512559|cg03088958|cg03598338|cg04060571|cg04251828|cg04384112|cg04987608|cg05229802|cg06277697|cg06389950|cg06888900|cg07171864|cg07520163|cg08284564|cg08467866|cg08657710|cg09066997|cg09490523|cg09745791|cg15824705|cg16519668|cg21686987|cg24077593|cg27284034|H3K4me1	16	7	75218988	142760398
280	PLIN3:VSIR	PLIN3	VSIR	Perilipin-3	V-type immunoglobulin domain-containing suppressor of T-cell activation	10:73528898:T:C	rs10999992	CDH23	Tbio	10	73528898	71769141	T	C	0.146723	0.0432669	1.7682e-08	493.226	0.397744	478.198	971.424	0.00814266	-0.448859	0.632627	94.7328	0.0736856	101.178	195.911	-0.00437688	-0.47143	0.648699	.	.	.	.	0.434051	372.63	cis	VSIR	CDH23	.	.	APOBEC3A|C10orf105|C10orf54|CDH23|CDH23;C10orf105|CDH23;PSAP|PSAP	Complement C1q tumor necrosis factor-related protein 1|Granulins|Leukocyte immunoglobulin-like receptor subfamily B member 4|Platelet receptor Gi24	cg00244894|cg00613914|cg01245393|cg05864024|cg07676145|cg08293528|cg11633461|cg13740185|cg14916175|cg17485681|cg17641566|cg19407453|cg23119049|cg23282441|cg23983208|cg24499627	19	10	4838341	71747556
281	GLOD4:PARK7	GLOD4	PARK7	Glyoxalase domain-containing protein 4	Parkinson disease protein 7	1:8022197:G:T	rs3766606	PARK7	Tbio	1	8022197	7962137	G	T	0.173657	0.0756027	2.22045e-16	493.195	0.700252	124.609	617.803	-0.0115975	-0.213835	0.475734	66.6352	0.472032	22.0755	88.7107	-0.0194597	-0.197271	0.398757	.	.	.	.	0.206731	100.727	cis	PARK7	ERRFI1|PARK7|RP11-431K24.1|TNFRSF9	Arm fat-free mass left|Arm fat-free mass right|Arm predicted mass left|Arm predicted mass right|Basal metabolic rate|Colitis ulcerative|Crohns disease|Height|Inflammatory bowel disease|Leg predicted mass right|Number of operations|Sitting height|Trunk fat-free mass|Trunk predicted mass|Ulcerative colitis|Whole body fat-free mass|Whole body water mass	Threonate	CAMTA1|ERRFI1|PARK7|PER3|PER3;RP3-467L1.4|PER3;UTS2|RP3-467L1.4|TNFRSF9|UTS2|UTS2;PER3|VAMP3	.	cg00020474|cg00042356|cg00425885|cg01514075|cg02737782|cg03335216|cg04492086|cg04725166|cg05270224|cg05803631|cg06956444|cg08926642|cg09168692|cg09938876|cg10227331|cg10385390|cg10500283|cg11426075|cg11518359|cg12072178|cg12606891|cg12809925|cg13808198|cg14278614|cg17328665|cg17724687|cg18376288|cg19560758|cg20625138|cg21294301|cg21419617|cg21814278|cg22229039|cg22507406|cg22678073|cg23631229|cg2…	17	1	757097	7954291
282	FXYD5:IRAK1	FXYD5	IRAK1	FXYD domain-containing ion transport regulator 5	Interleukin-1 receptor-associated kinase 1	19:35663250:A:G	rs756845	FXYD5	Tbio	19	35663250	35172347	A	G	0.77967	0.0936751	2.22045e-16	491.295	493.772	0.925212	985.067	0.399601	0.0132557	0.555	114.77	89.8123	0.439014	204.583	0.370312	-0.0168799	0.5526	-0.378228	367.804	cis	FXYD5	.	.	.	.	FXYD5	Mean platelet volume|Platelet distribution width	.	CTD-2527I21.4;FXYD1|CTD-2527I21.4;FXYD7|FAM187B|FXYD5|FXYD5;LOC100127972|FXYD7|LGI4|U2AF1L4	.	cg02127209|cg02776658|cg08833636|cg12287945|cg14738670|cg15419183|cg22238209|cg22783327|cg27288614|H3K4me1	19	X	35154730	154010506
283	ADGRE2:ADGRE5	ADGRE2	ADGRE5	Adhesion G protein-coupled receptor E2	Adhesion G protein-coupled receptor E5	19:14506991:A:C	rs7251607	ADGRE5	Tbio	19	14506991	14396179	A	C	0.752508	0.524204	2.22045e-16	489.23	302.383	1.20806	791.613	-0.283519	-0.0143014	-0.471208	72.7165	62.2183	0.520853	134.935	-0.293536	-0.0183646	-0.43974	0.288021	263.313	cis	ADGRE2	.	.	.	.	ADGRE5	.	.	CD97|CTC-548K16.2	.	cg19243826|Percent-splice-in	19	19	14732392	14380501
284	GZMA:KIR2DL3	GZMA	KIR2DL3	Granzyme A	Killer cell immunoglobulin-like receptor 2DL3	6:31239802:C:G	rs1050451	HLA-C	Tbio	6	31239802	31272025	C	G	0.647423	-0.0851157	2.22045e-16	488.98	320.113	1452.75	1941.73	-0.267787	0.563513	-0.648399	77.5005	47.8168	245.255	322.756	-0.237202	0.522679	-0.598385	.	.	.	.	-0.543629	1107.29	trans	-	HLA-B|HLA-C	Arm fat-free mass left|Arm fat-free mass right|Arm predicted mass left|Arm predicted mass right|Basal metabolic rate|Basophil count|Comparative body size at age 10|Comparative height size at age 10|Crohns disease|Diastolic blood pressure|Doctor diagnosed sarcoidosis|Drive faster than motorway speed limit|Eosinophil count|Eosinophil percentage of granulocytes|Eosinophil percentage of white cells|F…	.	|-|ABCF1|ATF6B|ATP6V1G2|BAG6|BTN3A2|BTN3A2;BTN3A1|C4A|C4B|C6orf10|CCHCR1|CDSN;PSORS1C1|COL5A1|CYP21A1P|CYP21A2|DDAH2|DDR1|DHFRP2|FLJ46300|FLOT1|GABBR1|HCG22|HCG27|HCP5|HIST1H2BC;HIST1H2BI;HIST1H2BE;HIST1H2BF;HIST1H2BG|HIST1H4L;HIST2H4B;HIST4H4;HIST2H4A;HIST1H4E;HIST1H4B;HIST1H4H;HIST1H4C;HIST1H4J;HIST1H4K;HIST1H4F;HIST1H4D;HIST1H4A;HIST1H4I|HIST2H4B;HIST4H4;HIST2H4A;HIST1H4L;HIST1H4E;HIST1H4B;HIS…	Beta-2-microglobulin|Beta-defensin 119|cAMP-specific 3,5-cyclic phosphodiesterase 4D|Complement C4|Glutamate receptor 4|Granulysin|Granzyme A|Granzyme K|HLA class II histocompatibility antigen, DQ alpha 2 chain|Interleukin-21|Killer cell immunoglobulin-like receptor 2DS2|MHC class I polypeptide-related sequence B|Rac GTPase-activating protein 1|T-cell surface glycoprotein CD3 epsilon chain|T-cell…	cg00103771|cg00119778|cg00187437|cg00211215|cg00218406|cg00241218|cg00357273|cg00486113|cg01006124|cg01015008|cg01140214|cg01190171|cg01287833|cg01290934|cg01372898|cg01401913|cg01517384|cg01830271|cg01982166|cg02010711|cg02077524|cg02145102|cg02247838|cg02263438|cg02357491|cg02446475|cg02451928|cg02791903|cg02827714|cg02867250|cg03030317|cg03034365|cg03078486|cg03081173|cg03105070|cg03354376|cg0…	5	19	55102646	54738513
285	GYS1:USP8	GYS1	USP8	Glycogen [starch] synthase, muscle	Ubiquitin carboxyl-terminal hydrolase 8	8:9030160:G:A	rs3748136	AC022784.1	.	8	9030160	9172650	G	A	0.212867	0.0896264	2.22045e-16	488.941	313.17	0.118707	802.111	0.317067	-0.00256095	0.499731	103.759	50.2887	1.19346	154.048	0.295202	-0.0365128	0.511263	-0.306667	248.655	trans	-	.	.	.	.	RP11-10A14.4|RP11-10A14.6	Heel bone mineral density|High light scatter percentage of red cells|High light scatter reticulocyte count|Impedance of arm left|Impedance of arm right|Impedance of whole body|Mean platelet volume|Platelet distribution width|Red cell distribution width|Reticulocyte count|Reticulocyte fraction of red cells|Self-reported hypertension	.	|-|AC124944.2|ALG1L13P|ARG2|BLK|CDKN1A|CTSB|ENKUR|ERI1|FAM85B|FAM86B3P|MFHAS1|RP11-10A14.3|RP11-10A14.4|RP11-10A14.5|RP11-62H7.2|SEPT4|SGK223|TMEM70|TNFSF4	.	cg00184457|cg01718711|cg04465154|cg05806645|cg10039590|cg11896066|cg11970804|cg11995313|cg14215082|cg15741354|cg15835663|cg18237548|cg20749955|cg23217680|cg24727203|cg24966363|H3K27ac|H3K4me1	19	15	48968130	50424380
286	OSCAR:SIRPB1	OSCAR	SIRPB1	Osteoclast-associated immunoglobulin-like receptor	Signal-regulatory protein beta-1	20:1597175:C:A	rs79462675	SIRPB1	Tbio	20	1597175	1616529	C	A	0.131658	0.0494931	1.15727e-10	487.995	1.63849	2277.03	2765.02	0.0228087	0.956423	-1.04076	47.0734	0.349123	422.33	469.404	0.0179959	0.978018	-1.0323	.	.	.	.	-0.945733	1653.59	cis	SIRPB1	RP4-576H24.2|RP4-576H24.4|SIRPB1|SIRPD|SIRPG	Mean platelet volume|Platelet distribution width|Plateletcrit	.	FKBP1A|NSFL1C|RP11-77C3.3|RP4-576H24.2|SIRPB1|SIRPB1;LOC100653231;LOC100653194|SIRPB1;RP4-576H24.4|SIRPB2|SIRPD|SNPH	Signal-regulatory protein beta-1	cg00228984|cg00572387|cg00911370|cg02198625|cg03726785|cg08617346|cg09577651|cg10131232|cg11295724|cg13408605|cg25799433|cg26404172|cg27365103|cg27426930|H3K27ac|H3K4me1|Percent-splice-in	19	20	54094668	1561385
287	GZMA:KIR2DL3	GZMA	KIR2DL3	Granzyme A	Killer cell immunoglobulin-like receptor 2DL3	6:31238524:G:A	rs9264645	HLA-C	Tbio	6	31238524	31270747	G	A	0.641457	-0.0851157	2.22045e-16	486.477	326.11	1388.59	1875.07	-0.269717	0.550881	-0.637115	76.1169	51.3214	211.624	287.74	-0.243185	0.482205	-0.561392	0.265289	266.338	trans	-	.	.	.	.	HLA-B|HLA-C	Arm fat-free mass left|Arm fat-free mass right|Arm predicted mass left|Arm predicted mass right|Basal metabolic rate|Basophil count|Comparative body size at age 10|Comparative height size at age 10|Crohns disease|Diastolic blood pressure|Doctor diagnosed sarcoidosis|Drive faster than motorway speed limit|Eosinophil count|Eosinophil percentage of granulocytes|Eosinophil percentage of white cells|F…	.	|-|ABCF1|AIF1|ATF6B|ATP6V1G2|BAG6|BTN3A2|BTN3A2;BTN3A1|C4A|C4B|C6orf10|C6orf48|CCHCR1|CDSN;PSORS1C1|COL5A1|CYP21A1P|CYP21A2|DDAH2|DDR1|DHFRP2|FLOT1|GABBR1|HCG27|HCP5|HIST1H2BC;HIST1H2BI;HIST1H2BE;HIST1H2BF;HIST1H2BG|HIST1H4L;HIST2H4B;HIST4H4;HIST2H4A;HIST1H4E;HIST1H4B;HIST1H4H;HIST1H4C;HIST1H4J;HIST1H4K;HIST1H4F;HIST1H4D;HIST1H4A;HIST1H4I|HIST2H4B;HIST4H4;HIST2H4A;HIST1H4L;HIST1H4E;HIST1H4B;HIST1…	Beta-2-microglobulin|Beta-defensin 119|cAMP-specific 3,5-cyclic phosphodiesterase 4D|Complement C4|Glutamate receptor 4|Granulysin|Granzyme A|Granzyme K|HLA class II histocompatibility antigen, DQ alpha 2 chain|Interleukin-21|Killer cell immunoglobulin-like receptor 2DS2|MHC class I polypeptide-related sequence A|MHC class I polypeptide-related sequence B|Rac GTPase-activating protein 1|T-cell su…	cg00103771|cg00119778|cg00211215|cg00580354|cg03607220|cg04461101|cg04710276|cg05619024|cg06559318|cg10104420|cg10154826|cg10409680|cg11583907|cg11986643|cg12441246|cg13426857|cg15196058|cg17731992|cg17974398|cg18024368|cg19383211|cg20914572|cg21587837|cg22692488|cg23656755|cg25860143|cg26331067|cg26981746	5	19	55102646	54738513
288	FUT8:TNFSF12	FUT8	TNFSF12	Alpha-(1,6)-fucosyltransferase	Tumor necrosis factor ligand superfamily member 12	14:65796846:G:C	rs2127870	MIR4708	.	14	65796846	65330128	G	C	0.795118	0.0750143	2.22045e-16	486.08	2985.41	19.931	3471.49	0.929811	0.0791795	0.993277	83.5995	630.08	4.39025	713.679	0.862386	0.0703758	0.878505	-0.911775	2074.65	cis	FUT8	.	.	.	.	CTD-2509G16.5|MIR4708	Platelet count|Plateletcrit	.	CTD-2509G16.2|FNTB|FUT8|RUNDC3A	Advanced glycosylation end product-specific receptor, soluble|Alpha-(1,6)-fucosyltransferase|Oxidoreductase HTATIP2|Tumor necrosis factor ligand superfamily member 12	cg10998611|cg15999311	14	17	65410592	7549058
289	LGALS8:SERPINB6	LGALS8	SERPINB6	Galectin-8	Serpin B6	1:236716686:G:A	rs1475133	HEATR1	Tbio	1	236716686	236553386	G	A	0.761745	0.0459021	2.27685e-09	485.769	341.886	0.562944	827.655	-0.314775	-0.00879617	-0.484351	105.494	81.8826	0.931647	187.376	-0.321311	-0.0263873	-0.479621	0.303561	286.057	cis	LGALS8	.	.	.	.	HEATR1|LGALS8	Alcohol usually taken with meals	.	HEATR1|HEATR1;LGALS8|LGALS8|LGALS8-AS1|LGALS8;HEATR1|LGALS8;LGALS8-AS1|LGALS8;RP11-385F5.4	Steroidogenic acute regulatory protein, mitochondrial	cg00907549|cg01030476|cg01809927|cg02450666|cg03955259|cg03989567|cg05338187|cg06118122|cg07700062|cg08137948|cg08169200|cg09334514|cg10022533|cg14402562|cg18322510|cg23109559|ch.1.4690234F|H3K27ac|H3K4me1|Percent-splice-in	1	6	236518000	2948159
290	PRCP:SELE	PRCP	SELE	Lysosomal Pro-X carboxypeptidase	E-selectin	9:136141870:C:T	rs2519093	ABO	Tbio	9	136141870	133266456	C	T	0.184542	0.0523847	8.9857e-12	483.679	0.337295	3459.48	3943.16	0.00630224	0.996775	-1.06483	45.9129	0.724395	634.72	680.633	0.0260173	0.99713	-1.03744	.	.	.	.	-0.967203	2317.05	trans	-	ABO	Alkaline phosphatase|Allergy|Arm fat percentage left|Arm fat percentage right|Arm fat-free mass left|Arm fat-free mass right|Arm predicted mass left|Arm predicted mass right|Basophil count|Blood clot in the leg|Blood clot in the lung|Blood protein levels|Cholesterol total|Circulating galectin 3 levels|Coronary artery disease|Diastolic blood pressure|Eosinophil count|Fasting serum interleukin 6 IL…	512.2 579|765.4 568|Alpha-glutamylglycine|ApoB|Cholesterol esters in large LDL|Cholesterol esters in medium LDL|Concentration of IDL particles|Concentration of large LDL particles|Concentration of medium LDL particles|Concentration of small LDL particles|Concentration of very small VLDL particles|Free cholesterol in IDL|Free cholesterol in large LDL|Glycylglycine|IDL-C|IDL-FC|IDL-L|IDL-P|IDL-PL|L…	ABO|BPI|CACFD1|CEACAM8|CLEC4C|CTSG|DBN1|GBGT1|H19|MED22|MMP9|SURF1|SURF6	Adhesion G protein-coupled receptor F5|Alpha-(1,3)-fucosyltransferase 10|Angiopoietin-1 receptor|Beta-1,4-galactosyltransferase 1|Beta-1,4-galactosyltransferase 2|Bifunctional heparan sulfate N-deacetylase/N-sulfotransferase 1|Bone morphogenetic protein 6|C-C motif chemokine 25|C-C motif chemokine 28|C1GALT1-specific chaperone 1|Cadherin-5|Carbohydrate sulfotransferase 11|Carbohydrate sulfotransf…	cg00017475|cg00115654|cg00878953|cg01263574|cg02257517|cg03474926|cg06818865|cg07241568|cg11879188|cg12020464|cg13040392|cg13454524|cg13465995|cg13506600|cg13531387|cg13568213|cg13620499|cg13660174|cg13683939|cg13822791|cg13850847|cg13892928|cg13912631|cg13947653|cg13963044|cg13966005|cg13980863|cg14271713|cg14296235|cg14440550|cg14442518|cg14560040|cg14600041|cg14636261|cg14653977|cg18089000|cg1…	11	1	82822936	169722640
291	IKBKG:NFATC1	IKBKG	NFATC1	NF-kappa-B essential modulator	Nuclear factor of activated T-cells, cytoplasmic 1	18:77162462:A:G	rs657693	NFATC1	Tchem	18	77162462	79402462	A	G	0.360143	0.206958	2.22045e-16	482.739	0.0364225	56.7894	539.529	0.000720928	0.113575	-0.347154	57.5792	0.162869	9.48083	67.0601	0.00634312	0.098705	-0.263976	.	.	.	.	-0.1138	50.3762	cis	NFATC1	NFATC1	Arm fat percentage right|Comparative body size at age 10|Heel bone mineral density	.	ATP9B|NFATC1	.	cg01277438|cg06751398|cg12594569|H3K27ac|H3K4me1	X	18	154541199	79395856
292	AK1:GLRX	AK1	GLRX	Adenylate kinase isoenzyme 1	Glutaredoxin-1	5:95163449:G:A	rs6556886	RHOBTB3	Tbio	5	95163449	95827745	G	A	0.12926	0.0448896	5.07315e-09	481.776	0.0948257	1336.8	1818.58	0.00249565	0.770511	-0.885687	138.206	2.10759	229.482	367.688	-0.059739	0.71393	-0.885603	.	.	.	.	-0.744988	1018.69	cis	GLRX	AC008592.3|GLRX	High light scatter percentage of red cells|High light scatter reticulocyte count|High light scatter reticulocyte percentage of red cells|Immature fraction of reticulocytes|Reticulocyte count|Reticulocyte fraction of red cells	.	AC008592.3|AC008592.4|BPGM|C5orf27|FECH|GLRX|RBM38|RHOBTB3|RHOBTB3;GLRX	Neuroendocrine convertase 1	cg01859237|cg02244175|cg02354658|cg03176996|cg03852144|cg04871807|cg07564088|cg14442492|cg14746276|cg16677191|cg19419291|cg25192435|cg26898099|H3K27ac	9	5	127866486	95751319
293	CD300E:TNFRSF1B	CD300E	TNFRSF1B	CMRF35-like molecule 2	Tumor necrosis factor receptor superfamily member 1B	17:72576391:T:C	rs1719465	CD300LD	Tdark	17	72576391	74580252	T	C	0.68749	0.0743439	2.22045e-16	481.263	585.737	0.054457	1067	0.361694	0.00105878	0.489644	75.1803	112.236	0.206678	187.416	0.366563	0.00817411	0.477612	-0.361123	480.173	cis	CD300E	.	.	.	.	CD300LD|CTD-2006K23.1	.	.	AC079325.6|CD300C|CD300C;CD300A|CD300E|CD300LB|CD300LD|CD300LF|GPRC5C	.	cg03533256|cg05101846|cg05638165|cg05852395|cg06794038|cg06865845|cg07030794|cg09123951|cg09442452|cg10577273|cg10755085|cg15965578|H3K27ac	17	1	74609885	12166991
294	NUB1:SRPK2	NUB1	SRPK2	NEDD8 ultimate buster 1	SRSF protein kinase 2	7:151038887:C:T	rs113920358	NUB1	Tbio	7	151038887	151341801	C	T	0.12907	0.0622639	4.44089e-16	481.096	134.335	0.334499	615.431	0.262587	-0.00781519	0.55628	66.3206	19.4845	0.0351855	85.8051	0.251371	0.00267281	0.534134	-0.26579	119.558	cis	NUB1	.	.	.	.	NUB1	.	.	NUB1|NUB1;WDR86|WDR86	.	cg02891728|cg03480605|cg03826252|cg07303435|cg09941367|cg11350520|cg19553910|cg26438167	7	7	151341772	105110704
295	APEX1:LSP1	APEX1	LSP1	DNA-(apurinic or apyrimidinic site) endonuclease	Lymphocyte-specific protein 1	14:20925154:T:G	rs1130409	APEX1	Tchem	14	20925154	20456995	T	G	0.480386	0.0773838	2.22045e-16	481.02	775.33	0.520006	1256.35	0.395949	-0.00696693	0.505176	83.3437	174.453	0.472102	257.796	0.413458	0.0146074	0.510809	-0.387959	633.745	cis	APEX1	.	.	.	.	APEX1	Mouth or teeth dental problems: bleeding gums	.	APEX1|APEX1;TMEM55B|CCNB1IP1|OSGEP|RP11-203M5.6|TMEM55B	.	cg02852670|cg10982443|cg19635505|cg25943480	14	11	20455191	1850904
296	CXCL5:SERPINE1	CXCL5	SERPINE1	C-X-C motif chemokine 5	Plasminogen activator inhibitor 1	4:74864687:T:G	rs352045	CXCL5	Tbio	4	74864687	73998970	T	G	0.883263	-0.0431282	1.96339e-08	480.875	734.84	0.0196197	1215.71	0.595935	-0.00058326	0.741909	100.498	175.105	0.224379	275.604	0.555304	-0.0110706	0.631181	-0.585326	596.136	cis	CXCL5	.	.	.	.	CXCL5|PF4|PPBP|RN7SL218P	Blood protein levels	.	CXCL1|CXCL5|LCTL;ZWILCH|PF4V1|PF4V1;PF4|PPBP	C-X-C motif chemokine 5|ENA-78|Growth-regulated alpha protein|Platelet factor 4 variant	cg01447579|cg04559909|cg07868155|cg09521108|cg11142489|cg12271022|cg13215970|cg16055869|cg22725685|cg27192708	4	7	73995642	101127104
297	CASP2:NUB1	CASP2	NUB1	Caspase-2	NEDD8 ultimate buster 1	7:151038887:C:T	rs113920358	NUB1	Tbio	7	151038887	151341801	C	T	0.12907	0.0429521	2.24154e-08	480.497	0.393152	134.335	614.832	-0.00888837	0.262587	-0.555925	60.4901	0.0162273	19.4845	79.9746	0.00126492	0.251371	-0.514968	.	.	.	.	-0.26579	119.558	cis	NUB1	NUB1	.	.	NUB1|NUB1;WDR86|WDR86	.	cg02891728|cg03480605|cg03826252|cg07303435|cg09941367|cg11350520|cg19553910|cg26438167	7	7	143288215	151341772
298	CSF1:IL10RB	CSF1	IL10RB	Macrophage colony-stimulating factor 1	Interleukin-10 receptor subunit beta	21:34661145:A:G	rs2247960	IL10RB	Tbio	21	34661145	33288840	A	G	0.449747	0.0429293	2.28022e-08	479.733	0.0192086	1489.01	1968.75	-0.000370315	-0.537598	0.617655	102.25	2.44347	207.104	309.354	0.0441639	-0.439289	0.554758	.	.	.	.	0.524904	1105.52	cis	IL10RB	AP000295.9|IL10RB	.	.	IFNAR1|IFNAR2|IFNAR2;IFNAR2|IFNGR2|IL10RB|ITSN1|TMEM50B	.	cg06287548|cg10572943|cg22212414|cg24865779	1	21	109910242	33266367
299	BTN2A1:IFNGR1	BTN2A1	IFNGR1	Butyrophilin subfamily 2 member A1	Interferon gamma receptor 1	6:26498758:G:T	rs72843784	BTN1A1	Tbio	6	26498758	26498530	G	T	0.110502	0.0912478	2.22045e-16	479.468	436.063	4.0928	915.531	-0.466163	-0.0420138	-0.67883	54.4528	57.6278	0.636278	112.081	-0.477573	-0.0370155	-0.682863	0.467228	358.142	cis	BTN2A1	.	.	.	.	ABT1|BTN1A1|BTN2A1|BTN3A1|BTN3A3|GUSBP2|HCG11|HIST1H2BE|HIST1H2BF|HIST1H3G|HIST1H3PS1|HIST1H4D|HMGN4|LINC00240|RNU6-1259P|RP11-457M11.5|RP11-457M11.7|ZNF322	Asthma|Basophil count|Body fat percentage|Comparative body size at age 10|Diastolic blood pressure|Doctor diagnosed sarcoidosis|Eosinophil count|Eosinophil percentage of granulocytes|Eosinophil percentage of white cells|Ever smoked|Fluid intelligence score|Forced expiratory volume in 1-second|Forced expiratory volume in 1-second, best measure|Forced expiratory volume in 1-second, predicted percen…	.	|ABT1|BTN2A1|BTN2A1;BTN2A2|BTN2A2|BTN2A3P|BTN3A1|BTN3A2|BTN3A2;BTN3A1|BTN3A3|BTN3A3;BTN3A2|CTA-14H9.5|GABBR1|GUSBP2|HCG11|HCG4;HLA-P|HCP5|HIST1H2BC;HIST1H2BI;HIST1H2BE;HIST1H2BF;HIST1H2BG|HIST1H2BD|HIST1H2BF|HIST1H2BK|HIST1H3B|HIST1H3I;HIST1H3F;HIST1H3B;HIST1H3H;HIST1H3J;HIST1H3G;HIST1H3E;HIST1H3C;HIST1H3D;HIST1H3A|HIST1H4B;HIST2H4B;HIST4H4;HIST2H4A;HIST1H4L;HIST1H4E;HIST1H4H;HIST1H4C;HIST1H4J;HI…	Beta-defensin 119|cAMP-specific 3,5-cyclic phosphodiesterase 4D|Complement C4|Glutamate receptor 4|MHC class I polypeptide-related sequence B|Rac GTPase-activating protein 1|Tapasin-related protein|Trypsin-3	cg00065396|cg00631329|cg02045355|cg02481934|cg03051449|cg03900386|cg04690110|cg06728252|cg06781135|cg07011110|cg07220782|cg07399395|cg07877145|cg08882171|cg09904177|cg10414736|cg10547057|cg11165035|cg11502198|cg12315302|cg13569146|cg13826452|cg14345882|cg14585513|cg16286073|cg16387141|cg18278486|cg18835472|cg19084075|cg19478381|cg19497998|cg21350413|cg21479132|cg21579726|cg21612666|cg22068371|cg2…	6	6	26457904	137197485
300	SUGT1:TBL1X	SUGT1	TBL1X	Protein SGT1 homolog	F-box-like/WD repeat-containing protein TBL1X	3:56849749:T:C	rs1354034	ARHGEF3	Tbio	3	56849749	56815721	T	C	0.604225	0.0576588	5.90639e-14	474.569	20.6709	63.3554	537.924	-0.0671212	0.119267	-0.345999	86.6528	5.09015	11.1925	97.8453	-0.0714166	0.109705	-0.331763	0.0643355	16.4764	trans	-	-0.122253	57.3891	trans	-	ARHGEF3	Blood protein levels|Hematological traits Red blood cell count Hemoglobin concentration Hematocrit Mean corpuscular hemoglobin MCH concentration Mean corpuscular volume Platelet count and White blood cell count|High light scatter percentage of red cells|High light scatter reticulocyte count|Lymphocyte count|Lymphocyte counts|Lymphocyte percentage of white cells|Mean platelet volume|Mean platelet …	.	|AATF|ABCC3|ABCC4|ABI2|ABL1|ABLIM1|ABLIM3|ABR|AC005307.3|AC007879.2|AC007879.7|AC092171.4|AC092653.5|AC093415.2|AC102953.4|AC114752.3|AC147651.3|ACER3|ACO2|ACOT7|ACRBP|ACSBG1|ACSL5|ACTA2|ACTN1|ACTN4|ACTR1A|ACVR1|ADCK3|ADCY3|ADCY6|ADCY7|ADCY9|ADIPOR1|ADRA2A|AF127936.7|AFAP1|AFAP1L2|AGPAT1|AKNA|AL022344.7|ALG3|ALOX12|AMD1|AMICA1|ANAPC5|ANGPT1|ANKRD28|ANKRD9|ANO2|ANO6|ANXA5|AP001189.4|AP003068.23|AP…	Arylsulfatase K|beta-adrenergic receptor kinase 1|cGMP-inhibited 3,5-cyclic phosphodiesterase A|Dynein light chain roadblock-type 1|Epiregulin|Heat shock protein HSP 90-alpha/beta|Inosine-5-monophosphate dehydrogenase 1|Inosine-5-monophosphate dehydrogenase 2|Killer cell immunoglobulin-like receptor 2DL4|Methionine aminopeptidase 2|Platelet endothelial aggregation receptor 1|Protein disulfide-iso…	cg26311262	13	X	52652709	9463320
301	FUT8:TNFSF12	FUT8	TNFSF12	Alpha-(1,6)-fucosyltransferase	Tumor necrosis factor ligand superfamily member 12	14:65799876:G:A	rs11158588	MIR4708	.	14	65799876	65333158	G	A	0.792945	0.0750143	2.22045e-16	474.011	2946.97	19.9635	3420.98	0.921273	0.0789293	0.983915	57.8153	436.801	3.21253	494.617	0.716252	0.0570634	0.732878	.	.	.	.	-0.0716642	15.4708	trans	-	CTD-2509G16.5|MIR4708	Platelet count|Plateletcrit	.	CTD-2509G16.2|FNTB|FUT8|RUNDC3A	Advanced glycosylation end product-specific receptor, soluble|Alpha-(1,6)-fucosyltransferase|Oxidoreductase HTATIP2|Tumor necrosis factor ligand superfamily member 12	cg10998611|cg15999311	14	17	65410592	7549058
302	SLC27A4:TDRKH	SLC27A4	TDRKH	Long-chain fatty acid transport protein 4	Tudor and KH domain-containing protein	1:151744858:G:A	rs4845556	TDRKH	Tbio	1	151744858	151772382	G	A	0.481274	0.108218	2.22045e-16	473.961	2.16514	475.086	949.047	0.0187727	-0.320314	0.447366	70.9812	0.462731	65.8979	136.879	0.0146539	-0.264211	0.378292	.	.	.	.	0.310402	377.714	cis	TDRKH	LINGO4|OAZ3|RORC|TDRKH	Self-reported ulcerative colitis	.	CDC42SE1|CTSK|MRPL9|OAZ3|OAZ3;RP11-98D18.2;RP11-98D18.16|OAZ3;TDRKH|RORC|RORC;LINGO4|SNX27|TDRKH	.	cg00036347|cg00295744|cg01062247|cg01427957|cg03431165|cg05927068|cg07092448|cg07112087|cg08893853|cg09251328|cg11157584|cg11690979|cg11803184|cg12582028|cg13201297|cg13496167|cg15673994|cg18019451|cg20686828|cg21712805|cg21965995|cg22719658|cg23864823|cg24153003|cg24158160|cg24503712|cg24545100|cg25112191|cg25202261|cg25363808|cg26050734|Percent-splice-in	9	1	128340527	151770107
303	CRADD:SIRT2	CRADD	SIRT2	Death domain-containing protein CRADD	NAD-dependent protein deacetylase sirtuin-2	19:39379770:C:T	rs144373891	SIRT2	Tchem	19	39379770	38889130	C	T	0.00929034	0.0599089	5.9952e-15	473.122	0.507024	85.0827	558.204	-0.03636	0.702963	-1.79192	81.3778	0.725965	20.8282	102.206	0.114427	0.822531	-1.78249	.	.	.	.	-0.699134	72.3075	cis	SIRT2	SIRT2	.	.	.	.	.	12	19	93677375	38878555
304	FKBP1B:VASH1	FKBP1B	VASH1	Peptidyl-prolyl cis-trans isomerase FKBP1B	Tubulinyl-Tyr carboxypeptidase 1	2:24259188:C:G	rs872169	WDCP	Tdark	2	24259188	24036318	C	G	0.205229	0.0705001	2.22045e-16	471.191	198.53	0.214864	669.72	0.254085	0.00434559	0.464793	79.6976	28.3452	0.649017	108.043	0.223672	-0.0244581	0.4409	-0.254742	167.358	cis	FKBP1B	.	.	.	.	FAM228B|FKBP1B|PFN4|SF3B6|TP53I3|WDCP	Alcohol intake frequency|Arm fat-free mass left|Arm fat-free mass right|Basal metabolic rate|Comparative height size at age 10|Fed-up feelings|Granulocyte count|Granulocyte percentage of myeloid white cells|Height|Hematocrit|Hemoglobin concentration|High light scatter percentage of red cells|High light scatter reticulocyte count|Immature fraction of reticulocytes|Impedance of leg left|Impedance o…	.	|-|AC008073.7|AC008073.7;RP11-507M3.1|FAM228A|FAM228B|FAM228B;RP11-507M3.1|FKBP1B|FKBP1B;MFSD2B|ITSN2|MFSD2B|PFN4|TP53I3|UBXN2A	.	cg00058708|cg00157016|cg00284173|cg00901401|cg01343041|cg03566479|cg06627628|cg08063864|cg08212172|cg08917208|cg09048186|cg09769104|cg11716267|cg12305798|cg12565126|cg14273083|cg17277199|cg18587476|cg19614157|cg19760941|cg20701182|cg21356710|cg21388753|cg23065097|cg25929589|cg26250093|cg26838691|H3K27ac|H3K4me1	2	14	24049701	76761468
305	GP6:MANF	GP6	MANF	Platelet glycoprotein VI	Mesencephalic astrocyte-derived neurotrophic factor	19:55539072:T:G	rs892090	GP6	Tchem	19	55539072	55027704	T	G	0.834357	0.0473543	7.00356e-10	470.727	433.559	10.7268	904.285	-0.408231	-0.0620056	-0.585585	50.9796	84.6957	6.62049	135.675	-0.394108	-0.104507	-0.496712	0.40669	357.46	cis	GP6	0.0710417	11.8853	trans	-	GP6	High light scatter percentage of red cells|High light scatter reticulocyte count|Mean platelet volume|Platelet distribution width|Reticulocyte count|Reticulocyte fraction of red cells	.	CTC-550B14.6|CTC-550B14.7|EPS8L1|GP6|NLRP2|NLRP7|RDH13|RDH13;CTC-550B14.6|RDH13;CTC-550B14.6;CTC-550B14.7|RDH13;CTC-550B14.7	Calreticulin|P-selectin	cg00407245|cg02462353|cg02592727|cg03354414|cg03656968|cg04887076|cg05215830|cg05276108|cg05304361|cg05374025|cg06732516|cg07189381|cg07280985|cg07598936|cg07964833|cg07993003|cg08278892|cg08524698|cg10016788|cg10218876|cg12978040|cg13425888|cg13650654|cg14928510|cg15031253|cg17750896|cg17760849|cg17817203|cg18059223|cg18330372|cg18355337|cg18649823|cg18778097|cg19340950|cg19393762|cg19504245|cg1…	19	3	55013705	51385291
306	TDRKH:TST	TDRKH	TST	Tudor and KH domain-containing protein	Thiosulfate sulfurtransferase	1:151744858:G:A	rs4845556	TDRKH	Tbio	1	151744858	151772382	G	A	0.481274	0.0584909	2.57572e-14	470.48	475.086	1.0827	945.567	-0.320314	0.0120741	-0.446703	69.3446	65.8979	0.408544	135.243	-0.264211	0.0133174	-0.373052	0.310402	377.714	cis	TDRKH	.	.	.	.	LINGO4|OAZ3|RORC|TDRKH	Self-reported ulcerative colitis	.	CDC42SE1|CTSK|MRPL9|OAZ3|OAZ3;RP11-98D18.2;RP11-98D18.16|OAZ3;TDRKH|RORC|RORC;LINGO4|SNX27|TDRKH	.	cg00036347|cg00295744|cg01062247|cg01427957|cg03431165|cg05927068|cg07092448|cg07112087|cg08893853|cg09251328|cg11157584|cg11690979|cg11803184|cg12582028|cg13201297|cg13496167|cg15673994|cg18019451|cg20686828|cg21712805|cg21965995|cg22719658|cg23864823|cg24153003|cg24158160|cg24503712|cg24545100|cg25112191|cg25202261|cg25363808|cg26050734|Percent-splice-in	1	22	151770107	37010859
307	FCGR2A:FCGR2B	FCGR2A	FCGR2B	Low affinity immunoglobulin gamma Fc region receptor II-a	Low affinity immunoglobulin gamma Fc region receptor II-b	1:161479745:A:G	rs1801274	FCGR2A	Tbio	1	161479745	161509955	A	G	0.534914	-0.173309	2.22045e-16	470.371	574.33	944.923	1415.29	-0.347042	0.447943	-0.546306	50.0913	67.476	188.714	238.806	-0.246925	0.43923	-0.488726	.	.	.	.	-0.451992	769.827	cis	FCGR2B	FCGR2A	1c+mDC:%32+; CD1c+ mDC subset (CD32+)|Basophil count|Basophil percentage of granulocytes|Basophil percentage of white cells|Blood protein levels|CD161 on CD4mem; Memory CD4|CD27 on CD4 T; CD4 T|CD27 on CD8 T; CD8 T|CD27 on IgA+B; IgA+ B|CD27 on IgG+B; IgG+ B|CD32 on pDC; pDC|CD4mem:%preTh17 (1); pre-Th17 (CD161+PD1+CCR4+CXCR3-)|CD8:%TM-like; CD8 TM-like (CD27-CD28+CD127+CD244-CDRA+)|Cerebrospinal…	.	ATF6|FCGR2A;FCGR2C|FCGR2B|FCGR2B;FCGR2C|FCGR2B;RP11-25K21.1|FCGR3B|HSPA7|KLF5|RP11-122G18.5|RP11-25K21.5|RP11-5K23.3|SDHC	Glycoprotein V (platelet)|Low affinity immunoglobulin gamma Fc region receptor II-a|Low affinity immunoglobulin gamma Fc region receptor II-a/b|Low affinity immunoglobulin gamma Fc region receptor II-b|Low affinity immunoglobulin gamma Fc region receptor III-B|P12318 protein abundance levels	cg00056433|cg00160981|cg00259886|cg00304520|cg00549451|cg02106043|cg02954704|cg03441844|cg04094791|cg05178502|cg06350097|cg06798661|cg07890827|cg10431340|cg12486814|cg15358701|cg17508302|cg18884942|cg19247228|cg19662687|cg21441507|cg23840854|cg23915527|cg24422489|cg25597117|H3K27ac|Percent-splice-in	1	1	161505430	161663143
308	ENO2:FXYD5	ENO2	FXYD5	Gamma-enolase	FXYD domain-containing ion transport regulator 5	19:35663250:A:G	rs756845	FXYD5	Tbio	19	35663250	35172347	A	G	0.77967	0.0448569	5.20491e-09	469.189	6.6139	493.772	962.961	0.0432537	0.399601	-0.552793	84.9732	0.789537	89.8123	174.786	0.0255966	0.370312	-0.513499	.	.	.	.	-0.378228	367.804	cis	FXYD5	FXYD5	Mean platelet volume|Platelet distribution width	.	CTD-2527I21.4;FXYD1|CTD-2527I21.4;FXYD7|FAM187B|FXYD5|FXYD5;LOC100127972|FXYD7|LGI4|U2AF1L4	.	cg02127209|cg02776658|cg08833636|cg12287945|cg14738670|cg15419183|cg22238209|cg22783327|cg27288614|H3K4me1	12	19	6913745	35154730
309	FKBP5:PTPN1	FKBP5	PTPN1	Peptidyl-prolyl cis-trans isomerase FKBP5	Tyrosine-protein phosphatase non-receptor type 1	6:35688619:T:C	rs2817032	FKBP5	Tchem	6	35688619	35720842	T	C	0.286924	0.0623235	4.44089e-16	467.333	180.348	0.356753	647.681	-0.218277	0.00591074	-0.408839	93.402	28.3291	1.45775	121.731	-0.193727	0.0366019	-0.399268	0.211231	144.964	cis	FKBP5	.	.	.	.	ARMC12|FKBP5	Body fat percentage|Leg fat percentage left|Trunk fat percentage	.	ARMC12|SLC26A8|SRPK1|TULP1|UHRF1BP1	.	cg00052684|cg00116315|cg00130530|cg01668653|cg01820273|cg02569698|cg03566752|cg06087101|cg07061368|cg07883662|cg08129761|cg08237138|cg08485158|cg08915438|cg09009770|cg12781405|cg12827262|cg16052510|cg17030679|cg18357736|cg18596689|cg19014730|cg19226017|cg20288331|cg20813374|cg22211300|cg22548485|cg23873288|cg24281267|cg25665429|cg25665636|cg26823505|cg26932614|cg27532732	6	20	35573585	50510321
310	LGALS4:TIE1	LGALS4	TIE1	Galectin-4	Tyrosine-protein kinase receptor Tie-1	9:136149229:T:C	rs505922	ABO	Tbio	9	136149229	133273813	T	C	0.316527	-0.0589907	1.55431e-14	466.622	1310.92	652.552	1777.55	0.529081	-0.392399	0.62133	108.85	246.925	153.028	355.775	0.492122	-0.404742	0.598242	-0.518839	985.426	trans	-	.	.	.	.	ABO	ABO system O blood type|Activated partial thromboplastin time|Alkaline phosphatase|Arm fat percentage left|Arm fat percentage right|Arm fat-free mass left|Arm fat-free mass right|Arm predicted mass left|Arm predicted mass right|Basophil count|Blood clot in the leg|Blood clot in the lung|Blood protein levels|Cardiovascular diseases|Circulating galectin 3 levels|Clinical laboratory measurements|Cor…	512.2 579|765.4 568|ADpSGEGDFXAEGGGVR*|ADpSGEGDFXAEGGGVR*/ADSGEGDFXAEGGGVR*AEGGGVR*|ADSGEGDFXAEGGGVR*|Concentration of very small VLDL particles|Glycine|Phospholipids in very small VLDL|Serum metabolite (mass spec peak: 512.2 m/z)|Serum metabolite (mass spec peak: 765.4 m/z)|Serum ratio of (ADpSGEGDFXAEGGGVR)/(ADSGEGDFXAEGGGVR)|Total cholesterol in IDL|Total lipids in IDL|Total lipids in very sma…	ABO|GBGT1|GBGT1;RALGDS|H19|MED22|MED22;RP11-244N20.7|OBP2B|PGD|PNMA5|SCRN1|SURF6|TCF4	Adhesion G protein-coupled receptor F5|Basal Cell Adhesion Molecule|Beta-1,4-galactosyltransferase 1|C-C motif chemokine 25|C-C motif chemokine 28|C-C motif chemokine 5|C1GALT1-specific chaperone 1|Cadherin-1|Cadherin-5|Carbohydrate sulfotransferase 11|Carbohydrate sulfotransferase 15|Cathepsin S|CD209 antigen|Chloride intracellular channel protein 5|Coagulation Factor VIII|D-glucuronyl C5-epimer…	cg00115654|cg00878953|cg01605984|cg03474926|cg04674581|cg04703696|cg06818865|cg06821107|cg07241568|cg11879188|cg12020464|cg13040392|cg13506600|cg13531387|cg13568213|cg13620499|cg13660174|cg13683939|cg13850847|cg13892928|cg13912631|cg13947653|cg13952840|cg13963044|cg13966005|cg13980863|cg14271713|cg14296235|cg14341968|cg14440550|cg14442518|cg14600041|cg14653977|cg14802951|cg18089000|cg18718102|cg2…	19	1	38801671	43300982
311	MATN2:SCARA5	MATN2	SCARA5	Matrilin-2	Scavenger receptor class A member 5	8:27810603:C:G	rs2685412	SCARA5	Tbio	8	27810603	27953086	C	G	0.270361	-0.0626705	4.44089e-16	465.39	258.9	499.043	964.433	-0.256611	0.339438	-0.482085	62.0532	40.3343	62.9143	124.968	-0.234076	0.275732	-0.400157	0.253865	212.673	trans	-	.	.	.	.	.	.	.	.	.	.	8	8	97868840	27869883
312	GSTA1:KRT18	GSTA1	KRT18	Glutathione S-transferase A1	Keratin, type I cytoskeletal 18	6:52665977:C:T	rs6458871	GSTA1	Tchem	6	52665977	52801179	C	T	0.573117	0.120214	2.22045e-16	464.37	514.976	1.40566	979.345	-0.324897	-0.013553	-0.452054	97.0881	109.305	0.500151	206.393	-0.337367	-0.0148062	-0.460367	0.312959	397.079	cis	GSTA1	.	.	.	.	GSTA1|GSTA10P|GSTA11P|GSTA12P|GSTA5|GSTA6P	Hematocrit|Hemoglobin concentration|Platelet count|Plateletcrit|Red cell distribution width	X - 22379|X-11440|X-22379	FTH1|GSTA1|GSTA1;GSTA2;GSTA5|GSTA2|GSTA5|GSTA6P|HS.563390|TMEM14A	Glutathione S-transferase A1	cg00462104|cg03682073|cg04217215|cg04227237|cg05230176|cg10107264|cg15290848|cg20803780|cg26861485	6	12	52791371	52948871
313	GP2:LGALS8	GP2	LGALS8	Pancreatic secretory granule membrane major glycoprotein GP2	Galectin-8	9:136141870:C:T	rs2519093	ABO	Tbio	9	136141870	133266456	C	T	0.184868	-0.054962	8.18456e-13	462.678	987.504	660.169	1450.18	-0.570879	0.475351	-0.696883	69.7995	122.785	102.556	192.585	-0.471756	0.433818	-0.599279	.	.	.	.	-0.480207	570.477	trans	-	ABO	Alkaline phosphatase|Allergy|Arm fat percentage left|Arm fat percentage right|Arm fat-free mass left|Arm fat-free mass right|Arm predicted mass left|Arm predicted mass right|Basophil count|Blood clot in the leg|Blood clot in the lung|Blood protein levels|Cholesterol total|Circulating galectin 3 levels|Coronary artery disease|Diastolic blood pressure|Eosinophil count|Fasting serum interleukin 6 IL…	512.2 579|765.4 568|Alpha-glutamylglycine|ApoB|Cholesterol esters in large LDL|Cholesterol esters in medium LDL|Concentration of IDL particles|Concentration of large LDL particles|Concentration of medium LDL particles|Concentration of small LDL particles|Concentration of very small VLDL particles|Free cholesterol in IDL|Free cholesterol in large LDL|Glycylglycine|IDL-C|IDL-FC|IDL-L|IDL-P|IDL-PL|L…	ABO|BPI|CACFD1|CEACAM8|CLEC4C|CTSG|DBN1|GBGT1|H19|MED22|MMP9|SURF1|SURF6	Adhesion G protein-coupled receptor F5|Alpha-(1,3)-fucosyltransferase 10|Angiopoietin-1 receptor|Beta-1,4-galactosyltransferase 1|Beta-1,4-galactosyltransferase 2|Bifunctional heparan sulfate N-deacetylase/N-sulfotransferase 1|Bone morphogenetic protein 6|C-C motif chemokine 25|C-C motif chemokine 28|C1GALT1-specific chaperone 1|Cadherin-5|Carbohydrate sulfotransferase 11|Carbohydrate sulfotransf…	cg00017475|cg00115654|cg00878953|cg01263574|cg02257517|cg03474926|cg06818865|cg07241568|cg11879188|cg12020464|cg13040392|cg13454524|cg13465995|cg13506600|cg13531387|cg13568213|cg13620499|cg13660174|cg13683939|cg13822791|cg13850847|cg13892928|cg13912631|cg13947653|cg13963044|cg13966005|cg13980863|cg14271713|cg14296235|cg14440550|cg14442518|cg14560040|cg14600041|cg14636261|cg14653977|cg18089000|cg1…	16	1	20309574	236518000
314	CASP3:TBCB	CASP3	TBCB	Caspase-3	Tubulin-folding cofactor B	4:185574807:C:T	rs13136635	PRIMPOL	Tbio	4	185574807	184653653	C	T	0.879206	0.0497402	9.35325e-11	461.423	61.0247	0.0468251	522.447	-0.174528	-0.00136858	-0.515098	84.6584	12.1796	0.205423	96.838	-0.156045	0.0107728	-0.453263	0.168316	49.31	cis	CASP3	.	.	.	.	PRIMPOL	.	.	CASP3|CCDC111|CENPU|MLF1IP|MLF1IP;CCDC111|PRIMPOL	Caspase-3	cg01714284|cg01899937|cg02249911|cg03977443|cg04058563|cg07424746|cg07934941|cg11180122|cg12167823|cg13036627|cg14471096|cg18838605|cg21366198|cg21490662|cg22905866|cg24839529|cg26539468|cg27112742|cg27571769|ch.4.185753098R|H3K27ac|H3K4me1	4	19	184627696	36114289
315	LCN2:PGLYRP1	LCN2	PGLYRP1	Neutrophil gelatinase-associated lipocalin	Peptidoglycan recognition protein 1	19:46526648:G:A	rs2072563	PGLYRP1	Tbio	19	46526648	46023390	G	A	0.325117	0.097238	2.22045e-16	461.098	0.0681787	362.272	823.37	0.00133784	0.29416	-0.446804	55.2188	0.77304	70.2951	125.514	0.0224067	0.286877	-0.409032	.	.	.	.	-0.295423	312.241	cis	PGLYRP1	PGLYRP1	.	.	CCDC61|PGLYRP1|TNFRSF9	Peptidoglycan recognition protein 1	cg02624019|cg04779161|cg08182454|cg08426951|cg08693172|cg12215528|cg13095627|cg14001023|cg15543489|cg16857134|cg17720013|cg18586440|cg21198638|cg22559329|cg24917775|cg25574111|cg25754173|cg26767632	9	19	128149071	46019153
316	CLEC1B:SNAP29	CLEC1B	SNAP29	C-type lectin domain family 1 member B	Synaptosomal-associated protein 29	12:10147850:T:C	rs521040	CLEC1B	Tbio	12	10147850	9995251	T	C	0.254008	0.0695966	2.22045e-16	460.431	98.4792	0.123959	558.91	-0.165605	-0.00249196	-0.393439	109.645	19.6502	0.394343	129.295	-0.152187	0.0138035	-0.393666	0.166244	84.847	cis	CLEC1B	.	.	.	.	CLEC12A|CLEC1B	.	Allantoin/cholate	AC091814.2|CLEC12A|CLEC12B|CLEC12B;RP11-133L14.5|CLEC1A|CLEC1B|CLEC1B;CLEC12A|CLEC1B;CLEC12B|CLEC2A|CLEC7A|CLEC9A|GABARAPL1	C-type lectin domain family 1 member B|C-type lectin domain family 12 member A	cg00966659|cg01293277|cg04314261|cg04725405|cg11059944|cg11905488|cg17469479|cg19223467|cg20040306|cg20098659|cg23930328|cg26262442|H3K27ac|H3K4me1|Percent-splice-in	12	22	9985642	20859007
317	APBB1IP:PXN	APBB1IP	PXN	Amyloid beta A4 precursor protein-binding family B member 1-interacting protein	Paxillin	12:120661977:T:C	rs4767884	PXN	Tbio	12	120661977	120224174	T	C	0.765758	0.0945237	2.22045e-16	460.274	0.0322172	2252.67	2712.95	-0.000721751	-0.777857	0.857051	69.707	0.155319	396.52	466.227	0.00778982	-0.814826	0.907574	.	.	.	.	0.755867	1636.69	cis	PXN	GCN1|PXN	Height	.	COQ5|GATC|GATC;SRSF9|GCN1L1|OASL|PXN|RNF10|SIRT4	.	cg03357762|cg06379361|cg07470634|cg10421247|cg11263296|cg12587921|cg15611176|cg16236785|cg16396488|cg17717091|cg19995539|cg20313400|cg20569203|cg21001641|cg26872792	10	12	26438341	120210439
318	DPP7:TPP1	DPP7	TPP1	Dipeptidyl peptidase 2	Tripeptidyl-peptidase 1	9:140008665:A:AC	-	DPP7	Tchem	9	140008665	137114213	A	AC	0.741691	0.0667003	2.22045e-16	457.411	1030.63	0.00951855	1488.04	-0.525287	0.000211158	-0.636231	67.6353	137.034	0.288133	204.67	-0.464849	0.0122515	-0.572758	0.510664	789.23	cis	DPP7	.	.	.	.	.	.	.	.	.	.	9	11	137110546	6612768
319	ARSA:PLA2G15	ARSA	PLA2G15	Arylsulfatase A	Phospholipase A2 group XV	22:51064169:G:A	rs873697	ARSA	Tbio	22	51064169	50625741	G	A	0.045178	0.0585579	2.39808e-14	456.741	2162.28	0.0515955	2619.02	-1.52743	-0.00229239	-1.67623	22.3177	244.907	0.0044866	267.225	-1.12242	-0.000465924	-1.12908	1.48826	1574.57	cis	ARSA	.	.	.	.	ARSA|MAPK8IP2	.	.	ARSA|CHKB-CPT1B;CPT1B;CHKB|MAPK8IP2|NCAPH2;SCO2|SCO2	.	cg13909895|cg18770635|cg19808085|cg22918043|cg24228559|cg25575065	22	16	50622754	68245304
320	MATN2:SCARA5	MATN2	SCARA5	Matrilin-2	Scavenger receptor class A member 5	8:27805783:C:T	rs2726951	SCARA5	Tbio	8	27805783	27948266	C	T	0.268545	-0.0626705	4.44089e-16	456.249	254.05	499.136	955.385	-0.255442	0.341082	-0.482492	45.2079	29.8265	55.8339	101.042	-0.210807	0.272405	-0.378582	.	.	.	.	-0.335006	401.121	cis	SCARA5	SCARA5	.	.	ELP3|SCARA5	GDP-fucose protein O-fucosyltransferase 2|Prolargin|Protein eva-1 homolog C|Protein FAM163A|Pulmonary surfactant-associated protein C|Scavenger receptor class A member 5|Tenascin	cg01787494|cg02516513|cg09055205|cg13467649|cg13709561|cg17297634|cg20157314|cg24554944|cg24602499|cg26534493|cg26534677|H3K4me1	8	8	97868840	27869883
321	ACY1:GSTA1	ACY1	GSTA1	Aminoacylase-1	Glutathione S-transferase A1	6:52665977:C:T	rs6458871	GSTA1	Tchem	6	52665977	52801179	C	T	0.573117	0.0900173	2.22045e-16	453.947	3.27211	514.976	968.923	-0.0226591	-0.324897	0.446751	115.272	0.0583832	109.305	224.577	0.00232144	-0.337367	0.48393	.	.	.	.	0.312959	397.079	cis	GSTA1	GSTA1|GSTA10P|GSTA11P|GSTA12P|GSTA5|GSTA6P	Hematocrit|Hemoglobin concentration|Platelet count|Plateletcrit|Red cell distribution width	X - 22379|X-11440|X-22379	FTH1|GSTA1|GSTA1;GSTA2;GSTA5|GSTA2|GSTA5|GSTA6P|HS.563390|TMEM14A	Glutathione S-transferase A1	cg00462104|cg03682073|cg04217215|cg04227237|cg05230176|cg10107264|cg15290848|cg20803780|cg26861485	3	6	51983340	52791371
322	DPP7:MCFD2	DPP7	MCFD2	Dipeptidyl peptidase 2	Multiple coagulation factor deficiency protein 2	9:140008665:A:AC	-	DPP7	Tchem	9	140008665	137114213	A	AC	0.741691	0.0447089	5.84295e-09	452.078	1030.63	0.624833	1482.71	-0.525287	0.00931912	-0.619719	73.5803	137.034	0.670445	210.615	-0.464849	0.0234249	-0.567282	0.510664	789.23	cis	DPP7	.	.	.	.	.	.	.	.	.	.	9	2	137110546	46901870
323	IL2RA:TNFRSF4	IL2RA	TNFRSF4	Interleukin-2 receptor subunit alpha	Tumor necrosis factor receptor superfamily member 4	10:6095928:C:A	rs12722497	IL2RA	Tclin	10	6095928	6053965	C	A	0.0887977	0.0569778	1.16351e-13	451.793	1440.77	0.0745465	1892.56	-0.945624	-0.00236107	-1.08466	68.1386	239.557	0.645648	307.695	-0.905454	-0.0335541	-1.07848	0.945467	1126.37	cis	IL2RA	.	.	.	.	IL2RA	Interleukin 2 receptor antagonist levels|Strep throat	.	IL2RA|RBM17	IL-2 sRa	cg00242839|cg01456517|cg03062944|cg04189187|cg06937939|cg07097725|cg09001761|cg09290866|cg11127249|cg11733245|cg13914486|cg15953921|cg16949914|cg17191567|cg18264092|cg19726711|cg24171294|cg24348573|cg26105232|cg26316423|cg26870438	10	1	6010689	1211340
324	GLOD4:GMPR	GLOD4	GMPR	Glyoxalase domain-containing protein 4	GMP reductase 1	6:16290761:T:A	rs1042391	GMPR	Tbio	6	16290761	16290530	T	A	0.379817	0.0449654	4.7806e-09	451.413	0.530681	322.598	774.011	-0.00737649	-0.262402	0.404611	73.8803	0.242868	48.6668	122.547	0.00932667	-0.23705	0.379925	.	.	.	.	0.251784	251.093	cis	GMPR	GMPR	Arm fat-free mass left|Arm predicted mass left|Basal metabolic rate|Blood metabolite levels|Hemoglobin concentration|High light scatter percentage of red cells|High light scatter reticulocyte count|Hip circumference|Mean corpuscular hemoglobin|Mean corpuscular hemoglobin concentration|Mean corpuscular volume|QT interval|Red blood cell count|Reticulocyte count|Reticulocyte fraction of red cells|Tr…	Hypoxanthine	AHSP|ATXN1|C5orf4|CARM1|CCDC176|DPM2|EIF2AK1|EMC3|FAM72B|FBXO9|GMPR|HBM|HIST3H2A|HMBS|LRRC17|MKRN1|MYLIP|NFIX|OSBP2|RARRES2|RP1-13D10.2|RP1-13D10.3|SMOX|TRAK2|TRAK2;SCYL2|WDR26|ZMAT2|ZNF23	.	cg00151370|cg00523901|cg02542103|cg02735058|cg03464017|cg04699519|cg07198887|cg10693635|cg10768391|cg10836406|cg11743438|cg14757107|cg14940260|cg18221983|cg20001791|cg20133046|H3K4me1	17	6	757097	16238587
325	TBCB:TBCC	TBCB	TBCC	Tubulin-folding cofactor B	Tubulin-specific chaperone C	6:42713618:A:G	rs2234026	TBCC	Tbio	6	42713618	42745880	A	G	0.986846	0.148673	2.22045e-16	451.126	0.156045	86.9274	538.054	-0.0117039	-0.597627	1.47733	52.9363	0.544359	16.6416	69.5779	-0.0842631	-0.667605	1.38767	.	.	.	.	0.586135	72.5708	cis	TBCC	TBCC	.	.	PEX6	.	cg03870044	19	6	36114289	42744498
326	CASP3:HPCAL1	CASP3	HPCAL1	Caspase-3	Hippocalcin-like protein 1	2:10476228:T:C	rs375285744	HPCAL1	Tbio	2	10476228	10336102	T	C	0.148743	0.0718462	2.22045e-16	450.702	0.278067	110.177	560.879	0.00612357	-0.216293	0.486367	97.4759	0.0109186	28.9777	126.454	-0.00060202	-0.218112	0.457479	.	.	.	.	0.217275	95.3019	cis	HPCAL1	HPCAL1	.	.	HPCAL1	.	cg00141688|cg02101833|cg08478685|cg09464137|cg10283844|cg12430701|cg14118850|cg15773312|cg16246488|cg17979068|cg18022012|cg18913843|cg18969008|cg22614203|cg23452752|cg23728189	4	2	184627696	10302889
327	ALCAM:CDH5	ALCAM	CDH5	CD166 antigen	Cadherin-5	9:136131415:C:T	rs8176743	ABO	Tbio	9	136131415	133256028	C	T	0.0610793	0.0713161	2.22045e-16	450.05	13.0167	1752.72	2202.78	-0.0977929	-1.21273	1.27154	109.989	6.40957	551.356	661.345	-0.110183	-1.08715	1.12086	.	.	.	.	1.19789	1335.64	trans	-	ABO|LCN1P2	Activated partial thromboplastin time|Blood clot in the leg|End stage coagulation|Factor XIII antigen|Granulocyte percentage of myeloid white cells|Hematocrit|Hematocrit Hct|Hemoglobin concentration|Hemoglobin Hb|Impedance of arm left|Impedance of arm right|Impedance of leg left|Impedance of leg right|Impedance of whole body|Intraocular pressure|Low density lipoprotein|Lymphocyte percentage of wh…	.	ABO|ADAMTSL2|HIST1H3H|LCN1P1|MED22|MED22;RP11-244N20.7|MMD|OBP2B|OST4|RALGDS|RIF1|RP11-234K19.2|SLC2A6|SURF1|SURF2|SURF4|SURF6	Adhesion G protein-coupled receptor F5|Angiopoietin-1 receptor|Angiopoietin-1 receptor, soluble|Basal Cell Adhesion Molecule|C1GALT1-specific chaperone 1|Cadherin-5|CD109 antigen|CD209 antigen|Coagulation Factor VIII|Desmoglein-2|Dihydrofolate reductase|Disintegrin and metalloproteinase domain-containing protein 23|Endoglin|Endothelial cell-selective adhesion molecule|GDNF family receptor alpha-l…	cg00017475|cg00115654|cg00339415|cg00878953|cg01413354|cg04703696|cg06818865|cg11879188|cg12020464|cg13465995|cg13506600|cg13531387|cg13660174|cg13683939|cg13753488|cg13850847|cg13952840|cg13963044|cg13966005|cg14248367|cg14271713|cg14440550|cg14442518|cg14586546|cg14611628|cg14636261|cg14653977|cg15538820|cg17355191|cg21160290|cg21241477|cg22535403|cg23778596|cg24267699|H3K27ac|H3K4me1	3	16	105366909	66366622
328	HPCAL1:NUDC	HPCAL1	NUDC	Hippocalcin-like protein 1	Nuclear migration protein nudC	2:10476228:T:C	rs375285744	HPCAL1	Tbio	2	10476228	10336102	T	C	0.148743	0.0558088	3.63709e-13	450.024	110.177	0.447598	560.201	-0.216293	0.00893481	-0.482247	89.1354	28.9777	0.0897595	118.113	-0.218112	-0.0045734	-0.435892	0.217275	95.3019	cis	HPCAL1	.	.	.	.	HPCAL1	.	.	HPCAL1	.	cg00141688|cg02101833|cg08478685|cg09464137|cg10283844|cg12430701|cg14118850|cg15773312|cg16246488|cg17979068|cg18022012|cg18913843|cg18969008|cg22614203|cg23452752|cg23728189	2	1	10302889	26900238
329	AXIN1:NFATC1	AXIN1	NFATC1	Axin-1	Nuclear factor of activated T-cells, cytoplasmic 1	18:77162462:A:G	rs657693	NFATC1	Tchem	18	77162462	79402462	A	G	0.360143	0.15785	2.22045e-16	448.621	0.0351665	56.7894	505.411	-0.000695993	0.113575	-0.33874	63.0136	0.0162462	9.48083	72.4944	-0.000723684	0.098705	-0.280527	.	.	.	.	-0.1138	50.3762	cis	NFATC1	NFATC1	Arm fat percentage right|Comparative body size at age 10|Heel bone mineral density	.	ATP9B|NFATC1	.	cg01277438|cg06751398|cg12594569|H3K27ac|H3K4me1	16	18	287440	79395856
330	ENO2:RWDD1	ENO2	RWDD1	Gamma-enolase	RWD domain-containing protein 1	12:7022359:A:AG	rs11446182	LRRC23	Tdark	12	7022359	6913195	A	AG	0.274225	0.0674098	2.22045e-16	447.675	86.5577	0.209303	534.233	-0.151277	0.0038162	-0.372372	79.5813	24.5474	0.15454	104.129	-0.170411	-0.00632461	-0.351104	0.145341	69.8172	cis	ENO2	.	.	.	.	LRRC23	.	.	ATN1|C12orf57|CDCA3|DSTNP2|ENO2|GNB3|LRRC23|LRRN3|PTPN6|RPL13P5|SPSB2|SPSB2;TPI1|TPI1	.	cg01097940|cg04604946|cg05382798|cg09048955|cg09719850|cg12119858|cg12902497|cg14593550|cg14996263|cg15411984|cg17643757|cg19594606|cg20006729|cg23199063|cg26269324|cg26276120|cg27338377	12	6	6913745	116571409
331	CNPY4:MPI	CNPY4	MPI	Protein canopy homolog 4	Mannose-6-phosphate isomerase	7:99777869:A:C	rs7457787	STAG3	Tbio	7	99777869	100180246	A	C	0.115289	0.0702087	2.22045e-16	447.211	135.155	0.531574	582.366	0.268576	-0.011384	0.550896	87.4046	30.347	0.0486925	117.752	0.274538	0.00313698	0.512274	-0.267241	114.689	cis	CNPY4	.	.	.	.	GATS|STAG3	.	.	AP4M1|C7orf43|CNPY4|COPS6|EPHB4|LAMTOR4|LRCH4|MBLAC1|MBLAC1;RP11-506M12.1|MCM7|MEPCE|MOSPD3|PILRA;PILRB|PILRB|PILRB;CTB-161A2.3|PILRB;CTB-161A2.4|PVRIG|STAG3|STAG3;GATS;GATS|STAG3L5P|TAF6;AP4M1|TAF6;CNPY4|TRIM4|ZCWPW1|ZCWPW1;MEPCE|ZKSCAN1|ZKSCAN5|ZNF3|ZNF3;ZSCAN21|ZSCAN21	.	cg00048759|cg00553149|cg01860168|cg02669770|cg04778012|cg05287409|cg07160278|cg07461273|cg08582801|cg10084644|cg11738421|cg13153964|cg13202523|cg13210467|cg13334819|cg13898318|cg15140703|cg17830204|cg17968037|cg18691434|cg19116668|cg19636519|cg20784591|cg21679810|cg22906224|cg23667466|cg23701184|cg25181490	7	15	100119634	74890005
332	AHCY:HSPA1A	AHCY	HSPA1A	Adenosylhomocysteinase	Heat shock 70 kDa protein 1A	20:32883308:G:A	rs13043752	AHCY	Tchem	20	32883308	34295502	G	A	0.0158475	0.0620637	6.66134e-16	446.951	607.409	0.436955	1054.36	1.38987	-0.0243581	1.82813	66.9496	75.4404	1.14688	142.39	1.30276	-0.127458	1.80906	-1.364	461.505	cis	AHCY	.	.	.	.	AHCY	.	.	TRPC4AP	.	.	20	6	34280268	31815543
333	NT5C3A:NUB1	NT5C3A	NUB1	Cytosolic 5'-nucleotidase 3A	NEDD8 ultimate buster 1	7:151038887:C:T	rs113920358	NUB1	Tbio	7	151038887	151341801	C	T	0.12907	0.0453443	3.54777e-09	445.991	0.609542	134.335	580.326	-0.0123784	0.262587	-0.539447	66.5897	0.193086	19.4845	86.0742	-0.0128132	0.251371	-0.528059	.	.	.	.	-0.26579	119.558	cis	NUB1	NUB1	.	.	NUB1|NUB1;WDR86|WDR86	.	cg02891728|cg03480605|cg03826252|cg07303435|cg09941367|cg11350520|cg19553910|cg26438167	7	7	33014130	151341772
334	CDKN2D:CNPY4	CDKN2D	CNPY4	Cyclin-dependent kinase 4 inhibitor D	Protein canopy homolog 4	7:99777869:A:C	rs7457787	STAG3	Tbio	7	99777869	100180246	A	C	0.115289	0.0438294	1.1527e-08	445.93	0.756909	135.155	581.085	-0.0147283	0.268576	-0.551727	76.3917	0.00303436	30.347	106.739	0.000206222	0.274538	-0.502875	.	.	.	.	-0.267241	114.689	cis	CNPY4	GATS|STAG3	.	.	AP4M1|C7orf43|CNPY4|COPS6|EPHB4|LAMTOR4|LRCH4|MBLAC1|MBLAC1;RP11-506M12.1|MCM7|MEPCE|MOSPD3|PILRA;PILRB|PILRB|PILRB;CTB-161A2.3|PILRB;CTB-161A2.4|PVRIG|STAG3|STAG3;GATS;GATS|STAG3L5P|TAF6;AP4M1|TAF6;CNPY4|TRIM4|ZCWPW1|ZCWPW1;MEPCE|ZKSCAN1|ZKSCAN5|ZNF3|ZNF3;ZSCAN21|ZSCAN21	.	cg00048759|cg00553149|cg01860168|cg02669770|cg04778012|cg05287409|cg07160278|cg07461273|cg08582801|cg10084644|cg11738421|cg13153964|cg13202523|cg13210467|cg13334819|cg13898318|cg15140703|cg17830204|cg17968037|cg18691434|cg19116668|cg19636519|cg20784591|cg21679810|cg22906224|cg23667466|cg23701184|cg25181490	19	7	10566460	100119634
335	CLEC4D:RETN	CLEC4D	RETN	C-type lectin domain family 4 member D	Resistin	12:8688999:A:C	rs4242896	CLEC4E	Tchem	12	8688999	8536403	A	C	0.571394	0.0497652	9.15343e-11	444.847	1390.17	0.763172	1835.02	-0.531791	0.00946599	-0.609112	39.3882	195.981	0.499514	235.369	-0.402758	0.0154363	-0.450117	0.52876	1094.63	cis	CLEC4D	.	.	.	.	CLEC4E	.	.	CLEC4D|CLEC4E|LINC00937|RP11-561P12.5	.	cg00245465|cg00394101|cg07337129|cg11932091|cg12762799|cg14108567|cg14909213|cg14955480|cg24537973|cg27078893|H3K4me1|Percent-splice-in	12	19	8509475	7669049
336	CASP3:SERPINB1	CASP3	SERPINB1	Caspase-3	Leukocyte elastase inhibitor	4:185574807:C:T	rs13136635	PRIMPOL	Tbio	4	185574807	184653653	C	T	0.879206	0.0450546	4.45748e-09	444.337	61.0247	0.264622	505.361	-0.174528	-0.0064521	-0.504883	78.5371	12.1796	0.167415	90.7167	-0.156045	-0.00892114	-0.434485	0.168316	49.31	cis	CASP3	.	.	.	.	PRIMPOL	.	.	CASP3|CCDC111|CENPU|MLF1IP|MLF1IP;CCDC111|PRIMPOL	Caspase-3	cg01714284|cg01899937|cg02249911|cg03977443|cg04058563|cg07424746|cg07934941|cg11180122|cg12167823|cg13036627|cg14471096|cg18838605|cg21366198|cg21490662|cg22905866|cg24839529|cg26539468|cg27112742|cg27571769|ch.4.185753098R|H3K27ac|H3K4me1	4	6	184627696	2832332
337	RELT:TNFRSF1A	RELT	TNFRSF1A	Tumor necrosis factor receptor superfamily member 19L	Tumor necrosis factor receptor superfamily member 1A	11:73090265:A:G	rs56801796	RELT	Tbio	11	73090265	73379220	A	G	0.207073	0.0938029	2.22045e-16	439.928	598.201	0.278388	1038.13	-0.394045	0.00514662	-0.524994	70.2545	76.5833	1.64654	146.838	-0.308291	0.0399958	-0.41964	0.396978	499.935	cis	RELT	.	.	.	.	ARHGEF17|FAM168A|P2RY6|RELT	Forced expiratory volume in 1-second|Forced expiratory volume in 1-second, best measure	.	ARHGEF17|ARHGEF17;AP002761.1|ARHGEF17;RP11-800A3.7|FAM168A|FAM168A;RP11-809N8.4|PAAF1|PLEKHB1|RELT|RELT;RP11-809N8.2|RP11-800A3.7|RP11-809N8.4	Tumor necrosis factor receptor superfamily member 19L	cg01773858|cg02498311|cg02776498|cg02839202|cg03470933|cg03499808|cg03622371|cg03958883|cg04481053|cg05975710|cg06059409|cg06382664|cg06640773|cg07648709|cg07782744|cg08679180|cg09115116|cg10635786|cg11342106|cg12959048|cg14108978|cg14864148|cg15017496|cg16017089|cg17517138|cg18252633|cg18875674|cg20422511|cg20864214|cg21124714|cg22881680|cg23460145|cg23683674|cg26173447|H3K27ac|H3K4me1	11	12	73376399	6328757
338	FXYD5:VASH1	FXYD5	VASH1	FXYD domain-containing ion transport regulator 5	Tubulinyl-Tyr carboxypeptidase 1	19:35663250:A:G	rs756845	FXYD5	Tbio	19	35663250	35172347	A	G	0.77967	0.0619458	6.66134e-16	439.763	493.772	0.931191	933.535	0.399601	0.0131974	0.54715	87.6812	89.8123	0.0707421	177.494	0.370312	-0.00349519	0.521024	-0.378228	367.804	cis	FXYD5	.	.	.	.	FXYD5	Mean platelet volume|Platelet distribution width	.	CTD-2527I21.4;FXYD1|CTD-2527I21.4;FXYD7|FAM187B|FXYD5|FXYD5;LOC100127972|FXYD7|LGI4|U2AF1L4	.	cg02127209|cg02776658|cg08833636|cg12287945|cg14738670|cg15419183|cg22238209|cg22783327|cg27288614|H3K4me1	19	14	35154730	76761468
339	CD209:CLEC14A	CD209	CLEC14A	CD209 antigen	C-type lectin domain family 14 member A	9:136149399:G:A	rs507666	ABO	Tbio	9	136149399	133273983	G	A	0.184917	-0.0453646	3.49114e-09	439.718	2026.5	346.104	2466.22	-0.801633	0.335724	-0.869204	110.771	243.251	71.2955	354.022	-0.660955	0.342492	-0.773322	.	.	.	.	-0.343678	300.926	trans	-	ABO	Alkaline phosphatase|Allergy|Arm fat percentage left|Arm fat percentage right|Arm fat-free mass left|Arm fat-free mass right|Arm predicted mass left|Arm predicted mass right|Basophil count|Blood clot in the leg|Blood clot in the lung|Blood protein levels|Cholesterol total|Circulating galectin 3 levels|Coronary artery disease|Diastolic blood pressure|Eosinophil count|Fasting serum interleukin 6 IL…	512.2 579|765.4 568|Alpha-glutamylglycine|ApoB|Cholesterol esters in large LDL|Cholesterol esters in medium LDL|Concentration of IDL particles|Concentration of large LDL particles|Concentration of medium LDL particles|Concentration of small LDL particles|Concentration of very small VLDL particles|Free cholesterol in IDL|Free cholesterol in large LDL|Glycylglycine|IDL-C|IDL-FC|IDL-L|IDL-P|IDL-PL|L…	ABO|BPI|CACFD1|CEACAM8|CLEC4C|CTSG|DBN1|GBGT1|H19|MED22|MMP9|SURF1|SURF6	Adhesion G protein-coupled receptor F5|Alpha-(1,3)-fucosyltransferase 10|Angiopoietin-1 receptor|Beta-1,4-galactosyltransferase 1|Beta-1,4-galactosyltransferase 2|Bifunctional heparan sulfate N-deacetylase/N-sulfotransferase 1|Bone morphogenetic protein 6|C-C motif chemokine 25|C-C motif chemokine 28|C1GALT1-specific chaperone 1|Cadherin-5|Carbohydrate sulfotransferase 11|Carbohydrate sulfotransf…	cg00017475|cg00115654|cg00878953|cg01263574|cg02257517|cg03474926|cg06818865|cg07241568|cg11879188|cg12020464|cg13040392|cg13454524|cg13465995|cg13506600|cg13531387|cg13568213|cg13620499|cg13660174|cg13683939|cg13822791|cg13850847|cg13892928|cg13912631|cg13947653|cg13963044|cg13966005|cg13980863|cg14271713|cg14296235|cg14440550|cg14442518|cg14560040|cg14600041|cg14636261|cg14653977|cg18089000|cg1…	19	14	7739993	38254000
340	TACC3:TRIAP1	TACC3	TRIAP1	Transforming acidic coiled-coil-containing protein 3	TP53-regulated inhibitor of apoptosis 1	4:1741533:CCGTCCCCATCCCCCTCGCCATCCT:C	rs745543985	TACC3	Tbio	4	1741533	1739806	CCGTCCCCATCCCCCTCGCCATCCT	C	0.467518	-0.12742	2.22045e-16	438.7	207.128	4.57648	645.828	-0.211149	0.0286937	-0.369366	95.9168	46.2118	1.22042	142.129	-0.221214	0.0290098	-0.379091	0.20593	167.587	cis	TACC3	.	.	.	.	TACC3	.	.	FAM53A|FGFR3|SLBP|TACC3|TMEM129	.	.	4	12	1712858	120443964
341	EDAR:ENO2	EDAR	ENO2	Tumor necrosis factor receptor superfamily member EDAR	Gamma-enolase	8:106581528:A:T	rs6993770	ZFPM2	Tbio	8	106581528	105569300	A	T	0.286806	-0.0492202	1.46222e-10	436.333	208.917	84.9551	645.25	-0.233244	0.147859	-0.40738	71.4842	54.2342	10.8354	125.718	-0.25125	0.10834	-0.382178	0.226659	183.295	trans	-	-0.143688	69.9767	trans	-	ZFPM2	Basophil count|Blood clot in the leg|Coronary artery disease|Granulocyte count|Interleukin 12p70 levels|Mean platelet volume|Myeloid white cell count|Neutrophil count|Phlebitis and thrombophlebitis|Platelet count|Platelet count PLT|Platelet counts|Platelet distribution width|Plateletcrit|Self-reported deep venous thrombosis|Serum vascular endothelial growth factor VEGF|Sum basophil neutrophil cou…	.	ACSBG1|AQP10|C12orf39|C1orf198|C21orf7|C2orf88|C5orf4|CABP5|CCDC3|CDKN1A|CDR2L|CLU|CNN1|CXCL5|DLK1|ENKUR|FRMD3|GP1BA|GP9|GRB14|GRB14;EIF3E|HIST1H3H|HOMER2|IGFBP2|KIFAP3|LAMP5|MTHFD2L|MYEOV|MYL9|P2RY12|PDGFA|PDZK1IP1|PF4V1|PLCH1|PNMA1|PPBP|PRSS50|PVALB|RP1-90J20.7|RP11-501J20.5|RP11-874J12.4|RP11-879F14.2|RP3-329E20.2|RPUSD2|SEPT4|SH3BGRL2|SPDYC|SUCNR1|TSC22D1|VWF	72 kDa inositol polyphosphate 5-phosphatase|Acid sphingomyelinase-like phosphodiesterase 3a|Acid-sensing ion channel 4|Activated Protein C|ADP-ribosylation factor-like protein 1|Advanced glycosylation end product-specific receptor, soluble|Alpha-(1,6)-fucosyltransferase|Amyloid beta A4 precursor protein-binding family B member 1|Amyloid beta A4 protein|Amyloid-like protein 2|Angiopoietin-1|Angiop…	cg12797828|cg22202929	2	12	108894471	6913745
342	ANGPT1:CPXM1	ANGPT1	CPXM1	Angiopoietin-1	Probable carboxypeptidase X1	20:2782015:T:C	rs215545	CPXM1	Tbio	20	2782015	2801369	T	C	0.764666	0.0445321	6.70477e-09	436.27	0.226099	474.945	911.215	-0.00430796	-0.371063	0.514127	82.9386	0.521004	107.091	190.03	-0.0182658	-0.38474	0.510485	.	.	.	.	0.362987	380.871	cis	CPXM1	CPXM1	.	.	CPXM1|PTPRA|PTPRA;VPS16|VPS16	Probable carboxypeptidase X1|Tumor necrosis factor receptor superfamily member 19L|TYMS opposite strand protein|Uncharacterized protein C1orf226	cg04068601|cg04405075|cg04611203|cg05071493|cg06365303|cg07549715|cg08436467|cg09311683|cg09915983|cg10850080|cg14959908|cg15114440|cg18157896|cg21828173|cg22071067|cg23001725|cg26060255|cg26445608|cg27423323	8	20	107249482	2794074
343	IMPA1:MPI	IMPA1	MPI	Inositol monophosphatase 1	Mannose-6-phosphate isomerase	15:75173925:G:T	rs4886632	.	.	15	75173925	74881584	G	T	0.576572	0.0429408	2.26069e-08	436.04	2.22592	201.514	637.554	-0.0191794	-0.209648	0.371351	99.9483	0.290122	35.4756	135.424	0.0110785	-0.209219	0.402033	.	.	.	.	0.204543	163.167	cis	MPI	COX5A|FAM219B|MPI|RPP25|SCAMP2	Creatinine in urine|Diastolic blood pressure|Granulocyte percentage of myeloid white cells|Lymphocyte percentage of white cells|Mean corpuscular hemoglobin|Mean corpuscular volume|Monocyte percentage of white cells|Neuroticism|Neutrophil percentage of white cells|Platelet count|Platelet distribution width|Plateletcrit|Red blood cell count|Self-reported hypertension|Systolic blood pressure|Treatme…	.	C15orf39|CA1|COX5A|CPLX3|CSK|FAM219B|FAM219B;CTD-2235H24.2|IMP3|LMAN1L|MAN2C1|MPI|PPCDC|RP11-817O13.8|RPP25|SCAMP2|SCAMP5|SNUPN|UBL7|ULK3	.	cg00516515|cg00629941|cg00973309|cg01359532|cg01701819|cg02696790|cg02753834|cg03236328|cg03289416|cg04097463|cg04871336|cg04877966|cg04952827|cg05549655|cg05926586|cg06369322|cg07630255|cg07983955|cg09165964|cg09549240|cg09619786|cg09634094|cg10253484|cg11924019|cg12101586|cg12478809|cg13055199|cg13570656|cg13578134|cg13828047|cg13878974|cg13906792|cg14664628|cg15611336|cg16223079|cg17852385|cg1…	8	15	81656914	74890005
344	SCARA5:TNC	SCARA5	TNC	Scavenger receptor class A member 5	Tenascin	8:27810603:C:G	rs2685412	SCARA5	Tbio	8	27810603	27953086	C	G	0.269949	-0.156818	2.22045e-16	433.755	499.043	564.058	997.813	0.339438	-0.384368	0.506099	55.3029	62.9143	93.1841	148.487	0.275732	-0.355776	0.444381	.	.	.	.	0.376206	468.069	trans	-	.	.	.	.	.	.	8	9	27869883	115019575
345	SCARA5:TNC	SCARA5	TNC	Scavenger receptor class A member 5	Tenascin	8:27805783:C:T	rs2726951	SCARA5	Tbio	8	27805783	27948266	C	T	0.268545	-0.156818	2.22045e-16	433.331	499.136	555.117	988.448	0.341082	-0.383266	0.506306	47.8367	55.8339	71.9757	119.812	0.272405	-0.32923	0.420407	-0.335006	401.121	cis	SCARA5	.	.	.	.	SCARA5	.	.	ELP3|SCARA5	GDP-fucose protein O-fucosyltransferase 2|Prolargin|Protein eva-1 homolog C|Protein FAM163A|Pulmonary surfactant-associated protein C|Scavenger receptor class A member 5|Tenascin	cg01787494|cg02516513|cg09055205|cg13467649|cg13709561|cg17297634|cg20157314|cg24554944|cg24602499|cg26534493|cg26534677|H3K4me1	8	9	27869883	115019575
346	AOC3:ITGB1	AOC3	ITGB1	Membrane primary amine oxidase	Integrin beta-1	17:41004637:G:A	rs33986943	AOC3	Tchem	17	41004637	42852620	G	A	0.111441	0.0565137	1.83409e-13	432.393	1693.63	0.0213257	2126.03	0.883018	0.000635389	1.01422	56.2134	220.758	0.107422	276.971	0.832471	0.00777283	0.928114	-0.851946	1227.85	cis	AOC3	.	.	.	.	AOC2|AOC3|EZH1|WNK4	.	.	AOC3|AOC4P|BECN1|CD96|FAM134C|G6PC|HSD17B1|LINC00671|MLX|MLX;PSMC3IP|NAGLU|PTRF|TUBG1|TUBG2|TUBG2;TUBG1	.	cg00685795|cg02481789|cg03862414|cg03989507|cg04522003|cg06864083|cg08860498|cg09776463|cg10603592|cg11629889|cg12222881|cg16308533|cg18068798|cg19055390|cg19987356|cg20669292|cg20943032|cg21433558|cg24455236|cg24881289|cg27616541	17	10	42851184	32887273
347	ITGA5:LILRA2	ITGA5	LILRA2	Integrin alpha-5	Leukocyte immunoglobulin-like receptor subfamily A member 2	19:55087711:A:G	rs10407899	LILRA2	Tbio	19	55087711	54576244	A	G	0.0949005	0.0609256	2.22045e-15	432.049	0.502374	1909.39	2341.44	-0.0115675	1.01979	-1.12737	117.592	0.525489	630.837	748.429	-0.0206777	0.970962	-1.06208	.	.	.	.	-0.998747	1414.48	cis	LILRA2	LILRA1|LILRA2	.	.	AC009892.2|AC011515.2|CTB-83J4.2|LILRA1|LILRA2|LILRA6|LILRB1|LILRB1;AC009892.10|LILRB1;LILRA2|LILRB1;LILRB5|LILRB4|LILRB4;VN1R105P|LILRB5	Leukocyte immunoglobulin-like receptor subfamily B member 1	cg02630143|cg03320607|cg05365532|cg07280593|cg14575739|cg15701210|cg16893868|cg19486673|cg23679434|H3K27ac|H3K4me1|Percent-splice-in	12	19	54395261	54572920
348	MPI:PPCDC	MPI	PPCDC	Mannose-6-phosphate isomerase	Phosphopantothenoylcysteine decarboxylase	15:75173925:G:T	rs4886632	.	.	15	75173925	74881584	G	T	0.576572	-0.0508817	3.45157e-11	431.153	201.514	57.9211	632.667	-0.209648	0.111195	-0.36938	80.3043	35.4756	12.0661	115.78	-0.209219	0.117399	-0.373916	0.204543	163.167	cis	MPI	.	.	.	.	COX5A|FAM219B|MPI|RPP25|SCAMP2	Creatinine in urine|Diastolic blood pressure|Granulocyte percentage of myeloid white cells|Lymphocyte percentage of white cells|Mean corpuscular hemoglobin|Mean corpuscular volume|Monocyte percentage of white cells|Neuroticism|Neutrophil percentage of white cells|Platelet count|Platelet distribution width|Plateletcrit|Red blood cell count|Self-reported hypertension|Systolic blood pressure|Treatme…	.	C15orf39|CA1|COX5A|CPLX3|CSK|FAM219B|FAM219B;CTD-2235H24.2|IMP3|LMAN1L|MAN2C1|MPI|PPCDC|RP11-817O13.8|RPP25|SCAMP2|SCAMP5|SNUPN|UBL7|ULK3	.	cg00516515|cg00629941|cg00973309|cg01359532|cg01701819|cg02696790|cg02753834|cg03236328|cg03289416|cg04097463|cg04871336|cg04877966|cg04952827|cg05549655|cg05926586|cg06369322|cg07630255|cg07983955|cg09165964|cg09549240|cg09619786|cg09634094|cg10253484|cg11924019|cg12101586|cg12478809|cg13055199|cg13570656|cg13578134|cg13828047|cg13878974|cg13906792|cg14664628|cg15611336|cg16223079|cg17852385|cg1…	15	15	74890005	75023586
349	LGALS8:RWDD1	LGALS8	RWDD1	Galectin-8	RWD domain-containing protein 1	1:236716686:G:A	rs1475133	HEATR1	Tbio	1	236716686	236553386	G	A	0.761745	0.0579512	4.41869e-14	430.768	341.886	0.106701	772.654	-0.314775	-0.00221431	-0.465199	97.4156	81.8826	0.499479	179.298	-0.321311	-0.0168663	-0.464597	0.303561	286.057	cis	LGALS8	.	.	.	.	HEATR1|LGALS8	Alcohol usually taken with meals	.	HEATR1|HEATR1;LGALS8|LGALS8|LGALS8-AS1|LGALS8;HEATR1|LGALS8;LGALS8-AS1|LGALS8;RP11-385F5.4	Steroidogenic acute regulatory protein, mitochondrial	cg00907549|cg01030476|cg01809927|cg02450666|cg03955259|cg03989567|cg05338187|cg06118122|cg07700062|cg08137948|cg08169200|cg09334514|cg10022533|cg14402562|cg18322510|cg23109559|ch.1.4690234F|H3K27ac|H3K4me1|Percent-splice-in	1	6	236518000	116571409
350	EFNA4:LAYN	EFNA4	LAYN	Ephrin-A4	Layilin	11:111431614:C:T	rs542275	LAYN	Tbio	11	111431614	111560889	C	T	0.615982	0.0639336	2.22045e-16	429.828	0.28681	717.913	1147.74	-0.00443787	-0.374886	0.482383	72.8531	0.112238	136.381	209.234	-0.00447138	-0.35044	0.44885	.	.	.	.	0.388628	624.167	cis	LAYN	LAYN	Allergic disease|Coronary artery disease|Hayfever, allergic rhinitis or eczema|Medication for cholesterol, blood pressure or diabetes: blood pressure medication|Medication for cholesterol, blood pressure or diabetes: none of the above|No blood clot, bronchitis, emphysema, asthma, rhinitis, eczema or allergy diagnosed by doctor|Pulse rate|Self-reported hypertension|Treatment with amantadine|Vascul…	.	C11orf1|C11orf52|CRYAB|LAYN|PPP2R1B|PPP2R1B;SIK2|SIK2	.	cg02871995|cg04226536|cg05281603|cg05785724|cg07188648|cg08305652|cg08603829|cg09085632|cg09090048|cg09170311|cg10068982|cg11344533|cg12187358|cg18187862|cg18213857|cg19316647|cg19812747|cg19820372|cg21703322|cg21747628|cg22033281|cg22437258|cg22806002|cg23026420|cg23194776|H3K27ac	1	11	155063737	111540280
351	EFNA4:TNFRSF10B	EFNA4	TNFRSF10B	Ephrin-A4	Tumor necrosis factor receptor superfamily member 10B	8:22885109:A:G	rs1105944	TNFRSF10B	Tbio	8	22885109	23027596	A	G	0.896041	0.0549107	8.59535e-13	429.61	0.0256132	595.774	1025.38	0.000783059	-0.530981	0.730683	77.5597	0.59639	159.239	236.799	-0.0249499	-0.540114	0.709978	.	.	.	.	0.535529	487.328	cis	TNFRSF10B	TNFRSF10B	.	.	RHOBTB2;RP11-875O11.1|RP11-875O11.1|TNFRSF10B	.	cg03739409|cg10579705|cg12271419|cg14145159|cg18444544|cg20642630|cg23996349	1	8	155063737	23020133
352	PARK7:S100A4	PARK7	S100A4	Parkinson disease protein 7	Protein S100-A4	1:153520714:T:TC	rs34557489	S100A3	Tbio	1	153520714	153548238	T	TC	0.0504988	0.0485676	2.54587e-10	429.277	0.0882196	137.795	567.072	0.0036299	-0.389837	0.787478	78.5235	0.338287	38.3647	116.888	-0.0193426	-0.339471	0.59831	.	.	.	.	0.361702	103.192	cis	S100A4	S100A3	.	.	S100A3	Protein S100-A4|Protein S100-A6	.	1	1	7954291	153543613
353	ENO2:TACC3	ENO2	TACC3	Gamma-enolase	Transforming acidic coiled-coil-containing protein 3	4:1741533:CCGTCCCCATCCCCCTCGCCATCCT:C	rs745543985	TACC3	Tbio	4	1741533	1739806	CCGTCCCCATCCCCCTCGCCATCCT	C	0.467518	0.0667566	2.22045e-16	429.213	0.276947	207.128	636.341	0.00431877	-0.211149	0.368209	84.0095	0.0177312	46.2118	130.221	0.000774624	-0.221214	0.367674	.	.	.	.	0.20593	167.587	cis	TACC3	TACC3	.	.	FAM53A|FGFR3|SLBP|TACC3|TMEM129	.	.	12	4	6913745	1712858
354	CASP3:CRKL	CASP3	CRKL	Caspase-3	Crk-like protein	4:185574807:C:T	rs13136635	PRIMPOL	Tbio	4	185574807	184653653	C	T	0.879206	0.0981067	2.22045e-16	425.919	61.0247	0.154674	486.943	-0.174528	-0.00408262	-0.495128	83.4145	12.1796	0.136133	95.5941	-0.156045	0.00749127	-0.446191	0.168316	49.31	cis	CASP3	.	.	.	.	PRIMPOL	.	.	CASP3|CCDC111|CENPU|MLF1IP|MLF1IP;CCDC111|PRIMPOL	Caspase-3	cg01714284|cg01899937|cg02249911|cg03977443|cg04058563|cg07424746|cg07934941|cg11180122|cg12167823|cg13036627|cg14471096|cg18838605|cg21366198|cg21490662|cg22905866|cg24839529|cg26539468|cg27112742|cg27571769|ch.4.185753098R|H3K27ac|H3K4me1	4	22	184627696	20917407
355	EDAR:F2R	EDAR	F2R	Tumor necrosis factor receptor superfamily member EDAR	Proteinase-activated receptor 1	2:109603739:G:A	rs140661471	EDAR	Tbio	2	109603739	108987283	G	A	0.013664	0.0691757	2.22045e-16	425.059	749.195	0.251536	1174.25	-1.73279	-0.0176249	-2.1577	79.7402	111.725	0.247287	191.465	-1.65342	0.0420567	-2.15102	1.64389	599.207	cis	EDAR	.	.	.	.	EDAR	.	.	.	Tumor necrosis factor receptor superfamily member EDAR	.	2	5	108894471	76716126
356	CA13:VTA1	CA13	VTA1	Carbonic anhydrase 13	Vacuolar protein sorting-associated protein VTA1 homolog	8:86209408:C:T	rs56072918	.	.	8	86209408	85297179	C	T	0.0686651	-0.0422932	3.66281e-08	424.304	329.37	0.0713296	753.673	0.527268	0.00258395	0.793198	58.0197	48.4389	0.0318963	106.459	0.508881	-0.00304792	0.755263	-0.523037	279.116	cis	CA13	.	.	.	.	CA1|CA13|CA3|E2F5	.	.	C8orf59|CA13|CA13;LOC100507258|CA2|E2F5|E2F5;C8orf59|LRRCC1|RP11-317J10.2	.	cg00849990|cg00994649|cg01919250|cg02393479|cg03500911|cg04207142|cg05071334|cg06787637|cg07736716|cg08508368|cg08582356|cg09435929|cg18503260|cg20503956|cg21346043|cg22927247|cg24046475	8	6	85220587	142147162
357	IKBKG:SAMD9L	IKBKG	SAMD9L	NF-kappa-B essential modulator	Sterile alpha motif domain-containing protein 9-like	7:92777091:A:C	rs17165120	SAMD9L	Tbio	7	92777091	93147778	A	C	0.0692431	0.0497805	9.03289e-11	423.13	0.0136347	404.187	827.317	0.000528033	0.580628	-0.821062	49.8366	0.196748	41.3242	91.1608	-0.0134921	0.382503	-0.572862	.	.	.	.	-0.561701	328.368	cis	SAMD9L	SAMD9L	.	.	CCDC132|SAMD9L	.	cg04992673|cg09317502|cg16454099	X	7	154541199	93130056
358	CD160:KLRB1	CD160	KLRB1	CD160 antigen	Killer cell lectin-like receptor subfamily B member 1	1:145716763:G:A	rs9728526	CD160	Tbio	1	145716763	145718303	G	A	0.439384	0.19982	2.22045e-16	421.606	753.985	0.00402708	1175.59	0.397002	7.90883e-05	0.488591	54.2965	149.199	0.466906	203.496	0.377047	0.0133777	0.452401	-0.392485	608.214	cis	CD160	.	.	.	.	CD160|POLR3C|RNF115	Serum urate	.	ANKRD34A|ANKRD35|CD160|GPR89A|GPR89C|NBPF10|NUDT17|PIAS3|PIAS3;NUDT17|POLR3C|RNF115	.	cg00025211|cg00394712|cg06095777|cg06499271|cg07164556|cg08614201|cg10798745|cg11743829|cg12832565|cg15521792|cg15892497|cg16928044|cg20975414|cg25221984|cg26603524|H3K27ac|H3K4me1	1	12	145719471	9594551
359	EPHB6:LAYN	EPHB6	LAYN	Ephrin type-B receptor 6	Layilin	11:111431614:C:T	rs542275	LAYN	Tbio	11	111431614	111560889	C	T	0.615982	0.0942688	2.22045e-16	420.911	0.119603	717.913	1138.82	-0.00214426	-0.374886	0.467206	101.791	1.18582	136.381	238.172	0.028941	-0.35044	0.480683	.	.	.	.	0.388628	624.167	cis	LAYN	LAYN	Allergic disease|Coronary artery disease|Hayfever, allergic rhinitis or eczema|Medication for cholesterol, blood pressure or diabetes: blood pressure medication|Medication for cholesterol, blood pressure or diabetes: none of the above|No blood clot, bronchitis, emphysema, asthma, rhinitis, eczema or allergy diagnosed by doctor|Pulse rate|Self-reported hypertension|Treatment with amantadine|Vascul…	.	C11orf1|C11orf52|CRYAB|LAYN|PPP2R1B|PPP2R1B;SIK2|SIK2	.	cg02871995|cg04226536|cg05281603|cg05785724|cg07188648|cg08305652|cg08603829|cg09085632|cg09090048|cg09170311|cg10068982|cg11344533|cg12187358|cg18187862|cg18213857|cg19316647|cg19812747|cg19820372|cg21703322|cg21747628|cg22033281|cg22437258|cg22806002|cg23026420|cg23194776|H3K27ac	7	11	142855061	111540280
360	BCR:ICA1	BCR	ICA1	Breakpoint cluster region protein	Islet cell autoantigen 1	22:38456598:A:G	rs3952	PICK1	Tbio	22	38456598	38060591	A	G	0.31367	0.0450107	4.61371e-09	420.14	0.353297	215.764	635.905	0.00565944	0.232885	-0.397128	112.919	1.23827	42.8413	155.761	-0.0308943	0.227554	-0.430686	.	.	.	.	-0.218963	164.05	trans	-	PICK1	.	.	ANKRD54|GCAT|H1F0|NOL12|PICK1|PICK1;RP5-1039K5.13|PRKCABP|SH3BP1|SLC16A8|TRIOBP|TRIOBP;NOL12	.	cg00111823|cg00573338|cg00966925|cg01961447|cg02917321|cg05945615|cg06521852|cg07416664|cg07879739|cg11324504|cg11417954|cg14247180|cg14498989|cg16760049|cg19171272|cg20893579|cg23668028|cg23765961|cg24053715|cg25310361|H3K27ac	22	7	23179704	8113184
361	LGALS8:VWF	LGALS8	VWF	Galectin-8	von Willebrand factor	9:136149229:T:C	rs505922	ABO	Tbio	9	136149229	133273813	T	C	0.316796	-0.0476788	5.35558e-10	420.093	454.027	453.774	874.12	0.329982	-0.325769	0.452545	67.025	87.1183	74.8945	154.143	0.310084	-0.282687	0.410662	.	.	.	.	0.313281	341.581	trans	-	ABO	ABO system O blood type|Activated partial thromboplastin time|Alkaline phosphatase|Arm fat percentage left|Arm fat percentage right|Arm fat-free mass left|Arm fat-free mass right|Arm predicted mass left|Arm predicted mass right|Basophil count|Blood clot in the leg|Blood clot in the lung|Blood protein levels|Cardiovascular diseases|Circulating galectin 3 levels|Clinical laboratory measurements|Cor…	512.2 579|765.4 568|ADpSGEGDFXAEGGGVR*|ADpSGEGDFXAEGGGVR*/ADSGEGDFXAEGGGVR*AEGGGVR*|ADSGEGDFXAEGGGVR*|Concentration of very small VLDL particles|Glycine|Phospholipids in very small VLDL|Serum metabolite (mass spec peak: 512.2 m/z)|Serum metabolite (mass spec peak: 765.4 m/z)|Serum ratio of (ADpSGEGDFXAEGGGVR)/(ADSGEGDFXAEGGGVR)|Total cholesterol in IDL|Total lipids in IDL|Total lipids in very sma…	ABO|GBGT1|GBGT1;RALGDS|H19|MED22|MED22;RP11-244N20.7|OBP2B|PGD|PNMA5|SCRN1|SURF6|TCF4	Adhesion G protein-coupled receptor F5|Basal Cell Adhesion Molecule|Beta-1,4-galactosyltransferase 1|C-C motif chemokine 25|C-C motif chemokine 28|C-C motif chemokine 5|C1GALT1-specific chaperone 1|Cadherin-1|Cadherin-5|Carbohydrate sulfotransferase 11|Carbohydrate sulfotransferase 15|Cathepsin S|CD209 antigen|Chloride intracellular channel protein 5|Coagulation Factor VIII|D-glucuronyl C5-epimer…	cg00115654|cg00878953|cg01605984|cg03474926|cg04674581|cg04703696|cg06818865|cg06821107|cg07241568|cg11879188|cg12020464|cg13040392|cg13506600|cg13531387|cg13568213|cg13620499|cg13660174|cg13683939|cg13850847|cg13892928|cg13912631|cg13947653|cg13952840|cg13963044|cg13966005|cg13980863|cg14271713|cg14296235|cg14341968|cg14440550|cg14442518|cg14600041|cg14653977|cg14802951|cg18089000|cg18718102|cg2…	1	12	236518000	5948877
362	CRADD:MAP4K5	CRADD	MAP4K5	Death domain-containing protein CRADD	Mitogen-activated protein kinase kinase kinase kinase 5	14:50901768:G:A	rs17780143	MAP4K5	Tchem	14	50901768	50435050	G	A	0.0571615	0.117664	2.22045e-16	419.961	0.0581168	151.629	571.59	0.0023478	0.390063	-0.750363	80.9754	0.263584	32.7318	113.707	0.0204662	0.405846	-0.75412	.	.	.	.	-0.376346	123.373	cis	MAP4K5	ATL1|MAP4K5|SAV1	Height|Leg fat percentage left|Leg fat percentage right|Mean corpuscular hemoglobin concentration|Mean platelet volume|Platelet count	3-methoxytyrosine/glycylvaline	CDKL1|NIN	.	cg09863266|cg21879272|ch.14.561430R|ch.14.569218R	12	14	93677375	50418501
363	GLO1:GLOD4	GLO1	GLOD4	Lactoylglutathione lyase	Glyoxalase domain-containing protein 4	6:38650628:T:G	rs4746	GLO1	Tchem	6	38650628	38682852	T	G	0.464268	0.0535801	2.99893e-12	419.07	530.263	0.188841	949.333	0.334579	-0.00313157	0.448855	72.5714	92.3247	0.0483929	164.896	0.320395	-0.00210896	0.432167	-0.329281	429.11	cis	GLO1	.	.	.	.	GLO1	.	.	GLO1	.	cg00364457|cg02439517|cg03166753|cg04767500|cg07249406|cg08347672|cg26824091|H3K4me1	6	17	38675925	757097
364	BTN2A1:PIK3IP1	BTN2A1	PIK3IP1	Butyrophilin subfamily 2 member A1	Phosphoinositide-3-kinase-interacting protein 1	22:31541907:T:C	rs2413028	.	.	22	31541907	31145921	T	C	0.171414	0.0515599	1.88938e-11	418.705	1.73857	393.589	812.294	-0.0208347	0.358954	-0.536631	46.0283	0.0984572	54.392	100.42	-0.00437825	0.246529	-0.369646	.	.	.	.	-0.367017	336.911	cis	PIK3IP1	ISX|LIMK2|PIK3IP1|RNF185	Eosinophil count|Eosinophil percentage of granulocytes|Eosinophil percentage of white cells|Neutrophil percentage of granulocytes|Red cell distribution width|Reticulocyte count|Reticulocyte fraction of red cells|Sum eosinophil basophil counts	.	|DEPDC5|DRG1|EIF4ENIF1|LIMK2|PATZ1|PIK3IP1|PISD|PLA2G3|RNF185|RNF185;RNF185-AS1|RP3-400N23.6|SFI1|YWHAH	.	cg00164335|cg00727590|cg01338084|cg01550271|cg01606027|cg02055988|cg02404636|cg05815196|cg07548257|cg07713946|cg07969918|cg08305533|cg08457421|cg08548559|cg10537193|cg11571442|cg12273325|cg13145458|cg14499387|cg14543179|cg15791438|cg17725019|cg17749735|cg25137841|cg25791279|cg25937577|cg27378424|H3K4me1|Percent-splice-in	6	22	26457904	31281594
365	CCL2:CCL7	CCL2	CCL7	C-C motif chemokine 2	C-C motif chemokine 7	1:159175354:G:A	rs12075	ACKR1	Tbio	1	159175354	159205564	G	A	0.582988	-0.049489	1.16128e-10	417.348	296.53	345.682	763.03	-0.251756	0.266013	-0.404786	86.9934	52.7571	60.5357	147.529	-0.242631	0.245611	-0.37999	0.243601	252.114	trans	-	-0.274777	307.52	trans	-	ACKR1	Basophil count|Basophil percentage of granulocytes|Basophil percentage of white cells|Chemokine ccl2|Duffy system Fya antigen|Educational attainment|Eotaxin levels|Fasting serum MCP 1 pgmL in children|Granulocyte count|Growth regulated protein alpha levels|Inflammatory biomarkers|Interleukin 8 levels|Leukocyte count|Monocyte chemoattractant protein 1|Monocyte chemoattractant protein 1 in obese ch…	.	AIM2|DARC|FCER1A|OR10J5;FCER1A	C-C motif chemokine 14|C-C motif chemokine 26|C-C motif chemokine 7|Corneodesmosin|Eotaxin	cg03892457|cg04101015|cg07202479|cg07417683|cg08654655|cg09064148|cg15722977|cg20003179|cg21415060|cg23018689|cg24642483|cg25076881|H3K27ac|H3K4me1	17	17	34255218	34270221
366	ICAM3:LY9	ICAM3	LY9	Intercellular adhesion molecule 3	T-lymphocyte surface antigen Ly-9	1:160762784:T:G	rs12128261	LY9	Tbio	1	160762784	160792994	T	G	0.217494	0.0770901	2.22045e-16	416.594	0.886862	1302.61	1719.21	-0.0125328	-0.62254	0.714394	66.8579	0.0376421	201.451	268.309	-0.00200694	-0.583477	0.66428	.	.	.	.	0.597918	958.022	cis	LY9	CD244|LY9	Eosinophil count|Eosinophil percentage of white cells|Lymphocyte count|Lymphocyte percentage of white cells|Sum eosinophil basophil counts	.	CD244|F11R|ITLN1|LY9	Bcl-2-like protein 2|Carbonic anhydrase-related protein 10|Glutathione S-transferase P|NFU1 iron-sulfur cluster scaffold homolog, mitochondrial|Serine/threonine-protein kinase Chk1|SLAM family member 7|SPARC|T-lymphocyte surface antigen Ly-9	cg03742629|cg05138397|cg10094191|cg10106388|cg11161846|cg11939496|cg18865207|cg20255094|cg21476940|Percent-splice-in	19	1	10333776	160796074
367	DCXR:GSTA1	DCXR	GSTA1	L-xylulose reductase	Glutathione S-transferase A1	6:52665977:C:T	rs6458871	GSTA1	Tchem	6	52665977	52801179	C	T	0.573117	0.0607225	2.66453e-15	414.674	1.93032	514.976	929.649	-0.0164118	-0.324897	0.443321	94.1243	0.21009	109.305	203.429	0.00735567	-0.337367	0.469899	.	.	.	.	0.312959	397.079	cis	GSTA1	GSTA1|GSTA10P|GSTA11P|GSTA12P|GSTA5|GSTA6P	Hematocrit|Hemoglobin concentration|Platelet count|Plateletcrit|Red cell distribution width	X - 22379|X-11440|X-22379	FTH1|GSTA1|GSTA1;GSTA2;GSTA5|GSTA2|GSTA5|GSTA6P|HS.563390|TMEM14A	Glutathione S-transferase A1	cg00462104|cg03682073|cg04217215|cg04227237|cg05230176|cg10107264|cg15290848|cg20803780|cg26861485	17	6	82035136	52791371
368	MAP2K6:SAMD9L	MAP2K6	SAMD9L	Dual specificity mitogen-activated protein kinase kinase 6	Sterile alpha motif domain-containing protein 9-like	7:92777091:A:C	rs17165120	SAMD9L	Tbio	7	92777091	93147778	A	C	0.0692431	0.0670189	2.22045e-16	414.5	0.0443133	404.187	818.687	0.00166298	0.580628	-0.816323	47.2456	0.209895	41.3242	88.5698	-0.0143025	0.382503	-0.562234	.	.	.	.	-0.561701	328.368	cis	SAMD9L	SAMD9L	.	.	CCDC132|SAMD9L	.	cg04992673|cg09317502|cg16454099	17	7	69414697	93130056
369	HEXIM1:NUB1	HEXIM1	NUB1	Protein HEXIM1	NEDD8 ultimate buster 1	7:151038887:C:T	rs113920358	NUB1	Tbio	7	151038887	151341801	C	T	0.12907	0.0457066	2.66122e-09	411.119	0.332723	134.335	545.453	-0.00777677	0.262587	-0.522856	52.1739	0.0363906	19.4845	71.6584	-0.00275336	0.251371	-0.485374	.	.	.	.	-0.26579	119.558	cis	NUB1	NUB1	.	.	NUB1|NUB1;WDR86|WDR86	.	cg02891728|cg03480605|cg03826252|cg07303435|cg09941367|cg11350520|cg19553910|cg26438167	17	7	45148475	151341772
370	CDKN1A:TXLNA	CDKN1A	TXLNA	Cyclin-dependent kinase inhibitor 1	Alpha-taxilin	3:56849749:T:C	rs1354034	ARHGEF3	Tbio	3	56849749	56815721	T	C	0.604741	-0.0420216	4.47551e-08	410.843	32.8332	44.6204	455.463	0.0841847	-0.0986066	0.319406	69.7916	4.96477	11.887	81.6786	0.069145	-0.112162	0.304352	-0.0799831	26.0791	trans	-	0.104554	43.7655	trans	-	ARHGEF3	Blood protein levels|Hematological traits Red blood cell count Hemoglobin concentration Hematocrit Mean corpuscular hemoglobin MCH concentration Mean corpuscular volume Platelet count and White blood cell count|High light scatter percentage of red cells|High light scatter reticulocyte count|Lymphocyte count|Lymphocyte counts|Lymphocyte percentage of white cells|Mean platelet volume|Mean platelet …	.	|AATF|ABCC3|ABCC4|ABI2|ABL1|ABLIM1|ABLIM3|ABR|AC005307.3|AC007879.2|AC007879.7|AC092171.4|AC092653.5|AC093415.2|AC102953.4|AC114752.3|AC147651.3|ACER3|ACO2|ACOT7|ACRBP|ACSBG1|ACSL5|ACTA2|ACTN1|ACTN4|ACTR1A|ACVR1|ADCK3|ADCY3|ADCY6|ADCY7|ADCY9|ADIPOR1|ADRA2A|AF127936.7|AFAP1|AFAP1L2|AGPAT1|AKNA|AL022344.7|ALG3|ALOX12|AMD1|AMICA1|ANAPC5|ANGPT1|ANKRD28|ANKRD9|ANO2|ANO6|ANXA5|AP001189.4|AP003068.23|AP…	Arylsulfatase K|beta-adrenergic receptor kinase 1|cGMP-inhibited 3,5-cyclic phosphodiesterase A|Dynein light chain roadblock-type 1|Epiregulin|Heat shock protein HSP 90-alpha/beta|Inosine-5-monophosphate dehydrogenase 1|Inosine-5-monophosphate dehydrogenase 2|Killer cell immunoglobulin-like receptor 2DL4|Methionine aminopeptidase 2|Platelet endothelial aggregation receptor 1|Protein disulfide-iso…	cg26311262	6	1	36676460	32179675
371	AK1:DNPH1	AK1	DNPH1	Adenylate kinase isoenzyme 1	2'-deoxynucleoside 5'-phosphate N-hydrolase 1	6:43200203:C:T	rs77321231	DNPH1	Tchem	6	43200203	43232465	C	T	0.104023	0.0531428	4.49285e-12	410.43	0.215021	382.899	793.329	0.00566311	0.46388	-0.662455	76.4849	1.16399	51.3055	127.79	-0.0498787	0.41795	-0.661693	.	.	.	.	-0.459996	324.634	cis	DNPH1	CUL9|DNPH1	.	.	CUL9|CUL9;RP3-330M21.5|DNPH1|KLC4|MEA1|MRPL2|PEX6|PTK7|RRP36|ZNF318	.	cg00507679|cg01125463|cg01302136|cg02359409|cg02694972|cg06241901|cg07099407|cg07235774|cg07539045|cg09478591|cg09823543|cg10203631|cg12498088|cg13033722|cg16549027|cg17076780|cg17502394|cg18159180|cg18889437|cg19747945|cg23271099|cg25020820|cg26312998	9	6	127866486	43225629
372	CTSF:NAAA	CTSF	NAAA	Cathepsin F	N-acylethanolamine-hydrolyzing acid amidase	4:76854118:A:T	rs112197434	NAAA	Tchem	4	76854118	75932965	A	T	0.233408	0.179799	2.22045e-16	408.45	1.5167	1667.81	2076.26	0.0169533	0.679499	-0.747549	44.7181	0.390095	158.003	202.721	-0.0147431	0.47741	-0.534613	.	.	.	.	-0.668519	1305.72	cis	NAAA	AC110615.1|ART3|CXCL9|NAAA|SDAD1	.	.	ART3|CXCL10|CXCL11|G3BP2|NAAA|NAAA;SDAD1|PPEF2|RCHY1	C-X-C motif chemokine 9|N-acylethanolamine-hydrolyzing acid amidase	cg00490209|cg00809888|cg03493768|cg04038163|cg11525552|cg14724265|cg14855841|cg23421166|cg23884076|cg24176760|cg24797456|H3K27ac|H3K4me1|Percent-splice-in	11	4	66563464	75913660
373	PTPN1:TBC1D23	PTPN1	TBC1D23	Tyrosine-protein phosphatase non-receptor type 1	TBC1 domain family member 23	3:100018715:C:T	rs1036770	TBC1D23	Tbio	3	100018715	100299871	C	T	0.585286	0.0473678	6.92613e-10	408.421	0.880872	111.718	520.138	0.0105466	0.157019	-0.339721	74.8133	0.149312	19.7634	94.5768	0.00576155	0.143483	-0.318361	.	.	.	.	-0.152844	90.9134	cis	TBC1D23	DUSP12P1|TBC1D23|TMEM30CP|VTI1BP1	.	.	CMSS1|LNP1|NIT2|TBC1D23|TFG	.	cg01932663|cg03429645|cg04730047|cg07905748|cg09439920|cg09826188|cg10731256|cg13016775|cg15344234|cg16984944|cg21792806|cg27384355	20	3	50510321	100260992
374	CD40:IGSF8	CD40	IGSF8	Tumor necrosis factor receptor superfamily member 5	Immunoglobulin superfamily member 8	20:44747947:T:G	rs4810485	CD40	Tchem	20	44747947	46119308	T	G	0.752299	0.0449034	5.01865e-09	407.684	677.913	0.0164879	1085.6	-0.434285	-0.000367617	-0.549285	54.9259	109.041	0.454163	163.967	-0.40296	-0.0168544	-0.500892	0.422368	525.869	cis	CD40	.	.	.	.	CD40|RPL13P2	Arthritis rheumatoid|Chronic hepatitis B infection|Creatinine in urine|Kawasaki disease|Multiple sclerosis|Potassium in urine|Rheumatoid arthritis|Rheumatoid arthritis cyclic citrullinated peptide CCP positive|Selective immunoglobulin A deficiency IgAD	.	ABCB4|AFF3|BANK1|BCL11A|BEND5|BLK|BMPR1A;BMPR1APS2|BTLA|C10orf76|CABYR|CD22|CD40|CD74|CD79A|CD79B|CD83|CDR2|COBLL1|COL19A1|CR2|CXCR5|CYBASC3|EBF1|FAM129C|FCER2|FCRLA|GGA2|GNG7|HVCN1|IGHE|ITPR1|KMO|LAMC1|LEF1|MEF2C|MS4A1|MYO1B|OVGP1|PIK3C2B|PLTP|POU2AF1|PTPRK|RASGRP3|RP11-465L10.7|RP11-713C5.1|SEL1L3|SLC2A5|SLC38A11|SLC38A11;RN5S111|STAP1|SWAP70|TCL1A|TIMELESS|TLR10|TSPAN13|VPREB3|ZMIZ2	Tumor necrosis factor receptor superfamily member 5	cg00125455|cg00182727|cg00981651|cg01460436|cg01864178|cg01943874|cg04145601|cg04403809|cg04656101|cg06001997|cg06571407|cg07060233|cg07191594|cg11841529|cg15402992|cg17664577|cg17768768|cg17929951|cg17986701|cg18178432|cg19785066|cg20003638|cg20674635|cg21601405|cg22232207|cg23274660|cg23303369|cg25239996|cg26132320|cg27529037|H3K4me1	20	1	46118278	160091340
375	CCN2:SPINT2	CCN2	SPINT2	CCN family member 2	Kunitz-type protease inhibitor 2	6:132292781:C:G	rs7767139	AL133346.1	.	6	132292781	131971641	C	G	0.21611	0.0440832	9.48711e-09	405.81	407.982	1.06305	813.792	0.357128	0.0141303	0.49891	55.4682	63.6459	0.465287	119.114	0.296625	0.016397	0.405809	-0.352819	332.546	cis	CCN2	.	.	.	.	RP11-69I8.3	.	.	.	.	cg14182049|cg14623917|cg22260478|cg22843613|cg24684168	6	19	131948176	38244035
376	CDKN1A:YES1	CDKN1A	YES1	Cyclin-dependent kinase inhibitor 1	Tyrosine-protein kinase Yes	3:56849749:T:C	rs1354034	ARHGEF3	Tbio	3	56849749	56815721	T	C	0.604741	0.0921633	2.22045e-16	405.491	32.8332	18.5193	438.325	0.0841847	-0.06273	0.309295	72.8221	4.96477	5.27857	78.1007	0.069145	-0.0721648	0.294774	-0.0799831	26.0791	trans	-	0.0607318	15.2425	trans	-	ARHGEF3	Blood protein levels|Hematological traits Red blood cell count Hemoglobin concentration Hematocrit Mean corpuscular hemoglobin MCH concentration Mean corpuscular volume Platelet count and White blood cell count|High light scatter percentage of red cells|High light scatter reticulocyte count|Lymphocyte count|Lymphocyte counts|Lymphocyte percentage of white cells|Mean platelet volume|Mean platelet …	.	|AATF|ABCC3|ABCC4|ABI2|ABL1|ABLIM1|ABLIM3|ABR|AC005307.3|AC007879.2|AC007879.7|AC092171.4|AC092653.5|AC093415.2|AC102953.4|AC114752.3|AC147651.3|ACER3|ACO2|ACOT7|ACRBP|ACSBG1|ACSL5|ACTA2|ACTN1|ACTN4|ACTR1A|ACVR1|ADCK3|ADCY3|ADCY6|ADCY7|ADCY9|ADIPOR1|ADRA2A|AF127936.7|AFAP1|AFAP1L2|AGPAT1|AKNA|AL022344.7|ALG3|ALOX12|AMD1|AMICA1|ANAPC5|ANGPT1|ANKRD28|ANKRD9|ANO2|ANO6|ANXA5|AP001189.4|AP003068.23|AP…	Arylsulfatase K|beta-adrenergic receptor kinase 1|cGMP-inhibited 3,5-cyclic phosphodiesterase A|Dynein light chain roadblock-type 1|Epiregulin|Heat shock protein HSP 90-alpha/beta|Inosine-5-monophosphate dehydrogenase 1|Inosine-5-monophosphate dehydrogenase 2|Killer cell immunoglobulin-like receptor 2DL4|Methionine aminopeptidase 2|Platelet endothelial aggregation receptor 1|Protein disulfide-iso…	cg26311262	6	18	36676460	721588
377	MAP2K6:TBL1X	MAP2K6	TBL1X	Dual specificity mitogen-activated protein kinase kinase 6	F-box-like/WD repeat-containing protein TBL1X	3:56849749:T:C	rs1354034	ARHGEF3	Tbio	3	56849749	56815721	T	C	0.604225	0.0492394	1.43846e-10	405.118	9.9366	63.3554	468.474	-0.0450624	0.119267	-0.326547	95.3295	4.42857	11.1925	106.522	-0.0652722	0.109705	-0.35151	.	.	.	.	-0.122253	57.3891	trans	-	ARHGEF3	Blood protein levels|Hematological traits Red blood cell count Hemoglobin concentration Hematocrit Mean corpuscular hemoglobin MCH concentration Mean corpuscular volume Platelet count and White blood cell count|High light scatter percentage of red cells|High light scatter reticulocyte count|Lymphocyte count|Lymphocyte counts|Lymphocyte percentage of white cells|Mean platelet volume|Mean platelet …	.	|AATF|ABCC3|ABCC4|ABI2|ABL1|ABLIM1|ABLIM3|ABR|AC005307.3|AC007879.2|AC007879.7|AC092171.4|AC092653.5|AC093415.2|AC102953.4|AC114752.3|AC147651.3|ACER3|ACO2|ACOT7|ACRBP|ACSBG1|ACSL5|ACTA2|ACTN1|ACTN4|ACTR1A|ACVR1|ADCK3|ADCY3|ADCY6|ADCY7|ADCY9|ADIPOR1|ADRA2A|AF127936.7|AFAP1|AFAP1L2|AGPAT1|AKNA|AL022344.7|ALG3|ALOX12|AMD1|AMICA1|ANAPC5|ANGPT1|ANKRD28|ANKRD9|ANO2|ANO6|ANXA5|AP001189.4|AP003068.23|AP…	Arylsulfatase K|beta-adrenergic receptor kinase 1|cGMP-inhibited 3,5-cyclic phosphodiesterase A|Dynein light chain roadblock-type 1|Epiregulin|Heat shock protein HSP 90-alpha/beta|Inosine-5-monophosphate dehydrogenase 1|Inosine-5-monophosphate dehydrogenase 2|Killer cell immunoglobulin-like receptor 2DL4|Methionine aminopeptidase 2|Platelet endothelial aggregation receptor 1|Protein disulfide-iso…	cg26311262	17	X	69414697	9463320
378	CPXM1:MDK	CPXM1	MDK	Probable carboxypeptidase X1	Midkine	20:2782015:T:C	rs215545	CPXM1	Tbio	20	2782015	2801369	T	C	0.764666	0.0824776	2.22045e-16	404.432	474.945	0.292488	879.377	-0.371063	0.00524443	-0.499652	96.3889	107.091	0.460588	203.48	-0.38474	0.0161066	-0.519534	0.362987	380.871	cis	CPXM1	.	.	.	.	CPXM1	.	.	CPXM1|PTPRA|PTPRA;VPS16|VPS16	Probable carboxypeptidase X1|Tumor necrosis factor receptor superfamily member 19L|TYMS opposite strand protein|Uncharacterized protein C1orf226	cg04068601|cg04405075|cg04611203|cg05071493|cg06365303|cg07549715|cg08436467|cg09311683|cg09915983|cg10850080|cg14959908|cg15114440|cg18157896|cg21828173|cg22071067|cg23001725|cg26060255|cg26445608|cg27423323	20	11	2794074	46380756
379	CDKN1A:CDKN2D	CDKN1A	CDKN2D	Cyclin-dependent kinase inhibitor 1	Cyclin-dependent kinase 4 inhibitor D	3:56849749:T:C	rs1354034	ARHGEF3	Tbio	3	56849749	56815721	T	C	0.604741	0.0608459	2.22045e-15	404.245	32.8332	56.7517	460.997	0.0841847	-0.111672	0.316565	75.2974	4.96477	15.0239	90.3213	0.069145	-0.126649	0.313348	-0.0799831	26.0791	trans	-	0.111131	48.1897	trans	-	ARHGEF3	Blood protein levels|Hematological traits Red blood cell count Hemoglobin concentration Hematocrit Mean corpuscular hemoglobin MCH concentration Mean corpuscular volume Platelet count and White blood cell count|High light scatter percentage of red cells|High light scatter reticulocyte count|Lymphocyte count|Lymphocyte counts|Lymphocyte percentage of white cells|Mean platelet volume|Mean platelet …	.	|AATF|ABCC3|ABCC4|ABI2|ABL1|ABLIM1|ABLIM3|ABR|AC005307.3|AC007879.2|AC007879.7|AC092171.4|AC092653.5|AC093415.2|AC102953.4|AC114752.3|AC147651.3|ACER3|ACO2|ACOT7|ACRBP|ACSBG1|ACSL5|ACTA2|ACTN1|ACTN4|ACTR1A|ACVR1|ADCK3|ADCY3|ADCY6|ADCY7|ADCY9|ADIPOR1|ADRA2A|AF127936.7|AFAP1|AFAP1L2|AGPAT1|AKNA|AL022344.7|ALG3|ALOX12|AMD1|AMICA1|ANAPC5|ANGPT1|ANKRD28|ANKRD9|ANO2|ANO6|ANXA5|AP001189.4|AP003068.23|AP…	Arylsulfatase K|beta-adrenergic receptor kinase 1|cGMP-inhibited 3,5-cyclic phosphodiesterase A|Dynein light chain roadblock-type 1|Epiregulin|Heat shock protein HSP 90-alpha/beta|Inosine-5-monophosphate dehydrogenase 1|Inosine-5-monophosphate dehydrogenase 2|Killer cell immunoglobulin-like receptor 2DL4|Methionine aminopeptidase 2|Platelet endothelial aggregation receptor 1|Protein disulfide-iso…	cg26311262	6	19	36676460	10566460
380	CHGB:RTBDN	CHGB	RTBDN	Secretogranin-1	Retbindin	20:5903894:A:G	rs236153	CHGB	Tbio	20	5903894	5923248	A	G	0.371601	0.0632516	2.22045e-16	403.961	1878.1	0.153223	2282.06	0.612263	-0.00266919	0.68523	150.548	384.058	1.19419	534.606	0.594485	-0.0281873	0.718438	-0.606141	1412.39	cis	CHGB	.	.	.	.	CHGB	.	.	|-|CRLS1|MCM8|NMD3;SPTSSB;LOC200830	.	cg01072639|cg01296682|cg06739520|cg07140797|cg07642638|cg08376824|cg09539538|cg20677240|cg22140378	20	19	5911510	12825478
381	FCAR:LY96	FCAR	LY96	Immunoglobulin alpha Fc receptor	Lymphocyte antigen 96	19:55391374:C:G	rs12608573	FCAR	Tbio	19	55391374	54879918	C	G	0.217437	0.129413	2.22045e-16	403.926	2653.1	3.0189	3057.03	-0.857197	0.0270365	-0.916009	48.21	512.691	0.104651	560.901	-0.847665	-0.00506489	-0.882157	0.839778	1874.84	cis	FCAR	.	.	.	.	FCAR|KIR3DL2	.	.	CTB-61M7.1|CTB-61M7.1;KIR3DP1|CTB-61M7.2|FCAR|KIR2DL1|KIR2DL1;CTB-61M7.1|KIR2DL1;KIR2DL3|KIR2DL3|KIR2DL4|KIR2DP1;KIR2DL3|KIR2DS4|KIR3DL1|KIR3DL1;KIR2DL4;CTB-61M7.1;KIR3DL3|KIR3DL1;KIR3DL2|KIR3DL1;KIR3DL2;LOC100506173|KIR3DL2|KIR3DL3|KIR3DP1	Killer cell immunoglobulin-like receptor 2DL5A	cg03372852|cg05252264|cg05273053|cg06887555|cg07233127|cg07964833|cg13650654|cg14550066|cg22511368|cg26736736|cg27162757|H3K27ac|H3K4me1	19	8	54874235	73991392
382	CST3:RELT	CST3	RELT	Cystatin-C	Tumor necrosis factor receptor superfamily member 19L	11:73090265:A:G	rs56801796	RELT	Tbio	11	73090265	73379220	A	G	0.207073	0.0618966	8.88178e-16	403.842	0.0387515	598.201	1002.04	-0.000841845	-0.394045	0.537063	66.5843	0.946259	76.5833	143.168	0.0274196	-0.308291	0.444259	.	.	.	.	0.396978	499.935	cis	RELT	ARHGEF17|FAM168A|P2RY6|RELT	Forced expiratory volume in 1-second|Forced expiratory volume in 1-second, best measure	.	ARHGEF17|ARHGEF17;AP002761.1|ARHGEF17;RP11-800A3.7|FAM168A|FAM168A;RP11-809N8.4|PAAF1|PLEKHB1|RELT|RELT;RP11-809N8.2|RP11-800A3.7|RP11-809N8.4	Tumor necrosis factor receptor superfamily member 19L	cg01773858|cg02498311|cg02776498|cg02839202|cg03470933|cg03499808|cg03622371|cg03958883|cg04481053|cg05975710|cg06059409|cg06382664|cg06640773|cg07648709|cg07782744|cg08679180|cg09115116|cg10635786|cg11342106|cg12959048|cg14108978|cg14864148|cg15017496|cg16017089|cg17517138|cg18252633|cg18875674|cg20422511|cg20864214|cg21124714|cg22881680|cg23460145|cg23683674|cg26173447|H3K27ac|H3K4me1	20	11	23626706	73376399
383	FXYD5:TMSB10	FXYD5	TMSB10	FXYD domain-containing ion transport regulator 5	Thymosin beta-10	19:35663250:A:G	rs756845	FXYD5	Tbio	19	35663250	35172347	A	G	0.77967	0.0572868	8.57092e-14	403.553	493.772	0.0404555	897.324	0.399601	-0.000933786	0.527568	105.442	89.8123	0.789862	195.255	0.370312	-0.0254223	0.527583	-0.378228	367.804	cis	FXYD5	.	.	.	.	FXYD5	Mean platelet volume|Platelet distribution width	.	CTD-2527I21.4;FXYD1|CTD-2527I21.4;FXYD7|FAM187B|FXYD5|FXYD5;LOC100127972|FXYD7|LGI4|U2AF1L4	.	cg02127209|cg02776658|cg08833636|cg12287945|cg14738670|cg15419183|cg22238209|cg22783327|cg27288614|H3K4me1	19	2	35154730	84905656
384	TBC1D23:VPS53	TBC1D23	VPS53	TBC1 domain family member 23	Vacuolar protein sorting-associated protein 53 homolog	3:100018715:C:T	rs1036770	TBC1D23	Tbio	3	100018715	100299871	C	T	0.585286	0.073581	2.22045e-16	403.533	111.718	1.06646	515.251	0.157019	0.0119993	0.334718	73.8669	19.7634	0.11725	93.6303	0.143483	0.00465933	0.316063	-0.152844	90.9134	cis	TBC1D23	.	.	.	.	DUSP12P1|TBC1D23|TMEM30CP|VTI1BP1	.	.	CMSS1|LNP1|NIT2|TBC1D23|TFG	.	cg01932663|cg03429645|cg04730047|cg07905748|cg09439920|cg09826188|cg10731256|cg13016775|cg15344234|cg16984944|cg21792806|cg27384355	3	17	100260992	508503
385	CD74:LILRB4	CD74	LILRB4	HLA class II histocompatibility antigen gamma chain	Leukocyte immunoglobulin-like receptor subfamily B member 4	6:32557208:T:C	rs9270270	HLA-DRB1	Tbio	6	32557208	32589431	T	C	0.838752	0.0635023	2.22045e-16	403.122	8.82539	1344.98	1748.1	-0.0555257	0.712266	-0.838508	74.4509	4.44006	208.865	283.316	-0.0861321	0.648511	-0.788274	.	.	.	.	-0.729385	1155.92	trans	-	HLA-DRB1	Eosinophil count|Eosinophil percentage of granulocytes|Eosinophil percentage of white cells|Neutrophil percentage of granulocytes|Sum eosinophil basophil counts	.	.	Complement factor B|GDH/6PGL endoplasmic bifunctional protein|HLA class II histocompatibility antigen, DQ alpha 2 chain|Killer cell immunoglobulin-like receptor 2DS2|Osteocalcin|Tuberoinfundibular peptide of 39 residues|Vesicle-fusing ATPase	.	5	19	150401637	54643889
386	CCL13:CXCL6	CCL13	CXCL6	C-C motif chemokine 13	C-X-C motif chemokine 6	4:74703999:C:T	rs16850073	CXCL6	Tbio	4	74703999	73838282	C	T	0.375966	0.0849784	2.22045e-16	402.106	0.28135	1540.4	1942.5	0.00445538	-0.571234	0.631128	70.824	0.167625	253.131	323.955	0.00692988	-0.556776	0.620613	.	.	.	.	0.556783	1142.13	cis	CXCL6	CXCL6	Basophil percentage of granulocytes|Basophil percentage of white cells|Blood protein levels|Eosinophil percentage of granulocytes|Eosinophil percentage of white cells|Granulocyte count|Granulocyte percentage of myeloid white cells|Lymphocyte percentage of white cells|Monocyte percentage of white cells|Myeloid white cell count|Neutrophil count|Neutrophil percentage of granulocytes|Neutrophil perce…	.	CXCL5|CXCL6|IL8|PF4V1|PF4V1;PF4|PGLYRP1	C-X-C motif chemokine 6|ER membrane protein complex subunit 1|Growth-regulated alpha protein|Phosphoglycerate kinase 1|Platelet factor 4 variant	cg03996822|cg04559909|cg07868155|cg09521108|cg12271022|cg22670329|cg22725685|cg23501567|cg23624621|H3K27ac|H3K4me1	17	4	34356480	73836640
387	RWDD1:SERPINB6	RWDD1	SERPINB6	RWD domain-containing protein 1	Serpin B6	6:2972897:G:A	rs9405601	SERPINB6	Tbio	6	2972897	2972663	G	A	0.437861	0.0613089	1.33227e-15	401.963	0.228783	117.827	519.79	-0.00369892	-0.159068	0.330999	98.1303	0.0365648	29.0893	127.22	-0.00155679	-0.173518	0.361364	.	.	.	.	0.161587	104.071	cis	SERPINB6	SERPINB6	Treatment with pravastatin	.	LINC01011|NQO2|NQO2;RP1-90J20.8;RP1-90J20.7|RIPK1|RP1-90J20.11|RP1-90J20.8|SERPINB1|SERPINB6|SERPINB9	Ribosyldihydronicotinamide dehydrogenase [quinone]	cg00101728|cg01067983|cg01137047|cg02335642|cg02368812|cg03668556|cg04307987|cg05082466|cg05485204|cg05899869|cg06031268|cg06183820|cg06945625|cg07377178|cg07872302|cg08155050|cg08306076|cg09740468|cg09841323|cg11037719|cg11088227|cg11296767|cg11440375|cg12761825|cg13254586|cg14248680|cg14555649|cg15068318|cg15861059|cg16101962|cg19042435|cg19362874|cg19886655|cg20026178|cg21995203|cg22231012|cg2…	6	6	116571409	2948159
388	PIK3IP1:TNFRSF1A	PIK3IP1	TNFRSF1A	Phosphoinositide-3-kinase-interacting protein 1	Tumor necrosis factor receptor superfamily member 1A	22:31541907:T:C	rs2413028	.	.	22	31541907	31145921	T	C	0.171414	0.102339	2.22045e-16	401.439	393.589	1.58071	795.028	0.358954	-0.0192939	0.536329	44.6142	54.392	0.380962	99.0062	0.246529	-0.0135996	0.374266	-0.367017	336.911	cis	PIK3IP1	.	.	.	.	ISX|LIMK2|PIK3IP1|RNF185	Eosinophil count|Eosinophil percentage of granulocytes|Eosinophil percentage of white cells|Neutrophil percentage of granulocytes|Red cell distribution width|Reticulocyte count|Reticulocyte fraction of red cells|Sum eosinophil basophil counts	.	|DEPDC5|DRG1|EIF4ENIF1|LIMK2|PATZ1|PIK3IP1|PISD|PLA2G3|RNF185|RNF185;RNF185-AS1|RP3-400N23.6|SFI1|YWHAH	.	cg00164335|cg00727590|cg01338084|cg01550271|cg01606027|cg02055988|cg02404636|cg05815196|cg07548257|cg07713946|cg07969918|cg08305533|cg08457421|cg08548559|cg10537193|cg11571442|cg12273325|cg13145458|cg14499387|cg14543179|cg15791438|cg17725019|cg17749735|cg25137841|cg25791279|cg25937577|cg27378424|H3K4me1|Percent-splice-in	22	12	31281594	6328757
389	LGALS8:TXNDC5	LGALS8	TXNDC5	Galectin-8	Thioredoxin domain-containing protein 5	1:236716686:G:A	rs1475133	HEATR1	Tbio	1	236716686	236553386	G	A	0.761745	0.0501086	6.79623e-11	399.986	341.886	0.542804	741.872	-0.314775	-0.00852992	-0.457056	88.4629	81.8826	0.771503	170.345	-0.321311	-0.023045	-0.447978	0.303561	286.057	cis	LGALS8	.	.	.	.	HEATR1|LGALS8	Alcohol usually taken with meals	.	HEATR1|HEATR1;LGALS8|LGALS8|LGALS8-AS1|LGALS8;HEATR1|LGALS8;LGALS8-AS1|LGALS8;RP11-385F5.4	Steroidogenic acute regulatory protein, mitochondrial	cg00907549|cg01030476|cg01809927|cg02450666|cg03955259|cg03989567|cg05338187|cg06118122|cg07700062|cg08137948|cg08169200|cg09334514|cg10022533|cg14402562|cg18322510|cg23109559|ch.1.4690234F|H3K27ac|H3K4me1|Percent-splice-in	1	6	236518000	7881517
390	CRADD:EDAR	CRADD	EDAR	Death domain-containing protein CRADD	Tumor necrosis factor receptor superfamily member EDAR	2:109603739:G:A	rs140661471	EDAR	Tbio	2	109603739	108987283	G	A	0.013664	0.0510258	3.03877e-11	399.913	0.0195281	749.195	1149.11	-0.00166746	-1.73279	2.136	80.4095	0.951222	111.725	192.134	0.118721	-1.65342	2.17706	.	.	.	.	1.64389	599.207	cis	EDAR	EDAR	.	.	.	Tumor necrosis factor receptor superfamily member EDAR	.	12	2	93677375	108894471
391	FUT8:SPARC	FUT8	SPARC	Alpha-(1,6)-fucosyltransferase	SPARC	14:65796846:G:C	rs2127870	MIR4708	.	14	65796846	65330128	G	C	0.795118	-0.0596093	8.21565e-15	398.631	2985.41	11.9085	3384.04	0.929811	-0.0608597	0.986807	109.114	630.08	5.50549	739.194	0.862386	-0.0825921	0.901587	-0.911775	2074.65	cis	FUT8	.	.	.	.	CTD-2509G16.5|MIR4708	Platelet count|Plateletcrit	.	CTD-2509G16.2|FNTB|FUT8|RUNDC3A	Advanced glycosylation end product-specific receptor, soluble|Alpha-(1,6)-fucosyltransferase|Oxidoreductase HTATIP2|Tumor necrosis factor ligand superfamily member 12	cg10998611|cg15999311	14	5	65410592	151661096
392	CD2AP:PLPBP	CD2AP	PLPBP	CD2-associated protein	Pyridoxal phosphate homeostasis protein	6:47437697:AC:A	-	.	.	6	47437697	47469961	AC	A	0.277904	0.0993329	2.22045e-16	398.493	360.916	1.29163	759.409	-0.309074	-0.0150182	-0.44415	74.8429	71.7054	0.50348	146.548	-0.321015	-0.0180902	-0.453336	0.302399	305.028	cis	CD2AP	.	.	.	.	.	.	.	.	.	.	6	8	47477789	37762595
393	TNFRSF11A:TNFRSF1B	TNFRSF11A	TNFRSF1B	Tumor necrosis factor receptor superfamily member 11A	Tumor necrosis factor receptor superfamily member 1B	18:60018329:G:A	rs113339733	TNFRSF11A	Tbio	18	60018329	62351096	G	A	0.192959	0.0471317	8.40968e-10	398.271	1125.65	0.0168943	1523.92	0.589636	-0.000405114	0.704691	33.6346	177.186	0.456781	210.82	0.61189	0.0208159	0.686791	-0.59219	896.389	cis	TNFRSF11A	.	.	.	.	TNFRSF11A	.	.	KIAA1468|PIGN	.	cg01765461|cg15315773|cg16174779|cg16954577|cg17804850|cg19524723|cg22205276|cg24258439|cg25740602|H3K4me1|Percent-splice-in	18	1	62325287	12166991
394	SORT1:VSIR	SORT1	VSIR	Sortilin	V-type immunoglobulin domain-containing suppressor of T-cell activation	10:73528898:T:C	rs10999992	CDH23	Tbio	10	73528898	71769141	T	C	0.146723	0.0688436	2.22045e-16	397.923	0.0182202	478.198	876.121	-0.000496905	-0.448859	0.600509	76.4368	0.0211455	101.178	177.615	-0.00130347	-0.47143	0.621757	.	.	.	.	0.434051	372.63	cis	VSIR	CDH23	.	.	APOBEC3A|C10orf105|C10orf54|CDH23|CDH23;C10orf105|CDH23;PSAP|PSAP	Complement C1q tumor necrosis factor-related protein 1|Granulins|Leukocyte immunoglobulin-like receptor subfamily B member 4|Platelet receptor Gi24	cg00244894|cg00613914|cg01245393|cg05864024|cg07676145|cg08293528|cg11633461|cg13740185|cg14916175|cg17485681|cg17641566|cg19407453|cg23119049|cg23282441|cg23983208|cg24499627	1	10	109309568	71747556
395	CNTN2:NELL2	CNTN2	NELL2	Contactin-2	Protein kinase C-binding protein NELL2	1:205012198:T:G	rs2071533	CNTN2	Tbio	1	205012198	205043070	T	G	0.865949	0.0446903	5.92789e-09	397.297	3850.38	1.64503	4247.68	1.19323	-0.0227228	1.25969	20.928	656.998	0.812166	677.926	1.19238	0.0342064	1.22939	-1.17406	2617.98	cis	CNTN2	.	.	.	.	CNTN2	Basophil percentage of granulocytes|Basophil percentage of white cells|Immature fraction of reticulocytes|Mean corpuscular hemoglobin|Mean corpuscular volume|Mean platelet volume|Platelet count|Red cell distribution width	.	CNTN2|DSTYK|GYPA;GYPB|HIST3H2A|NUAK2|RBBP5|TMCC2|TMEM81	Contactin-2	cg00857998|cg00889227|cg01243924|cg02914063|cg03142956|cg03466326|cg03537215|cg03732545|cg03948781|cg06617202|cg07972983|cg08915824|cg10529555|cg10768996|cg11140044|cg11560403|cg11703745|cg12730826|cg13074813|cg14168295|cg17030415|cg17860158|cg17889831|cg19384775|cg19917714|cg20414749|cg20824939|cg22711218|cg23225103|cg23362667|cg23564471|cg24077277|cg24159697|H3K4me1	1	12	205042937	44508275
396	CD69:EDAR	CD69	EDAR	Early activation antigen CD69	Tumor necrosis factor receptor superfamily member EDAR	8:106581528:A:T	rs6993770	ZFPM2	Tbio	8	106581528	105569300	A	T	0.286786	-0.0652701	2.22045e-16	396.889	62.0322	208.917	605.806	0.126988	-0.233244	0.398133	67.4161	7.86336	54.2342	121.65	0.0920387	-0.25125	0.381929	-0.122419	49.2621	trans	-	0.226659	183.295	trans	-	ZFPM2	Basophil count|Blood clot in the leg|Coronary artery disease|Granulocyte count|Interleukin 12p70 levels|Mean platelet volume|Myeloid white cell count|Neutrophil count|Phlebitis and thrombophlebitis|Platelet count|Platelet count PLT|Platelet counts|Platelet distribution width|Plateletcrit|Self-reported deep venous thrombosis|Serum vascular endothelial growth factor VEGF|Sum basophil neutrophil cou…	.	ACSBG1|AQP10|C12orf39|C1orf198|C21orf7|C2orf88|C5orf4|CABP5|CCDC3|CDKN1A|CDR2L|CLU|CNN1|CXCL5|DLK1|ENKUR|FRMD3|GP1BA|GP9|GRB14|GRB14;EIF3E|HIST1H3H|HOMER2|IGFBP2|KIFAP3|LAMP5|MTHFD2L|MYEOV|MYL9|P2RY12|PDGFA|PDZK1IP1|PF4V1|PLCH1|PNMA1|PPBP|PRSS50|PVALB|RP1-90J20.7|RP11-501J20.5|RP11-874J12.4|RP11-879F14.2|RP3-329E20.2|RPUSD2|SEPT4|SH3BGRL2|SPDYC|SUCNR1|TSC22D1|VWF	72 kDa inositol polyphosphate 5-phosphatase|Acid sphingomyelinase-like phosphodiesterase 3a|Acid-sensing ion channel 4|Activated Protein C|ADP-ribosylation factor-like protein 1|Advanced glycosylation end product-specific receptor, soluble|Alpha-(1,6)-fucosyltransferase|Amyloid beta A4 precursor protein-binding family B member 1|Amyloid beta A4 protein|Amyloid-like protein 2|Angiopoietin-1|Angiop…	cg12797828|cg22202929	12	2	9752486	108894471
397	DNPH1:LHPP	DNPH1	LHPP	2'-deoxynucleoside 5'-phosphate N-hydrolase 1	Phospholysine phosphohistidine inorganic pyrophosphate phosphatase	6:43200203:C:T	rs77321231	DNPH1	Tchem	6	43200203	43232465	C	T	0.104023	0.107124	2.22045e-16	396.808	382.899	0.14723	779.707	0.46388	0.00409055	0.656875	82.8242	51.3055	1.64033	134.13	0.41795	-0.0626094	0.663458	-0.459996	324.634	cis	DNPH1	.	.	.	.	CUL9|DNPH1	.	.	CUL9|CUL9;RP3-330M21.5|DNPH1|KLC4|MEA1|MRPL2|PEX6|PTK7|RRP36|ZNF318	.	cg00507679|cg01125463|cg01302136|cg02359409|cg02694972|cg06241901|cg07099407|cg07235774|cg07539045|cg09478591|cg09823543|cg10203631|cg12498088|cg13033722|cg16549027|cg17076780|cg17502394|cg18159180|cg18889437|cg19747945|cg23271099|cg25020820|cg26312998	6	10	43225629	124461823
398	AHCY:KYAT1	AHCY	KYAT1	Adenosylhomocysteinase	Kynurenine--oxoglutarate transaminase 1	20:32883308:G:A	rs13043752	AHCY	Tchem	20	32883308	34295502	G	A	0.0158475	0.0481507	3.61432e-10	394.383	607.409	0.690182	1001.79	1.38987	-0.0340996	1.76708	58.4426	75.4404	0.51148	133.883	1.30276	-0.0731452	1.73469	-1.364	461.505	cis	AHCY	.	.	.	.	AHCY	.	.	TRPC4AP	.	.	20	9	34280268	128832942
399	HPCAL1:PLA2G4A	HPCAL1	PLA2G4A	Hippocalcin-like protein 1	Cytosolic phospholipase A2	2:10476228:T:C	rs375285744	HPCAL1	Tbio	2	10476228	10336102	T	C	0.148743	0.0443759	7.56837e-09	391.272	110.177	0.192141	501.449	-0.216293	0.00451824	-0.461016	94.3566	28.9777	0.176016	123.334	-0.218112	0.00837903	-0.450511	0.217275	95.3019	cis	HPCAL1	.	.	.	.	HPCAL1	.	.	HPCAL1	.	cg00141688|cg02101833|cg08478685|cg09464137|cg10283844|cg12430701|cg14118850|cg15773312|cg16246488|cg17979068|cg18022012|cg18913843|cg18969008|cg22614203|cg23452752|cg23728189	2	1	10302889	186828949
400	CASP8:CIAPIN1	CASP8	CIAPIN1	Caspase-8	Anamorsin	2:202151140:T:G	rs34841024	CASP8	Tchem	2	202151140	201286417	T	G	0.136164	0.0541956	1.68865e-12	390.556	239.401	0.16879	629.957	-0.324715	0.00413046	-0.526416	47.7713	34.001	0.12951	81.7723	-0.302183	-0.00827654	-0.471136	0.309697	187.058	cis	CASP8	.	.	.	.	ALS2CR12|CASP8	Cause of death: lobar pneumonia, unspecified	Caffeine/dodecanedioate|Serum ratio of (caffeine)/(dodecanedioate)	|ALS2CR12|ALS2CR2|CASP8|PPIL3|STRADB|TMEM237	.	cg04837091|cg07226481|cg10711778|cg13368983|cg15780361|cg20608990|cg22007809|cg24599065|cg26799474	2	16	201233443	57428187
401	DCTN6:TDRKH	DCTN6	TDRKH	Dynactin subunit 6	Tudor and KH domain-containing protein	1:151744858:G:A	rs4845556	TDRKH	Tbio	1	151744858	151772382	G	A	0.481274	0.0601893	4.44089e-15	389.581	1.25642	475.086	864.667	0.0133115	-0.320314	0.427603	53.2222	0.0492796	65.8979	119.12	0.00209108	-0.264211	0.353825	.	.	.	.	0.310402	377.714	cis	TDRKH	LINGO4|OAZ3|RORC|TDRKH	Self-reported ulcerative colitis	.	CDC42SE1|CTSK|MRPL9|OAZ3|OAZ3;RP11-98D18.2;RP11-98D18.16|OAZ3;TDRKH|RORC|RORC;LINGO4|SNX27|TDRKH	.	cg00036347|cg00295744|cg01062247|cg01427957|cg03431165|cg05927068|cg07092448|cg07112087|cg08893853|cg09251328|cg11157584|cg11690979|cg11803184|cg12582028|cg13201297|cg13496167|cg15673994|cg18019451|cg20686828|cg21712805|cg21965995|cg22719658|cg23864823|cg24153003|cg24158160|cg24503712|cg24545100|cg25112191|cg25202261|cg25363808|cg26050734|Percent-splice-in	8	1	30156319	151770107
402	LY96:SLAMF7	LY96	SLAMF7	Lymphocyte antigen 96	SLAM family member 7	1:160720074:C:T	rs11581248	SLAMF7	Tclin	1	160720074	160750284	C	T	0.135732	0.103665	2.22045e-16	388.685	1.36341	2094.14	2482.82	0.0202618	0.941252	-1.02458	58.8724	0.18076	235.836	294.709	-0.0121449	0.844856	-0.947144	.	.	.	.	-0.943705	1601.67	cis	SLAMF7	SLAMF7	.	.	LY9|SLAMF7|TOMM40L|TSTD1|USF1	SLAM family member 7	cg03742629|cg04244970|cg06233073|cg10106388|cg11939496|cg12268344|cg15836912|cg21476940	8	1	73991392	160739057
403	ARSA:CREG1	ARSA	CREG1	Arylsulfatase A	Protein CREG1	22:51064169:G:A	rs873697	ARSA	Tbio	22	51064169	50625741	G	A	0.045178	0.0442841	8.12565e-09	388.353	2162.28	0.497857	2550.64	-1.52743	0.0163163	-1.67678	16.2457	244.907	0.169344	261.153	-1.12242	0.0152564	-1.12621	1.48826	1574.57	cis	ARSA	.	.	.	.	ARSA|MAPK8IP2	.	.	ARSA|CHKB-CPT1B;CPT1B;CHKB|MAPK8IP2|NCAPH2;SCO2|SCO2	.	cg13909895|cg18770635|cg19808085|cg22918043|cg24228559|cg25575065	22	1	50622754	167529117
404	FKBP1B:PRDX5	FKBP1B	PRDX5	Peptidyl-prolyl cis-trans isomerase FKBP1B	Peroxiredoxin-5, mitochondrial	2:24259188:C:G	rs872169	WDCP	Tdark	2	24259188	24036318	C	G	0.205229	0.0439866	1.02182e-08	385.755	198.53	0.0585881	584.285	0.254085	0.00134069	0.432844	67.5603	28.3452	0.397619	95.9055	0.223672	-0.0167063	0.410999	-0.254742	167.358	cis	FKBP1B	.	.	.	.	FAM228B|FKBP1B|PFN4|SF3B6|TP53I3|WDCP	Alcohol intake frequency|Arm fat-free mass left|Arm fat-free mass right|Basal metabolic rate|Comparative height size at age 10|Fed-up feelings|Granulocyte count|Granulocyte percentage of myeloid white cells|Height|Hematocrit|Hemoglobin concentration|High light scatter percentage of red cells|High light scatter reticulocyte count|Immature fraction of reticulocytes|Impedance of leg left|Impedance o…	.	|-|AC008073.7|AC008073.7;RP11-507M3.1|FAM228A|FAM228B|FAM228B;RP11-507M3.1|FKBP1B|FKBP1B;MFSD2B|ITSN2|MFSD2B|PFN4|TP53I3|UBXN2A	.	cg00058708|cg00157016|cg00284173|cg00901401|cg01343041|cg03566479|cg06627628|cg08063864|cg08212172|cg08917208|cg09048186|cg09769104|cg11716267|cg12305798|cg12565126|cg14273083|cg17277199|cg18587476|cg19614157|cg19760941|cg20701182|cg21356710|cg21388753|cg23065097|cg25929589|cg26250093|cg26838691|H3K27ac|H3K4me1	2	11	24049701	64318121
405	CRELD2:SUMF2	CRELD2	SUMF2	Protein disulfide isomerase CRELD2	Inactive C-alpha-formylglycine-generating enzyme 2	7:56145825:G:A	rs35384521	SUMF2	Tbio	7	56145825	56078132	G	A	0.0190285	0.227455	2.22045e-16	385.07	0.144753	888.545	1273.62	0.00906696	1.55149	-1.86494	47.9541	0.463694	145.709	193.663	0.0583707	1.56257	-1.81973	.	.	.	.	-1.52602	706.861	cis	SUMF2	CCT6A|NUPR2|RP4-725G10.3|SUMF2	.	.	SUMF2	.	.	22	7	49918167	56064002
406	CDH17:GALNT3	CDH17	GALNT3	Cadherin-17	Polypeptide N-acetylgalactosaminyltransferase 3	9:136146597:C:T	rs550057	ABO	Tbio	9	136146597	133271182	C	T	0.2556	-0.0463778	1.55339e-09	383.945	806.918	336.671	1190.86	0.462064	-0.307456	0.567787	62.5303	148.504	62.8696	211.035	0.448093	-0.309582	0.54076	-0.454616	726.388	trans	-	.	.	.	.	ABO	Alkaline phosphatase|Arm fat percentage left|Arm fat percentage right|Blood clot in the leg|Blood clot in the lung|Coronary artery disease|Diastolic blood pressure|Ferritin|Forced expiratory volume in 1-second|Forced expiratory volume in 1-second, best measure|Forced vital capacity|Forced vital capacity, best measure|Granulocyte count|Heel bone mineral density|Hematocrit|Hemoglobin concentration|…	ApoB|Cholesterol esters in large LDL|Cholesterol esters in medium LDL|Concentration of IDL particles|Concentration of large LDL particles|Concentration of medium LDL particles|Concentration of small LDL particles|Concentration of very small VLDL particles|Free cholesterol in IDL|Free cholesterol in large LDL|Glycine|Phospholipids in IDL|Phospholipids in large LDL|Phospholipids in medium LDL|Phosp…	ABO|BPIFA4P|GBGT1|SURF6	A disintegrin and metalloproteinase with thrombospondin motifs 13|Adhesion G protein-coupled receptor F5|Alpha-N-acetylgalactosaminide alpha-2,6-sialyltransferase 1|Angiopoietin-1 receptor|Beta-1,4-galactosyltransferase 1|Beta-1,4-galactosyltransferase 2|C-C motif chemokine 15|C-C motif chemokine 25|C1GALT1-specific chaperone 1|Cadherin-1|Cadherin-5|Carbohydrate sulfotransferase 11|Carbohydrate s…	cg00017475|cg00115654|cg00878953|cg01605984|cg03474926|cg06818865|cg07241568|cg11879188|cg12020464|cg13040392|cg13506600|cg13531387|cg13568213|cg13620499|cg13660174|cg13683939|cg13850847|cg13892928|cg13912631|cg13947653|cg13952840|cg13963044|cg13966005|cg13980863|cg14194263|cg14271713|cg14296235|cg14440550|cg14442518|cg14560040|cg14600041|cg14636261|cg14653977|cg14802951|cg18089000|cg18718102|cg2…	8	2	94127162	165747588
407	CDH17:GALNT3	CDH17	GALNT3	Cadherin-17	Polypeptide N-acetylgalactosaminyltransferase 3	9:136139907:GAAACTGCC:G	rs782134971	ABO	Tbio	9	136139907	133264504	GAAACTGCC	G	0.254414	-0.0463778	1.55339e-09	383.631	806.751	336.472	1190.38	0.462822	-0.307785	0.568601	65.2808	149.627	64.7278	214.907	0.450353	-0.314597	0.54633	.	.	.	.	0.307642	303.926	trans	-	ABO	Coronary artery disease|Granulocyte count|Hematocrit|Hemoglobin concentration|Mean corpuscular volume|Monocyte count|Myeloid white cell count|Neutrophil count|Platelet distribution width|Red blood cell count|Red cell distribution width|Reticulocyte count|Sum basophil neutrophil counts|Sum neutrophil eosinophil counts|White blood cell count	.	ABO|BPIFA4P	A disintegrin and metalloproteinase with thrombospondin motifs 13|Adhesion G protein-coupled receptor F5|Alpha-N-acetylgalactosaminide alpha-2,6-sialyltransferase 1|Beta-1,4-galactosyltransferase 1|Beta-1,4-galactosyltransferase 2|C-C motif chemokine 15|C-C motif chemokine 25|C1GALT1-specific chaperone 1|Cadherin-1|Cadherin-5|Carbohydrate sulfotransferase 11|Carbohydrate sulfotransferase 15|CD209…	cg00878953|cg06818865|cg07241568|cg11879188|cg13506600|cg13531387|cg13850847|cg14271713|cg14440550|cg21160290|cg22535403|cg24267699|cg27128905	8	2	94127162	165747588
408	LBR:LGALS8	LBR	LGALS8	Delta(14)-sterol reductase LBR	Galectin-8	9:136141870:C:T	rs2519093	ABO	Tbio	9	136141870	133266456	C	T	0.184868	0.0686488	2.22045e-16	383.061	0.523204	660.169	1043.23	-0.00907103	0.475351	-0.588601	41.1803	0.598812	102.556	143.736	0.0230226	0.433818	-0.50264	.	.	.	.	-0.480207	570.477	trans	-	ABO	Alkaline phosphatase|Allergy|Arm fat percentage left|Arm fat percentage right|Arm fat-free mass left|Arm fat-free mass right|Arm predicted mass left|Arm predicted mass right|Basophil count|Blood clot in the leg|Blood clot in the lung|Blood protein levels|Cholesterol total|Circulating galectin 3 levels|Coronary artery disease|Diastolic blood pressure|Eosinophil count|Fasting serum interleukin 6 IL…	512.2 579|765.4 568|Alpha-glutamylglycine|ApoB|Cholesterol esters in large LDL|Cholesterol esters in medium LDL|Concentration of IDL particles|Concentration of large LDL particles|Concentration of medium LDL particles|Concentration of small LDL particles|Concentration of very small VLDL particles|Free cholesterol in IDL|Free cholesterol in large LDL|Glycylglycine|IDL-C|IDL-FC|IDL-L|IDL-P|IDL-PL|L…	ABO|BPI|CACFD1|CEACAM8|CLEC4C|CTSG|DBN1|GBGT1|H19|MED22|MMP9|SURF1|SURF6	Adhesion G protein-coupled receptor F5|Alpha-(1,3)-fucosyltransferase 10|Angiopoietin-1 receptor|Beta-1,4-galactosyltransferase 1|Beta-1,4-galactosyltransferase 2|Bifunctional heparan sulfate N-deacetylase/N-sulfotransferase 1|Bone morphogenetic protein 6|C-C motif chemokine 25|C-C motif chemokine 28|C1GALT1-specific chaperone 1|Cadherin-5|Carbohydrate sulfotransferase 11|Carbohydrate sulfotransf…	cg00017475|cg00115654|cg00878953|cg01263574|cg02257517|cg03474926|cg06818865|cg07241568|cg11879188|cg12020464|cg13040392|cg13454524|cg13465995|cg13506600|cg13531387|cg13568213|cg13620499|cg13660174|cg13683939|cg13822791|cg13850847|cg13892928|cg13912631|cg13947653|cg13963044|cg13966005|cg13980863|cg14271713|cg14296235|cg14440550|cg14442518|cg14560040|cg14600041|cg14636261|cg14653977|cg18089000|cg1…	1	1	225401502	236518000
409	ANXA3:PFKFB2	ANXA3	PFKFB2	Annexin A3	6-phosphofructo-2-kinase/fructose-2,6-bisphosphatase 2	1:207250631:A:G	rs1560	PFKFB2	Tchem	1	207250631	207077286	A	G	0.482127	0.0610659	1.77636e-15	381.843	0.240783	173.604	555.447	0.00383607	0.191698	-0.336505	67.6178	0.392643	38.6295	106.247	0.0126126	0.199002	-0.325371	.	.	.	.	-0.187186	143.588	cis	PFKFB2	PFKFB2	Height|Home area population density: Scotland large urban area	.	C4BPA|C4BPB|CD55|GSC|PFKFB2|PFKFB2;YOD1|TXNIP|YOD1	.	cg00797651|cg01380361|cg01710147|cg02265758|cg05398095|cg05401522|cg11829608|cg14740771|cg16417028|cg17453671|cg17460386|cg20287461|cg21571160|cg21607172|cg22945467|cg23909633|cg24040043|cg26407558	4	1	78551747	207034366
410	KLK8:NECTIN4	KLK8	NECTIN4	Kallikrein-8	Nectin-4	19:51504808:G:A	rs74705037	KLK8	Tchem	19	51504808	51001552	G	A	0.0452658	0.0434363	1.55531e-08	381.725	984.809	0.880455	1366.54	-1.05929	-0.0244171	-1.2525	40.9414	142.08	1.32759	183.021	-1.07929	-0.0861631	-1.23556	1.04667	773.075	cis	KLK8	.	.	.	.	KLK8	.	.	KLK10|KLK8	Kallikrein-8	.	19	1	50996007	161070998
411	B4GALT1:LRP11	B4GALT1	LRP11	Beta-1,4-galactosyltransferase 1	Low-density lipoprotein receptor-related protein 11	6:150127103:C:T	rs2342858	PCMT1	Tbio	6	150127103	149805967	C	T	0.355307	0.049395	1.25895e-10	380.536	0.414575	1699.13	2079.66	0.00610111	-0.593784	0.664273	36.6651	0.193166	387.22	423.885	-0.00735495	-0.637671	0.65923	.	.	.	.	0.600612	1329.79	cis	LRP11	GINM1|KATNA1|LATS1|LRP11|NUP43|PCMT1|RP1-12G14.5	Body mass index|Hand grip strength left|Hand grip strength right|Pain type experienced in last month: hip pain	5-methylthioadenosine|5-methylthioadenosine (MTA)	C6orf72|C6ORF72|CCT7P1|GINM1|KATNA1|LATS1|LATS1;KATNA1;C6orf72|LRP11|NUP43|NUP43;PCMT1|PCMT1|PPIL4|RAET1E|RAET1E-AS1|RAET1G|RP11-350J20.9|RPS18P9|SUMO4|ULBP2|ZC3H12D	.	cg00424166|cg00738387|cg00933542|cg02462569|cg03678062|cg04369109|cg05036130|cg05861140|cg06030274|cg07701084|cg08119480|cg08202165|cg08662619|cg08677657|cg09699651|cg10435706|cg11050792|cg11708358|cg11878867|cg12213910|cg13206674|cg13937758|cg14417099|cg15181151|cg15494558|cg16635777|cg18145961|cg19673125|cg19979896|cg20335735|cg24112628|cg24878005|cg24931709|cg26484631|H3K27ac|H3K4me1|Percent-s…	9	6	33104082	149818757
412	CELA3A:CTRC	CELA3A	CTRC	Chymotrypsin-like elastase family member 3A	Chymotrypsin-C	1:22313371:G:A	rs34262568	CELA3B	Tbio	1	22313371	21986878	G	A	0.231178	0.316172	2.22045e-16	378.955	189.178	8.62322	568.132	-0.235626	0.0481314	-0.409399	55.8868	32.8818	1.92957	88.7686	-0.233485	0.0488965	-0.387508	0.232772	165.244	cis	CELA3A	.	.	.	.	CELA3A|CELA3B|RP11-26H16.4	Granulocyte count|Granulocyte percentage of myeloid white cells|Heel bone mineral density|Monocyte percentage of white cells|Neutrophil count|Sitting height|Sum basophil neutrophil counts|Sum neutrophil eosinophil counts	.	CDC42|CDC42-IT1|CELA3A|HSPG2|HSPG2;LDLRAD2|LINC00339|RN7SL421P|USP48	GTP-binding protein Di-Ras3	cg01781529|cg02856026|cg04297819|cg06161657|cg07142131|cg07180649|cg09938164|cg11821759|cg13063658|cg13430819|cg13962372|cg14238120|cg15582954|cg16054502|cg18861547|cg21272897|cg22817258|cg24254377|cg24332002|cg25011003|cg25138553|cg26112909|cg27522078|H3K27ac|H3K4me1	1	1	22001657	15438442
413	ATOX1:GYS1	ATOX1	GYS1	Copper transport protein ATOX1	Glycogen [starch] synthase, muscle	8:9030160:G:A	rs3748136	AC022784.1	.	8	9030160	9172650	G	A	0.212867	-0.0476834	5.33531e-10	376.117	7.81125	313.17	689.287	-0.0472257	0.317067	-0.468421	63.4058	2.67096	50.2887	113.695	-0.0593199	0.295202	-0.435537	.	.	.	.	-0.306667	248.655	trans	-	RP11-10A14.4|RP11-10A14.6	Heel bone mineral density|High light scatter percentage of red cells|High light scatter reticulocyte count|Impedance of arm left|Impedance of arm right|Impedance of whole body|Mean platelet volume|Platelet distribution width|Red cell distribution width|Reticulocyte count|Reticulocyte fraction of red cells|Self-reported hypertension	.	|-|AC124944.2|ALG1L13P|ARG2|BLK|CDKN1A|CTSB|ENKUR|ERI1|FAM85B|FAM86B3P|MFHAS1|RP11-10A14.3|RP11-10A14.4|RP11-10A14.5|RP11-62H7.2|SEPT4|SGK223|TMEM70|TNFSF4	.	cg00184457|cg01718711|cg04465154|cg05806645|cg10039590|cg11896066|cg11970804|cg11995313|cg14215082|cg15741354|cg15835663|cg18237548|cg20749955|cg23217680|cg24727203|cg24966363|H3K27ac|H3K4me1	5	19	151742316	48968130
414	CASP3:PPIB	CASP3	PPIB	Caspase-3	Peptidyl-prolyl cis-trans isomerase B	4:185574807:C:T	rs13136635	PRIMPOL	Tbio	4	185574807	184653653	C	T	0.879206	0.0976487	2.22045e-16	375.32	61.0247	0.0217913	436.344	-0.174528	-0.000650839	-0.467734	81.7528	12.1796	0.216163	93.9324	-0.156045	0.0111868	-0.442476	0.168316	49.31	cis	CASP3	.	.	.	.	PRIMPOL	.	.	CASP3|CCDC111|CENPU|MLF1IP|MLF1IP;CCDC111|PRIMPOL	Caspase-3	cg01714284|cg01899937|cg02249911|cg03977443|cg04058563|cg07424746|cg07934941|cg11180122|cg12167823|cg13036627|cg14471096|cg18838605|cg21366198|cg21490662|cg22905866|cg24839529|cg26539468|cg27112742|cg27571769|ch.4.185753098R|H3K27ac|H3K4me1	4	15	184627696	64155740
415	CASP3:SNAP23	CASP3	SNAP23	Caspase-3	Synaptosomal-associated protein 23	4:185574807:C:T	rs13136635	PRIMPOL	Tbio	4	185574807	184653653	C	T	0.879206	0.0453464	3.54174e-09	374.335	61.0247	0.153993	435.36	-0.174528	0.00406348	-0.46756	58.3748	12.1796	0.130694	70.5544	-0.156045	0.00721775	-0.378218	0.168316	49.31	cis	CASP3	.	.	.	.	PRIMPOL	.	.	CASP3|CCDC111|CENPU|MLF1IP|MLF1IP;CCDC111|PRIMPOL	Caspase-3	cg01714284|cg01899937|cg02249911|cg03977443|cg04058563|cg07424746|cg07934941|cg11180122|cg12167823|cg13036627|cg14471096|cg18838605|cg21366198|cg21490662|cg22905866|cg24839529|cg26539468|cg27112742|cg27571769|ch.4.185753098R|H3K27ac|H3K4me1	4	15	184627696	42491233
416	BTN2A1:LILRB4	BTN2A1	LILRB4	Butyrophilin subfamily 2 member A1	Leukocyte immunoglobulin-like receptor subfamily B member 4	6:32557208:T:C	rs9270270	HLA-DRB1	Tbio	6	32557208	32589431	T	C	0.838752	-0.0623076	4.44089e-16	374.031	22.6587	1344.98	1719.01	-0.093717	0.712266	-0.822696	44.5281	2.24382	208.865	253.393	-0.0583491	0.648511	-0.743133	.	.	.	.	-0.729385	1155.92	trans	-	HLA-DRB1	Eosinophil count|Eosinophil percentage of granulocytes|Eosinophil percentage of white cells|Neutrophil percentage of granulocytes|Sum eosinophil basophil counts	.	.	Complement factor B|GDH/6PGL endoplasmic bifunctional protein|HLA class II histocompatibility antigen, DQ alpha 2 chain|Killer cell immunoglobulin-like receptor 2DS2|Osteocalcin|Tuberoinfundibular peptide of 39 residues|Vesicle-fusing ATPase	.	6	19	26457904	54643889
417	GLRX:QDPR	GLRX	QDPR	Glutaredoxin-1	Dihydropteridine reductase	5:95163449:G:A	rs6556886	RHOBTB3	Tbio	5	95163449	95827745	G	A	0.12926	0.123161	2.22045e-16	372.015	1336.8	0.307813	1708.82	0.770511	0.00700511	0.867533	94.2109	229.482	2.38528	323.693	0.71393	-0.0653569	0.846311	-0.744988	1018.69	cis	GLRX	.	.	.	.	AC008592.3|GLRX	High light scatter percentage of red cells|High light scatter reticulocyte count|High light scatter reticulocyte percentage of red cells|Immature fraction of reticulocytes|Reticulocyte count|Reticulocyte fraction of red cells	.	AC008592.3|AC008592.4|BPGM|C5orf27|FECH|GLRX|RBM38|RHOBTB3|RHOBTB3;GLRX	Neuroendocrine convertase 1	cg01859237|cg02244175|cg02354658|cg03176996|cg03852144|cg04871807|cg07564088|cg14442492|cg14746276|cg16677191|cg19419291|cg25192435|cg26898099|H3K27ac	5	4	95751319	17460261
418	GSTA1:RBP5	GSTA1	RBP5	Glutathione S-transferase A1	Retinol-binding protein 5	6:52665977:C:T	rs6458871	GSTA1	Tchem	6	52665977	52801179	C	T	0.573117	0.101242	2.22045e-16	371.765	514.976	0.771325	886.741	-0.324897	-0.00922379	-0.434874	59.2998	109.305	0.476143	168.605	-0.337367	-0.0144098	-0.414609	0.312959	397.079	cis	GSTA1	.	.	.	.	GSTA1|GSTA10P|GSTA11P|GSTA12P|GSTA5|GSTA6P	Hematocrit|Hemoglobin concentration|Platelet count|Plateletcrit|Red cell distribution width	X - 22379|X-11440|X-22379	FTH1|GSTA1|GSTA1;GSTA2;GSTA5|GSTA2|GSTA5|GSTA6P|HS.563390|TMEM14A	Glutathione S-transferase A1	cg00462104|cg03682073|cg04217215|cg04227237|cg05230176|cg10107264|cg15290848|cg20803780|cg26861485	6	12	52791371	7115736
419	FOXO1:NUB1	FOXO1	NUB1	Forkhead box protein O1	NEDD8 ultimate buster 1	7:151038887:C:T	rs113920358	NUB1	Tbio	7	151038887	151341801	C	T	0.12907	0.0434372	1.55433e-08	370.391	0.221854	134.335	504.726	-0.00558677	0.262587	-0.503328	47.0424	0.0793009	19.4845	66.5269	0.00576071	0.251371	-0.466364	.	.	.	.	-0.26579	119.558	cis	NUB1	NUB1	.	.	NUB1|NUB1;WDR86|WDR86	.	cg02891728|cg03480605|cg03826252|cg07303435|cg09941367|cg11350520|cg19553910|cg26438167	13	7	40555667	151341772
420	GP6:STIP1	GP6	STIP1	Platelet glycoprotein VI	Stress-induced-phosphoprotein 1	19:55539072:T:G	rs892090	GP6	Tchem	19	55539072	55027704	T	G	0.834357	-0.0549155	8.55538e-13	369.025	433.559	5.07998	802.584	-0.408231	-0.0411193	-0.547749	59.9688	84.6957	1.37849	144.665	-0.394108	-0.0408889	-0.507947	0.40669	357.46	cis	GP6	.	.	.	.	GP6	High light scatter percentage of red cells|High light scatter reticulocyte count|Mean platelet volume|Platelet distribution width|Reticulocyte count|Reticulocyte fraction of red cells	.	CTC-550B14.6|CTC-550B14.7|EPS8L1|GP6|NLRP2|NLRP7|RDH13|RDH13;CTC-550B14.6|RDH13;CTC-550B14.6;CTC-550B14.7|RDH13;CTC-550B14.7	Calreticulin|P-selectin	cg00407245|cg02462353|cg02592727|cg03354414|cg03656968|cg04887076|cg05215830|cg05276108|cg05304361|cg05374025|cg06732516|cg07189381|cg07280985|cg07598936|cg07964833|cg07993003|cg08278892|cg08524698|cg10016788|cg10218876|cg12978040|cg13425888|cg13650654|cg14928510|cg15031253|cg17750896|cg17760849|cg17817203|cg18059223|cg18330372|cg18355337|cg18649823|cg18778097|cg19340950|cg19393762|cg19504245|cg1…	19	11	55013705	64185272
421	GP6:MESD	GP6	MESD	Platelet glycoprotein VI	LRP chaperone MESD	19:55539072:T:G	rs892090	GP6	Tchem	19	55539072	55027704	T	G	0.834357	0.119049	2.22045e-16	368.263	433.559	9.31898	801.822	-0.408231	-0.0576042	-0.549886	37.0187	84.6957	5.31381	121.714	-0.394108	-0.0923403	-0.4669	0.40669	357.46	cis	GP6	.	.	.	.	GP6	High light scatter percentage of red cells|High light scatter reticulocyte count|Mean platelet volume|Platelet distribution width|Reticulocyte count|Reticulocyte fraction of red cells	.	CTC-550B14.6|CTC-550B14.7|EPS8L1|GP6|NLRP2|NLRP7|RDH13|RDH13;CTC-550B14.6|RDH13;CTC-550B14.6;CTC-550B14.7|RDH13;CTC-550B14.7	Calreticulin|P-selectin	cg00407245|cg02462353|cg02592727|cg03354414|cg03656968|cg04887076|cg05215830|cg05276108|cg05304361|cg05374025|cg06732516|cg07189381|cg07280985|cg07598936|cg07964833|cg07993003|cg08278892|cg08524698|cg10016788|cg10218876|cg12978040|cg13425888|cg13650654|cg14928510|cg15031253|cg17750896|cg17760849|cg17817203|cg18059223|cg18330372|cg18355337|cg18649823|cg18778097|cg19340950|cg19393762|cg19504245|cg1…	19	15	55013705	80946289
422	CXCL5:SPARC	CXCL5	SPARC	C-X-C motif chemokine 5	SPARC	4:74864687:T:G	rs352045	CXCL5	Tbio	4	74864687	73998970	T	G	0.883263	0.0515082	1.97882e-11	366.965	734.84	0.0930963	1101.81	0.595935	-0.0025902	0.720684	89.5323	175.105	0.168856	264.638	0.555304	-0.00885311	0.640837	-0.585326	596.136	cis	CXCL5	.	.	.	.	CXCL5|PF4|PPBP|RN7SL218P	Blood protein levels	.	CXCL1|CXCL5|LCTL;ZWILCH|PF4V1|PF4V1;PF4|PPBP	C-X-C motif chemokine 5|ENA-78|Growth-regulated alpha protein|Platelet factor 4 variant	cg01447579|cg04559909|cg07868155|cg09521108|cg11142489|cg12271022|cg13215970|cg16055869|cg22725685|cg27192708	4	5	73995642	151661096
423	DFFA:HPCAL1	DFFA	HPCAL1	DNA fragmentation factor subunit alpha	Hippocalcin-like protein 1	2:10476228:T:C	rs375285744	HPCAL1	Tbio	2	10476228	10336102	T	C	0.148743	0.12552	2.22045e-16	366.899	0.52349	110.177	477.077	0.0100629	-0.216293	0.447547	72.1157	0.0136287	28.9777	101.093	-0.000748475	-0.218112	0.406595	.	.	.	.	0.217275	95.3019	cis	HPCAL1	HPCAL1	.	.	HPCAL1	.	cg00141688|cg02101833|cg08478685|cg09464137|cg10283844|cg12430701|cg14118850|cg15773312|cg16246488|cg17979068|cg18022012|cg18913843|cg18969008|cg22614203|cg23452752|cg23728189	1	2	10456522	10302889
424	INPPL1:NFATC1	INPPL1	NFATC1	Phosphatidylinositol 3,4,5-trisphosphate 5-phosphatase 2	Nuclear factor of activated T-cells, cytoplasmic 1	18:77162462:A:G	rs657693	NFATC1	Tchem	18	77162462	79402462	A	G	0.360143	0.0717268	2.22045e-16	366.24	0.286544	56.7894	423.03	-0.004637	0.113575	-0.311666	44.976	0.0525851	9.48083	54.4569	0.00226196	0.098705	-0.242851	.	.	.	.	-0.1138	50.3762	cis	NFATC1	NFATC1	Arm fat percentage right|Comparative body size at age 10|Heel bone mineral density	.	ATP9B|NFATC1	.	cg01277438|cg06751398|cg12594569|H3K27ac|H3K4me1	11	18	72223701	79395856
425	RWDD1:STAMBP	RWDD1	STAMBP	RWD domain-containing protein 1	STAM-binding protein	6:116892681:G:C	rs147899431	RWDD1	Tbio	6	116892681	116571518	G	C	0.0433899	0.0530778	4.76952e-12	365.766	60.2913	0.398332	426.057	-0.276783	-0.0142849	-0.745026	61.6905	10.9916	0.00491693	72.6821	-0.274049	-0.000574089	-0.732243	0.303994	63.1947	cis	RWDD1	.	.	.	.	RWDD1	.	.	RWDD1	.	cg27340001	6	2	116571409	73828916
426	GPKOW:PXN	GPKOW	PXN	G-patch domain and KOW motifs-containing protein	Paxillin	12:120661977:T:C	rs4767884	PXN	Tbio	12	120661977	120224174	T	C	0.765758	0.0487768	2.13298e-10	365.075	0.131917	2252.67	2617.75	0.00272209	-0.777857	0.835293	42.4842	0.370678	396.52	439.005	-0.016268	-0.814826	0.863565	.	.	.	.	0.755867	1636.69	cis	PXN	GCN1|PXN	Height	.	COQ5|GATC|GATC;SRSF9|GCN1L1|OASL|PXN|RNF10|SIRT4	.	cg03357762|cg06379361|cg07470634|cg10421247|cg11263296|cg12587921|cg15611176|cg16236785|cg16396488|cg17717091|cg19995539|cg20313400|cg20569203|cg21001641|cg26872792	X	12	49113407	120210439
427	BCAM:LGALS4	BCAM	LGALS4	Basal cell adhesion molecule	Galectin-4	9:136149229:T:C	rs505922	ABO	Tbio	9	136149229	133273813	T	C	0.316527	-0.0579835	4.28546e-14	364.118	321.039	1310.92	1675.04	-0.274476	0.529081	-0.610462	79.5784	77.1583	246.925	326.503	-0.289363	0.492122	-0.579567	.	.	.	.	-0.518839	985.426	trans	-	ABO	ABO system O blood type|Activated partial thromboplastin time|Alkaline phosphatase|Arm fat percentage left|Arm fat percentage right|Arm fat-free mass left|Arm fat-free mass right|Arm predicted mass left|Arm predicted mass right|Basophil count|Blood clot in the leg|Blood clot in the lung|Blood protein levels|Cardiovascular diseases|Circulating galectin 3 levels|Clinical laboratory measurements|Cor…	512.2 579|765.4 568|ADpSGEGDFXAEGGGVR*|ADpSGEGDFXAEGGGVR*/ADSGEGDFXAEGGGVR*AEGGGVR*|ADSGEGDFXAEGGGVR*|Concentration of very small VLDL particles|Glycine|Phospholipids in very small VLDL|Serum metabolite (mass spec peak: 512.2 m/z)|Serum metabolite (mass spec peak: 765.4 m/z)|Serum ratio of (ADpSGEGDFXAEGGGVR)/(ADSGEGDFXAEGGGVR)|Total cholesterol in IDL|Total lipids in IDL|Total lipids in very sma…	ABO|GBGT1|GBGT1;RALGDS|H19|MED22|MED22;RP11-244N20.7|OBP2B|PGD|PNMA5|SCRN1|SURF6|TCF4	Adhesion G protein-coupled receptor F5|Basal Cell Adhesion Molecule|Beta-1,4-galactosyltransferase 1|C-C motif chemokine 25|C-C motif chemokine 28|C-C motif chemokine 5|C1GALT1-specific chaperone 1|Cadherin-1|Cadherin-5|Carbohydrate sulfotransferase 11|Carbohydrate sulfotransferase 15|Cathepsin S|CD209 antigen|Chloride intracellular channel protein 5|Coagulation Factor VIII|D-glucuronyl C5-epimer…	cg00115654|cg00878953|cg01605984|cg03474926|cg04674581|cg04703696|cg06818865|cg06821107|cg07241568|cg11879188|cg12020464|cg13040392|cg13506600|cg13531387|cg13568213|cg13620499|cg13660174|cg13683939|cg13850847|cg13892928|cg13912631|cg13947653|cg13952840|cg13963044|cg13966005|cg13980863|cg14271713|cg14296235|cg14341968|cg14440550|cg14442518|cg14600041|cg14653977|cg14802951|cg18089000|cg18718102|cg2…	19	19	44809071	38801671
428	ANXA3:EDAR	ANXA3	EDAR	Annexin A3	Tumor necrosis factor receptor superfamily member EDAR	2:109603739:G:A	rs140661471	EDAR	Tbio	2	109603739	108987283	G	A	0.013664	0.0562087	2.46914e-13	363.508	0.202591	749.195	1112.7	-0.0146177	-1.73279	2.10212	65.6505	0.679449	111.725	177.375	0.0914125	-1.65342	2.07244	.	.	.	.	1.64389	599.207	cis	EDAR	EDAR	.	.	.	Tumor necrosis factor receptor superfamily member EDAR	.	4	2	78551747	108894471
429	DARS1:MAP4K5	DARS1	MAP4K5	Aspartate--tRNA ligase, cytoplasmic	Mitogen-activated protein kinase kinase kinase kinase 5	14:50901768:G:A	rs17780143	MAP4K5	Tchem	14	50901768	50435050	G	A	0.0571615	0.106407	2.22045e-16	363.36	0.388698	151.629	514.989	0.0122984	0.390063	-0.714311	71.3587	0.111715	32.7318	104.091	0.00971488	0.405846	-0.723298	.	.	.	.	-0.376346	123.373	cis	MAP4K5	ATL1|MAP4K5|SAV1	Height|Leg fat percentage left|Leg fat percentage right|Mean corpuscular hemoglobin concentration|Mean platelet volume|Platelet count	3-methoxytyrosine/glycylvaline	CDKL1|NIN	.	cg09863266|cg21879272|ch.14.561430R|ch.14.569218R	2	14	135905881	50418501
430	FABP1:RBP2	FABP1	RBP2	Fatty acid-binding protein, liver	Retinol-binding protein 2	2:88424066:T:C	rs2241883	FABP1	Tchem	2	88424066	88124547	T	C	0.306855	0.208711	2.22045e-16	363.273	229.608	0.309425	592.881	0.230879	-0.00506243	0.377066	83.4126	48.8725	0.272533	132.285	0.243677	0.0105488	0.408612	-0.232718	192.74	cis	FABP1	.	.	.	.	FABP1	.	.	ARHGAP5|FABP1|THNSL2|TIGD2	Fatty acid-binding protein, liver	cg00685853|cg04051697|cg07952391|cg14170358|cg19217130|cg19910382|cg24648385|cg24933157	2	3	88122982	139452884
431	CD40:GLOD4	CD40	GLOD4	Tumor necrosis factor receptor superfamily member 5	Glyoxalase domain-containing protein 4	20:44747947:T:G	rs4810485	CD40	Tchem	20	44747947	46119308	T	G	0.752299	0.0512317	2.53149e-11	362.155	677.913	0.771274	1040.07	-0.434285	-0.0109261	-0.53271	52.3906	109.041	0.268898	161.431	-0.40296	-0.0113212	-0.48819	0.422368	525.869	cis	CD40	.	.	.	.	CD40|RPL13P2	Arthritis rheumatoid|Chronic hepatitis B infection|Creatinine in urine|Kawasaki disease|Multiple sclerosis|Potassium in urine|Rheumatoid arthritis|Rheumatoid arthritis cyclic citrullinated peptide CCP positive|Selective immunoglobulin A deficiency IgAD	.	ABCB4|AFF3|BANK1|BCL11A|BEND5|BLK|BMPR1A;BMPR1APS2|BTLA|C10orf76|CABYR|CD22|CD40|CD74|CD79A|CD79B|CD83|CDR2|COBLL1|COL19A1|CR2|CXCR5|CYBASC3|EBF1|FAM129C|FCER2|FCRLA|GGA2|GNG7|HVCN1|IGHE|ITPR1|KMO|LAMC1|LEF1|MEF2C|MS4A1|MYO1B|OVGP1|PIK3C2B|PLTP|POU2AF1|PTPRK|RASGRP3|RP11-465L10.7|RP11-713C5.1|SEL1L3|SLC2A5|SLC38A11|SLC38A11;RN5S111|STAP1|SWAP70|TCL1A|TIMELESS|TLR10|TSPAN13|VPREB3|ZMIZ2	Tumor necrosis factor receptor superfamily member 5	cg00125455|cg00182727|cg00981651|cg01460436|cg01864178|cg01943874|cg04145601|cg04403809|cg04656101|cg06001997|cg06571407|cg07060233|cg07191594|cg11841529|cg15402992|cg17664577|cg17768768|cg17929951|cg17986701|cg18178432|cg19785066|cg20003638|cg20674635|cg21601405|cg22232207|cg23274660|cg23303369|cg25239996|cg26132320|cg27529037|H3K4me1	20	17	46118278	757097
432	KLK11:KLK8	KLK11	KLK8	Kallikrein-11	Kallikrein-8	19:51504808:G:A	rs74705037	KLK8	Tchem	19	51504808	51001552	G	A	0.0452658	0.306406	2.22045e-16	360.508	0.825577	984.809	1345.32	0.0234584	-1.05929	1.2323	33.9287	1.25039	142.08	176.009	-0.0832208	-1.07929	1.16604	.	.	.	.	1.04667	773.075	cis	KLK8	KLK8	.	.	KLK10|KLK8	Kallikrein-8	.	19	19	51022216	50996007
433	DBI:EDAR	DBI	EDAR	Acyl-CoA-binding protein	Tumor necrosis factor receptor superfamily member EDAR	2:109603739:G:A	rs140661471	EDAR	Tbio	2	109603739	108987283	G	A	0.013664	0.0523289	9.45266e-12	360.494	0.104592	749.195	1109.69	0.00823698	-1.73279	2.10766	72.746	0.814351	111.725	184.471	0.10603	-1.65342	2.12762	.	.	.	.	1.64389	599.207	cis	EDAR	EDAR	.	.	.	Tumor necrosis factor receptor superfamily member EDAR	.	2	2	119366924	108894471
434	CCL22:TIMP3	CCL22	TIMP3	C-C motif chemokine 22	Metalloproteinase inhibitor 3	22:33162831:C:T	rs5749504	SYN3	Tbio	22	33162831	32766845	C	T	0.726088	0.0588136	1.86517e-14	356.946	0.767509	1876.96	2233.91	-0.0104363	0.673962	-0.736105	59.7484	0.809382	344.326	404.074	0.0253888	0.64451	-0.688771	.	.	.	.	-0.64843	1335.86	cis	TIMP3	SYN3	.	.	SUV420H1|TIMP3|TIMP3;Z98256.1	Metalloproteinase inhibitor 4|Multimerin-2|Protein C-ets-2	cg05260966|cg07972762|cg20476019|cg20904010|cg24080529|H3K4me1	16	22	57358783	32801705
435	CA6:DNER	CA6	DNER	Carbonic anhydrase 6	Delta and Notch-like epidermal growth factor-related receptor	1:9034598:A:G	rs3765963	CA6	Tclin	1	9034598	8974539	A	G	0.411849	0.113897	2.22045e-16	356.932	2878.1	0.575316	3235.03	-0.701665	0.0077141	-0.751023	46.4324	349.165	1.72188	395.598	-0.56492	0.0336484	-0.615951	0.681809	1976.34	cis	CA6	.	.	.	.	CA6	.	.	CA6	Carbonic anhydrase 6	cg04785083|cg06972019|cg07601804|cg20822540	1	2	8945867	229357629
436	CHGB:SCG2	CHGB	SCG2	Secretogranin-1	Secretogranin-2	20:5903894:A:G	rs236153	CHGB	Tbio	20	5903894	5923248	A	G	0.371601	0.160641	2.22045e-16	354.466	1878.1	0.536685	2232.56	0.612263	0.00740036	0.676196	115.999	384.058	0.15613	500.057	0.594485	-0.00583258	0.701543	-0.606141	1412.39	cis	CHGB	.	.	.	.	CHGB	.	.	|-|CRLS1|MCM8|NMD3;SPTSSB;LOC200830	.	cg01072639|cg01296682|cg06739520|cg07140797|cg07642638|cg08376824|cg09539538|cg20677240|cg22140378	20	2	5911510	223596940
437	CKAP4:LTBR	CKAP4	LTBR	Cytoskeleton-associated protein 4	Tumor necrosis factor receptor superfamily member 3	12:6498662:A:G	rs10849449	LTBR	Tbio	12	6498662	6389496	A	G	0.654828	0.187755	2.22045e-16	354.166	1.21429	439.835	794.001	-0.0131656	0.315201	-0.428671	38.3481	0.12476	52.0011	90.3493	-0.00494764	0.23242	-0.322426	.	.	.	.	-0.307475	352.358	cis	LTBR	LTBR	Granulocyte percentage of myeloid white cells|Itch intensity from mosquito bite adjusted by bite size|Lymphocyte count|Lymphocyte percentage of white cells|Monocyte count|Monocyte percentage of white cells	.	CD27|CD27-AS1|GPR162|IFFO1|LPAR5|LTBR|MRPL51;NCAPD2|RP1-102E24.8|TAPBPL	.	cg04911821|cg15784615|cg18883951|cg19476647|cg20095851|cg22245858|cg23079808	12	12	106237881	6375045
438	PRKAR1A:SNAP23	PRKAR1A	SNAP23	cAMP-dependent protein kinase type I-alpha regulatory subunit	Synaptosomal-associated protein 23	2:224880498:T:C	rs68066031	SERPINE2	Tbio	2	224880498	224015781	T	C	0.22979	0.0446294	6.21601e-09	353.806	157.163	0.279533	510.97	-0.218542	0.00520094	-0.390139	74.4159	23.2757	1.52499	97.6916	-0.200504	0.0428987	-0.411929	0.216788	130.399	trans	-	.	.	.	.	SERPINE2	Fibroblast growth factor basic levels|Hepatocyte growth factor levels|Interleukin 2 levels|Interleukin 6 levels|Mean platelet volume|Platelet derived growth factor BB levels|Stem cell factor levels	10-undecenoate|10-undecenoate (11:1n1)	SERPINE2|SERPINE2;LOC100129171	Acidic leucine-rich nuclear phosphoprotein 32 family member B|C-C motif chemokine 13|Glia-derived nexin|Neurexophilin-1|Neutrophil-activating peptide 2|PDGF-BB|Platelet-derived growth factor subunit B|Synaptotagmin-11|Thromboxane-A synthase	cg00474696|cg01997884|cg02039815|cg03028786|cg08434186|cg11641595|cg15731772|cg16005559|cg16202600|cg23055236|cg23732729|cg25341674|cg26125244|H3K4me1	17	15	68511780	42491233
439	LAYN:ULBP2	LAYN	ULBP2	Layilin	UL16-binding protein 2	6:150301195:A:AG	rs60340208	BTF3P10	.	6	150301195	149980059	A	AG	0.149135	0.0447988	5.44658e-09	351.422	0.423994	1061.46	1412.88	-0.00843514	0.671958	-0.776048	55.7092	0.102794	274.259	329.969	0.00464605	0.587945	-0.707283	.	.	.	.	-0.676387	876.997	cis	ULBP2	RP11-472G23.3	.	.	MIR7-3HG;MIR7-3|PPIL4|ULBP1|ULBP2	.	cg06030274	11	6	111540280	149942014
440	CRACR2A:TBC1D5	CRACR2A	TBC1D5	EF-hand calcium-binding domain-containing protein 4B	TBC1 domain family member 5	12:3900555:G:A	rs7977865	PARP11	Tbio	12	3900555	3791389	G	A	0.34273	0.14771	2.22045e-16	350.53	83.3959	0.0362743	433.926	0.141737	0.000727549	0.325286	66.8513	14.9796	0.131637	81.8309	0.126828	-0.00523028	0.306402	-0.138166	69.7569	cis	CRACR2A	.	.	.	.	PARP11	.	.	PARP11|RP11-664D1.1|TSPAN9	.	cg02537587|cg13969674|cg17044306|cg19350133	12	3	3606633	17157162
441	IFNGR1:LTBR	IFNGR1	LTBR	Interferon gamma receptor 1	Tumor necrosis factor receptor superfamily member 3	12:6498662:A:G	rs10849449	LTBR	Tbio	12	6498662	6389496	A	G	0.654828	0.0516893	1.68274e-11	350.119	0.104872	439.835	789.955	0.00193491	0.315201	-0.424799	45.9317	0.508444	52.0011	97.9329	-0.0160481	0.23242	-0.32715	.	.	.	.	-0.307475	352.358	cis	LTBR	LTBR	Granulocyte percentage of myeloid white cells|Itch intensity from mosquito bite adjusted by bite size|Lymphocyte count|Lymphocyte percentage of white cells|Monocyte count|Monocyte percentage of white cells	.	CD27|CD27-AS1|GPR162|IFFO1|LPAR5|LTBR|MRPL51;NCAPD2|RP1-102E24.8|TAPBPL	.	cg04911821|cg15784615|cg18883951|cg19476647|cg20095851|cg22245858|cg23079808	6	12	137197485	6375045
442	MAX:PRTFDC1	MAX	PRTFDC1	Protein max	Phosphoribosyltransferase domain-containing protein 1	10:25241502:C:T	rs143356584	PRTFDC1	Tbio	10	25241502	24952573	C	T	0.0136708	0.0608968	2.22045e-15	348.94	0.799325	173.111	522.051	0.0425497	0.846452	-1.45266	60.5828	0.17621	33.1138	93.6966	0.0338908	0.949228	-1.59811	.	.	.	.	-0.854461	153.688	cis	PRTFDC1	PRTFDC1	Otalgia and effusion of ear	.	PRTFDC1	.	.	14	10	65006174	24848614
443	EDAR:ENO2	EDAR	ENO2	Tumor necrosis factor receptor superfamily member EDAR	Gamma-enolase	2:109603739:G:A	rs140661471	EDAR	Tbio	2	109603739	108987283	G	A	0.013664	-0.0492202	1.46222e-10	348.682	749.195	0.26874	1097.88	-1.73279	-0.0185013	-2.08468	63.2787	111.725	0.62756	175.003	-1.65342	0.0872891	-2.06076	1.64389	599.207	cis	EDAR	.	.	.	.	EDAR	.	.	.	Tumor necrosis factor receptor superfamily member EDAR	.	2	12	108894471	6913745
444	PARK7:TXNRD1	PARK7	TXNRD1	Parkinson disease protein 7	Thioredoxin reductase 1, cytoplasmic	1:8022197:G:T	rs3766606	PARK7	Tbio	1	8022197	7962137	G	T	0.173657	0.0479722	4.196e-10	346.746	124.609	0.811764	471.354	-0.213835	-0.0128506	-0.413076	53.0533	22.0755	0.232772	75.1288	-0.197271	-0.0109386	-0.367431	0.206731	100.727	cis	PARK7	.	.	.	.	ERRFI1|PARK7|RP11-431K24.1|TNFRSF9	Arm fat-free mass left|Arm fat-free mass right|Arm predicted mass left|Arm predicted mass right|Basal metabolic rate|Colitis ulcerative|Crohns disease|Height|Inflammatory bowel disease|Leg predicted mass right|Number of operations|Sitting height|Trunk fat-free mass|Trunk predicted mass|Ulcerative colitis|Whole body fat-free mass|Whole body water mass	Threonate	CAMTA1|ERRFI1|PARK7|PER3|PER3;RP3-467L1.4|PER3;UTS2|RP3-467L1.4|TNFRSF9|UTS2|UTS2;PER3|VAMP3	.	cg00020474|cg00042356|cg00425885|cg01514075|cg02737782|cg03335216|cg04492086|cg04725166|cg05270224|cg05803631|cg06956444|cg08926642|cg09168692|cg09938876|cg10227331|cg10385390|cg10500283|cg11426075|cg11518359|cg12072178|cg12606891|cg12809925|cg13808198|cg14278614|cg17328665|cg17724687|cg18376288|cg19560758|cg20625138|cg21294301|cg21419617|cg21814278|cg22229039|cg22507406|cg22678073|cg23631229|cg2…	1	12	7954291	104215779
445	CASP3:HPCAL1	CASP3	HPCAL1	Caspase-3	Hippocalcin-like protein 1	4:185574807:C:T	rs13136635	PRIMPOL	Tbio	4	185574807	184653653	C	T	0.879206	0.0718462	2.22045e-16	346.251	61.0247	0.625906	407.276	-0.174528	-0.0124957	-0.45274	69.6904	12.1796	0.097253	81.87	-0.156045	0.00552702	-0.415361	0.168316	49.31	cis	CASP3	.	.	.	.	PRIMPOL	.	.	CASP3|CCDC111|CENPU|MLF1IP|MLF1IP;CCDC111|PRIMPOL	Caspase-3	cg01714284|cg01899937|cg02249911|cg03977443|cg04058563|cg07424746|cg07934941|cg11180122|cg12167823|cg13036627|cg14471096|cg18838605|cg21366198|cg21490662|cg22905866|cg24839529|cg26539468|cg27112742|cg27571769|ch.4.185753098R|H3K27ac|H3K4me1	4	2	184627696	10302889
446	ELOA:SERPINB8	ELOA	SERPINB8	Elongin-A	Serpin B8	18:61654463:A:G	rs3826616	SERPINB8	Tbio	18	61654463	63987229	A	G	0.581177	0.0493706	1.28556e-10	345.218	0.336227	2960.36	3305.57	0.00510179	0.740564	-0.792175	36.0315	0.288946	623.253	659.284	0.00984215	0.741006	-0.771941	.	.	.	.	-0.721403	2037.13	cis	SERPINB8	SERPINB8	.	.	.	.	.	1	18	23743448	63970029
447	CRADD:TBCC	CRADD	TBCC	Death domain-containing protein CRADD	Tubulin-specific chaperone C	6:42713618:A:G	rs2234026	TBCC	Tbio	6	42713618	42745880	A	G	0.986846	0.0666478	2.22045e-16	345.195	0.543221	86.9274	432.122	-0.0321764	-0.597627	1.32287	51.4832	0.653764	16.6416	68.1247	-0.0963286	-0.667605	1.36312	.	.	.	.	0.586135	72.5708	cis	TBCC	TBCC	.	.	PEX6	.	cg03870044	12	6	93677375	42744498
448	PLPBP:RWDD1	PLPBP	RWDD1	Pyridoxal phosphate homeostasis protein	RWD domain-containing protein 1	6:116892681:G:C	rs147899431	RWDD1	Tbio	6	116892681	116571518	G	C	0.0433899	0.0548804	8.84626e-13	345.061	0.245363	60.2913	405.352	-0.00963116	-0.276783	0.724128	57.8006	0.0779343	10.9916	68.7923	0.00842623	-0.274049	0.711269	.	.	.	.	0.303994	63.1947	cis	RWDD1	RWDD1	.	.	RWDD1	.	cg27340001	8	6	37762595	116571409
449	HSPG2:SMOC2	HSPG2	SMOC2	Basement membrane-specific heparan sulfate proteoglycan core protein	SPARC-related modular calcium-binding protein 2	6:168825259:C:T	rs4708467	.	.	6	168825259	168424579	C	T	0.277211	0.0612977	1.33227e-15	343.466	0.34027	705.902	1049.37	-0.00548517	0.395989	-0.497239	38.7959	0.263824	112.212	151.008	0.010162	0.361792	-0.424204	.	.	.	.	-0.393543	566.901	cis	SMOC2	SMOC2|XX-C2158C12.1	Comparative height size at age 10|Height|Sitting height	.	SMOC2	.	cg01442550|cg01780352|cg02100959|cg02444156|cg03849343|cg04272694|cg05070558|cg05828030|cg05923105|cg08406698|cg09877301|cg11809826|cg11810743|cg12388541|cg15682101|cg15997429|cg16083044|cg16330359|cg16457369|cg17193040|cg17289378|cg17308726|cg17354139|cg20421940|cg21101759|cg23145493|cg25394782|cg26030457|cg26286154|cg26905845	1	6	21822244	168441151
450	PLA2G15:SMPDL3A	PLA2G15	SMPDL3A	Phospholipase A2 group XV	Acid sphingomyelinase-like phosphodiesterase 3a	6:123122464:C:T	rs28385609	SMPDL3A	Tbio	6	123122464	122801319	C	T	0.137574	0.0681967	2.22045e-16	343.061	1.03387	2801.91	3144.97	0.0166147	1.04321	-1.10182	44.7837	0.466004	568.076	612.86	0.0207219	1.05505	-1.09237	.	.	.	.	-1.0102	2059.79	cis	SMPDL3A	SMPDL3A	Blood protein levels	.	SMPDL3A	Acid sphingomyelinase-like phosphodiesterase 3a	cg01050920|cg12379307	16	6	68245304	122789049
451	CDKN1A:NCK2	CDKN1A	NCK2	Cyclin-dependent kinase inhibitor 1	Cytoplasmic protein NCK2	6:36650565:G:C	rs3176345	CDKN1A	Tchem	6	36650565	36682788	G	C	0.0646457	0.0562473	2.37588e-13	342.376	81.2729	1.03909	423.649	0.267261	-0.0234938	0.609631	87.6133	31.3202	0.254054	118.934	0.275007	0.0138038	0.540309	-0.275014	74.7469	cis	CDKN1A	.	.	.	.	CDKN1A	Other specific joint derangements	.	CDKN1A|ETV7|RAB44|SRSF3	.	cg12649238	6	2	36676460	105744912
452	EDAR:PRDX5	EDAR	PRDX5	Tumor necrosis factor receptor superfamily member EDAR	Peroxiredoxin-5, mitochondrial	2:109603739:G:A	rs140661471	EDAR	Tbio	2	109603739	108987283	G	A	0.013664	0.0428844	2.3583e-08	341.635	749.195	0.171512	1090.83	-1.73279	-0.0126479	-2.06912	57.2042	111.725	0.418726	168.929	-1.65342	0.0639634	-2.01918	1.64389	599.207	cis	EDAR	.	.	.	.	EDAR	.	.	.	Tumor necrosis factor receptor superfamily member EDAR	.	2	11	108894471	64318121
453	CD300C:HAVCR2	CD300C	HAVCR2	CMRF35-like molecule 6	Hepatitis A virus cellular receptor 2	17:72539474:C:T	rs58440339	CD300C	Tbio	17	72539474	74543335	C	T	0.0927133	0.0431205	1.97486e-08	340.186	788.706	0.0463736	1128.89	-0.688537	0.00145748	-0.818454	63.5779	190.454	0.0866598	254.032	-0.649938	-0.00537236	-0.758703	0.680656	664.339	cis	CD300C	.	.	.	.	AC079325.5|CD300C|CD300LB	.	.	AC079325.5|AC079325.6|BTBD17|C17orf77;CD300LD|CD300C|CD300C;CD300A|CD300LB|CD300LD|CTD-2006K23.1|GPRC5C	.	cg00873351|cg05101846|cg06013494|cg09123951|cg09648424|cg10730673|cg10953317|cg12061649|cg12118246|cg12331932|cg14018141|cg15965578|cg17102112|cg24320673|cg24375215|H3K27ac|Percent-splice-in	17	5	74541073	157085832
454	EPHB6:VWC2	EPHB6	VWC2	Ephrin type-B receptor 6	Brorin	7:49815390:C:G	rs769604	VWC2	Tdark	7	49815390	49775794	C	G	0.458855	0.0576435	6.01741e-14	340.158	0.162239	1074.07	1414.23	0.00275315	0.455562	-0.526887	67.5371	0.0310421	214.111	281.648	0.00128708	0.440649	-0.520639	.	.	.	.	-0.454158	847.633	cis	VWC2	VWC2	.	.	PSMD2|VWC2	Brorin	cg01206347|cg03577655|cg06528267|cg17093995|cg17538280|cg18315831|cg20066716|cg23877720|cg26533595|H3K4me1	7	7	142855061	49773638
455	ERP44:SUMF2	ERP44	SUMF2	Endoplasmic reticulum resident protein 44	Inactive C-alpha-formylglycine-generating enzyme 2	7:56145825:G:A	rs35384521	SUMF2	Tbio	7	56145825	56078132	G	A	0.0190285	0.0848978	2.22045e-16	339.015	1.76342	888.545	1227.56	-0.0596871	1.55149	-1.83517	42.8179	0.739069	145.709	188.527	0.0825116	1.56257	-1.80401	.	.	.	.	-1.52602	706.861	cis	SUMF2	CCT6A|NUPR2|RP4-725G10.3|SUMF2	.	.	SUMF2	.	.	9	7	99979185	56064002
456	ABHD14B:STAMBP	ABHD14B	STAMBP	Protein ABHD14B	STAM-binding protein	3:52004097:C:CG	rs373373105	ABHD14B	Tdark	3	52004097	51970081	C	CG	0.0120737	0.0895175	2.22045e-16	337.364	434.79	0.207989	772.154	1.43921	0.0162259	1.90172	41.7844	43.9181	0.267305	85.7024	1.30627	-0.057304	1.82934	-1.44447	368.109	cis	ABHD14B	.	.	.	.	ABHD14B	.	.	.	.	.	3	2	51968510	73828916
457	CC2D1A:CD2AP	CC2D1A	CD2AP	Coiled-coil and C2 domain-containing protein 1A	CD2-associated protein	6:47437697:AC:A	-	.	.	6	47437697	47469961	AC	A	0.277904	0.0486481	2.37834e-10	337.152	0.919869	360.916	698.068	-0.0119758	-0.309074	0.432565	47.8115	0.583658	71.7054	119.517	-0.0202336	-0.321015	0.416114	.	.	.	.	0.302399	305.028	cis	CD2AP	.	.	.	.	.	.	19	6	13906201	47477789
458	BANK1:NFATC1	BANK1	NFATC1	B-cell scaffold protein with ankyrin repeats	Nuclear factor of activated T-cells, cytoplasmic 1	18:77162462:A:G	rs657693	NFATC1	Tchem	18	77162462	79402462	A	G	0.360143	0.0854462	2.22045e-16	336.554	0.162635	56.7894	393.344	0.00286663	0.113575	-0.299635	48.2663	0.133719	9.48083	57.7472	-0.00532631	0.098705	-0.249928	.	.	.	.	-0.1138	50.3762	cis	NFATC1	NFATC1	Arm fat percentage right|Comparative body size at age 10|Heel bone mineral density	.	ATP9B|NFATC1	.	cg01277438|cg06751398|cg12594569|H3K27ac|H3K4me1	4	18	101411286	79395856
459	EPCAM:GPA33	EPCAM	GPA33	Epithelial cell adhesion molecule	Cell surface A33 antigen	1:167038219:C:A	rs72689400	GPA33	Tbio	1	167038219	167068982	C	A	0.0163377	0.833442	2.22045e-16	336.127	0.956253	156.252	492.379	0.0425929	0.711566	-1.27765	43.693	0.47845	25.0964	68.7894	0.0731896	0.794505	-1.33783	.	.	.	.	-0.672971	125.677	cis	GPA33	.	.	.	.	.	.	2	1	47345158	167052836
460	CTRB1:PLA2G1B	CTRB1	PLA2G1B	Chymotrypsinogen B	Phospholipase A2	16:75255217:A:G	rs8051363	CTRB1	Tchem	16	75255217	75221319	A	G	0.714496	0.219305	2.22045e-16	335.892	1374.29	35.0429	1710.18	-0.586321	-0.0935429	-0.647198	57.9705	133.454	1.32475	191.425	-0.436061	-0.0354965	-0.521434	0.570439	1028.27	cis	CTRB1	.	.	.	.	CTRB1	Alcoholic chronic pancreatitis|Impedance of arm left|Impedance of arm right|Impedance of leg left|Impedance of leg right|Impedance of whole body	.	ADAT1|BCAR1|CFDP1|CFDP1;RP11-77K12.1|CTRB1|CTRB2|PRPF8|TMEM170A	Chymotrypsinogen B|Inactive pancreatic lipase-related protein 1|Retinoic acid receptor responder protein 1|Trypsin-1	cg00151810|cg00319595|cg00897404|cg00908828|cg00928795|cg01230035|cg01262865|cg02209667|cg02287325|cg02490847|cg02512559|cg03088958|cg03598338|cg04060571|cg04251828|cg04384112|cg04987608|cg05229802|cg06277697|cg06389950|cg06888900|cg07171864|cg07520163|cg08284564|cg08467866|cg08657710|cg09066997|cg09490523|cg09745791|cg15824705|cg16519668|cg21686987|cg24077593|cg27284034|H3K4me1	16	12	75218988	120322115
461	FXYD5:PRDX3	FXYD5	PRDX3	FXYD domain-containing ion transport regulator 5	Thioredoxin-dependent peroxide reductase, mitochondrial	19:35663250:A:G	rs756845	FXYD5	Tbio	19	35663250	35172347	A	G	0.77967	0.0488159	2.06335e-10	335.859	493.772	0.543204	829.631	0.399601	0.00907147	0.51233	72.3816	89.8123	0.15138	162.194	0.370312	-0.00699284	0.487174	-0.378228	367.804	cis	FXYD5	.	.	.	.	FXYD5	Mean platelet volume|Platelet distribution width	.	CTD-2527I21.4;FXYD1|CTD-2527I21.4;FXYD7|FAM187B|FXYD5|FXYD5;LOC100127972|FXYD7|LGI4|U2AF1L4	.	cg02127209|cg02776658|cg08833636|cg12287945|cg14738670|cg15419183|cg22238209|cg22783327|cg27288614|H3K4me1	19	10	35154730	119167720
462	CRELD2:NUCB2	CRELD2	NUCB2	Protein disulfide isomerase CRELD2	Nucleobindin-2	22:50315382:C:G	rs74510325	CRELD2	Tbio	22	50315382	49921734	C	G	0.0347605	0.049383	1.27203e-10	334.168	456.593	0.633353	790.761	0.848185	-0.0222647	1.11969	42.4152	64.7775	0.203453	107.193	0.821842	0.0238339	1.08026	-0.811674	363.201	cis	CRELD2	.	.	.	.	BRD1|CITF22-49E9.3|CRELD2|RP5-983L19.2	Hip circumference	.	ALG12|BRD1|C22orf34|CRELD2|PIM3|RP1-29C18.8	.	cg00475109|cg01232907|cg16001335|cg17017161|cg18131530|cg19051861|cg20248656|cg21714878|cg22416021|cg22709217|cg26441486	22	11	49918167	17208153
463	MIF:PARK7	MIF	PARK7	Macrophage migration inhibitory factor	Parkinson disease protein 7	22:24250795:C:G	rs2330634	AP000350.6	.	22	24250795	23908608	C	G	0.596284	0.0428436	2.4316e-08	333.91	61.4646	0.120353	395.374	0.116653	0.00215014	0.292415	67.1697	11.6058	0.370324	78.7755	0.10895	-0.0123637	0.285361	-0.107516	45.4369	cis	MIF	.	.	.	.	AP000350.5|AP000350.6|AP000350.8|GSTT2B	Height|Macrophage Migration Inhibitory Factor levels	X - 16071|X-16071	AP000350.4|AP000350.4;MIF;AP000350.10|AP000350.6|AP000351.10|CHCHD10|DDT|DDTL|DDTL;DDT|EIF4EBP1P2|GBP7;GBP2;GBP4|GSTT1|GSTT2|GSTT2B|GSTTP1|GSTTP2|KB-1125A3.10|MIF|MIF;LOC284889|MMP11|MTND1P13|RGL4|SLC2A11|UPB1|ZNF70	Glutathione S-transferase theta-2B|MIF	cg00024416|cg00087182|cg01238044|cg01585852|cg01831805|cg02953382|cg03313070|cg04234412|cg04824771|cg05380919|cg05802560|cg06437703|cg06753367|cg08076102|cg09033563|cg10150615|cg10546252|cg10678937|cg10819733|cg10972043|cg11060661|cg11141652|cg11905131|cg12419862|cg15242686|cg16132339|cg17005068|cg17293426|cg17683390|cg18538332|cg18834416|cg20007245|cg20064778|cg21256200|cg23131131|cg24330042|cg2…	22	1	23894383	7954291
464	DNPH1:NSFL1C	DNPH1	NSFL1C	2'-deoxynucleoside 5'-phosphate N-hydrolase 1	NSFL1 cofactor p47	6:43200203:C:T	rs77321231	DNPH1	Tchem	6	43200203	43232465	C	T	0.104023	0.0557776	3.74811e-13	332.985	382.899	0.47405	715.884	0.46388	0.0107101	0.634832	64.8098	51.3055	0.528828	116.115	0.41795	-0.0287801	0.636471	-0.459996	324.634	cis	DNPH1	.	.	.	.	CUL9|DNPH1	.	.	CUL9|CUL9;RP3-330M21.5|DNPH1|KLC4|MEA1|MRPL2|PEX6|PTK7|RRP36|ZNF318	.	cg00507679|cg01125463|cg01302136|cg02359409|cg02694972|cg06241901|cg07099407|cg07235774|cg07539045|cg09478591|cg09823543|cg10203631|cg12498088|cg13033722|cg16549027|cg17076780|cg17502394|cg18159180|cg18889437|cg19747945|cg23271099|cg25020820|cg26312998	6	20	43225629	1442162
465	CPA1:PRSS2	CPA1	PRSS2	Carboxypeptidase A1	Trypsin-2	7:130019491:T:C	rs13226219	CPA1	Tchem	7	130019491	130379650	T	C	0.128768	0.241822	2.22045e-16	332.98	144.905	0.888246	477.885	-0.261055	0.0154633	-0.472961	53.5292	26.7277	0.0913319	80.2569	-0.255839	-0.00570795	-0.446872	0.251989	117.847	cis	CPA1	.	.	.	.	CPA1|CPA5	.	.	COPG2|CPA5	Carboxypeptidase A4	cg03219611|cg03229158|cg03407945|cg04743876|cg07875069|cg11063110|cg11632592|cg15691775|cg16479474|cg19690404|cg25510753|cg25718383	7	7	130380339	142760398
466	CASP3:IRAK4	CASP3	IRAK4	Caspase-3	Interleukin-1 receptor-associated kinase 4	4:185574807:C:T	rs13136635	PRIMPOL	Tbio	4	185574807	184653653	C	T	0.879206	0.0540503	1.9349e-12	332.49	61.0247	0.173315	393.514	-0.174528	-0.00451816	-0.447008	64.3886	12.1796	0.198022	76.5682	-0.156045	0.0104051	-0.401881	0.168316	49.31	cis	CASP3	.	.	.	.	PRIMPOL	.	.	CASP3|CCDC111|CENPU|MLF1IP|MLF1IP;CCDC111|PRIMPOL	Caspase-3	cg01714284|cg01899937|cg02249911|cg03977443|cg04058563|cg07424746|cg07934941|cg11180122|cg12167823|cg13036627|cg14471096|cg18838605|cg21366198|cg21490662|cg22905866|cg24839529|cg26539468|cg27112742|cg27571769|ch.4.185753098R|H3K27ac|H3K4me1	4	12	184627696	43758944
467	FLI1:TBL1X	FLI1	TBL1X	Friend leukemia integration 1 transcription factor	F-box-like/WD repeat-containing protein TBL1X	3:56849749:T:C	rs1354034	ARHGEF3	Tbio	3	56849749	56815721	T	C	0.604225	0.0527372	6.51768e-12	332.3	17.758	63.3554	395.655	-0.0619095	0.119267	-0.295333	63.2553	4.70565	11.1925	74.4478	-0.0681683	0.109705	-0.288511	0.0607284	14.7855	trans	-	-0.122253	57.3891	trans	-	ARHGEF3	Blood protein levels|Hematological traits Red blood cell count Hemoglobin concentration Hematocrit Mean corpuscular hemoglobin MCH concentration Mean corpuscular volume Platelet count and White blood cell count|High light scatter percentage of red cells|High light scatter reticulocyte count|Lymphocyte count|Lymphocyte counts|Lymphocyte percentage of white cells|Mean platelet volume|Mean platelet …	.	|AATF|ABCC3|ABCC4|ABI2|ABL1|ABLIM1|ABLIM3|ABR|AC005307.3|AC007879.2|AC007879.7|AC092171.4|AC092653.5|AC093415.2|AC102953.4|AC114752.3|AC147651.3|ACER3|ACO2|ACOT7|ACRBP|ACSBG1|ACSL5|ACTA2|ACTN1|ACTN4|ACTR1A|ACVR1|ADCK3|ADCY3|ADCY6|ADCY7|ADCY9|ADIPOR1|ADRA2A|AF127936.7|AFAP1|AFAP1L2|AGPAT1|AKNA|AL022344.7|ALG3|ALOX12|AMD1|AMICA1|ANAPC5|ANGPT1|ANKRD28|ANKRD9|ANO2|ANO6|ANXA5|AP001189.4|AP003068.23|AP…	Arylsulfatase K|beta-adrenergic receptor kinase 1|cGMP-inhibited 3,5-cyclic phosphodiesterase A|Dynein light chain roadblock-type 1|Epiregulin|Heat shock protein HSP 90-alpha/beta|Inosine-5-monophosphate dehydrogenase 1|Inosine-5-monophosphate dehydrogenase 2|Killer cell immunoglobulin-like receptor 2DL4|Methionine aminopeptidase 2|Platelet endothelial aggregation receptor 1|Protein disulfide-iso…	cg26311262	11	X	128686535	9463320
468	AXIN1:BANK1	AXIN1	BANK1	Axin-1	B-cell scaffold protein with ankyrin repeats	4:102965043:T:C	rs3113676	BANK1	Tbio	4	102965043	102043886	T	C	0.984923	0.130409	2.22045e-16	330.916	0.958218	60.597	391.514	-0.0449405	-0.464116	1.18231	47.1716	0.939558	5.50122	52.6728	0.118338	-0.349992	1.15403	.	.	.	.	0.475966	56.402	cis	BANK1	BANK1	Cause of death: anus, unspecified	.	.	.	.	16	4	287440	101411286
469	CDKN1A:DAB2	CDKN1A	DAB2	Cyclin-dependent kinase inhibitor 1	Disabled homolog 2	6:36650565:G:C	rs3176345	CDKN1A	Tchem	6	36650565	36682788	G	C	0.0646457	0.124975	2.22045e-16	330.498	81.2729	1.10131	411.771	0.267261	-0.0243897	0.600719	110.774	31.3202	0.117347	142.094	0.275007	-0.00704282	0.589016	-0.275014	74.7469	cis	CDKN1A	.	.	.	.	CDKN1A	Other specific joint derangements	.	CDKN1A|ETV7|RAB44|SRSF3	.	cg12649238	6	5	36676460	39371675
470	ARSA:GLB1	ARSA	GLB1	Arylsulfatase A	Beta-galactosidase	22:51064169:G:A	rs873697	ARSA	Tbio	22	51064169	50625741	G	A	0.045178	0.0924524	2.22045e-16	329.707	2162.28	0.570496	2491.99	-1.52743	0.0177026	-1.64652	8.32315	244.907	0.215276	253.231	-1.12242	-0.0182088	-1.1074	1.48826	1574.57	cis	ARSA	.	.	.	.	ARSA|MAPK8IP2	.	.	ARSA|CHKB-CPT1B;CPT1B;CHKB|MAPK8IP2|NCAPH2;SCO2|SCO2	.	cg13909895|cg18770635|cg19808085|cg22918043|cg24228559|cg25575065	22	3	50622754	32996609
[truncated: 3,778 more rows]
[truncated: 10 more columns]
