# Supplementary material for: Genetic associations with ratios between protein levels detect new pQTLs and reveal protein-protein interactions
Source: Cell Genom. 2024 Feb 26;4(3):100506. doi: 10.1016/j.xgen.2024.100506 (PMC10943581; doi:10.1016/j.xgen.2024.100506)
Supplement: Table S5. List of 2,821 ratios implicated in the 4,248 replicated (rQTLs), related to Figures 1 and 2 [file mmc6.xlsx]

## Sheet: Table S5
Table S5: List of 2,821 ratios implicated in the 4,248 replicated (rQTLs), related to Figures 1-2
sort	Ratio.3	Protein.1	Protein.2	ProteinFullName.1	ProteinFullName.2	String.annotation.1	String.annotation.2	String.protein_id.1	String.protein_id.2	pcor	pcor p-value	neighborhood	neighborhood_transferred	fusion	cooccurence	homology	coexpression	coexpression_transferred	experiments	experiments_transferred	database	database_transferred	textmining	textmining_transferred	combined_score	citokine/receptor
1	PILRA:TNFRSF1A	PILRA	TNFRSF1A	Paired immunoglobulin-like type 2 receptor alpha	Tumor necrosis factor receptor superfamily member 1A	Paired immunoglobulin-like type 2 receptor alpha; Paired receptors consist of highly related activating and inhibitory receptors and are widely involved in the regulation of the immune system. PILRA is thought to act as a cellular signaling inhibitory receptor by recruiting cytoplasmic phosphatases like PTPN6/SHP-1 and PTPN11/SHP-2 via their SH2 domains that block signal transduction through deph…	Tumor necrosis factor receptor superfamily member 1A; Receptor for TNFSF2/TNF-alpha and homotrimeric TNFSF1/lymphotoxin-alpha. The adapter molecule FADD recruits caspase-8 to the activated receptor. The resulting death-inducing signaling complex (DISC) performs caspase-8 proteolytic activation which initiates the subsequent cascade of caspases (aspartate- specific cysteine proteases) mediating ap…	9606.ENSP00000198536	9606.ENSP00000162749	0.05926	1.17684e-14	.	.	.	.	.	.	.	.	.	.	.	.	.	.	.
2	APP:NID2	APP	NID2	Amyloid-beta precursor protein	Nidogen-2	Amyloid-beta A4 protein; N-APP binds TNFRSF21 triggering caspase activation and degeneration of both neuronal cell bodies (via caspase-3) and axons (via caspase-6); Endogenous ligands	Nidogen-2; Cell adhesion glycoprotein which is widely distributed in basement membranes. Binds to collagens I and IV, to perlecan and to laminin 1. Does not bind fibulins. It probably has a role in cell-extracellular matrix interactions	9606.ENSP00000284981	9606.ENSP00000216286	0.101109	2.22045e-16	0	0	0	0	0	65	122	0	0	0	0	47	104	205	.
3	IRAK4:MGMT	IRAK4	MGMT	Interleukin-1 receptor-associated kinase 4	Methylated-DNA--protein-cysteine methyltransferase	Interleukin-1 receptor-associated kinase 4; Serine/threonine-protein kinase that plays a critical role in initiating innate immune response against foreign pathogens. Involved in Toll-like receptor (TLR) and IL-1R signaling pathways. Is rapidly recruited by MYD88 to the receptor-signaling complex upon TLR activation to form the Myddosome together with IRAK2. Phosphorylates initially IRAK1, thus s…	Methylated-DNA--protein-cysteine methyltransferase; Involved in the cellular defense against the biological effects of O6-methylguanine (O6-MeG) and O4-methylthymine (O4-MeT) in DNA. Repairs the methylated nucleobase in DNA by stoichiometrically transferring the methyl group to a cysteine residue in the enzyme. This is a suicide reaction: the enzyme is irreversibly inactivated; Belongs to the MGM…	9606.ENSP00000390651	9606.ENSP00000302111	0.066173	2.22045e-16	.	.	.	.	.	.	.	.	.	.	.	.	.	.	.
4	DKK1:NID2	DKK1	NID2	Dickkopf-related protein 1	Nidogen-2	Dickkopf-related protein 1; Antagonizes canonical Wnt signaling by inhibiting LRP5/6 interaction with Wnt and by forming a ternary complex with the transmembrane protein KREMEN that promotes internalization of LRP5/6. DKKs play an important role in vertebrate development, where they locally inhibit Wnt regulated processes such as antero-posterior axial patterning, limb development, somitogenesis …	Nidogen-2; Cell adhesion glycoprotein which is widely distributed in basement membranes. Binds to collagens I and IV, to perlecan and to laminin 1. Does not bind fibulins. It probably has a role in cell-extracellular matrix interactions	9606.ENSP00000363081	9606.ENSP00000216286	0.057666	5.88418e-14	.	.	.	.	.	.	.	.	.	.	.	.	.	.	.
5	PDGFB:TIMP3	PDGFB	TIMP3	Platelet-derived growth factor subunit B	Metalloproteinase inhibitor 3	Platelet-derived growth factor subunit B; Growth factor that plays an essential role in the regulation of embryonic development, cell proliferation, cell migration, survival and chemotaxis. Potent mitogen for cells of mesenchymal origin. Required for normal proliferation and recruitment of pericytes and vascular smooth muscle cells in the central nervous system, skin, lung, heart and placenta. Re…	Metalloproteinase inhibitor 3; Complexes with metalloproteinases (such as collagenases) and irreversibly inactivates them by binding to their catalytic zinc cofactor. May form part of a tissue-specific acute response to remodeling stimuli. Known to act on MMP-1, MMP-2, MMP-3, MMP-7, MMP-9, MMP-13, MMP-14 and MMP-15	9606.ENSP00000330382	9606.ENSP00000266085	0.114847	2.22045e-16	0	0	0	0	0	0	62	0	0	0	0	218	0	235	.
6	GLOD4:QDPR	GLOD4	QDPR	Glyoxalase domain-containing protein 4	Dihydropteridine reductase	Glyoxalase domain containing 4	Dihydropteridine reductase; The product of this enzyme, tetrahydrobiopterin (BH-4), is an essential cofactor for phenylalanine, tyrosine, and tryptophan hydroxylases; Short chain dehydrogenase/reductase superfamily	9606.ENSP00000301329	9606.ENSP00000281243	0.0514777	2.03342e-11	.	.	.	.	.	.	.	.	.	.	.	.	.	.	.
7	MAP2K6:MGMT	MAP2K6	MGMT	Dual specificity mitogen-activated protein kinase kinase 6	Methylated-DNA--protein-cysteine methyltransferase	Dual specificity mitogen-activated protein kinase kinase 6; Dual specificity protein kinase which acts as an essential component of the MAP kinase signal transduction pathway. With MAP3K3/MKK3, catalyzes the concomitant phosphorylation of a threonine and a tyrosine residue in the MAP kinases p38 MAPK11, MAPK12, MAPK13 and MAPK14 and plays an important role in the regulation of cellular responses …	Methylated-DNA--protein-cysteine methyltransferase; Involved in the cellular defense against the biological effects of O6-methylguanine (O6-MeG) and O4-methylthymine (O4-MeT) in DNA. Repairs the methylated nucleobase in DNA by stoichiometrically transferring the methyl group to a cysteine residue in the enzyme. This is a suicide reaction: the enzyme is irreversibly inactivated; Belongs to the MGM…	9606.ENSP00000468348	9606.ENSP00000302111	0.0504331	5.12002e-11	.	.	.	.	.	.	.	.	.	.	.	.	.	.	.
8	IL18BP:PILRA	IL18BP	PILRA	Interleukin-18-binding protein	Paired immunoglobulin-like type 2 receptor alpha	Interleukin-18-binding protein; Isoform A binds to IL-18 and inhibits its activity. Functions as an inhibitor of the early TH1 cytokine response; Immunoglobulin like domain containing	Paired immunoglobulin-like type 2 receptor alpha; Paired receptors consist of highly related activating and inhibitory receptors and are widely involved in the regulation of the immune system. PILRA is thought to act as a cellular signaling inhibitory receptor by recruiting cytoplasmic phosphatases like PTPN6/SHP-1 and PTPN11/SHP-2 via their SH2 domains that block signal transduction through deph…	9606.ENSP00000384212	9606.ENSP00000198536	0.047776	4.94031e-10	.	.	.	.	.	.	.	.	.	.	.	.	.	.	.
9	DAPP1:MGMT	DAPP1	MGMT	Dual adapter for phosphotyrosine and 3-phosphotyrosine and 3-phosphoinositide	Methylated-DNA--protein-cysteine methyltransferase	Dual adapter for phosphotyrosine and 3-phosphotyrosine and 3-phosphoinositide; May act as a B-cell-associated adapter that regulates B- cell antigen receptor (BCR)-signaling downstream of PI3K; Pleckstrin homology domain containing	Methylated-DNA--protein-cysteine methyltransferase; Involved in the cellular defense against the biological effects of O6-methylguanine (O6-MeG) and O4-methylthymine (O4-MeT) in DNA. Repairs the methylated nucleobase in DNA by stoichiometrically transferring the methyl group to a cysteine residue in the enzyme. This is a suicide reaction: the enzyme is irreversibly inactivated; Belongs to the MGM…	9606.ENSP00000423602	9606.ENSP00000302111	0.0688992	2.22045e-16	.	.	.	.	.	.	.	.	.	.	.	.	.	.	.
10	PILRB:TNFRSF1A	PILRB	TNFRSF1A	Paired immunoglobulin-like type 2 receptor beta	Tumor necrosis factor receptor superfamily member 1A	Paired immunoglobin-like type 2 receptor beta; Paired receptors consist of highly related activating and inhibitory receptors and are widely involved in the regulation of the immune system. PILRB is thought to act as a cellular signaling activating receptor that associates with ITAM-bearing adapter molecules on the cell surface; V-set domain containing	Tumor necrosis factor receptor superfamily member 1A; Receptor for TNFSF2/TNF-alpha and homotrimeric TNFSF1/lymphotoxin-alpha. The adapter molecule FADD recruits caspase-8 to the activated receptor. The resulting death-inducing signaling complex (DISC) performs caspase-8 proteolytic activation which initiates the subsequent cascade of caspases (aspartate- specific cysteine proteases) mediating ap…	9606.ENSP00000391748	9606.ENSP00000162749	-0.0513857	2.20726e-11	.	.	.	.	.	.	.	.	.	.	.	.	.	.	.
11	COMT:HNRNPK	COMT	HNRNPK	Catechol O-methyltransferase	Heterogeneous nuclear ribonucleoprotein K	Catechol O-methyltransferase; Catalyzes the O-methylation, and thereby the inactivation, of catecholamine neurotransmitters and catechol hormones. Also shortens the biological half-lives of certain neuroactive drugs, like L-DOPA, alpha-methyl DOPA and isoproterenol; Seven-beta-strand methyltransferase motif containing	Heterogeneous nuclear ribonucleoprotein K; One of the major pre-mRNA-binding proteins. Binds tenaciously to poly(C) sequences. Likely to play a role in the nuclear metabolism of hnRNAs, particularly for pre-mRNAs that contain cytidine-rich sequences. Can also bind poly(C) single- stranded DNA. Plays an important role in p53/TP53 response to DNA damage, acting at the level of both transcription ac…	9606.ENSP00000354511	9606.ENSP00000365439	0.106365	2.22045e-16	.	.	.	.	.	.	.	.	.	.	.	.	.	.	.
12	CPPED1:PPCDC	CPPED1	PPCDC	Serine/threonine-protein phosphatase CPPED1	Phosphopantothenoylcysteine decarboxylase	Serine/threonine-protein phosphatase CPPED1; Protein phosphatase that dephosphorylates AKT family kinase specifically at 'Ser-473', blocking cell cycle progression and promoting cell apoptosis. May play an inhibitory role in glucose uptake by adipocytes; Belongs to the metallophosphoesterase superfamily. CPPED1 family	Phosphopantothenoylcysteine decarboxylase; Necessary for the biosynthesis of coenzyme A. Catalyzes the decarboxylation of 4-phosphopantothenoylcysteine to form 4'- phosphopantotheine	9606.ENSP00000371193	9606.ENSP00000343190	0.0578947	4.66294e-14	.	.	.	.	.	.	.	.	.	.	.	.	.	.	.
13	MGLL:SHMT1	MGLL	SHMT1	Monoglyceride lipase	Serine hydroxymethyltransferase, cytosolic	Monoglyceride lipase; Converts monoacylglycerides to free fatty acids and glycerol. Hydrolyzes the endocannabinoid 2-arachidonoylglycerol, and thereby contributes to the regulation of endocannabinoid signaling, nociperception and perception of pain (By similarity). Regulates the levels of fatty acids that serve as signaling molecules and promote cancer cell migration, invasion and tumor growth; L…	Serine hydroxymethyltransferase, cytosolic; Interconversion of serine and glycine	9606.ENSP00000265052	9606.ENSP00000318868	0.0450861	4.34839e-09	.	.	.	.	.	.	.	.	.	.	.	.	.	.	.
14	MVK:SHMT1	MVK	SHMT1	Mevalonate kinase	Serine hydroxymethyltransferase, cytosolic	Mevalonate kinase; May be a regulatory site in cholesterol biosynthetic pathway; Belongs to the GHMP kinase family. Mevalonate kinase subfamily	Serine hydroxymethyltransferase, cytosolic; Interconversion of serine and glycine	9606.ENSP00000443551	9606.ENSP00000318868	0.045091	4.33189e-09	0	0	0	0	0	0	65	0	0	0	0	0	183	203	.
15	COL6A3:OGN	COL6A3	OGN	Collagen alpha-3(VI) chain	Mimecan	Collagen alpha-3(VI) chain; Collagen VI acts as a cell-binding protein; Collagens	Mimecan; Induces bone formation in conjunction with TGF-beta-1 or TGF-beta-2; Small leucine rich repeat proteoglycans	9606.ENSP00000295550	9606.ENSP00000262551	0.10791	2.22045e-16	0	0	0	0	0	78	205	0	76	0	0	323	0	480	.
16	CA13:PPIB	CA13	PPIB	Carbonic anhydrase 13	Peptidyl-prolyl cis-trans isomerase B	Carbonic anhydrase 13; Reversible hydration of carbon dioxide; Carbonic anhydrases	Peptidyl-prolyl cis-trans isomerase B; PPIases accelerate the folding of proteins. It catalyzes the cis-trans isomerization of proline imidic peptide bonds in oligopeptides; Cyclophilin peptidylprolyl isomerases	9606.ENSP00000318912	9606.ENSP00000300026	0.133693	2.22045e-16	.	.	.	.	.	.	.	.	.	.	.	.	.	.	.
17	HAVCR2:PILRA	HAVCR2	PILRA	Hepatitis A virus cellular receptor 2	Paired immunoglobulin-like type 2 receptor alpha	Hepatitis A virus cellular receptor 2; Cell surface receptor implicated in modulating innate and adaptive immune responses. Generally accepted to have an inhibiting function. Reports on stimulating functions suggest that the activity may be influenced by the cellular context and/or the respective ligand. Regulates macrophage activation. Inhibits T-helper type 1 lymphocyte (Th1)-mediated auto- and…	Paired immunoglobulin-like type 2 receptor alpha; Paired receptors consist of highly related activating and inhibitory receptors and are widely involved in the regulation of the immune system. PILRA is thought to act as a cellular signaling inhibitory receptor by recruiting cytoplasmic phosphatases like PTPN6/SHP-1 and PTPN11/SHP-2 via their SH2 domains that block signal transduction through deph…	9606.ENSP00000312002	9606.ENSP00000198536	0.110691	2.22045e-16	.	.	.	.	.	.	.	.	.	.	.	.	.	.	.
18	PTPN1:TDRKH	PTPN1	TDRKH	Tyrosine-protein phosphatase non-receptor type 1	Tudor and KH domain-containing protein	Tyrosine-protein phosphatase non-receptor type 1; Tyrosine-protein phosphatase which acts as a regulator of endoplasmic reticulum unfolded protein response. Mediates dephosphorylation of EIF2AK3/PERK; inactivating the protein kinase activity of EIF2AK3/PERK. May play an important role in CKII- and p60c-src-induced signal transduction cascades. May regulate the EFNA5-EPHA3 signaling pathway which …	Tudor and KH domain-containing protein; Participates in the primary piRNA biogenesis pathway and is required during spermatogenesis to repress transposable elements and prevent their mobilization, which is essential for the germline integrity. The piRNA metabolic process mediates the repression of transposable elements during meiosis by forming complexes composed of piRNAs and Piwi proteins and g…	9606.ENSP00000360683	9606.ENSP00000357812	0.0931203	2.22045e-16	.	.	.	.	.	.	.	.	.	.	.	.	.	.	.
19	CD209:ICAM2	CD209	ICAM2	CD209 antigen	Intercellular adhesion molecule 2	CD209 antigen; Pathogen-recognition receptor expressed on the surface of immature dendritic cells (DCs) and involved in initiation of primary immune response. Thought to mediate the endocytosis of pathogens which are subsequently degraded in lysosomal compartments. The receptor returns to the cell membrane surface and the pathogen-derived antigens are presented to resting T-cells via MHC class II…	Intercellular adhesion molecule 2; ICAM proteins are ligands for the leukocyte adhesion protein LFA-1 (integrin alpha-L/beta-2). ICAM2 may play a role in lymphocyte recirculation by blocking LFA-1-dependent cell adhesion. It mediates adhesive interactions important for antigen- specific immune response, NK-cell mediated clearance, lymphocyte recirculation, and other cellular interactions importan…	9606.ENSP00000315477	9606.ENSP00000415283	-0.0611281	1.77636e-15	0	0	0	0	0	0	0	213	0	800	0	989	42	998	.
20	FUT8:VEGFC	FUT8	VEGFC	Alpha-(1,6)-fucosyltransferase	Vascular endothelial growth factor C	Alpha-(1,6)-fucosyltransferase; Catalyzes the addition of fucose in alpha 1-6 linkage to the first GlcNAc residue, next to the peptide chains in N-glycans; Belongs to the glycosyltransferase 23 family	Vascular endothelial growth factor C; Growth factor active in angiogenesis, and endothelial cell growth, stimulating their proliferation and migration and also has effects on the permeability of blood vessels. May function in angiogenesis of the venous and lymphatic vascular systems during embryogenesis, and also in the maintenance of differentiated lymphatic endothelium in adults. Binds and acti…	9606.ENSP00000353910	9606.ENSP00000480043	0.0421361	4.11338e-08	.	.	.	.	.	.	.	.	.	.	.	.	.	.	.
21	CD5:CD6	CD5	CD6	T-cell surface glycoprotein CD5	T-cell differentiation antigen CD6	T-cell surface glycoprotein CD5; May act as a receptor in regulating T-cell proliferation; CD molecules	T-cell differentiation antigen CD6; Cell adhesion molecule that mediates cell-cell contacts and regulates T-cell responses via its interaction with ALCAM/CD166. Contributes to signaling cascades triggered by activation of the TCR/CD3 complex. Functions as costimulatory molecule; promotes T-cell activation and proliferation. Contributes to the formation and maturation of the immunological synapse.…	9606.ENSP00000342681	9606.ENSP00000323280	0.200192	2.22045e-16	0	0	0	0	553	661	108	312	0	0	0	710	229	850	.
22	DBI:TMSB10	DBI	TMSB10	Acyl-CoA-binding protein	Thymosin beta-10	Acyl-CoA-binding protein; Binds medium- and long-chain acyl-CoA esters with very high affinity and may function as an intracellular carrier of acyl-CoA esters. It is also able to displace diazepam from the benzodiazepine (BZD) recognition site located on the GABA type A receptor. It is therefore possible that this protein also acts as a neuropeptide to modulate the action of the GABA receptor	Thymosin beta-10; Plays an important role in the organization of the cytoskeleton. Binds to and sequesters actin monomers (G actin) and therefore inhibits actin polymerization (By similarity); Belongs to the thymosin beta family	9606.ENSP00000439012	9606.ENSP00000233143	0.125742	2.22045e-16	0	0	0	0	0	65	0	0	0	0	0	212	0	231	.
23	NSFL1C:PDCD5	NSFL1C	PDCD5	NSFL1 cofactor p47	Programmed cell death protein 5	NSFL1 cofactor p47; Reduces the ATPase activity of VCP. Necessary for the fragmentation of Golgi stacks during mitosis and for VCP-mediated reassembly of Golgi stacks after mitosis. May play a role in VCP- mediated formation of transitional endoplasmic reticulum (tER) (By similarity). Inhibits the activity of CTSL (in vitro); Belongs to the NSFL1C family	Programmed cell death protein 5; May function in the process of apoptosis	9606.ENSP00000418529	9606.ENSP00000466214	0.122693	2.22045e-16	.	.	.	.	.	.	.	.	.	.	.	.	.	.	.
24	BTN2A1:IL10RB	BTN2A1	IL10RB	Butyrophilin subfamily 2 member A1	Interleukin-10 receptor subunit beta	Butyrophilin subfamily 2 member A1; Butyrophilins	Interleukin-10 receptor subunit beta; Shared cell surface receptor required for the activation of five class 2 cytokines: IL10, IL22, IL26, IL28, and IFNL1. The IFNLR1/IL10RB dimer is a receptor for the cytokine ligands IFNL2 and IFNL3 and mediates their antiviral activity. The ligand/receptor complex stimulate the activation of the JAK/STAT signaling pathway leading to the expression of IFN-stim…	9606.ENSP00000312158	9606.ENSP00000290200	0.0724217	2.22045e-16	.	.	.	.	.	.	.	.	.	.	.	.	.	.	.
25	COLEC12:OGN	COLEC12	OGN	Collectin-12	Mimecan	Collectin-12; Scavenger receptor that displays several functions associated with host defense. Promotes binding and phagocytosis of Gram-positive, Gram-negative bacteria and yeast. Mediates the recognition, internalization and degradation of oxidatively modified low density lipoprotein (oxLDL) by vascular endothelial cells. Binds to several carbohydrates including Gal-type ligands, D-galactose, L…	Mimecan; Induces bone formation in conjunction with TGF-beta-1 or TGF-beta-2; Small leucine rich repeat proteoglycans	9606.ENSP00000383115	9606.ENSP00000262551	0.0492331	1.44625e-10	.	.	.	.	.	.	.	.	.	.	.	.	.	.	.
26	APEX1:SRP14	APEX1	SRP14	DNA-(apurinic or apyrimidinic site) endonuclease	Signal recognition particle 14 kDa protein	DNA-(apurinic or apyrimidinic site) lyase; Multifunctional protein that plays a central role in the cellular response to oxidative stress. The two major activities of APEX1 in DNA repair and redox regulation of transcriptional factors. Functions as a apurinic/apyrimidinic (AP) endodeoxyribonuclease in the DNA base excision repair (BER) pathway of DNA lesions induced by oxidative and alkylating ag…	Signal recognition particle 14 kDa protein; Signal-recognition-particle assembly has a crucial role in targeting secretory proteins to the rough endoplasmic reticulum membrane. SRP9 together with SRP14 and the Alu portion of the SRP RNA, constitutes the elongation arrest domain of SRP. The complex of SRP9 and SRP14 is required for SRP RNA binding	9606.ENSP00000216714	9606.ENSP00000267884	0.10418	2.22045e-16	.	.	.	.	.	.	.	.	.	.	.	.	.	.	.
27	LGALS8:SERPINB6	LGALS8	SERPINB6	Galectin-8	Serpin B6	Galectin 8; Galectins	Serpin B6; May be involved in the regulation of serine proteinases present in the brain or extravasated from the blood (By similarity). Inhibitor of cathepsin G, kallikrein-8 and thrombin. May play an important role in the inner ear in the protection against leakage of lysosomal content during stress and loss of this protection results in cell death and sensorineural hearing loss; Deafness associ…	9606.ENSP00000435460	9606.ENSP00000484343	0.0459021	2.27685e-09	.	.	.	.	.	.	.	.	.	.	.	.	.	.	.
28	GP6:HPCAL1	GP6	HPCAL1	Platelet glycoprotein VI	Hippocalcin-like protein 1	Platelet glycoprotein VI; Collagen receptor involved in collagen-induced platelet adhesion and activation. Plays a key role in platelet procoagulant activity and subsequent thrombin and fibrin formation. This procoagulant function may contribute to arterial and venous thrombus formation. The signaling pathway involves the FcR gamma- chain, the Src kinases (likely FYN or LYN) and SYK, the adapter …	Hippocalcin-like protein 1; May be involved in the calcium-dependent regulation of rhodopsin phosphorylation; Belongs to the recoverin family	9606.ENSP00000308782	9606.ENSP00000483786	0.0516253	1.78195e-11	.	.	.	.	.	.	.	.	.	.	.	.	.	.	.
29	COLEC12:LAIR1	COLEC12	LAIR1	Collectin-12	Leukocyte-associated immunoglobulin-like receptor 1	Collectin-12; Scavenger receptor that displays several functions associated with host defense. Promotes binding and phagocytosis of Gram-positive, Gram-negative bacteria and yeast. Mediates the recognition, internalization and degradation of oxidatively modified low density lipoprotein (oxLDL) by vascular endothelial cells. Binds to several carbohydrates including Gal-type ligands, D-galactose, L…	Leukocyte-associated immunoglobulin-like receptor 1; Functions as an inhibitory receptor that plays a constitutive negative regulatory role on cytolytic function of natural killer (NK) cells, B-cells and T-cells. Activation by Tyr phosphorylation results in recruitment and activation of the phosphatases PTPN6 and PTPN11. It also reduces the increase of intracellular calcium evoked by B-cell recep…	9606.ENSP00000383115	9606.ENSP00000375622	0.0923188	2.22045e-16	.	.	.	.	.	.	.	.	.	.	.	.	.	.	.
30	ANXA4:HSPB1	ANXA4	HSPB1	Annexin A4	Heat shock protein beta-1	Annexin A4; Calcium/phospholipid-binding protein which promotes membrane fusion and is involved in exocytosis; Annexins	Heat shock protein beta-1; Small heat shock protein which functions as a molecular chaperone probably maintaining denatured proteins in a folding- competent state. Plays a role in stress resistance and actin organization. Through its molecular chaperone activity may regulate numerous biological processes including the phosphorylation and the axonal transport of neurofilament proteins	9606.ENSP00000377833	9606.ENSP00000248553	0.0861115	2.22045e-16	0	0	0	0	0	0	0	0	0	0	0	329	0	329	.
31	CPM:ENPP7	CPM	ENPP7	Carboxypeptidase M	Ectonucleotide pyrophosphatase/phosphodiesterase family member 7	Carboxypeptidase M; Specifically removes C-terminal basic residues (Arg or Lys) from peptides and proteins. It is believed to play important roles in the control of peptide hormone and growth factor activity at the cell surface, and in the membrane-localized degradation of extracellular proteins; Belongs to the peptidase M14 family	Ectonucleotide pyrophosphatase/phosphodiesterase family member 7; Converts sphingomyelin to ceramide. Also has phospholipase C activity toward palmitoyl lyso-phosphocholine. Does not appear to have nucleotide pyrophosphatase activity; Belongs to the nucleotide pyrophosphatase/phosphodiesterase family	9606.ENSP00000448517	9606.ENSP00000332656	0.0595375	8.88178e-15	0	0	0	0	0	0	62	0	0	0	0	151	426	502	.
32	TARBP2:TDRKH	TARBP2	TDRKH	RISC-loading complex subunit TARBP2	Tudor and KH domain-containing protein	RISC-loading complex subunit TARBP2; Required for formation of the RNA induced silencing complex (RISC). Component of the RISC loading complex (RLC), also known as the micro-RNA (miRNA) loading complex (miRLC), which is composed of DICER1, AGO2 and TARBP2. Within the RLC/miRLC, DICER1 and TARBP2 are required to process precursor miRNAs (pre-miRNAs) to mature miRNAs and then load them onto AGO2. A…	Tudor and KH domain-containing protein; Participates in the primary piRNA biogenesis pathway and is required during spermatogenesis to repress transposable elements and prevent their mobilization, which is essential for the germline integrity. The piRNA metabolic process mediates the repression of transposable elements during meiosis by forming complexes composed of piRNAs and Piwi proteins and g…	9606.ENSP00000266987	9606.ENSP00000357812	0.0745121	2.22045e-16	.	.	.	.	.	.	.	.	.	.	.	.	.	.	.
33	ANGPT1:PDGFB	ANGPT1	PDGFB	Angiopoietin-1	Platelet-derived growth factor subunit B	Angiopoietin-1; Binds and activates TEK/TIE2 receptor by inducing its dimerization and tyrosine phosphorylation. Plays an important role in the regulation of angiogenesis, endothelial cell survival, proliferation, migration, adhesion and cell spreading, reorganization of the actin cytoskeleton, but also maintenance of vascular quiescence. Required for normal angiogenesis and heart development dur…	Platelet-derived growth factor subunit B; Growth factor that plays an essential role in the regulation of embryonic development, cell proliferation, cell migration, survival and chemotaxis. Potent mitogen for cells of mesenchymal origin. Required for normal proliferation and recruitment of pericytes and vascular smooth muscle cells in the central nervous system, skin, lung, heart and placenta. Re…	9606.ENSP00000428340	9606.ENSP00000330382	0.125868	2.22045e-16	0	0	0	0	0	0	0	0	0	0	0	653	146	690	.
34	FKBP5:TBCB	FKBP5	TBCB	Peptidyl-prolyl cis-trans isomerase FKBP5	Tubulin-folding cofactor B	Peptidyl-prolyl cis-trans isomerase FKBP5; Immunophilin protein with PPIase and co-chaperone activities. Component of unligated steroid receptors heterocomplexes through interaction with heat-shock protein 90 (HSP90). Plays a role in the intracellular trafficking of heterooligomeric forms of steroid hormone receptors maintaining the complex into the cytoplasm when unliganded; FKBP prolyl isomeras…	Tubulin-folding cofactor B; Binds to alpha-tubulin folding intermediates after their interaction with cytosolic chaperonin in the pathway leading from newly synthesized tubulin to properly folded heterodimer. Involved in regulation of tubulin heterodimer dissociation. May function as a negative regulator of axonal growth (By similarity); Belongs to the TBCB family	9606.ENSP00000444810	9606.ENSP00000221855	0.112849	2.22045e-16	0	0	0	0	0	0	64	0	0	0	0	0	145	165	.
35	AGXT:CA5A	AGXT	CA5A	Serine--pyruvate aminotransferase	Carbonic anhydrase 5A, mitochondrial	Alanine-glyoxylate aminotransferase	Carbonic anhydrase 5A, mitochondrial; Reversible hydration of carbon dioxide. Low activity; Carbonic anhydrases	9606.ENSP00000302620	9606.ENSP00000309649	0.0900802	2.22045e-16	0	0	0	0	0	77	65	0	0	0	0	81	85	177	.
36	CA13:COMT	CA13	COMT	Carbonic anhydrase 13	Catechol O-methyltransferase	Carbonic anhydrase 13; Reversible hydration of carbon dioxide; Carbonic anhydrases	Catechol O-methyltransferase; Catalyzes the O-methylation, and thereby the inactivation, of catecholamine neurotransmitters and catechol hormones. Also shortens the biological half-lives of certain neuroactive drugs, like L-DOPA, alpha-methyl DOPA and isoproterenol; Seven-beta-strand methyltransferase motif containing	9606.ENSP00000318912	9606.ENSP00000354511	0.0569628	1.18128e-13	.	.	.	.	.	.	.	.	.	.	.	.	.	.	.
37	ADH4:CA5A	ADH4	CA5A	All-trans-retinol dehydrogenase [NAD(+)] ADH4	Carbonic anhydrase 5A, mitochondrial	Alcohol dehydrogenase 4, pi polypeptide	Carbonic anhydrase 5A, mitochondrial; Reversible hydration of carbon dioxide. Low activity; Carbonic anhydrases	9606.ENSP00000265512	9606.ENSP00000309649	0.138541	2.22045e-16	.	.	.	.	.	.	.	.	.	.	.	.	.	.	.
38	PILRB:THBD	PILRB	THBD	Paired immunoglobulin-like type 2 receptor beta	Thrombomodulin	Paired immunoglobin-like type 2 receptor beta; Paired receptors consist of highly related activating and inhibitory receptors and are widely involved in the regulation of the immune system. PILRB is thought to act as a cellular signaling activating receptor that associates with ITAM-bearing adapter molecules on the cell surface; V-set domain containing	Thrombomodulin; Thrombomodulin is a specific endothelial cell receptor that forms a 1:1 stoichiometric complex with thrombin. This complex is responsible for the conversion of protein C to the activated protein C (protein Ca). Once evolved, protein Ca scissions the activated cofactors of the coagulation mechanism, factor Va and factor VIIIa, and thereby reduces the amount of thrombin generated; C…	9606.ENSP00000391748	9606.ENSP00000366307	0.0481784	3.53153e-10	.	.	.	.	.	.	.	.	.	.	.	.	.	.	.
39	CA13:HARS1	CA13	HARS1	Carbonic anhydrase 13	Histidine--tRNA ligase, cytoplasmic	Carbonic anhydrase 13; Reversible hydration of carbon dioxide; Carbonic anhydrases	Histidine--tRNA ligase, cytoplasmic; Cytoplasmic histidine--tRNA ligase (Probable). Plays a role in axon guidance; Aminoacyl tRNA synthetases, Class II	9606.ENSP00000318912	9606.ENSP00000425634	0.0438737	1.11429e-08	0	0	0	0	0	0	0	0	0	0	0	0	188	188	.
40	MAVS:TDRKH	MAVS	TDRKH	Mitochondrial antiviral-signaling protein	Tudor and KH domain-containing protein	Mitochondrial antiviral-signaling protein; Required for innate immune defense against viruses. Acts downstream of DDX58/RIG-I and IFIH1/MDA5, which detect intracellular dsRNA produced during viral replication, to coordinate pathways leading to the activation of NF-kappa-B, IRF3 and IRF7, and to the subsequent induction of antiviral cytokines such as IFN-beta and RANTES (CCL5). Peroxisomal and mit…	Tudor and KH domain-containing protein; Participates in the primary piRNA biogenesis pathway and is required during spermatogenesis to repress transposable elements and prevent their mobilization, which is essential for the germline integrity. The piRNA metabolic process mediates the repression of transposable elements during meiosis by forming complexes composed of piRNAs and Piwi proteins and g…	9606.ENSP00000401980	9606.ENSP00000357812	0.0808984	2.22045e-16	.	.	.	.	.	.	.	.	.	.	.	.	.	.	.
41	NID1:NID2	NID1	NID2	Nidogen-1	Nidogen-2	Nidogen-1; Sulfated glycoprotein widely distributed in basement membranes and tightly associated with laminin. Also binds to collagen IV and perlecan. It probably has a role in cell- extracellular matrix interactions	Nidogen-2; Cell adhesion glycoprotein which is widely distributed in basement membranes. Binds to collagens I and IV, to perlecan and to laminin 1. Does not bind fibulins. It probably has a role in cell-extracellular matrix interactions	9606.ENSP00000264187	9606.ENSP00000216286	0.0635704	2.22045e-16	0	0	0	0	913	257	82	0	0	650	0	783	155	758	.
42	GGT1:MME	GGT1	MME	Glutathione hydrolase 1 proenzyme	Neprilysin	Glutathione hydrolase 1 proenzyme; Cleaves the gamma-glutamyl bond of extracellular glutathione (gamma-Glu-Cys-Gly), glutathione conjugates, and other gamma-glutamyl compounds. The metabolism of glutathione releases free glutamate and the dipeptide cysteinyl-glycine, which is hydrolyzed to cysteine and glycine by dipeptidases. In the presence of high concentrations of dipeptides and some amino ac…	Neprilysin; Thermolysin-like specificity, but is almost confined on acting on polypeptides of up to 30 amino acids. Biologically important in the destruction of opioid peptides such as Met- and Leu-enkephalins by cleavage of a Gly-Phe bond. Able to cleave angiotensin-1, angiotensin-2 and angiotensin 1-9. Involved in the degradation of atrial natriuretic factor (ANF). Displays UV-inducible elastas…	9606.ENSP00000383232	9606.ENSP00000418525	0.165624	2.22045e-16	.	.	.	.	.	.	.	.	.	.	.	.	.	.	.
43	ESAM:FUT8	ESAM	FUT8	Endothelial cell-selective adhesion molecule	Alpha-(1,6)-fucosyltransferase	Endothelial cell-selective adhesion molecule; Can mediate aggregation most likely through a homophilic molecular interaction; IgCAM CXADR-related subfamily	Alpha-(1,6)-fucosyltransferase; Catalyzes the addition of fucose in alpha 1-6 linkage to the first GlcNAc residue, next to the peptide chains in N-glycans; Belongs to the glycosyltransferase 23 family	9606.ENSP00000278927	9606.ENSP00000353910	-0.0927566	2.22045e-16	.	.	.	.	.	.	.	.	.	.	.	.	.	.	.
44	ADGRE2:ADGRE5	ADGRE2	ADGRE5	Adhesion G protein-coupled receptor E2	Adhesion G protein-coupled receptor E5	Adhesion G protein-coupled receptor E2; Cell surface receptor that binds to the chondroitin sulfate moiety of glycosaminoglycan chains and promotes cell attachment. Promotes granulocyte chemotaxis, degranulation and adhesion. In macrophages, promotes the release of inflammatory cytokines, including IL8 and TNF. Signals probably through G- proteins. Is a regulator of mast cell degranulation; Belon…	CD97 antigen; Receptor potentially involved in both adhesion and signaling processes early after leukocyte activation. Plays an essential role in leukocyte migration (By similarity); Belongs to the G-protein coupled receptor 2 family. LN-TM7 subfamily	9606.ENSP00000319883	9606.ENSP00000242786	0.524204	2.22045e-16	0	0	0	0	965	0	0	130	0	0	0	814	0	154	.
45	MAP4K5:TBCB	MAP4K5	TBCB	Mitogen-activated protein kinase kinase kinase kinase 5	Tubulin-folding cofactor B	Mitogen-activated protein kinase kinase kinase kinase 5; May play a role in the response to environmental stress. Appears to act upstream of the JUN N-terminal pathway; Mitogen-activated protein kinase kinase kinase kinases	Tubulin-folding cofactor B; Binds to alpha-tubulin folding intermediates after their interaction with cytosolic chaperonin in the pathway leading from newly synthesized tubulin to properly folded heterodimer. Involved in regulation of tubulin heterodimer dissociation. May function as a negative regulator of axonal growth (By similarity); Belongs to the TBCB family	9606.ENSP00000013125	9606.ENSP00000221855	0.0832031	2.22045e-16	.	.	.	.	.	.	.	.	.	.	.	.	.	.	.
46	CA13:GRAP2	CA13	GRAP2	Carbonic anhydrase 13	GRB2-related adapter protein 2	Carbonic anhydrase 13; Reversible hydration of carbon dioxide; Carbonic anhydrases	GRB2-related adapter protein 2; Interacts with SLP-76 to regulate NF-AT activation. Binds to tyrosine-phosphorylated shc; SH2 domain containing	9606.ENSP00000318912	9606.ENSP00000339186	0.0598144	6.66134e-15	.	.	.	.	.	.	.	.	.	.	.	.	.	.	.
47	FUT8:SORT1	FUT8	SORT1	Alpha-(1,6)-fucosyltransferase	Sortilin	Alpha-(1,6)-fucosyltransferase; Catalyzes the addition of fucose in alpha 1-6 linkage to the first GlcNAc residue, next to the peptide chains in N-glycans; Belongs to the glycosyltransferase 23 family	Sortilin; Functions as a sorting receptor in the Golgi compartment and as a clearance receptor on the cell surface. Required for protein transport from the Golgi apparatus to the lysosomes by a pathway that is independent of the mannose-6-phosphate receptor (M6PR). Also required for protein transport from the Golgi apparatus to the endosomes. Promotes neuronal apoptosis by mediating endocytosis o…	9606.ENSP00000353910	9606.ENSP00000256637	0.0772616	2.22045e-16	.	.	.	.	.	.	.	.	.	.	.	.	.	.	.
48	USP8:WASF1	USP8	WASF1	Ubiquitin carboxyl-terminal hydrolase 8	Wiskott-Aldrich syndrome protein family member 1	Ubiquitin carboxyl-terminal hydrolase 8; Hydrolase that can remove conjugated ubiquitin from proteins and therefore plays an important regulatory role at the level of protein turnover by preventing degradation. Converts both 'Lys-48' an 'Lys-63'-linked ubiquitin chains. Catalytic activity is enhanced in the M phase. Involved in cell proliferation. Required to enter into S phase in response to ser…	Wiskott-Aldrich syndrome protein family member 1; Downstream effector molecule involved in the transmission of signals from tyrosine kinase receptors and small GTPases to the actin cytoskeleton. Promotes formation of actin filaments. Part of the WAVE complex that regulates lamellipodia formation. The WAVE complex regulates actin filament reorganization via its interaction with the Arp2/3 complex …	9606.ENSP00000379721	9606.ENSP00000376368	0.103845	2.22045e-16	.	.	.	.	.	.	.	.	.	.	.	.	.	.	.
49	FKBP5:MITD1	FKBP5	MITD1	Peptidyl-prolyl cis-trans isomerase FKBP5	MIT domain-containing protein 1	Peptidyl-prolyl cis-trans isomerase FKBP5; Immunophilin protein with PPIase and co-chaperone activities. Component of unligated steroid receptors heterocomplexes through interaction with heat-shock protein 90 (HSP90). Plays a role in the intracellular trafficking of heterooligomeric forms of steroid hormone receptors maintaining the complex into the cytoplasm when unliganded; FKBP prolyl isomeras…	MIT domain-containing protein 1; Required for efficient abscission at the end of cytokinesis, together with components of the ESCRT-III complex	9606.ENSP00000444810	9606.ENSP00000289359	0.0785712	2.22045e-16	.	.	.	.	.	.	.	.	.	.	.	.	.	.	.
50	HAVCR2:PILRB	HAVCR2	PILRB	Hepatitis A virus cellular receptor 2	Paired immunoglobulin-like type 2 receptor beta	Hepatitis A virus cellular receptor 2; Cell surface receptor implicated in modulating innate and adaptive immune responses. Generally accepted to have an inhibiting function. Reports on stimulating functions suggest that the activity may be influenced by the cellular context and/or the respective ligand. Regulates macrophage activation. Inhibits T-helper type 1 lymphocyte (Th1)-mediated auto- and…	Paired immunoglobin-like type 2 receptor beta; Paired receptors consist of highly related activating and inhibitory receptors and are widely involved in the regulation of the immune system. PILRB is thought to act as a cellular signaling activating receptor that associates with ITAM-bearing adapter molecules on the cell surface; V-set domain containing	9606.ENSP00000312002	9606.ENSP00000391748	-0.105411	2.22045e-16	.	.	.	.	.	.	.	.	.	.	.	.	.	.	.
51	CA5A:KRT18	CA5A	KRT18	Carbonic anhydrase 5A, mitochondrial	Keratin, type I cytoskeletal 18	Carbonic anhydrase 5A, mitochondrial; Reversible hydration of carbon dioxide. Low activity; Carbonic anhydrases	Keratin, type I cytoskeletal 18; Involved in the uptake of thrombin-antithrombin complexes by hepatic cells (By similarity). When phosphorylated, plays a role in filament reorganization. Involved in the delivery of mutated CFTR to the plasma membrane. Together with KRT8, is involved in interleukin-6 (IL-6)-mediated barrier protection; Keratins, type I	9606.ENSP00000309649	9606.ENSP00000373487	0.0479447	4.29314e-10	.	.	.	.	.	.	.	.	.	.	.	.	.	.	.
52	CD209:SELE	CD209	SELE	CD209 antigen	E-selectin	CD209 antigen; Pathogen-recognition receptor expressed on the surface of immature dendritic cells (DCs) and involved in initiation of primary immune response. Thought to mediate the endocytosis of pathogens which are subsequently degraded in lysosomal compartments. The receptor returns to the cell membrane surface and the pathogen-derived antigens are presented to resting T-cells via MHC class II…	E-selectin; Cell-surface glycoprotein having a role in immunoadhesion. Mediates in the adhesion of blood neutrophils in cytokine-activated endothelium through interaction with PSGL1/SELPLG. May have a role in capillary morphogenesis; Belongs to the selectin/LECAM family	9606.ENSP00000315477	9606.ENSP00000331736	-0.051513	1.97029e-11	.	.	.	.	.	.	.	.	.	.	.	.	.	.	.
53	CA5A:GSTA1	CA5A	GSTA1	Carbonic anhydrase 5A, mitochondrial	Glutathione S-transferase A1	Carbonic anhydrase 5A, mitochondrial; Reversible hydration of carbon dioxide. Low activity; Carbonic anhydrases	Glutathione S-transferase A1; Conjugation of reduced glutathione to a wide number of exogenous and endogenous hydrophobic electrophiles; Belongs to the GST superfamily. Alpha family	9606.ENSP00000309649	9606.ENSP00000335620	0.0820531	2.22045e-16	.	.	.	.	.	.	.	.	.	.	.	.	.	.	.
54	APEX1:ELOA	APEX1	ELOA	DNA-(apurinic or apyrimidinic site) endonuclease	Elongin-A	DNA-(apurinic or apyrimidinic site) lyase; Multifunctional protein that plays a central role in the cellular response to oxidative stress. The two major activities of APEX1 in DNA repair and redox regulation of transcriptional factors. Functions as a apurinic/apyrimidinic (AP) endodeoxyribonuclease in the DNA base excision repair (BER) pathway of DNA lesions induced by oxidative and alkylating ag…	Elongin-A; SIII, also known as elongin, is a general transcription elongation factor that increases the RNA polymerase II transcription elongation past template-encoded arresting sites. Subunit A is transcriptionally active and its transcription activity is strongly enhanced by binding to the dimeric complex of the SIII regulatory subunits B and C (elongin BC complex)	9606.ENSP00000216714	9606.ENSP00000395574	0.139854	2.22045e-16	.	.	.	.	.	.	.	.	.	.	.	.	.	.	.
55	IFNGR1:IL10RB	IFNGR1	IL10RB	Interferon gamma receptor 1	Interleukin-10 receptor subunit beta	Interferon gamma receptor 1; Associates with IFNGR2 to form a receptor for the cytokine interferon gamma (IFNG). Ligand binding stimulates activation of the JAK/STAT signaling pathway; CD molecules	Interleukin-10 receptor subunit beta; Shared cell surface receptor required for the activation of five class 2 cytokines: IL10, IL22, IL26, IL28, and IFNL1. The IFNLR1/IL10RB dimer is a receptor for the cytokine ligands IFNL2 and IFNL3 and mediates their antiviral activity. The ligand/receptor complex stimulate the activation of the JAK/STAT signaling pathway leading to the expression of IFN-stim…	9606.ENSP00000356713	9606.ENSP00000290200	0.0471039	8.60334e-10	0	0	0	0	0	0	63	0	0	0	0	601	66	620	.
56	MAP4K5:MITD1	MAP4K5	MITD1	Mitogen-activated protein kinase kinase kinase kinase 5	MIT domain-containing protein 1	Mitogen-activated protein kinase kinase kinase kinase 5; May play a role in the response to environmental stress. Appears to act upstream of the JUN N-terminal pathway; Mitogen-activated protein kinase kinase kinase kinases	MIT domain-containing protein 1; Required for efficient abscission at the end of cytokinesis, together with components of the ESCRT-III complex	9606.ENSP00000013125	9606.ENSP00000289359	0.0723252	2.22045e-16	.	.	.	.	.	.	.	.	.	.	.	.	.	.	.
57	LGALS8:RWDD1	LGALS8	RWDD1	Galectin-8	RWD domain-containing protein 1	Galectin 8; Galectins	RWD domain-containing protein 1; Protects DRG2 from proteolytic degradation; Belongs to the RWDD1/GIR2 family	9606.ENSP00000435460	9606.ENSP00000420357	0.0579512	4.41869e-14	.	.	.	.	.	.	.	.	.	.	.	.	.	.	.
58	DNPH1:LHPP	DNPH1	LHPP	2'-deoxynucleoside 5'-phosphate N-hydrolase 1	Phospholysine phosphohistidine inorganic pyrophosphate phosphatase	2'-deoxynucleoside 5'-phosphate N-hydrolase 1; Catalyzes the cleavage of the N-glycosidic bond of deoxyribonucleoside 5'-monophosphates to yield deoxyribose 5- phosphate and a purine or pyrimidine base. Deoxyribonucleoside 5'- monophosphates containing purine bases are preferred to those containing pyrimidine bases	Phospholysine phosphohistidine inorganic pyrophosphate phosphatase; Phosphatase that hydrolyzes imidodiphosphate, 3- phosphohistidine and 6-phospholysine. Has broad substrate specificity and can also hydrolyze inorganic diphosphate, but with lower efficiency (By similarity); Belongs to the HAD-like hydrolase superfamily	9606.ENSP00000230431	9606.ENSP00000357835	0.107124	2.22045e-16	.	.	.	.	.	.	.	.	.	.	.	.	.	.	.
59	PDCD5:PPCDC	PDCD5	PPCDC	Programmed cell death protein 5	Phosphopantothenoylcysteine decarboxylase	Programmed cell death protein 5; May function in the process of apoptosis	Phosphopantothenoylcysteine decarboxylase; Necessary for the biosynthesis of coenzyme A. Catalyzes the decarboxylation of 4-phosphopantothenoylcysteine to form 4'- phosphopantotheine	9606.ENSP00000466214	9606.ENSP00000343190	0.0445499	6.61274e-09	.	.	.	.	.	.	.	.	.	.	.	.	.	.	.
60	LGALS8:TXNDC5	LGALS8	TXNDC5	Galectin-8	Thioredoxin domain-containing protein 5	Galectin 8; Galectins	Thioredoxin domain-containing protein 5; Possesses thioredoxin activity. Has been shown to reduce insulin disulfide bonds. Also complements protein disulfide- isomerase deficiency in yeast (By similarity)	9606.ENSP00000435460	9606.ENSP00000369081	0.0501086	6.79623e-11	.	.	.	.	.	.	.	.	.	.	.	.	.	.	.
61	COMT:ITGB1BP2	COMT	ITGB1BP2	Catechol O-methyltransferase	Integrin beta-1-binding protein 2	Catechol O-methyltransferase; Catalyzes the O-methylation, and thereby the inactivation, of catecholamine neurotransmitters and catechol hormones. Also shortens the biological half-lives of certain neuroactive drugs, like L-DOPA, alpha-methyl DOPA and isoproterenol; Seven-beta-strand methyltransferase motif containing	Integrin beta-1-binding protein 2; May play a role during maturation and/or organization of muscles cells	9606.ENSP00000354511	9606.ENSP00000362935	0.0675114	2.22045e-16	.	.	.	.	.	.	.	.	.	.	.	.	.	.	.
62	BTN2A1:BTN3A2	BTN2A1	BTN3A2	Butyrophilin subfamily 2 member A1	Butyrophilin subfamily 3 member A2	Butyrophilin subfamily 2 member A1; Butyrophilins	Butyrophilin subfamily 3 member A2; Plays a role in T-cell responses in the adaptive immune response. Inhibits the release of IFNG from activated T-cells; Belongs to the immunoglobulin superfamily. BTN/MOG family	9606.ENSP00000312158	9606.ENSP00000348751	-0.189295	2.22045e-16	.	.	.	.	.	.	.	.	.	.	.	.	.	.	.
63	SMPD1:SMPDL3A	SMPD1	SMPDL3A	Sphingomyelin phosphodiesterase	Acid sphingomyelinase-like phosphodiesterase 3a	Sphingomyelin phosphodiesterase; Converts sphingomyelin to ceramide. Also has phospholipase C activities toward 1,2-diacylglycerolphosphocholine and 1,2-diacylglycerolphosphoglycerol	Acid sphingomyelinase-like phosphodiesterase 3a; Has in vitro nucleotide phosphodiesterase activity with nucleoside triphosphates, such as ATP. Has in vitro activity with p-nitrophenyl-TMP. Has lower activity with nucleoside diphosphates, and no activity with nucleoside monophosphates. Has in vitro activity with CDP-choline, giving rise to CMP and phosphocholine. Has in vitro activity with CDP-et…	9606.ENSP00000340409	9606.ENSP00000357425	0.168501	2.22045e-16	0	0	0	0	737	65	0	0	0	0	0	645	190	234	.
64	ABHD14B:COMT	ABHD14B	COMT	Protein ABHD14B	Catechol O-methyltransferase	Protein ABHD14B; Has hydrolase activity towards p-nitrophenyl butyrate (in vitro). May activate transcription; Abhydrolase domain containing	Catechol O-methyltransferase; Catalyzes the O-methylation, and thereby the inactivation, of catecholamine neurotransmitters and catechol hormones. Also shortens the biological half-lives of certain neuroactive drugs, like L-DOPA, alpha-methyl DOPA and isoproterenol; Seven-beta-strand methyltransferase motif containing	9606.ENSP00000420065	9606.ENSP00000354511	0.0920036	2.22045e-16	.	.	.	.	.	.	.	.	.	.	.	.	.	.	.
65	GP6:SERPINB1	GP6	SERPINB1	Platelet glycoprotein VI	Leukocyte elastase inhibitor	Platelet glycoprotein VI; Collagen receptor involved in collagen-induced platelet adhesion and activation. Plays a key role in platelet procoagulant activity and subsequent thrombin and fibrin formation. This procoagulant function may contribute to arterial and venous thrombus formation. The signaling pathway involves the FcR gamma- chain, the Src kinases (likely FYN or LYN) and SYK, the adapter …	Leukocyte elastase inhibitor; Regulates the activity of the neutrophil proteases elastase, cathepsin G, proteinase-3, chymase, chymotrypsin, and kallikrein-3. Also functions as a potent intracellular inhibitor of granzyme H; Serpin peptidase inhibitors	9606.ENSP00000308782	9606.ENSP00000370115	0.0420071	4.52348e-08	.	.	.	.	.	.	.	.	.	.	.	.	.	.	.
66	FKBP5:TBCC	FKBP5	TBCC	Peptidyl-prolyl cis-trans isomerase FKBP5	Tubulin-specific chaperone C	Peptidyl-prolyl cis-trans isomerase FKBP5; Immunophilin protein with PPIase and co-chaperone activities. Component of unligated steroid receptors heterocomplexes through interaction with heat-shock protein 90 (HSP90). Plays a role in the intracellular trafficking of heterooligomeric forms of steroid hormone receptors maintaining the complex into the cytoplasm when unliganded; FKBP prolyl isomeras…	Tubulin-specific chaperone C; Tubulin-folding protein; involved in the final step of the tubulin folding pathway; Belongs to the TBCC family	9606.ENSP00000444810	9606.ENSP00000361967	0.0515892	1.84057e-11	.	.	.	.	.	.	.	.	.	.	.	.	.	.	.
67	CXCL3:CXCL5	CXCL3	CXCL5	C-X-C motif chemokine 3	C-X-C motif chemokine 5	C-X-C motif chemokine 3; Ligand for CXCR2 (By similarity). Has chemotactic activity for neutrophils. May play a role in inflammation and exert its effects on endothelial cells in an autocrine fashion. In vitro, the processed form GRO-gamma(5-73) shows a fivefold higher chemotactic activity for neutrophilic granulocytes; Chemokine ligands	C-X-C motif chemokine 5; Involved in neutrophil activation. In vitro, ENA-78(8- 78) and ENA-78(9-78) show a threefold higher chemotactic activity for neutrophil granulocytes; Chemokine ligands	9606.ENSP00000296026	9606.ENSP00000296027	0.276389	2.22045e-16	0	0	0	0	902	254	241	280	0	300	0	813	239	703	cytokine-citokine
68	LRP11:NECTIN2	LRP11	NECTIN2	Low-density lipoprotein receptor-related protein 11	Nectin-2	Low-density lipoprotein receptor-related protein 11; Low density lipoprotein receptors; Belongs to the LDLR family	Nectin-2; Modulator of T-cell signaling. Can be either a costimulator of T-cell function, or a coinhibitor, depending on the receptor it binds to. Upon binding to CD226, stimulates T-cell proliferation and cytokine production, including that of IL2, IL5, IL10, IL13, and IFNG. Upon interaction with PVRIG, inhibits T-cell proliferation. These interactions are competitive. Probable cell adhesion pro…	9606.ENSP00000239367	9606.ENSP00000252483	0.0685375	2.22045e-16	.	.	.	.	.	.	.	.	.	.	.	.	.	.	.
69	CASP8:PVALB	CASP8	PVALB	Caspase-8	Parvalbumin alpha	Caspase-8; Most upstream protease of the activation cascade of caspases responsible for the TNFRSF6/FAS mediated and TNFRSF1A induced cell death. Binding to the adapter molecule FADD recruits it to either receptor. The resulting aggregate called death- inducing signaling complex (DISC) performs CASP8 proteolytic activation. The active dimeric enzyme is then liberated from the DISC and free to act…	Parvalbumin alpha; In muscle, parvalbumin is thought to be involved in relaxation after contraction. It binds two calcium ions; EF-hand domain containing	9606.ENSP00000351273	9606.ENSP00000216200	0.0492136	1.47053e-10	.	.	.	.	.	.	.	.	.	.	.	.	.	.	.
70	CDKN2D:TACC3	CDKN2D	TACC3	Cyclin-dependent kinase 4 inhibitor D	Transforming acidic coiled-coil-containing protein 3	Cyclin-dependent kinase 4 inhibitor D; Interacts strongly with CDK4 and CDK6 and inhibits them; Belongs to the CDKN2 cyclin-dependent kinase inhibitor family	Transforming acidic coiled-coil-containing protein 3; Plays a role in the microtubule-dependent coupling of the nucleus and the centrosome. Involved in the processes that regulate centrosome-mediated interkinetic nuclear migration (INM) of neural progenitors (By similarity). Acts as component of the TACC3/ch-TOG/clathrin complex proposed to contribute to stabilization of kinetochore fibers of the…	9606.ENSP00000377224	9606.ENSP00000326550	0.119458	2.22045e-16	.	.	.	.	.	.	.	.	.	.	.	.	.	.	.
71	PDGFA:PDGFB	PDGFA	PDGFB	Platelet-derived growth factor subunit A	Platelet-derived growth factor subunit B	Platelet-derived growth factor subunit A; Growth factor that plays an essential role in the regulation of embryonic development, cell proliferation, cell migration, survival and chemotaxis. Potent mitogen for cells of mesenchymal origin. Required for normal lung alveolar septum formation during embryogenesis, normal development of the gastrointestinal tract, normal development of Leydig cells and…	Platelet-derived growth factor subunit B; Growth factor that plays an essential role in the regulation of embryonic development, cell proliferation, cell migration, survival and chemotaxis. Potent mitogen for cells of mesenchymal origin. Required for normal proliferation and recruitment of pericytes and vascular smooth muscle cells in the central nervous system, skin, lung, heart and placenta. Re…	9606.ENSP00000346508	9606.ENSP00000330382	0.425447	2.22045e-16	0	0	0	0	876	0	62	385	0	900	0	986	144	944	cytokine-citokine
72	CCL15:CCL23	CCL15	CCL23	C-C motif chemokine 15	C-C motif chemokine 23	C-C motif chemokine 15; Chemotactic factor that attracts T-cells and monocytes, but not neutrophils, eosinophils, or B-cells. Acts mainly via CC chemokine receptor CCR1. Also binds to CCR3. CCL15(22-92), CCL15(25-92) and CCL15(29-92) are more potent chemoattractants than the small-inducible cytokine A15; Belongs to the intercrine beta (chemokine CC) family	C-C motif chemokine ligand 23	9606.ENSP00000484078	9606.ENSP00000481357	-0.242649	2.22045e-16	.	.	.	.	.	.	.	.	.	.	.	.	.	.	cytokine-citokine
73	CXCL1:CXCL3	CXCL1	CXCL3	Growth-regulated alpha protein	C-X-C motif chemokine 3	Growth-regulated alpha protein; Has chemotactic activity for neutrophils. May play a role in inflammation and exerts its effects on endothelial cells in an autocrine fashion. In vitro, the processed forms GRO- alpha(4-73), GRO-alpha(5-73) and GRO-alpha(6-73) show a 30-fold higher chemotactic activity; Chemokine ligands	C-X-C motif chemokine 3; Ligand for CXCR2 (By similarity). Has chemotactic activity for neutrophils. May play a role in inflammation and exert its effects on endothelial cells in an autocrine fashion. In vitro, the processed form GRO-gamma(5-73) shows a fivefold higher chemotactic activity for neutrophilic granulocytes; Chemokine ligands	9606.ENSP00000379110	9606.ENSP00000296026	0.346785	2.22045e-16	0	0	0	0	979	674	0	0	0	800	0	805	0	933	cytokine-citokine
74	EREG:TIMP3	EREG	TIMP3	Proepiregulin	Metalloproteinase inhibitor 3	Proepiregulin; Ligand of the EGF receptor/EGFR and ERBB4. Stimulates EGFR and ERBB4 tyrosine phosphorylation. Contributes to inflammation, wound healing, tissue repair, and oocyte maturation by regulating angiogenesis and vascular remodeling and by stimulating cell proliferation	Metalloproteinase inhibitor 3; Complexes with metalloproteinases (such as collagenases) and irreversibly inactivates them by binding to their catalytic zinc cofactor. May form part of a tissue-specific acute response to remodeling stimuli. Known to act on MMP-1, MMP-2, MMP-3, MMP-7, MMP-9, MMP-13, MMP-14 and MMP-15	9606.ENSP00000244869	9606.ENSP00000266085	-0.072444	2.22045e-16	0	0	0	0	0	0	62	0	0	0	0	213	83	263	.
75	ANXA4:CA13	ANXA4	CA13	Annexin A4	Carbonic anhydrase 13	Annexin A4; Calcium/phospholipid-binding protein which promotes membrane fusion and is involved in exocytosis; Annexins	Carbonic anhydrase 13; Reversible hydration of carbon dioxide; Carbonic anhydrases	9606.ENSP00000377833	9606.ENSP00000318912	0.149043	2.22045e-16	.	.	.	.	.	.	.	.	.	.	.	.	.	.	.
76	SCG3:SEZ6L	SCG3	SEZ6L	Secretogranin-3	Seizure 6-like protein	Member of the granin protein family that regulates the biogenesis of secretory granules . Acts as a sorting receptor for intragranular proteins including chromogranin A/CHGA (By similarity). May also play a role in angiogenesis. Promotes endothelial proliferation, migration and tube formation through MEK/ERK signaling pathway	Seizure 6-like protein; May contribute to specialized endoplasmic reticulum functions in neurons; Sushi domain containing	9606.ENSP00000220478	9606.ENSP00000248933	0.0626595	4.44089e-16	0	0	0	0	0	319	80	0	0	0	0	0	0	346	.
77	EBAG9:FKBP5	EBAG9	FKBP5	Receptor-binding cancer antigen expressed on SiSo cells	Peptidyl-prolyl cis-trans isomerase FKBP5	Receptor-binding cancer antigen expressed on SiSo cells; May participate in suppression of cell proliferation and induces apoptotic cell death through activation of interleukin-1- beta converting enzyme (ICE)-like proteases	Peptidyl-prolyl cis-trans isomerase FKBP5; Immunophilin protein with PPIase and co-chaperone activities. Component of unligated steroid receptors heterocomplexes through interaction with heat-shock protein 90 (HSP90). Plays a role in the intracellular trafficking of heterooligomeric forms of steroid hormone receptors maintaining the complex into the cytoplasm when unliganded; FKBP prolyl isomeras…	9606.ENSP00000337675	9606.ENSP00000444810	0.0487337	2.21228e-10	.	.	.	.	.	.	.	.	.	.	.	.	.	.	.
78	CA13:TIA1	CA13	TIA1	Carbonic anhydrase 13	Nucleolysin TIA-1 isoform p40	Carbonic anhydrase 13; Reversible hydration of carbon dioxide; Carbonic anhydrases	Nucleolysin TIA-1 isoform p40; Involved in alternative pre-RNA splicing and regulation of mRNA translation by binding to AU-rich elements (AREs) located in mRNA 3' untranslated regions (3' UTRs). Possesses nucleolytic activity against cytotoxic lymphocyte target cells. May be involved in apoptosis	9606.ENSP00000318912	9606.ENSP00000401371	0.0890845	2.22045e-16	0	0	0	0	0	0	0	0	171	0	0	0	0	171	.
79	GRAP2:MAP4K5	GRAP2	MAP4K5	GRB2-related adapter protein 2	Mitogen-activated protein kinase kinase kinase kinase 5	GRB2-related adapter protein 2; Interacts with SLP-76 to regulate NF-AT activation. Binds to tyrosine-phosphorylated shc; SH2 domain containing	Mitogen-activated protein kinase kinase kinase kinase 5; May play a role in the response to environmental stress. Appears to act upstream of the JUN N-terminal pathway; Mitogen-activated protein kinase kinase kinase kinases	9606.ENSP00000339186	9606.ENSP00000013125	0.046872	1.04001e-09	0	0	0	0	0	0	61	0	294	0	0	0	107	356	.
80	PPP1R9B:TDRKH	PPP1R9B	TDRKH	Neurabin-2	Tudor and KH domain-containing protein	Neurabin-2; Seems to act as a scaffold protein in multiple signaling pathways. Modulates excitatory synaptic transmission and dendritic spine morphology. Binds to actin filaments (F-actin) and shows cross-linking activity. Binds along the sides of the F-actin. May play an important role in linking the actin cytoskeleton to the plasma membrane at the synaptic junction. Believed to target protein p…	Tudor and KH domain-containing protein; Participates in the primary piRNA biogenesis pathway and is required during spermatogenesis to repress transposable elements and prevent their mobilization, which is essential for the germline integrity. The piRNA metabolic process mediates the repression of transposable elements during meiosis by forming complexes composed of piRNAs and Piwi proteins and g…	9606.ENSP00000478767	9606.ENSP00000357812	0.0658594	2.22045e-16	.	.	.	.	.	.	.	.	.	.	.	.	.	.	.
81	HSPB1:PLIN3	HSPB1	PLIN3	Heat shock protein beta-1	Perilipin-3	Heat shock protein beta-1; Small heat shock protein which functions as a molecular chaperone probably maintaining denatured proteins in a folding- competent state. Plays a role in stress resistance and actin organization. Through its molecular chaperone activity may regulate numerous biological processes including the phosphorylation and the axonal transport of neurofilament proteins	Perilipin-3; Required for the transport of mannose 6-phosphate receptors (MPR) from endosomes to the trans-Golgi network; Perilipins	9606.ENSP00000248553	9606.ENSP00000221957	-0.0431878	1.87709e-08	.	.	.	.	.	.	.	.	.	.	.	.	.	.	.
82	HBQ1:HMBS	HBQ1	HMBS	Hemoglobin subunit theta-1	Porphobilinogen deaminase	Hemoglobin subunit theta 1	Porphobilinogen deaminase; Tetrapolymerization of the monopyrrole PBG into the hydroxymethylbilane pre-uroporphyrinogen in several discrete steps; Belongs to the HMBS family	9606.ENSP00000199708	9606.ENSP00000278715	0.136802	2.22045e-16	.	.	.	.	.	.	.	.	.	.	.	.	.	.	.
83	NUB1:SAMD9L	NUB1	SAMD9L	NEDD8 ultimate buster 1	Sterile alpha motif domain-containing protein 9-like	NEDD8 ultimate buster 1; Specific down-regulator of the NEDD8 conjugation system. Recruits NEDD8, UBD, and their conjugates to the proteasome for degradation. Isoform 1 promotes the degradation of NEDD8 more efficiently than isoform 2	Sterile alpha motif domain-containing protein 9-like; May be involved in endosome fusion. Mediates down- regulation of growth factor signaling via internalization of growth factor receptors; Sterile alpha motif domain containing	9606.ENSP00000454264	9606.ENSP00000326247	0.0590206	1.5099e-14	.	.	.	.	.	.	.	.	.	.	.	.	.	.	.
84	CPXM1:VEGFC	CPXM1	VEGFC	Probable carboxypeptidase X1	Vascular endothelial growth factor C	Probable carboxypeptidase X1; May be involved in cell-cell interactions. No carboxypeptidase activity was found yet (By similarity); M14 carboxypeptidases	Vascular endothelial growth factor C; Growth factor active in angiogenesis, and endothelial cell growth, stimulating their proliferation and migration and also has effects on the permeability of blood vessels. May function in angiogenesis of the venous and lymphatic vascular systems during embryogenesis, and also in the maintenance of differentiated lymphatic endothelium in adults. Binds and acti…	9606.ENSP00000369979	9606.ENSP00000480043	0.116855	2.22045e-16	.	.	.	.	.	.	.	.	.	.	.	.	.	.	.
85	ADH4:GSTA1	ADH4	GSTA1	All-trans-retinol dehydrogenase [NAD(+)] ADH4	Glutathione S-transferase A1	Alcohol dehydrogenase 4, pi polypeptide	Glutathione S-transferase A1; Conjugation of reduced glutathione to a wide number of exogenous and endogenous hydrophobic electrophiles; Belongs to the GST superfamily. Alpha family	9606.ENSP00000265512	9606.ENSP00000335620	0.176904	2.22045e-16	0	0	0	0	0	0	62	0	166	650	0	208	76	763	.
86	CA13:LACTB2	CA13	LACTB2	Carbonic anhydrase 13	Endoribonuclease LACTB2	Carbonic anhydrase 13; Reversible hydration of carbon dioxide; Carbonic anhydrases	Endoribonuclease LACTB2; Endoribonuclease; cleaves preferentially 3' to purine- pyrimidine dinucleotide motifs in single-stranded RNA. The cleavage product contains a free 3' -OH group. Has no activity with double-stranded RNA or DNA. Required for normal mitochondrial function and cell viability; Belongs to the metallo-beta-lactamase superfamily. Glyoxalase II family	9606.ENSP00000318912	9606.ENSP00000276590	0.0428225	2.47033e-08	.	.	.	.	.	.	.	.	.	.	.	.	.	.	.
87	ICA1:IRAK1	ICA1	IRAK1	Islet cell autoantigen 1	Interleukin-1 receptor-associated kinase 1	Islet cell autoantigen 1; May play a role in neurotransmitter secretion; Classical BAR domain containing	Interleukin-1 receptor-associated kinase 1; Serine/threonine-protein kinase that plays a critical role in initiating innate immune response against foreign pathogens. Involved in Toll-like receptor (TLR) and IL-1R signaling pathways. Is rapidly recruited by MYD88 to the receptor- signaling complex upon TLR activation. Association with MYD88 leads to IRAK1 phosphorylation by IRAK4 and subsequent a…	9606.ENSP00000385570	9606.ENSP00000358997	0.1986	2.22045e-16	.	.	.	.	.	.	.	.	.	.	.	.	.	.	.
88	NPDC1:PILRB	NPDC1	PILRB	Neural proliferation differentiation and control protein 1	Paired immunoglobulin-like type 2 receptor beta	Neural proliferation differentiation and control protein 1; Suppresses oncogenic transformation in neural and non- neural cells and down-regulates neural cell proliferation. Might be involved in transcriptional regulation (By similarity); Belongs to the NPDC1/cab-1 family	Paired immunoglobin-like type 2 receptor beta; Paired receptors consist of highly related activating and inhibitory receptors and are widely involved in the regulation of the immune system. PILRB is thought to act as a cellular signaling activating receptor that associates with ITAM-bearing adapter molecules on the cell surface; V-set domain containing	9606.ENSP00000360660	9606.ENSP00000391748	0.044673	6.00855e-09	0	0	0	0	0	0	0	0	0	0	0	193	0	193	.
89	HSPB1:QDPR	HSPB1	QDPR	Heat shock protein beta-1	Dihydropteridine reductase	Heat shock protein beta-1; Small heat shock protein which functions as a molecular chaperone probably maintaining denatured proteins in a folding- competent state. Plays a role in stress resistance and actin organization. Through its molecular chaperone activity may regulate numerous biological processes including the phosphorylation and the axonal transport of neurofilament proteins	Dihydropteridine reductase; The product of this enzyme, tetrahydrobiopterin (BH-4), is an essential cofactor for phenylalanine, tyrosine, and tryptophan hydroxylases; Short chain dehydrogenase/reductase superfamily	9606.ENSP00000248553	9606.ENSP00000281243	0.151271	2.22045e-16	.	.	.	.	.	.	.	.	.	.	.	.	.	.	.
90	APP:PDGFB	APP	PDGFB	Amyloid-beta precursor protein	Platelet-derived growth factor subunit B	Amyloid-beta A4 protein; N-APP binds TNFRSF21 triggering caspase activation and degeneration of both neuronal cell bodies (via caspase-3) and axons (via caspase-6); Endogenous ligands	Platelet-derived growth factor subunit B; Growth factor that plays an essential role in the regulation of embryonic development, cell proliferation, cell migration, survival and chemotaxis. Potent mitogen for cells of mesenchymal origin. Required for normal proliferation and recruitment of pericytes and vascular smooth muscle cells in the central nervous system, skin, lung, heart and placenta. Re…	9606.ENSP00000284981	9606.ENSP00000330382	0.0651175	2.22045e-16	0	0	0	0	0	76	0	0	0	0	0	261	0	287	.
91	CPXM1:DKK1	CPXM1	DKK1	Probable carboxypeptidase X1	Dickkopf-related protein 1	Probable carboxypeptidase X1; May be involved in cell-cell interactions. No carboxypeptidase activity was found yet (By similarity); M14 carboxypeptidases	Dickkopf-related protein 1; Antagonizes canonical Wnt signaling by inhibiting LRP5/6 interaction with Wnt and by forming a ternary complex with the transmembrane protein KREMEN that promotes internalization of LRP5/6. DKKs play an important role in vertebrate development, where they locally inhibit Wnt regulated processes such as antero-posterior axial patterning, limb development, somitogenesis …	9606.ENSP00000369979	9606.ENSP00000363081	0.0651195	2.22045e-16	.	.	.	.	.	.	.	.	.	.	.	.	.	.	.
92	KYAT1:QDPR	KYAT1	QDPR	Kynurenine--oxoglutarate transaminase 1	Dihydropteridine reductase	Kynurenine--oxoglutarate transaminase 1; Catalyzes the irreversible transamination of the L- tryptophan metabolite L-kynurenine to form kynurenic acid (KA). Metabolizes the cysteine conjugates of certain halogenated alkenes and alkanes to form reactive metabolites. Catalyzes the beta- elimination of S-conjugates and Se-conjugates of L- (seleno)cysteine, resulting in the cleavage of the C-S or C-S…	Dihydropteridine reductase; The product of this enzyme, tetrahydrobiopterin (BH-4), is an essential cofactor for phenylalanine, tyrosine, and tryptophan hydroxylases; Short chain dehydrogenase/reductase superfamily	9606.ENSP00000399415	9606.ENSP00000281243	-0.0443805	7.54158e-09	.	.	.	.	.	.	.	.	.	.	.	.	.	.	.
93	FABP4:SNCG	FABP4	SNCG	Fatty acid-binding protein, adipocyte	Gamma-synuclein	Fatty acid-binding protein, adipocyte; Lipid transport protein in adipocytes. Binds both long chain fatty acids and retinoic acid. Delivers long-chain fatty acids and retinoic acid to their cognate receptors in the nucleus (By similarity); Belongs to the calycin superfamily. Fatty-acid binding protein (FABP) family	Gamma-synuclein; Plays a role in neurofilament network integrity. May be involved in modulating axonal architecture during development and in the adult. In vitro, increases the susceptibility of neurofilament-H to calcium-dependent proteases (By similarity). May also function in modulating the keratin network in skin. Activates the MAPK and Elk-1 signal transduction pathway (By similarity); Belon…	9606.ENSP00000256104	9606.ENSP00000361087	0.145664	2.22045e-16	0	0	0	0	0	0	0	129	0	0	0	450	0	500	.
94	GP6:MPIG6B	GP6	MPIG6B	Platelet glycoprotein VI	Megakaryocyte and platelet inhibitory receptor G6b	Platelet glycoprotein VI; Collagen receptor involved in collagen-induced platelet adhesion and activation. Plays a key role in platelet procoagulant activity and subsequent thrombin and fibrin formation. This procoagulant function may contribute to arterial and venous thrombus formation. The signaling pathway involves the FcR gamma- chain, the Src kinases (likely FYN or LYN) and SYK, the adapter …	Inhibitory receptor that acts as a critical regulator of hematopoietic lineage differentiation, megakaryocyte function and platelet production (PubMed:12665801, PubMed:17311996, PubMed:27743390). Inhibits platelet aggregation and activation by agonists such as ADP and collagen-related peptide . This regulation of megakaryocate function as well as platelet production ann activation is done through…	9606.ENSP00000308782	9606.ENSP00000364964	0.064451	2.22045e-16	0	0	0	0	0	0	0	0	0	900	0	603	0	958	.
95	DBI:NUDT5	DBI	NUDT5	Acyl-CoA-binding protein	ADP-sugar pyrophosphatase	Acyl-CoA-binding protein; Binds medium- and long-chain acyl-CoA esters with very high affinity and may function as an intracellular carrier of acyl-CoA esters. It is also able to displace diazepam from the benzodiazepine (BZD) recognition site located on the GABA type A receptor. It is therefore possible that this protein also acts as a neuropeptide to modulate the action of the GABA receptor	ADP-sugar pyrophosphatase; Enzyme that can either act as an ADP-sugar pyrophosphatase in absence of diphosphate or catalyze the synthesis of ATP in presence of diphosphate. In absence of diphosphate, hydrolyzes with similar activities various modified nucleoside diphosphates such as ADP-ribose, ADP-mannose, ADP-glucose, 8-oxo-GDP and 8-oxo-dGDP. Can also hydrolyze other nucleotide sugars with low…	9606.ENSP00000439012	9606.ENSP00000419628	0.0541515	1.75993e-12	.	.	.	.	.	.	.	.	.	.	.	.	.	.	.
96	ADAM22:EPHB6	ADAM22	EPHB6	Disintegrin and metalloproteinase domain-containing protein 22	Ephrin type-B receptor 6	Disintegrin and metalloproteinase domain-containing protein 22; Probable ligand for integrin in the brain. This is a non catalytic metalloprotease-like protein. Involved in regulation of cell adhesion and spreading and in inhibition of cell proliferation. Neuronal receptor for LGI1; ADAM metallopeptidase domain containing	Ephrin type-B receptor 6; Kinase-defective receptor for members of the ephrin-B family. Binds to ephrin-B1 and ephrin-B2. Modulates cell adhesion and migration by exerting both positive and negative effects upon stimulation with ephrin-B2. Inhibits JNK activation, T-cell receptor-induced IL-2 secretion and CD25 expression upon stimulation with ephrin-B2	9606.ENSP00000265727	9606.ENSP00000481994	0.061392	1.33227e-15	0	0	0	0	0	65	62	0	0	0	0	76	101	173	.
97	EIF4EBP1:GLRX	EIF4EBP1	GLRX	Eukaryotic translation initiation factor 4E-binding protein 1	Glutaredoxin-1	Eukaryotic translation initiation factor 4E-binding protein 1; Repressor of translation initiation that regulates EIF4E activity by preventing its assembly into the eIF4F complex: hypophosphorylated form competes with EIF4G1/EIF4G3 and strongly binds to EIF4E, leading to repress translation. In contrast, hyperphosphorylated form dissociates from EIF4E, allowing interaction between EIF4G1/EIF4G3 a…	Glutaredoxin-1; Has a glutathione-disulfide oxidoreductase activity in the presence of NADPH and glutathione reductase. Reduces low molecular weight disulfides and proteins; Glutaredoxin domain containing	9606.ENSP00000340691	9606.ENSP00000369314	0.0793237	2.22045e-16	.	.	.	.	.	.	.	.	.	.	.	.	.	.	.
98	CLEC4D:LCN2	CLEC4D	LCN2	C-type lectin domain family 4 member D	Neutrophil gelatinase-associated lipocalin	C-type lectin domain family 4 member D; Functions as an endocytic receptor. May be involved in antigen uptake at the site of infection, either for clearance of the antigen, or for processing and further presentation to T cells; C-type lectin domain containing	Neutrophil gelatinase-associated lipocalin; Iron-trafficking protein involved in multiple processes such as apoptosis, innate immunity and renal development. Binds iron through association with 2,5-dihydroxybenzoic acid (2,5- DHBA), a siderophore that shares structural similarities with bacterial enterobactin, and delivers or removes iron from the cell, depending on the context. Iron-bound form (…	9606.ENSP00000299665	9606.ENSP00000362108	0.0493267	1.3349e-10	0	0	0	0	0	59	0	0	0	0	0	142	0	158	.
99	STK24:TDRKH	STK24	TDRKH	Serine/threonine-protein kinase 24	Tudor and KH domain-containing protein	Serine/threonine-protein kinase 24; Serine/threonine-protein kinase that acts on both serine and threonine residues and promotes apoptosis in response to stress stimuli and caspase activation. Mediates oxidative-stress- induced cell death by modulating phosphorylation of JNK1-JNK2 (MAPK8 and MAPK9), p38 (MAPK11, MAPK12, MAPK13 and MAPK14) during oxidative stress. Plays a role in a staurosporine-i…	Tudor and KH domain-containing protein; Participates in the primary piRNA biogenesis pathway and is required during spermatogenesis to repress transposable elements and prevent their mobilization, which is essential for the germline integrity. The piRNA metabolic process mediates the repression of transposable elements during meiosis by forming complexes composed of piRNAs and Piwi proteins and g…	9606.ENSP00000365730	9606.ENSP00000357812	0.0495329	1.1183e-10	.	.	.	.	.	.	.	.	.	.	.	.	.	.	.
100	F2R:GP6	F2R	GP6	Proteinase-activated receptor 1	Platelet glycoprotein VI	Proteinase-activated receptor 1; High affinity receptor for activated thrombin coupled to G proteins that stimulate phosphoinositide hydrolysis. May play a role in platelets activation and in vascular development; F2R receptors	Platelet glycoprotein VI; Collagen receptor involved in collagen-induced platelet adhesion and activation. Plays a key role in platelet procoagulant activity and subsequent thrombin and fibrin formation. This procoagulant function may contribute to arterial and venous thrombus formation. The signaling pathway involves the FcR gamma- chain, the Src kinases (likely FYN or LYN) and SYK, the adapter …	9606.ENSP00000321326	9606.ENSP00000308782	0.0485319	2.6236e-10	0	0	0	0	0	0	0	0	0	0	0	652	0	652	.
101	COMT:RHOC	COMT	RHOC	Catechol O-methyltransferase	Rho-related GTP-binding protein RhoC	Catechol O-methyltransferase; Catalyzes the O-methylation, and thereby the inactivation, of catecholamine neurotransmitters and catechol hormones. Also shortens the biological half-lives of certain neuroactive drugs, like L-DOPA, alpha-methyl DOPA and isoproterenol; Seven-beta-strand methyltransferase motif containing	Rho-related GTP-binding protein RhoC; Regulates a signal transduction pathway linking plasma membrane receptors to the assembly of focal adhesions and actin stress fibers. Serves as a microtubule-dependent signal that is required for the myosin contractile ring formation during cell cycle cytokinesis. Regulates apical junction formation in bronchial epithelial cells; Rho family GTPases	9606.ENSP00000354511	9606.ENSP00000285735	0.0518869	1.4091e-11	.	.	.	.	.	.	.	.	.	.	.	.	.	.	.
102	LSP1:PXN	LSP1	PXN	Lymphocyte-specific protein 1	Paxillin	Lymphocyte-specific protein 1; May play a role in mediating neutrophil activation and chemotaxis	Paxillin; Cytoskeletal protein involved in actin-membrane attachment at sites of cell adhesion to the extracellular matrix (focal adhesion); Belongs to the paxillin family	9606.ENSP00000371194	9606.ENSP00000267257	0.0920101	2.22045e-16	.	.	.	.	.	.	.	.	.	.	.	.	.	.	.
103	TNFRSF11A:TNFRSF1A	TNFRSF11A	TNFRSF1A	Tumor necrosis factor receptor superfamily member 11A	Tumor necrosis factor receptor superfamily member 1A	Tumor necrosis factor receptor superfamily member 11A; Receptor for TNFSF11/RANKL/TRANCE/OPGL; essential for RANKL-mediated osteoclastogenesis. Involved in the regulation of interactions between T-cells and dendritic cells; CD molecules	Tumor necrosis factor receptor superfamily member 1A; Receptor for TNFSF2/TNF-alpha and homotrimeric TNFSF1/lymphotoxin-alpha. The adapter molecule FADD recruits caspase-8 to the activated receptor. The resulting death-inducing signaling complex (DISC) performs caspase-8 proteolytic activation which initiates the subsequent cascade of caspases (aspartate- specific cysteine proteases) mediating ap…	9606.ENSP00000465500	9606.ENSP00000162749	0.0946085	2.22045e-16	0	0	0	0	0	0	0	0	0	0	0	393	101	430	receptor-receptor
104	IL6ST:TYRO3	IL6ST	TYRO3	Interleukin-6 receptor subunit beta	Tyrosine-protein kinase receptor TYRO3	Interleukin-6 receptor subunit beta; Signal-transducing molecule. The receptor systems for IL6, LIF, OSM, CNTF, IL11, CTF1 and BSF3 can utilize IL6ST for initiating signal transmission. Binding of IL6 to IL6R induces IL6ST homodimerization and formation of a high-affinity receptor complex, which activates Janus kinases. That causes phosphorylation of IL6ST tyrosine residues which in turn activate…	Tyrosine-protein kinase receptor TYRO3; Receptor tyrosine kinase that transduces signals from the extracellular matrix into the cytoplasm by binding to several ligands including TULP1 or GAS6. Regulates many physiological processes including cell survival, migration and differentiation. Ligand binding at the cell surface induces dimerization and autophosphorylation of TYRO3 on its intracellular d…	9606.ENSP00000370698	9606.ENSP00000263798	0.0656175	2.22045e-16	.	.	.	.	.	.	.	.	.	.	.	.	.	.	.
105	GP6:MIF	GP6	MIF	Platelet glycoprotein VI	Macrophage migration inhibitory factor	Platelet glycoprotein VI; Collagen receptor involved in collagen-induced platelet adhesion and activation. Plays a key role in platelet procoagulant activity and subsequent thrombin and fibrin formation. This procoagulant function may contribute to arterial and venous thrombus formation. The signaling pathway involves the FcR gamma- chain, the Src kinases (likely FYN or LYN) and SYK, the adapter …	Macrophage migration inhibitory factor; Pro-inflammatory cytokine. Involved in the innate immune response to bacterial pathogens. The expression of MIF at sites of inflammation suggests a role as mediator in regulating the function of macrophages in host defense. Counteracts the anti- inflammatory activity of glucocorticoids. Has phenylpyruvate tautomerase and dopachrome tautomerase activity (in …	9606.ENSP00000308782	9606.ENSP00000215754	0.0524543	8.43548e-12	.	.	.	.	.	.	.	.	.	.	.	.	.	.	.
106	CXCL1:CXCL5	CXCL1	CXCL5	Growth-regulated alpha protein	C-X-C motif chemokine 5	Growth-regulated alpha protein; Has chemotactic activity for neutrophils. May play a role in inflammation and exerts its effects on endothelial cells in an autocrine fashion. In vitro, the processed forms GRO- alpha(4-73), GRO-alpha(5-73) and GRO-alpha(6-73) show a 30-fold higher chemotactic activity; Chemokine ligands	C-X-C motif chemokine 5; Involved in neutrophil activation. In vitro, ENA-78(8- 78) and ENA-78(9-78) show a threefold higher chemotactic activity for neutrophil granulocytes; Chemokine ligands	9606.ENSP00000379110	9606.ENSP00000296027	-0.0598836	6.21725e-15	0	0	0	0	907	239	241	280	0	300	0	859	239	697	cytokine-citokine
107	CD40:VSIR	CD40	VSIR	Tumor necrosis factor receptor superfamily member 5	V-type immunoglobulin domain-containing suppressor of T-cell activation	Tumor necrosis factor receptor superfamily member 5; Receptor for TNFSF5/CD40LG. Transduces TRAF6- and MAP3K8-mediated signals that activate ERK in macrophages and B cells, leading to induction of immunoglobulin secretion	V-type immunoglobulin domain-containing suppressor of T-cell activation; Immunoregulatory receptor which inhibits the T-cell response. May promote differentiation of embryonic stem cells, by inhibiting BMP4 signaling (By similarity). May stimulate MMP14-mediated MMP2 activation	9606.ENSP00000361359	9606.ENSP00000378409	0.0621539	4.44089e-16	0	0	0	0	0	0	0	0	0	0	0	270	0	270	.
108	HSPB1:KYAT1	HSPB1	KYAT1	Heat shock protein beta-1	Kynurenine--oxoglutarate transaminase 1	Heat shock protein beta-1; Small heat shock protein which functions as a molecular chaperone probably maintaining denatured proteins in a folding- competent state. Plays a role in stress resistance and actin organization. Through its molecular chaperone activity may regulate numerous biological processes including the phosphorylation and the axonal transport of neurofilament proteins	Kynurenine--oxoglutarate transaminase 1; Catalyzes the irreversible transamination of the L- tryptophan metabolite L-kynurenine to form kynurenic acid (KA). Metabolizes the cysteine conjugates of certain halogenated alkenes and alkanes to form reactive metabolites. Catalyzes the beta- elimination of S-conjugates and Se-conjugates of L- (seleno)cysteine, resulting in the cleavage of the C-S or C-S…	9606.ENSP00000248553	9606.ENSP00000399415	0.0466141	1.2829e-09	.	.	.	.	.	.	.	.	.	.	.	.	.	.	.
109	LRP11:ROR1	LRP11	ROR1	Low-density lipoprotein receptor-related protein 11	Inactive tyrosine-protein kinase transmembrane receptor ROR1	Low-density lipoprotein receptor-related protein 11; Low density lipoprotein receptors; Belongs to the LDLR family	Inactive tyrosine-protein kinase transmembrane receptor ROR1; Has very low kinase activity in vitro and is unlikely to function as a tyrosine kinase in vivo. Receptor for ligand WNT5A which activate downstream NFkB signaling pathway and may result in the inhibition of WNT3A-mediated signaling. In inner ear, crucial for spiral ganglion neurons to innervate auditory hair cells; I-set domain contain…	9606.ENSP00000239367	9606.ENSP00000360120	0.0618672	8.88178e-16	.	.	.	.	.	.	.	.	.	.	.	.	.	.	.
110	CEP43:WASF1	CEP43	WASF1	Centrosomal protein 43	Wiskott-Aldrich syndrome protein family member 1	FGFR1 oncogene partner; Required for anchoring microtubules to the centrosomes. Required for ciliation	Wiskott-Aldrich syndrome protein family member 1; Downstream effector molecule involved in the transmission of signals from tyrosine kinase receptors and small GTPases to the actin cytoskeleton. Promotes formation of actin filaments. Part of the WAVE complex that regulates lamellipodia formation. The WAVE complex regulates actin filament reorganization via its interaction with the Arp2/3 complex …	9606.ENSP00000355812	9606.ENSP00000376368	0.0462703	1.69412e-09	.	.	.	.	.	.	.	.	.	.	.	.	.	.	.
111	HSPB6:SNCG	HSPB6	SNCG	Heat shock protein beta-6	Gamma-synuclein	Heat shock protein beta-6; Small heat shock protein which functions as a molecular chaperone probably maintaining denatured proteins in a folding- competent state. Seems to have versatile functions in various biological processes. Plays a role in regulating muscle function such as smooth muscle vasorelaxation and cardiac myocyte contractility. May regulate myocardial angiogenesis implicating KDR.…	Gamma-synuclein; Plays a role in neurofilament network integrity. May be involved in modulating axonal architecture during development and in the adult. In vitro, increases the susceptibility of neurofilament-H to calcium-dependent proteases (By similarity). May also function in modulating the keratin network in skin. Activates the MAPK and Elk-1 signal transduction pathway (By similarity); Belon…	9606.ENSP00000468057	9606.ENSP00000361087	0.0595388	8.88178e-15	.	.	.	.	.	.	.	.	.	.	.	.	.	.	.
112	MCFD2:VSIR	MCFD2	VSIR	Multiple coagulation factor deficiency protein 2	V-type immunoglobulin domain-containing suppressor of T-cell activation	Multiple coagulation factor deficiency protein 2; The MCFD2-LMAN1 complex forms a specific cargo receptor for the ER-to-Golgi transport of selected proteins. Plays a role in the secretion of coagulation factors; EF-hand domain containing	V-type immunoglobulin domain-containing suppressor of T-cell activation; Immunoregulatory receptor which inhibits the T-cell response. May promote differentiation of embryonic stem cells, by inhibiting BMP4 signaling (By similarity). May stimulate MMP14-mediated MMP2 activation	9606.ENSP00000386651	9606.ENSP00000378409	0.0762539	2.22045e-16	.	.	.	.	.	.	.	.	.	.	.	.	.	.	.
113	CA5A:SULT2A1	CA5A	SULT2A1	Carbonic anhydrase 5A, mitochondrial	Bile salt sulfotransferase	Carbonic anhydrase 5A, mitochondrial; Reversible hydration of carbon dioxide. Low activity; Carbonic anhydrases	Bile salt sulfotransferase; Sulfotransferase that utilizes 3'-phospho-5'-adenylyl sulfate (PAPS) as sulfonate donor to catalyze the sulfonation of steroids and bile acids in the liver and adrenal glands; Sulfotransferases, cytosolic	9606.ENSP00000309649	9606.ENSP00000222002	0.0482725	3.26369e-10	.	.	.	.	.	.	.	.	.	.	.	.	.	.	.
114	CELA3A:CTRC	CELA3A	CTRC	Chymotrypsin-like elastase family member 3A	Chymotrypsin-C	Chymotrypsin-like elastase family member 3A; Efficient protease with alanine specificity but only little elastolytic activity	Chymotrypsin-C; Regulates activation and degradation of trypsinogens and procarboxypeptidases by targeting specific cleavage sites within their zymogen precursors. Has chymotrypsin-type protease activity and hypocalcemic activity	9606.ENSP00000290122	9606.ENSP00000365116	0.316172	2.22045e-16	0	0	0	446	943	0	294	0	569	0	0	681	616	705	.
115	APEX1:PSIP1	APEX1	PSIP1	DNA-(apurinic or apyrimidinic site) endonuclease	PC4 and SFRS1-interacting protein	DNA-(apurinic or apyrimidinic site) lyase; Multifunctional protein that plays a central role in the cellular response to oxidative stress. The two major activities of APEX1 in DNA repair and redox regulation of transcriptional factors. Functions as a apurinic/apyrimidinic (AP) endodeoxyribonuclease in the DNA base excision repair (BER) pathway of DNA lesions induced by oxidative and alkylating ag…	PC4 and SFRS1-interacting protein; Transcriptional coactivator involved in neuroepithelial stem cell differentiation and neurogenesis. Involved in particular in lens epithelial cell gene regulation and stress responses. May play an important role in lens epithelial to fiber cell terminal differentiation. May play a protective role during stress-induced apoptosis. Isoform 2 is a more general and s…	9606.ENSP00000216714	9606.ENSP00000370109	0.0661213	2.22045e-16	.	.	.	.	.	.	.	.	.	.	.	.	.	.	.
116	CHGB:PTPRN2	CHGB	PTPRN2	Secretogranin-1	Receptor-type tyrosine-protein phosphatase N2	Secretogranin-1; Secretogranin-1 is a neuroendocrine secretory granule protein, which may be the precursor for other biologically active peptides	Receptor-type tyrosine-protein phosphatase N2; Plays a role in vesicle-mediated secretory processes. Required for normal accumulation of secretory vesicles in hippocampus, pituitary and pancreatic islets. Required for the accumulation of normal levels of insulin-containing vesicles and preventing their degradation. Plays a role in insulin secretion in response to glucose stimuli. Required for nor…	9606.ENSP00000368244	9606.ENSP00000374069	0.0962056	2.22045e-16	0	0	0	0	0	140	65	0	0	0	0	325	356	603	.
117	MME:NT5E	MME	NT5E	Neprilysin	5'-nucleotidase	Neprilysin; Thermolysin-like specificity, but is almost confined on acting on polypeptides of up to 30 amino acids. Biologically important in the destruction of opioid peptides such as Met- and Leu-enkephalins by cleavage of a Gly-Phe bond. Able to cleave angiotensin-1, angiotensin-2 and angiotensin 1-9. Involved in the degradation of atrial natriuretic factor (ANF). Displays UV-inducible elastas…	5'-nucleotidase; Hydrolyzes extracellular nucleotides into membrane permeable nucleosides. Exhibits AMP-, NAD-, and NMN-nucleosidase activities; Belongs to the 5'-nucleotidase family	9606.ENSP00000418525	9606.ENSP00000257770	0.145792	2.22045e-16	0	0	0	0	0	0	0	0	0	0	0	519	189	593	.
118	CETN2:TDRKH	CETN2	TDRKH	Centrin-2	Tudor and KH domain-containing protein	Centrin-2; Plays a fundamental role in microtubule organizing center structure and function. Required for centriole duplication and correct spindle formation. Has a role in regulating cytokinesis and genome stability via cooperation with CALM1 and CCP110; Belongs to the centrin family	Tudor and KH domain-containing protein; Participates in the primary piRNA biogenesis pathway and is required during spermatogenesis to repress transposable elements and prevent their mobilization, which is essential for the germline integrity. The piRNA metabolic process mediates the repression of transposable elements during meiosis by forming complexes composed of piRNAs and Piwi proteins and g…	9606.ENSP00000359300	9606.ENSP00000357812	0.0434876	1.49592e-08	.	.	.	.	.	.	.	.	.	.	.	.	.	.	.
119	CD40:F11R	CD40	F11R	Tumor necrosis factor receptor superfamily member 5	Junctional adhesion molecule A	Tumor necrosis factor receptor superfamily member 5; Receptor for TNFSF5/CD40LG. Transduces TRAF6- and MAP3K8-mediated signals that activate ERK in macrophages and B cells, leading to induction of immunoglobulin secretion	Junctional adhesion molecule A; Seems to play a role in epithelial tight junction formation. Appears early in primordial forms of cell junctions and recruits PARD3. The association of the PARD6- PARD3 complex may prevent the interaction of PARD3 with JAM1, thereby preventing tight junction assembly (By similarity). Plays a role in regulating monocyte transmigration involved in integrity of epithe…	9606.ENSP00000361359	9606.ENSP00000357005	0.0854136	2.22045e-16	.	.	.	.	.	.	.	.	.	.	.	.	.	.	.
120	CNPY4:MPI	CNPY4	MPI	Protein canopy homolog 4	Mannose-6-phosphate isomerase	Protein canopy homolog 4; Plays a role in the regulation of the cell surface expression of TLR4	Mannose-6-phosphate isomerase; Involved in the synthesis of the GDP-mannose and dolichol-phosphate-mannose required for a number of critical mannosyl transfer reactions; Belongs to the mannose-6-phosphate isomerase type 1 family	9606.ENSP00000262932	9606.ENSP00000318318	0.0702087	2.22045e-16	.	.	.	.	.	.	.	.	.	.	.	.	.	.	.
121	CA13:USP8	CA13	USP8	Carbonic anhydrase 13	Ubiquitin carboxyl-terminal hydrolase 8	Carbonic anhydrase 13; Reversible hydration of carbon dioxide; Carbonic anhydrases	Ubiquitin carboxyl-terminal hydrolase 8; Hydrolase that can remove conjugated ubiquitin from proteins and therefore plays an important regulatory role at the level of protein turnover by preventing degradation. Converts both 'Lys-48' an 'Lys-63'-linked ubiquitin chains. Catalytic activity is enhanced in the M phase. Involved in cell proliferation. Required to enter into S phase in response to ser…	9606.ENSP00000318912	9606.ENSP00000379721	-0.0421645	4.02836e-08	.	.	.	.	.	.	.	.	.	.	.	.	.	.	.
122	GP2:LGALS4	GP2	LGALS4	Pancreatic secretory granule membrane major glycoprotein GP2	Galectin-4	Pancreatic secretory granule membrane major glycoprotein GP2; Glycoprotein 2	Galectin-4; Galectin that binds lactose and a related range of sugars. May be involved in the assembly of adherens junctions; Galectins	9606.ENSP00000370767	9606.ENSP00000302100	-0.0769862	2.22045e-16	.	.	.	.	.	.	.	.	.	.	.	.	.	.	.
123	GYS1:PPP1R2	GYS1	PPP1R2	Glycogen [starch] synthase, muscle	Protein phosphatase inhibitor 2	Glycogen [starch] synthase, muscle; Transfers the glycosyl residue from UDP-Glc to the non- reducing end of alpha-1,4-glucan; Glycosyl transferases group 1 domain containing	Protein phosphatase inhibitor 2; Inhibitor of protein-phosphatase 1	9606.ENSP00000317904	9606.ENSP00000484580	-0.111778	2.22045e-16	0	0	0	0	0	0	0	0	0	0	0	512	0	512	.
124	GP6:TMSB10	GP6	TMSB10	Platelet glycoprotein VI	Thymosin beta-10	Platelet glycoprotein VI; Collagen receptor involved in collagen-induced platelet adhesion and activation. Plays a key role in platelet procoagulant activity and subsequent thrombin and fibrin formation. This procoagulant function may contribute to arterial and venous thrombus formation. The signaling pathway involves the FcR gamma- chain, the Src kinases (likely FYN or LYN) and SYK, the adapter …	Thymosin beta-10; Plays an important role in the organization of the cytoskeleton. Binds to and sequesters actin monomers (G actin) and therefore inhibits actin polymerization (By similarity); Belongs to the thymosin beta family	9606.ENSP00000308782	9606.ENSP00000233143	0.0607832	2.44249e-15	.	.	.	.	.	.	.	.	.	.	.	.	.	.	.
125	DNPH1:PSMG3	DNPH1	PSMG3	2'-deoxynucleoside 5'-phosphate N-hydrolase 1	Proteasome assembly chaperone 3	2'-deoxynucleoside 5'-phosphate N-hydrolase 1; Catalyzes the cleavage of the N-glycosidic bond of deoxyribonucleoside 5'-monophosphates to yield deoxyribose 5- phosphate and a purine or pyrimidine base. Deoxyribonucleoside 5'- monophosphates containing purine bases are preferred to those containing pyrimidine bases	Proteasome assembly chaperone 3; Chaperone protein which promotes assembly of the 20S proteasome. May cooperate with PSMG1-PSMG2 heterodimers to orchestrate the correct assembly of proteasomes	9606.ENSP00000230431	9606.ENSP00000288607	0.0797876	2.22045e-16	.	.	.	.	.	.	.	.	.	.	.	.	.	.	.
126	EIF4G1:FKBP5	EIF4G1	FKBP5	Eukaryotic translation initiation factor 4 gamma 1	Peptidyl-prolyl cis-trans isomerase FKBP5	Eukaryotic translation initiation factor 4 gamma 1; Component of the protein complex eIF4F, which is involved in the recognition of the mRNA cap, ATP-dependent unwinding of 5'-terminal secondary structure and recruitment of mRNA to the ribosome; Parkinson disease associated genes	Peptidyl-prolyl cis-trans isomerase FKBP5; Immunophilin protein with PPIase and co-chaperone activities. Component of unligated steroid receptors heterocomplexes through interaction with heat-shock protein 90 (HSP90). Plays a role in the intracellular trafficking of heterooligomeric forms of steroid hormone receptors maintaining the complex into the cytoplasm when unliganded; FKBP prolyl isomeras…	9606.ENSP00000416255	9606.ENSP00000444810	0.044472	7.02495e-09	.	.	.	.	.	.	.	.	.	.	.	.	.	.	.
127	TNFSF12:TNFSF13	TNFSF12	TNFSF13	Tumor necrosis factor ligand superfamily member 12	Tumor necrosis factor ligand superfamily member 13	Tumor necrosis factor ligand superfamily member 12; Binds to FN14 and possibly also to TNRFSF12/APO3. Weak inducer of apoptosis in some cell types. Mediates NF-kappa-B activation. Promotes angiogenesis and the proliferation of endothelial cells. Also involved in induction of inflammatory cytokines. Promotes IL8 secretion; Tumor necrosis factor superfamily	Tumor necrosis factor ligand superfamily member 13; Cytokine that binds to TNFRSF13B/TACI and to TNFRSF17/BCMA. Plays a role in the regulation of tumor cell growth. May be involved in monocyte/macrophage-mediated immunological processes; CD molecules	9606.ENSP00000293825	9606.ENSP00000343505	-0.0461144	1.92052e-09	0	0	153	0	0	111	0	0	0	0	0	641	0	706	.
128	ENG:ICAM2	ENG	ICAM2	Endoglin	Intercellular adhesion molecule 2	Endoglin; Vascular endothelium glycoprotein that plays an important role in the regulation of angiogenesis. Required for normal structure and integrity of adult vasculature. Regulates the migration of vascular endothelial cells. Required for normal extraembryonic angiogenesis and for embryonic heart development (By similarity). May play a critical role in the binding of endothelial cells to integ…	Intercellular adhesion molecule 2; ICAM proteins are ligands for the leukocyte adhesion protein LFA-1 (integrin alpha-L/beta-2). ICAM2 may play a role in lymphocyte recirculation by blocking LFA-1-dependent cell adhesion. It mediates adhesive interactions important for antigen- specific immune response, NK-cell mediated clearance, lymphocyte recirculation, and other cellular interactions importan…	9606.ENSP00000362299	9606.ENSP00000415283	0.0495186	1.13214e-10	0	0	0	0	0	0	76	0	0	0	0	460	62	491	.
129	EBAG9:TDRKH	EBAG9	TDRKH	Receptor-binding cancer antigen expressed on SiSo cells	Tudor and KH domain-containing protein	Receptor-binding cancer antigen expressed on SiSo cells; May participate in suppression of cell proliferation and induces apoptotic cell death through activation of interleukin-1- beta converting enzyme (ICE)-like proteases	Tudor and KH domain-containing protein; Participates in the primary piRNA biogenesis pathway and is required during spermatogenesis to repress transposable elements and prevent their mobilization, which is essential for the germline integrity. The piRNA metabolic process mediates the repression of transposable elements during meiosis by forming complexes composed of piRNAs and Piwi proteins and g…	9606.ENSP00000337675	9606.ENSP00000357812	0.0456902	2.69616e-09	.	.	.	.	.	.	.	.	.	.	.	.	.	.	.
130	KIFBP:TACC3	KIFBP	TACC3	KIF-binding protein	Transforming acidic coiled-coil-containing protein 3	KIF1-binding protein; Required for organization of axonal microtubules, and axonal outgrowth and maintenance during peripheral and central nervous system development; Belongs to the KIF1-binding protein family	Transforming acidic coiled-coil-containing protein 3; Plays a role in the microtubule-dependent coupling of the nucleus and the centrosome. Involved in the processes that regulate centrosome-mediated interkinetic nuclear migration (INM) of neural progenitors (By similarity). Acts as component of the TACC3/ch-TOG/clathrin complex proposed to contribute to stabilization of kinetochore fibers of the…	9606.ENSP00000354848	9606.ENSP00000326550	0.0514997	1.99383e-11	.	.	.	.	.	.	.	.	.	.	.	.	.	.	.
131	IGFBP4:OGN	IGFBP4	OGN	Insulin-like growth factor-binding protein 4	Mimecan	Insulin-like growth factor-binding protein 4; IGF-binding proteins prolong the half-life of the IGFs and have been shown to either inhibit or stimulate the growth promoting effects of the IGFs on cell culture. They alter the interaction of IGFs with their cell surface receptors	Mimecan; Induces bone formation in conjunction with TGF-beta-1 or TGF-beta-2; Small leucine rich repeat proteoglycans	9606.ENSP00000269593	9606.ENSP00000262551	0.0522756	9.92007e-12	0	0	0	0	0	0	0	0	0	0	0	156	0	155	.
132	MMP8:OLR1	MMP8	OLR1	Neutrophil collagenase	Oxidized low-density lipoprotein receptor 1	Neutrophil collagenase; Can degrade fibrillar type I, II, and III collagens; Belongs to the peptidase M10A family	Oxidized low-density lipoprotein receptor 1; Receptor that mediates the recognition, internalization and degradation of oxidatively modified low density lipoprotein (oxLDL) by vascular endothelial cells. OxLDL is a marker of atherosclerosis that induces vascular endothelial cell activation and dysfunction, resulting in pro-inflammatory responses, pro- oxidative conditions and apoptosis. Its assoc…	9606.ENSP00000236826	9606.ENSP00000309124	0.221377	2.22045e-16	0	0	0	0	0	0	62	0	0	0	0	175	63	211	.
133	PPP1R2:TACC3	PPP1R2	TACC3	Protein phosphatase inhibitor 2	Transforming acidic coiled-coil-containing protein 3	Protein phosphatase inhibitor 2; Inhibitor of protein-phosphatase 1	Transforming acidic coiled-coil-containing protein 3; Plays a role in the microtubule-dependent coupling of the nucleus and the centrosome. Involved in the processes that regulate centrosome-mediated interkinetic nuclear migration (INM) of neural progenitors (By similarity). Acts as component of the TACC3/ch-TOG/clathrin complex proposed to contribute to stabilization of kinetochore fibers of the…	9606.ENSP00000484580	9606.ENSP00000326550	0.0444941	6.90552e-09	.	.	.	.	.	.	.	.	.	.	.	.	.	.	.
134	PDGFB:SPARC	PDGFB	SPARC	Platelet-derived growth factor subunit B	SPARC	Platelet-derived growth factor subunit B; Growth factor that plays an essential role in the regulation of embryonic development, cell proliferation, cell migration, survival and chemotaxis. Potent mitogen for cells of mesenchymal origin. Required for normal proliferation and recruitment of pericytes and vascular smooth muscle cells in the central nervous system, skin, lung, heart and placenta. Re…	SPARC; Appears to regulate cell growth through interactions with the extracellular matrix and cytokines. Binds calcium and copper, several types of collagen, albumin, thrombospondin, PDGF and cell membranes. There are two calcium binding sites; an acidic domain that binds 5 to 8 Ca(2+) with a low affinity and an EF-hand loop that binds a Ca(2+) ion with a high affinity; SPARC family	9606.ENSP00000330382	9606.ENSP00000231061	0.0659555	2.22045e-16	0	0	0	0	0	0	62	270	0	0	0	195	0	400	.
135	CCL5:CXCL5	CCL5	CXCL5	C-C motif chemokine 5	C-X-C motif chemokine 5	C-C motif chemokine 5; Chemoattractant for blood monocytes, memory T-helper cells and eosinophils. Causes the release of histamine from basophils and activates eosinophils. May activate several chemokine receptors including CCR1, CCR3, CCR4 and CCR5. One of the major HIV-suppressive factors produced by CD8+ T-cells. Recombinant RANTES protein induces a dose-dependent inhibition of different strai…	C-X-C motif chemokine 5; Involved in neutrophil activation. In vitro, ENA-78(8- 78) and ENA-78(9-78) show a threefold higher chemotactic activity for neutrophil granulocytes; Chemokine ligands	9606.ENSP00000474412	9606.ENSP00000296027	0.156704	2.22045e-16	0	0	0	0	0	0	63	0	56	0	0	737	194	787	cytokine-citokine
136	PVALB:TST	PVALB	TST	Parvalbumin alpha	Thiosulfate sulfurtransferase	Parvalbumin alpha; In muscle, parvalbumin is thought to be involved in relaxation after contraction. It binds two calcium ions; EF-hand domain containing	Thiosulfate sulfurtransferase; Formation of iron-sulfur complexes, cyanide detoxification or modification of sulfur-containing enzymes. Other thiol compounds, besides cyanide, can act as sulfur ion acceptors. Also has weak mercaptopyruvate sulfurtransferase (MST) activity (By similarity). Together with MRPL18, acts as a mitochondrial import factor for the cytosolic 5S rRNA. Only the nascent unfol…	9606.ENSP00000216200	9606.ENSP00000385828	0.100548	2.22045e-16	.	.	.	.	.	.	.	.	.	.	.	.	.	.	.
137	DAG1:SCARF1	DAG1	SCARF1	Dystroglycan	Scavenger receptor class F member 1	Dystroglycan; The dystroglycan complex is involved in a number of processes including laminin and basement membrane assembly, sarcolemmal stability, cell survival, peripheral nerve myelination, nodal structure, cell migration, and epithelial polarization	Scavenger receptor class F member 1; Mediates the binding and degradation of acetylated low density lipoprotein (Ac-LDL). Mediates heterophilic interactions, suggesting a function as adhesion protein. Plays a role in the regulation of neurite-like outgrowth (By similarity); Scavenger receptors	9606.ENSP00000442600	9606.ENSP00000263071	0.06997	2.22045e-16	.	.	.	.	.	.	.	.	.	.	.	.	.	.	.
138	FKBP5:MAP4K5	FKBP5	MAP4K5	Peptidyl-prolyl cis-trans isomerase FKBP5	Mitogen-activated protein kinase kinase kinase kinase 5	Peptidyl-prolyl cis-trans isomerase FKBP5; Immunophilin protein with PPIase and co-chaperone activities. Component of unligated steroid receptors heterocomplexes through interaction with heat-shock protein 90 (HSP90). Plays a role in the intracellular trafficking of heterooligomeric forms of steroid hormone receptors maintaining the complex into the cytoplasm when unliganded; FKBP prolyl isomeras…	Mitogen-activated protein kinase kinase kinase kinase 5; May play a role in the response to environmental stress. Appears to act upstream of the JUN N-terminal pathway; Mitogen-activated protein kinase kinase kinase kinases	9606.ENSP00000444810	9606.ENSP00000013125	0.0691292	2.22045e-16	.	.	.	.	.	.	.	.	.	.	.	.	.	.	.
139	MMP1:MMP3	MMP1	MMP3	Interstitial collagenase	Stromelysin-1	Interstitial collagenase; Cleaves collagens of types I, II, and III at one site in the helical domain. Also cleaves collagens of types VII and X. In case of HIV infection, interacts and cleaves the secreted viral Tat protein, leading to a decrease in neuronal Tat's mediated neurotoxicity; Endogenous ligands	Stromelysin-1; Can degrade fibronectin, laminin, gelatins of type I, III, IV, and V; collagens III, IV, X, and IX, and cartilage proteoglycans. Activates procollagenase; Belongs to the peptidase M10A family	9606.ENSP00000322788	9606.ENSP00000299855	-0.0598228	6.66134e-15	0	0	0	298	953	529	0	0	0	900	0	912	43	953	.
140	CCN2:VEGFC	CCN2	VEGFC	CCN family member 2	Vascular endothelial growth factor C	Connective tissue growth factor; Major connective tissue mitoattractant secreted by vascular endothelial cells. Promotes proliferation and differentiation of chondrocytes. Mediates heparin- and divalent cation-dependent cell adhesion in many cell types including fibroblasts, myofibroblasts, endothelial and epithelial cells. Enhances fibroblast growth factor-induced DNA synthesis; Belongs to the C…	Vascular endothelial growth factor C; Growth factor active in angiogenesis, and endothelial cell growth, stimulating their proliferation and migration and also has effects on the permeability of blood vessels. May function in angiogenesis of the venous and lymphatic vascular systems during embryogenesis, and also in the maintenance of differentiated lymphatic endothelium in adults. Binds and acti…	9606.ENSP00000356954	9606.ENSP00000480043	0.0722445	2.22045e-16	0	0	0	0	0	213	49	0	0	0	0	406	67	530	.
141	CD40:TIMP3	CD40	TIMP3	Tumor necrosis factor receptor superfamily member 5	Metalloproteinase inhibitor 3	Tumor necrosis factor receptor superfamily member 5; Receptor for TNFSF5/CD40LG. Transduces TRAF6- and MAP3K8-mediated signals that activate ERK in macrophages and B cells, leading to induction of immunoglobulin secretion	Metalloproteinase inhibitor 3; Complexes with metalloproteinases (such as collagenases) and irreversibly inactivates them by binding to their catalytic zinc cofactor. May form part of a tissue-specific acute response to remodeling stimuli. Known to act on MMP-1, MMP-2, MMP-3, MMP-7, MMP-9, MMP-13, MMP-14 and MMP-15	9606.ENSP00000361359	9606.ENSP00000266085	0.0434994	1.48261e-08	.	.	.	.	.	.	.	.	.	.	.	.	.	.	.
142	MAP4K5:STAT5B	MAP4K5	STAT5B	Mitogen-activated protein kinase kinase kinase kinase 5	Signal transducer and activator of transcription 5B	Mitogen-activated protein kinase kinase kinase kinase 5; May play a role in the response to environmental stress. Appears to act upstream of the JUN N-terminal pathway; Mitogen-activated protein kinase kinase kinase kinases	Signal transducer and activator of transcription 5B; Carries out a dual function: signal transduction and activation of transcription. Mediates cellular responses to the cytokine KITLG/SCF and other growth factors. Binds to the GAS element and activates PRL-induced transcription. Positively regulates hematopoietic/erythroid differentiation	9606.ENSP00000013125	9606.ENSP00000293328	0.0425545	3.01738e-08	.	.	.	.	.	.	.	.	.	.	.	.	.	.	.
143	DKK1:PDGFB	DKK1	PDGFB	Dickkopf-related protein 1	Platelet-derived growth factor subunit B	Dickkopf-related protein 1; Antagonizes canonical Wnt signaling by inhibiting LRP5/6 interaction with Wnt and by forming a ternary complex with the transmembrane protein KREMEN that promotes internalization of LRP5/6. DKKs play an important role in vertebrate development, where they locally inhibit Wnt regulated processes such as antero-posterior axial patterning, limb development, somitogenesis …	Platelet-derived growth factor subunit B; Growth factor that plays an essential role in the regulation of embryonic development, cell proliferation, cell migration, survival and chemotaxis. Potent mitogen for cells of mesenchymal origin. Required for normal proliferation and recruitment of pericytes and vascular smooth muscle cells in the central nervous system, skin, lung, heart and placenta. Re…	9606.ENSP00000363081	9606.ENSP00000330382	0.0466473	1.24878e-09	0	0	0	0	0	0	0	0	0	0	0	161	48	167	.
144	MAP4K5:TBCC	MAP4K5	TBCC	Mitogen-activated protein kinase kinase kinase kinase 5	Tubulin-specific chaperone C	Mitogen-activated protein kinase kinase kinase kinase 5; May play a role in the response to environmental stress. Appears to act upstream of the JUN N-terminal pathway; Mitogen-activated protein kinase kinase kinase kinases	Tubulin-specific chaperone C; Tubulin-folding protein; involved in the final step of the tubulin folding pathway; Belongs to the TBCC family	9606.ENSP00000013125	9606.ENSP00000361967	0.049029	1.72149e-10	.	.	.	.	.	.	.	.	.	.	.	.	.	.	.
145	DAG1:DBI	DAG1	DBI	Dystroglycan	Acyl-CoA-binding protein	Dystroglycan; The dystroglycan complex is involved in a number of processes including laminin and basement membrane assembly, sarcolemmal stability, cell survival, peripheral nerve myelination, nodal structure, cell migration, and epithelial polarization	Acyl-CoA-binding protein; Binds medium- and long-chain acyl-CoA esters with very high affinity and may function as an intracellular carrier of acyl-CoA esters. It is also able to displace diazepam from the benzodiazepine (BZD) recognition site located on the GABA type A receptor. It is therefore possible that this protein also acts as a neuropeptide to modulate the action of the GABA receptor	9606.ENSP00000442600	9606.ENSP00000439012	0.0424683	3.21695e-08	.	.	.	.	.	.	.	.	.	.	.	.	.	.	.
146	IKBKG:TRIM5	IKBKG	TRIM5	NF-kappa-B essential modulator	Tripartite motif-containing protein 5	NF-kappa-B essential modulator; Regulatory subunit of the IKK core complex which phosphorylates inhibitors of NF-kappa-B thus leading to the dissociation of the inhibitor/NF-kappa-B complex and ultimately the degradation of the inhibitor. Its binding to scaffolding polyubiquitin seems to play a role in IKK activation by multiple signaling receptor pathways. However, the specific type of polyubiqu…	Tripartite motif-containing protein 5; Capsid-specific restriction factor that prevents infection from non-host-adapted retroviruses. Blocks viral replication early in the life cycle, after viral entry but before reverse transcription. In addition to acting as a capsid-specific restriction factor, also acts as a pattern recognition receptor that activates innate immune signaling in response to th…	9606.ENSP00000483825	9606.ENSP00000369373	0.0753223	2.22045e-16	0	0	0	0	0	0	0	270	0	0	0	178	68	391	.
147	MAP4K5:TXLNA	MAP4K5	TXLNA	Mitogen-activated protein kinase kinase kinase kinase 5	Alpha-taxilin	Mitogen-activated protein kinase kinase kinase kinase 5; May play a role in the response to environmental stress. Appears to act upstream of the JUN N-terminal pathway; Mitogen-activated protein kinase kinase kinase kinases	Alpha-taxilin; May be involved in intracellular vesicle traffic and potentially in calcium-dependent exocytosis in neuroendocrine cells; Belongs to the taxilin family	9606.ENSP00000013125	9606.ENSP00000362711	0.0594041	1.0214e-14	.	.	.	.	.	.	.	.	.	.	.	.	.	.	.
148	PMVK:PRTFDC1	PMVK	PRTFDC1	Phosphomevalonate kinase	Phosphoribosyltransferase domain-containing protein 1	Phosphomevalonate kinase	Phosphoribosyltransferase domain-containing protein 1; Has low, barely detectable phosphoribosyltransferase activity (in vitro). Binds GMP, IMP and alpha-D-5-phosphoribosyl 1-pyrophosphate (PRPP). Is not expected to contribute to purine metabolism or GMP salvage; Belongs to the purine/pyrimidine phosphoribosyltransferase family	9606.ENSP00000357452	9606.ENSP00000318602	0.211276	2.22045e-16	.	.	.	.	.	.	.	.	.	.	.	.	.	.	.
149	CDKN2D:TBL1X	CDKN2D	TBL1X	Cyclin-dependent kinase 4 inhibitor D	F-box-like/WD repeat-containing protein TBL1X	Cyclin-dependent kinase 4 inhibitor D; Interacts strongly with CDK4 and CDK6 and inhibits them; Belongs to the CDKN2 cyclin-dependent kinase inhibitor family	F-box-like/WD repeat-containing protein TBL1X; F-box-like protein involved in the recruitment of the ubiquitin/19S proteasome complex to nuclear receptor-regulated transcription units. Plays an essential role in transcription activation mediated by nuclear receptors. Probably acts as integral component of corepressor complexes that mediates the recruitment of the 19S proteasome complex, leading t…	9606.ENSP00000377224	9606.ENSP00000217964	-0.0553857	5.4623e-13	0	0	0	0	0	0	0	0	155	0	0	55	61	184	.
150	BST2:MME	BST2	MME	Bone marrow stromal antigen 2	Neprilysin	Bone marrow stromal antigen 2; IFN-induced antiviral host restriction factor which efficiently blocks the release of diverse mammalian enveloped viruses by directly tethering nascent virions to the membranes of infected cells. Acts as a direct physical tether, holding virions to the cell membrane and linking virions to each other. The tethered virions can be internalized by endocytosis and subseq…	Neprilysin; Thermolysin-like specificity, but is almost confined on acting on polypeptides of up to 30 amino acids. Biologically important in the destruction of opioid peptides such as Met- and Leu-enkephalins by cleavage of a Gly-Phe bond. Able to cleave angiotensin-1, angiotensin-2 and angiotensin 1-9. Involved in the degradation of atrial natriuretic factor (ANF). Displays UV-inducible elastas…	9606.ENSP00000252593	9606.ENSP00000418525	0.109252	2.22045e-16	.	.	.	.	.	.	.	.	.	.	.	.	.	.	.
151	CLEC4D:CLEC6A	CLEC4D	CLEC6A	C-type lectin domain family 4 member D	C-type lectin domain family 6 member A	C-type lectin domain family 4 member D; Functions as an endocytic receptor. May be involved in antigen uptake at the site of infection, either for clearance of the antigen, or for processing and further presentation to T cells; C-type lectin domain containing	C-type lectin domain family 6 member A; Binds high-mannose carbohydrates in a Ca(2+)-dependent manner. Functional receptor for alpha-mannans on C.albicans hypheas. Plays an important role in the host defense against C.albicans infection by inducing TH17 cell differentiation. Recognizes also, in a mannose-dependent manner, allergens from house dust mite and fungi, by promoting cysteinyl leukotrien…	9606.ENSP00000299665	9606.ENSP00000371505	0.110426	2.22045e-16	0	0	0	0	900	433	62	0	0	0	0	986	0	500	.
152	MPHOSPH8:WASF1	MPHOSPH8	WASF1	M-phase phosphoprotein 8	Wiskott-Aldrich syndrome protein family member 1	M-phase phosphoprotein 8; Heterochromatin component that specifically recognizes and binds methylated 'Lys-9' of histone H3 (H3K9me) and promotes recruitment of proteins that mediate epigenetic repression. Mediates recruitment of the HUSH complex to H3K9me3 sites: the HUSH complex is recruited to genomic loci rich in H3K9me3 and is probably required to maintain transcriptional silencing by promot…	Wiskott-Aldrich syndrome protein family member 1; Downstream effector molecule involved in the transmission of signals from tyrosine kinase receptors and small GTPases to the actin cytoskeleton. Promotes formation of actin filaments. Part of the WAVE complex that regulates lamellipodia formation. The WAVE complex regulates actin filament reorganization via its interaction with the Arp2/3 complex …	9606.ENSP00000355388	9606.ENSP00000376368	0.095077	2.22045e-16	.	.	.	.	.	.	.	.	.	.	.	.	.	.	.
153	FABP2:RBP2	FABP2	RBP2	Fatty acid-binding protein, intestinal	Retinol-binding protein 2	Fatty acid-binding protein, intestinal; FABP are thought to play a role in the intracellular transport of long-chain fatty acids and their acyl-CoA esters. FABP2 is probably involved in triglyceride-rich lipoprotein synthesis. Binds saturated long-chain fatty acids with a high affinity, but binds with a lower affinity to unsaturated long- chain fatty acids. FABP2 may also help maintain energy hom…	Retinol-binding protein 2; Intracellular transport of retinol; Belongs to the calycin superfamily. Fatty-acid binding protein (FABP) family	9606.ENSP00000274024	9606.ENSP00000232217	0.639839	2.22045e-16	0	0	0	0	722	98	132	0	0	0	0	503	42	293	.
154	S100A11:SERPINB8	S100A11	SERPINB8	Protein S100-A11	Serpin B8	Protein S100-A11; Facilitates the differentiation and the cornification of keratinocytes; Belongs to the S-100 family	Serpin B8; Has an important role in epithelial desmosome-mediated cell-cell adhesion; Belongs to the serpin family. Ov-serpin subfamily	9606.ENSP00000271638	9606.ENSP00000381072	0.0512114	2.57765e-11	.	.	.	.	.	.	.	.	.	.	.	.	.	.	.
155	CCL3:CCL4	CCL3	CCL4	C-C motif chemokine 3	C-C motif chemokine 4	C-C motif chemokine 3; Monokine with inflammatory and chemokinetic properties. Binds to CCR1, CCR4 and CCR5. One of the major HIV-suppressive factors produced by CD8+ T-cells. Recombinant MIP-1-alpha induces a dose-dependent inhibition of different strains of HIV-1, HIV-2, and simian immunodeficiency virus (SIV); Belongs to the intercrine beta (chemokine CC) family	C-C motif chemokine 4; Monokine with inflammatory and chemokinetic properties. Binds to CCR5. One of the major HIV-suppressive factors produced by CD8+ T-cells. Recombinant MIP-1-beta induces a dose-dependent inhibition of different strains of HIV-1, HIV-2, and simian immunodeficiency virus (SIV). The processed form MIP-1-beta(3-69) retains the abilities to induce down-modulation of surface expre…	9606.ENSP00000477908	9606.ENSP00000482259	0.37253	2.22045e-16	0	0	0	0	954	954	477	270	0	900	0	915	359	998	cytokine-citokine
156	NUCB2:P4HB	NUCB2	P4HB	Nucleobindin-2	Protein disulfide-isomerase	Nucleobindin-2; Calcium-binding protein. May have a role in calcium homeostasis; EF-hand domain containing	Protein disulfide-isomerase; This multifunctional protein catalyzes the formation, breakage and rearrangement of disulfide bonds. At the cell surface, seems to act as a reductase that cleaves disulfide bonds of proteins attached to the cell. May therefore cause structural modifications of exofacial proteins. Inside the cell, seems to form/rearrange disulfide bonds of nascent proteins. At high con…	9606.ENSP00000436455	9606.ENSP00000327801	0.0419952	4.56292e-08	0	0	0	0	0	0	212	0	102	0	0	134	77	358	.
157	SNAP23:TBL1X	SNAP23	TBL1X	Synaptosomal-associated protein 23	F-box-like/WD repeat-containing protein TBL1X	Synaptosomal-associated protein 23; Essential component of the high affinity receptor for the general membrane fusion machinery and an important regulator of transport vesicle docking and fusion; Belongs to the SNAP-25 family	F-box-like/WD repeat-containing protein TBL1X; F-box-like protein involved in the recruitment of the ubiquitin/19S proteasome complex to nuclear receptor-regulated transcription units. Plays an essential role in transcription activation mediated by nuclear receptors. Probably acts as integral component of corepressor complexes that mediates the recruitment of the 19S proteasome complex, leading t…	9606.ENSP00000249647	9606.ENSP00000217964	-0.0790735	2.22045e-16	.	.	.	.	.	.	.	.	.	.	.	.	.	.	.
158	EFNA4:HNMT	EFNA4	HNMT	Ephrin-A4	Histamine N-methyltransferase	Ephrin-A4; Cell surface GPI-bound ligand for Eph receptors, a family of receptor tyrosine kinases which are crucial for migration, repulsion and adhesion during neuronal, vascular and epithelial development. Binds promiscuously Eph receptors residing on adjacent cells, leading to contact-dependent bidirectional signaling into neighboring cells. May play a role in the interaction between activated…	Histamine N-methyltransferase; Inactivates histamine by N-methylation. Plays an important role in degrading histamine and in regulating the airway response to histamine; Belongs to the class I-like SAM-binding methyltransferase superfamily. HNMT family	9606.ENSP00000414378	9606.ENSP00000280097	0.0597891	6.66134e-15	.	.	.	.	.	.	.	.	.	.	.	.	.	.	.
159	LTBR:SIRPB1	LTBR	SIRPB1	Tumor necrosis factor receptor superfamily member 3	Signal-regulatory protein beta-1	Tumor necrosis factor receptor superfamily member 3; Receptor for the heterotrimeric lymphotoxin containing LTA and LTB, and for TNFS14/LIGHT. Promotes apoptosis via TRAF3 and TRAF5. May play a role in the development of lymphoid organs; Tumor necrosis factor receptor superfamily	Signal-regulatory protein beta-1; Immunoglobulin-like cell surface receptor involved in the negative regulation of receptor tyrosine kinase-coupled signaling processes. Participates also in the recruitment of tyrosine kinase SYK; C1-set domain containing	9606.ENSP00000228918	9606.ENSP00000371018	0.0564166	2.01617e-13	.	.	.	.	.	.	.	.	.	.	.	.	.	.	.
160	CPA1:CPB1	CPA1	CPB1	Carboxypeptidase A1	Carboxypeptidase B	Carboxypeptidase A1; Carboxypeptidase that catalyzes the release of a C- terminal amino acid, but has little or no action with -Asp, -Glu, -Arg, -Lys or -Pro; Belongs to the peptidase M14 family	M14 carboxypeptidases; Belongs to the peptidase M14 family	9606.ENSP00000011292	9606.ENSP00000417222	0.571999	2.22045e-16	0	0	0	438	915	87	818	0	0	0	0	764	78	843	.
161	NID1:TIMP3	NID1	TIMP3	Nidogen-1	Metalloproteinase inhibitor 3	Nidogen-1; Sulfated glycoprotein widely distributed in basement membranes and tightly associated with laminin. Also binds to collagen IV and perlecan. It probably has a role in cell- extracellular matrix interactions	Metalloproteinase inhibitor 3; Complexes with metalloproteinases (such as collagenases) and irreversibly inactivates them by binding to their catalytic zinc cofactor. May form part of a tissue-specific acute response to remodeling stimuli. Known to act on MMP-1, MMP-2, MMP-3, MMP-7, MMP-9, MMP-13, MMP-14 and MMP-15	9606.ENSP00000264187	9606.ENSP00000266085	0.0477246	5.15584e-10	0	0	0	0	0	143	66	0	0	0	0	334	248	545	.
162	PPP1R2:TBL1X	PPP1R2	TBL1X	Protein phosphatase inhibitor 2	F-box-like/WD repeat-containing protein TBL1X	Protein phosphatase inhibitor 2; Inhibitor of protein-phosphatase 1	F-box-like/WD repeat-containing protein TBL1X; F-box-like protein involved in the recruitment of the ubiquitin/19S proteasome complex to nuclear receptor-regulated transcription units. Plays an essential role in transcription activation mediated by nuclear receptors. Probably acts as integral component of corepressor complexes that mediates the recruitment of the 19S proteasome complex, leading t…	9606.ENSP00000484580	9606.ENSP00000217964	-0.0490833	1.6436e-10	.	.	.	.	.	.	.	.	.	.	.	.	.	.	.
163	CEP85:ZBTB16	CEP85	ZBTB16	Centrosomal protein of 85 kDa	Zinc finger and BTB domain-containing protein 16	Centrosomal protein of 85 kDa; Acts as a negative regulator of NEK2 to maintain the centrosome integrity in interphase. Suppresses centrosome disjunction by inhibiting NEK2 kinase activity; Belongs to the CEP85 family	Zinc finger and BTB domain-containing protein 16; Probable transcription factor. May play a role in myeloid maturation and in the development and/or maintenance of other differentiated tissues. Probable substrate-recognition component of an E3 ubiquitin-protein ligase complex which mediates the ubiquitination and subsequent proteasomal degradation of target proteins; Belongs to the krueppel C2H2-…	9606.ENSP00000252992	9606.ENSP00000338157	0.0653825	2.22045e-16	.	.	.	.	.	.	.	.	.	.	.	.	.	.	.
164	PLA2G4A:TBL1X	PLA2G4A	TBL1X	Cytosolic phospholipase A2	F-box-like/WD repeat-containing protein TBL1X	Cytosolic phospholipase A2; Selectively hydrolyzes arachidonyl phospholipids in the sn-2 position releasing arachidonic acid. Together with its lysophospholipid activity, it is implicated in the initiation of the inflammatory response; C2 domain containing phospholipases	F-box-like/WD repeat-containing protein TBL1X; F-box-like protein involved in the recruitment of the ubiquitin/19S proteasome complex to nuclear receptor-regulated transcription units. Plays an essential role in transcription activation mediated by nuclear receptors. Probably acts as integral component of corepressor complexes that mediates the recruitment of the 19S proteasome complex, leading t…	9606.ENSP00000356436	9606.ENSP00000217964	0.0423889	3.41224e-08	.	.	.	.	.	.	.	.	.	.	.	.	.	.	.
165	SRPK2:TRIM5	SRPK2	TRIM5	SRSF protein kinase 2	Tripartite motif-containing protein 5	SRSF protein kinase 2; Serine/arginine-rich protein-specific kinase which specifically phosphorylates its substrates at serine residues located in regions rich in arginine/serine dipeptides, known as RS domains and is involved in the phosphorylation of SR splicing factors and the regulation of splicing. Promotes neuronal apoptosis by up-regulating cyclin-D1 (CCND1) expression. This is done by the…	Tripartite motif-containing protein 5; Capsid-specific restriction factor that prevents infection from non-host-adapted retroviruses. Blocks viral replication early in the life cycle, after viral entry but before reverse transcription. In addition to acting as a capsid-specific restriction factor, also acts as a pattern recognition receptor that activates innate immune signaling in response to th…	9606.ENSP00000377262	9606.ENSP00000369373	0.0549974	7.91367e-13	.	.	.	.	.	.	.	.	.	.	.	.	.	.	.
166	GP2:SELE	GP2	SELE	Pancreatic secretory granule membrane major glycoprotein GP2	E-selectin	Pancreatic secretory granule membrane major glycoprotein GP2; Glycoprotein 2	E-selectin; Cell-surface glycoprotein having a role in immunoadhesion. Mediates in the adhesion of blood neutrophils in cytokine-activated endothelium through interaction with PSGL1/SELPLG. May have a role in capillary morphogenesis; Belongs to the selectin/LECAM family	9606.ENSP00000370767	9606.ENSP00000331736	-0.0629915	2.22045e-16	.	.	.	.	.	.	.	.	.	.	.	.	.	.	.
167	CA5A:GRPEL1	CA5A	GRPEL1	Carbonic anhydrase 5A, mitochondrial	GrpE protein homolog 1, mitochondrial	Carbonic anhydrase 5A, mitochondrial; Reversible hydration of carbon dioxide. Low activity; Carbonic anhydrases	GrpE protein homolog 1, mitochondrial; Essential component of the PAM complex, a complex required for the translocation of transit peptide-containing proteins from the inner membrane into the mitochondrial matrix in an ATP-dependent manner (By similarity). Seems to control the nucleotide-dependent binding of mitochondrial HSP70 to substrate proteins	9606.ENSP00000309649	9606.ENSP00000264954	0.0515396	1.92402e-11	.	.	.	.	.	.	.	.	.	.	.	.	.	.	.
168	SELP:VSIR	SELP	VSIR	P-selectin	V-type immunoglobulin domain-containing suppressor of T-cell activation	P-selectin; Ca(2+)-dependent receptor for myeloid cells that binds to carbohydrates on neutrophils and monocytes. Mediates the interaction of activated endothelial cells or platelets with leukocytes. The ligand recognized is sialyl-Lewis X. Mediates rapid rolling of leukocyte rolling over vascular surfaces during the initial steps in inflammation through interaction with PSGL1; Belongs to the sel…	V-type immunoglobulin domain-containing suppressor of T-cell activation; Immunoregulatory receptor which inhibits the T-cell response. May promote differentiation of embryonic stem cells, by inhibiting BMP4 signaling (By similarity). May stimulate MMP14-mediated MMP2 activation	9606.ENSP00000263686	9606.ENSP00000378409	0.0642001	2.22045e-16	.	.	.	.	.	.	.	.	.	.	.	.	.	.	.
169	SAMD9L:SRPK2	SAMD9L	SRPK2	Sterile alpha motif domain-containing protein 9-like	SRSF protein kinase 2	Sterile alpha motif domain-containing protein 9-like; May be involved in endosome fusion. Mediates down- regulation of growth factor signaling via internalization of growth factor receptors; Sterile alpha motif domain containing	SRSF protein kinase 2; Serine/arginine-rich protein-specific kinase which specifically phosphorylates its substrates at serine residues located in regions rich in arginine/serine dipeptides, known as RS domains and is involved in the phosphorylation of SR splicing factors and the regulation of splicing. Promotes neuronal apoptosis by up-regulating cyclin-D1 (CCND1) expression. This is done by the…	9606.ENSP00000326247	9606.ENSP00000377262	0.0516499	1.74323e-11	.	.	.	.	.	.	.	.	.	.	.	.	.	.	.
170	CLEC1A:CLEC7A	CLEC1A	CLEC7A	C-type lectin domain family 1 member A	C-type lectin domain family 7 member A	C-type lectin domain family 1 member A	C-type lectin domain family 7 member A; Lectin that functions as pattern receptor specific for beta-1,3-linked and beta-1,6-linked glucans, such as cell wall constituents from pathogenic bacteria and fungi. Necessary for the TLR2-mediated inflammatory response and for TLR2-mediated activation of NF-kappa-B. Enhances cytokine production in macrophages and dendritic cells. Mediates production of re…	9606.ENSP00000326407	9606.ENSP00000302569	-0.10048	2.22045e-16	0	0	0	0	749	95	0	0	0	0	0	543	134	224	.
171	MAVS:ZBTB16	MAVS	ZBTB16	Mitochondrial antiviral-signaling protein	Zinc finger and BTB domain-containing protein 16	Mitochondrial antiviral-signaling protein; Required for innate immune defense against viruses. Acts downstream of DDX58/RIG-I and IFIH1/MDA5, which detect intracellular dsRNA produced during viral replication, to coordinate pathways leading to the activation of NF-kappa-B, IRF3 and IRF7, and to the subsequent induction of antiviral cytokines such as IFN-beta and RANTES (CCL5). Peroxisomal and mit…	Zinc finger and BTB domain-containing protein 16; Probable transcription factor. May play a role in myeloid maturation and in the development and/or maintenance of other differentiated tissues. Probable substrate-recognition component of an E3 ubiquitin-protein ligase complex which mediates the ubiquitination and subsequent proteasomal degradation of target proteins; Belongs to the krueppel C2H2-…	9606.ENSP00000401980	9606.ENSP00000338157	0.0605855	3.10862e-15	.	.	.	.	.	.	.	.	.	.	.	.	.	.	.
172	GFRA3:TMPRSS5	GFRA3	TMPRSS5	GDNF family receptor alpha-3	Transmembrane protease serine 5	GDNF family receptor alpha-3; Receptor for the glial cell line-derived neurotrophic factor, ARTN (artemin). Mediates the artemin-induced autophosphorylation and activation of the RET receptor tyrosine kinase; Belongs to the GDNFR family	Transmembrane protease serine 5; May play a role in hearing; Belongs to the peptidase S1 family	9606.ENSP00000274721	9606.ENSP00000299882	0.255106	2.22045e-16	0	0	0	0	0	0	0	0	0	0	0	253	0	252	.
173	MPI:TACC3	MPI	TACC3	Mannose-6-phosphate isomerase	Transforming acidic coiled-coil-containing protein 3	Mannose-6-phosphate isomerase; Involved in the synthesis of the GDP-mannose and dolichol-phosphate-mannose required for a number of critical mannosyl transfer reactions; Belongs to the mannose-6-phosphate isomerase type 1 family	Transforming acidic coiled-coil-containing protein 3; Plays a role in the microtubule-dependent coupling of the nucleus and the centrosome. Involved in the processes that regulate centrosome-mediated interkinetic nuclear migration (INM) of neural progenitors (By similarity). Acts as component of the TACC3/ch-TOG/clathrin complex proposed to contribute to stabilization of kinetochore fibers of the…	9606.ENSP00000318318	9606.ENSP00000326550	0.0604041	3.55271e-15	.	.	.	.	.	.	.	.	.	.	.	.	.	.	.
174	CLEC4G:KDR	CLEC4G	KDR	C-type lectin domain family 4 member G	Vascular endothelial growth factor receptor 2	C-type lectin domain family 4 member G; Binds mannose, N-acetylglucosamine (GlcNAc) and fucose, but not galactose, in a Ca(2+)-dependent manner, in vitro; C-type lectin domain containing	Vascular endothelial growth factor receptor 2; Tyrosine-protein kinase that acts as a cell-surface receptor for VEGFA, VEGFC and VEGFD. Plays an essential role in the regulation of angiogenesis, vascular development, vascular permeability, and embryonic hematopoiesis. Promotes proliferation, survival, migration and differentiation of endothelial cells. Promotes reorganization of the actin cytoske…	9606.ENSP00000327599	9606.ENSP00000263923	0.0689063	2.22045e-16	.	.	.	.	.	.	.	.	.	.	.	.	.	.	.
175	MAP2K6:PRTFDC1	MAP2K6	PRTFDC1	Dual specificity mitogen-activated protein kinase kinase 6	Phosphoribosyltransferase domain-containing protein 1	Dual specificity mitogen-activated protein kinase kinase 6; Dual specificity protein kinase which acts as an essential component of the MAP kinase signal transduction pathway. With MAP3K3/MKK3, catalyzes the concomitant phosphorylation of a threonine and a tyrosine residue in the MAP kinases p38 MAPK11, MAPK12, MAPK13 and MAPK14 and plays an important role in the regulation of cellular responses …	Phosphoribosyltransferase domain-containing protein 1; Has low, barely detectable phosphoribosyltransferase activity (in vitro). Binds GMP, IMP and alpha-D-5-phosphoribosyl 1-pyrophosphate (PRPP). Is not expected to contribute to purine metabolism or GMP salvage; Belongs to the purine/pyrimidine phosphoribosyltransferase family	9606.ENSP00000468348	9606.ENSP00000318602	0.0503253	5.62626e-11	.	.	.	.	.	.	.	.	.	.	.	.	.	.	.
176	CPXM1:SPARC	CPXM1	SPARC	Probable carboxypeptidase X1	SPARC	Probable carboxypeptidase X1; May be involved in cell-cell interactions. No carboxypeptidase activity was found yet (By similarity); M14 carboxypeptidases	SPARC; Appears to regulate cell growth through interactions with the extracellular matrix and cytokines. Binds calcium and copper, several types of collagen, albumin, thrombospondin, PDGF and cell membranes. There are two calcium binding sites; an acidic domain that binds 5 to 8 Ca(2+) with a low affinity and an EF-hand loop that binds a Ca(2+) ion with a high affinity; SPARC family	9606.ENSP00000369979	9606.ENSP00000231061	0.0545782	1.17773e-12	.	.	.	.	.	.	.	.	.	.	.	.	.	.	.
177	FUT8:RSPO1	FUT8	RSPO1	Alpha-(1,6)-fucosyltransferase	R-spondin-1	Alpha-(1,6)-fucosyltransferase; Catalyzes the addition of fucose in alpha 1-6 linkage to the first GlcNAc residue, next to the peptide chains in N-glycans; Belongs to the glycosyltransferase 23 family	R-spondin-1; Activator of the canonical Wnt signaling pathway by acting as a ligand for LGR4-6 receptors. Upon binding to LGR4-6 (LGR4, LGR5 or LGR6), LGR4-6 associate with phosphorylated LRP6 and frizzled receptors that are activated by extracellular Wnt receptors, triggering the canonical Wnt signaling pathway to increase expression of target genes. Also regulates the canonical Wnt/beta-catenin…	9606.ENSP00000353910	9606.ENSP00000348944	0.0441269	9.17318e-09	.	.	.	.	.	.	.	.	.	.	.	.	.	.	.
178	CD6:EZR	CD6	EZR	T-cell differentiation antigen CD6	Ezrin	T-cell differentiation antigen CD6; Cell adhesion molecule that mediates cell-cell contacts and regulates T-cell responses via its interaction with ALCAM/CD166. Contributes to signaling cascades triggered by activation of the TCR/CD3 complex. Functions as costimulatory molecule; promotes T-cell activation and proliferation. Contributes to the formation and maturation of the immunological synapse.…	Ezrin; Probably involved in connections of major cytoskeletal structures to the plasma membrane. In epithelial cells, required for the formation of microvilli and membrane ruffles on the apical pole. Along with PLEKHG6, required for normal macropinocytosis; A-kinase anchoring proteins	9606.ENSP00000323280	9606.ENSP00000356042	0.070113	2.22045e-16	.	.	.	.	.	.	.	.	.	.	.	.	.	.	.
179	PARK7:PEBP1	PARK7	PEBP1	Parkinson disease protein 7	Phosphatidylethanolamine-binding protein 1	Protein/nucleic acid deglycase DJ-1; Protein and nucleotide deglycase that catalyzes the deglycation of the Maillard adducts formed between amino groups of proteins or nucleotides and reactive carbonyl groups of glyoxals. Thus, functions as a protein deglycase that repairs methylglyoxal- and glyoxal-glycated proteins, and releases repaired proteins and lactate or glycolate, respectively. Deglycat…	Phosphatidylethanolamine-binding protein 1; Binds ATP, opioids and phosphatidylethanolamine. Has lower affinity for phosphatidylinositol and phosphatidylcholine. Serine protease inhibitor which inhibits thrombin, neuropsin and chymotrypsin but not trypsin, tissue type plasminogen activator and elastase (By similarity). Inhibits the kinase activity of RAF1 by inhibiting its activation and by disso…	9606.ENSP00000418770	9606.ENSP00000261313	0.186153	2.22045e-16	0	81	0	0	0	133	112	0	0	0	0	426	0	540	.
180	PDGFB:VEGFC	PDGFB	VEGFC	Platelet-derived growth factor subunit B	Vascular endothelial growth factor C	Platelet-derived growth factor subunit B; Growth factor that plays an essential role in the regulation of embryonic development, cell proliferation, cell migration, survival and chemotaxis. Potent mitogen for cells of mesenchymal origin. Required for normal proliferation and recruitment of pericytes and vascular smooth muscle cells in the central nervous system, skin, lung, heart and placenta. Re…	Vascular endothelial growth factor C; Growth factor active in angiogenesis, and endothelial cell growth, stimulating their proliferation and migration and also has effects on the permeability of blood vessels. May function in angiogenesis of the venous and lymphatic vascular systems during embryogenesis, and also in the maintenance of differentiated lymphatic endothelium in adults. Binds and acti…	9606.ENSP00000330382	9606.ENSP00000480043	0.0660142	2.22045e-16	0	0	0	0	0	0	0	0	0	0	0	561	77	577	.
181	MED18:TACC3	MED18	TACC3	Mediator of RNA polymerase II transcription subunit 18	Transforming acidic coiled-coil-containing protein 3	Mediator of RNA polymerase II transcription subunit 18; Component of the Mediator complex, a coactivator involved in the regulated transcription of nearly all RNA polymerase II-dependent genes. Mediator functions as a bridge to convey information from gene-specific regulatory proteins to the basal RNA polymerase II transcription machinery. Mediator is recruited to promoters by direct interactions…	Transforming acidic coiled-coil-containing protein 3; Plays a role in the microtubule-dependent coupling of the nucleus and the centrosome. Involved in the processes that regulate centrosome-mediated interkinetic nuclear migration (INM) of neural progenitors (By similarity). Acts as component of the TACC3/ch-TOG/clathrin complex proposed to contribute to stabilization of kinetochore fibers of the…	9606.ENSP00000362948	9606.ENSP00000326550	0.0541604	1.74527e-12	.	.	.	.	.	.	.	.	.	.	.	.	.	.	.
182	NUDT5:PARK7	NUDT5	PARK7	ADP-sugar pyrophosphatase	Parkinson disease protein 7	ADP-sugar pyrophosphatase; Enzyme that can either act as an ADP-sugar pyrophosphatase in absence of diphosphate or catalyze the synthesis of ATP in presence of diphosphate. In absence of diphosphate, hydrolyzes with similar activities various modified nucleoside diphosphates such as ADP-ribose, ADP-mannose, ADP-glucose, 8-oxo-GDP and 8-oxo-dGDP. Can also hydrolyze other nucleotide sugars with low…	Protein/nucleic acid deglycase DJ-1; Protein and nucleotide deglycase that catalyzes the deglycation of the Maillard adducts formed between amino groups of proteins or nucleotides and reactive carbonyl groups of glyoxals. Thus, functions as a protein deglycase that repairs methylglyoxal- and glyoxal-glycated proteins, and releases repaired proteins and lactate or glycolate, respectively. Deglycat…	9606.ENSP00000419628	9606.ENSP00000418770	0.15373	2.22045e-16	0	0	0	0	0	110	62	0	0	0	0	0	67	153	.
183	DBI:PARK7	DBI	PARK7	Acyl-CoA-binding protein	Parkinson disease protein 7	Acyl-CoA-binding protein; Binds medium- and long-chain acyl-CoA esters with very high affinity and may function as an intracellular carrier of acyl-CoA esters. It is also able to displace diazepam from the benzodiazepine (BZD) recognition site located on the GABA type A receptor. It is therefore possible that this protein also acts as a neuropeptide to modulate the action of the GABA receptor	Protein/nucleic acid deglycase DJ-1; Protein and nucleotide deglycase that catalyzes the deglycation of the Maillard adducts formed between amino groups of proteins or nucleotides and reactive carbonyl groups of glyoxals. Thus, functions as a protein deglycase that repairs methylglyoxal- and glyoxal-glycated proteins, and releases repaired proteins and lactate or glycolate, respectively. Deglycat…	9606.ENSP00000439012	9606.ENSP00000418770	0.0485169	2.6572e-10	0	0	0	0	0	143	93	0	0	0	0	0	0	189	.
184	DNPH1:GLOD4	DNPH1	GLOD4	2'-deoxynucleoside 5'-phosphate N-hydrolase 1	Glyoxalase domain-containing protein 4	2'-deoxynucleoside 5'-phosphate N-hydrolase 1; Catalyzes the cleavage of the N-glycosidic bond of deoxyribonucleoside 5'-monophosphates to yield deoxyribose 5- phosphate and a purine or pyrimidine base. Deoxyribonucleoside 5'- monophosphates containing purine bases are preferred to those containing pyrimidine bases	Glyoxalase domain containing 4	9606.ENSP00000230431	9606.ENSP00000301329	0.15812	2.22045e-16	.	.	.	.	.	.	.	.	.	.	.	.	.	.	.
185	DAG1:GP6	DAG1	GP6	Dystroglycan	Platelet glycoprotein VI	Dystroglycan; The dystroglycan complex is involved in a number of processes including laminin and basement membrane assembly, sarcolemmal stability, cell survival, peripheral nerve myelination, nodal structure, cell migration, and epithelial polarization	Platelet glycoprotein VI; Collagen receptor involved in collagen-induced platelet adhesion and activation. Plays a key role in platelet procoagulant activity and subsequent thrombin and fibrin formation. This procoagulant function may contribute to arterial and venous thrombus formation. The signaling pathway involves the FcR gamma- chain, the Src kinases (likely FYN or LYN) and SYK, the adapter …	9606.ENSP00000442600	9606.ENSP00000308782	0.105329	2.22045e-16	.	.	.	.	.	.	.	.	.	.	.	.	.	.	.
186	SCARF1:TNFRSF14	SCARF1	TNFRSF14	Scavenger receptor class F member 1	Tumor necrosis factor receptor superfamily member 14	Scavenger receptor class F member 1; Mediates the binding and degradation of acetylated low density lipoprotein (Ac-LDL). Mediates heterophilic interactions, suggesting a function as adhesion protein. Plays a role in the regulation of neurite-like outgrowth (By similarity); Scavenger receptors	Tumor necrosis factor receptor superfamily member 14; Receptor for BTLA. Receptor for TNFSF14/LIGHT and homotrimeric TNFSF1/lymphotoxin-alpha. Involved in lymphocyte activation. Plays an important role in HSV pathogenesis because it enhanced the entry of several wild-type HSV strains of both serotypes into CHO cells, and mediated HSV entry into activated human T-cells; CD molecules	9606.ENSP00000263071	9606.ENSP00000347948	0.0451183	4.23983e-09	.	.	.	.	.	.	.	.	.	.	.	.	.	.	.
187	ARSB:SIAE	ARSB	SIAE	Arylsulfatase B	Sialate O-acetylesterase	Arylsulfatase B; Removes sulfate groups from chondroitin-4-sulfate (C4S) and regulates its degradation. Involved in the regulation of cell adhesion, cell migration and invasion in colonic epithelium. In the central nervous system, is a regulator of neurite outgrowth and neuronal plasticity, acting through the control of sulfate glycosaminoglycans and neurocan levels (By similarity); Belongs to th…	Sialate O-acetylesterase; Catalyzes the removal of O-acetyl ester groups from position 9 of the parent sialic acid, N-acetylneuraminic acid	9606.ENSP00000264914	9606.ENSP00000263593	0.0823578	2.22045e-16	0	0	0	0	0	0	0	499	104	0	0	290	48	655	.
188	FCRL6:KLRD1	FCRL6	KLRD1	Fc receptor-like protein 6	Natural killer cells antigen CD94	Fc receptor-like protein 6; Acts as a MHC class II receptor. When stimulated on its own, does not play a role in cytokine production or the release of cytotoxic granules by NK cells and cytotoxic CD8(+) T cells. Does not act as an Fc receptor; Immunoglobulin like domain containing	Natural killer cells antigen CD94; Plays a role as a receptor for the recognition of MHC class I HLA-E molecules by NK cells and some cytotoxic T-cells; C-type lectin domain containing	9606.ENSP00000357086	9606.ENSP00000371333	0.155964	2.22045e-16	0	0	0	0	0	88	0	0	0	0	0	231	0	268	.
189	MMP8:MMP9	MMP8	MMP9	Neutrophil collagenase	Matrix metalloproteinase-9	Neutrophil collagenase; Can degrade fibrillar type I, II, and III collagens; Belongs to the peptidase M10A family	Matrix metalloproteinase-9; May play an essential role in local proteolysis of the extracellular matrix and in leukocyte migration. Could play a role in bone osteoclastic resorption. Cleaves KiSS1 at a Gly-|-Leu bond. Cleaves type IV and type V collagen into large C-terminal three quarter fragments and shorter N-terminal one quarter fragments. Degrades fibronectin but not laminin or Pz-peptide; M…	9606.ENSP00000236826	9606.ENSP00000361405	0.15877	2.22045e-16	0	0	0	0	738	98	518	0	0	0	0	858	249	651	.
190	EIF4EBP1:PDCD5	EIF4EBP1	PDCD5	Eukaryotic translation initiation factor 4E-binding protein 1	Programmed cell death protein 5	Eukaryotic translation initiation factor 4E-binding protein 1; Repressor of translation initiation that regulates EIF4E activity by preventing its assembly into the eIF4F complex: hypophosphorylated form competes with EIF4G1/EIF4G3 and strongly binds to EIF4E, leading to repress translation. In contrast, hyperphosphorylated form dissociates from EIF4E, allowing interaction between EIF4G1/EIF4G3 a…	Programmed cell death protein 5; May function in the process of apoptosis	9606.ENSP00000340691	9606.ENSP00000466214	0.0512726	2.44118e-11	.	.	.	.	.	.	.	.	.	.	.	.	.	.	.
191	FKBP5:RHOC	FKBP5	RHOC	Peptidyl-prolyl cis-trans isomerase FKBP5	Rho-related GTP-binding protein RhoC	Peptidyl-prolyl cis-trans isomerase FKBP5; Immunophilin protein with PPIase and co-chaperone activities. Component of unligated steroid receptors heterocomplexes through interaction with heat-shock protein 90 (HSP90). Plays a role in the intracellular trafficking of heterooligomeric forms of steroid hormone receptors maintaining the complex into the cytoplasm when unliganded; FKBP prolyl isomeras…	Rho-related GTP-binding protein RhoC; Regulates a signal transduction pathway linking plasma membrane receptors to the assembly of focal adhesions and actin stress fibers. Serves as a microtubule-dependent signal that is required for the myosin contractile ring formation during cell cycle cytokinesis. Regulates apical junction formation in bronchial epithelial cells; Rho family GTPases	9606.ENSP00000444810	9606.ENSP00000285735	0.0787199	2.22045e-16	.	.	.	.	.	.	.	.	.	.	.	.	.	.	.
192	CD22:FCRL1	CD22	FCRL1	B-cell receptor CD22	Fc receptor-like protein 1	B-cell receptor CD22; Mediates B-cell B-cell interactions. May be involved in the localization of B-cells in lymphoid tissues. Binds sialylated glycoproteins; one of which is CD45. Preferentially binds to alpha-2,6-linked sialic acid. The sialic acid recognition site can be masked by cis interactions with sialic acids on the same cell surface. Upon ligand induced tyrosine phosphorylation in the i…	Fc receptor-like protein 1; May function as an activating coreceptor in B-cells. May function in B-cells activation and differentiation; CD molecules	9606.ENSP00000085219	9606.ENSP00000357158	0.291206	2.22045e-16	0	0	0	0	569	94	63	0	0	0	0	241	0	194	.
193	CA13:TYMP	CA13	TYMP	Carbonic anhydrase 13	Thymidine phosphorylase	Carbonic anhydrase 13; Reversible hydration of carbon dioxide; Carbonic anhydrases	Thymidine phosphorylase; May have a role in maintaining the integrity of the blood vessels. Has growth promoting activity on endothelial cells, angiogenic activity in vivo and chemotactic activity on endothelial cells in vitro; Minor histocompatibility antigens	9606.ENSP00000318912	9606.ENSP00000379038	-0.0530582	4.85656e-12	.	.	.	.	.	.	.	.	.	.	.	.	.	.	.
194	CXCL6:LAT	CXCL6	LAT	C-X-C motif chemokine 6	Linker for activation of T-cells family member 1	C-X-C motif chemokine 6; Chemotactic for neutrophil granulocytes. Signals through binding and activation of its receptors (CXCR1 and CXCR2). In addition to its chemotactic and angiogenic properties, it has strong antibacterial activity against Gram-positive and Gram- negative bacteria (90-fold-higher when compared to CXCL5 and CXCL7); Chemokine ligands	Linker for activation of T cells	9606.ENSP00000226317	9606.ENSP00000378845	0.0526857	6.83187e-12	.	.	.	.	.	.	.	.	.	.	.	.	.	.	.
195	DAB2:FKBP5	DAB2	FKBP5	Disabled homolog 2	Peptidyl-prolyl cis-trans isomerase FKBP5	Disabled homolog 2; Adapter protein that functions as clathrin-associated sorting protein (CLASP) required for clathrin-mediated endocytosis of selected cargo proteins. Can bind and assemble clathrin, and binds simultaneously to phosphatidylinositol 4,5-bisphosphate (PtdIns(4,5)P2) and cargos containing non-phosphorylated NPXY internalization motifs, such as the LDL receptor, to recruit them to c…	Peptidyl-prolyl cis-trans isomerase FKBP5; Immunophilin protein with PPIase and co-chaperone activities. Component of unligated steroid receptors heterocomplexes through interaction with heat-shock protein 90 (HSP90). Plays a role in the intracellular trafficking of heterooligomeric forms of steroid hormone receptors maintaining the complex into the cytoplasm when unliganded; FKBP prolyl isomeras…	9606.ENSP00000313391	9606.ENSP00000444810	0.0559192	3.2685e-13	.	.	.	.	.	.	.	.	.	.	.	.	.	.	.
196	CLEC4D:PGLYRP1	CLEC4D	PGLYRP1	C-type lectin domain family 4 member D	Peptidoglycan recognition protein 1	C-type lectin domain family 4 member D; Functions as an endocytic receptor. May be involved in antigen uptake at the site of infection, either for clearance of the antigen, or for processing and further presentation to T cells; C-type lectin domain containing	Peptidoglycan recognition protein 1; Pattern receptor that binds to murein peptidoglycans (PGN) of Gram-positive bacteria. Has bactericidal activity towards Gram-positive bacteria. May kill Gram-positive bacteria by interfering with peptidoglycan biosynthesis. Binds also to Gram- negative bacteria, and has bacteriostatic activity towards Gram- negative bacteria. Plays a role in innate immunity; P…	9606.ENSP00000299665	9606.ENSP00000008938	0.069504	2.22045e-16	0	0	0	0	0	158	0	0	0	0	0	154	0	257	.
197	GP6:LGALS8	GP6	LGALS8	Platelet glycoprotein VI	Galectin-8	Platelet glycoprotein VI; Collagen receptor involved in collagen-induced platelet adhesion and activation. Plays a key role in platelet procoagulant activity and subsequent thrombin and fibrin formation. This procoagulant function may contribute to arterial and venous thrombus formation. The signaling pathway involves the FcR gamma- chain, the Src kinases (likely FYN or LYN) and SYK, the adapter …	Galectin 8; Galectins	9606.ENSP00000308782	9606.ENSP00000435460	-0.0497371	9.37828e-11	.	.	.	.	.	.	.	.	.	.	.	.	.	.	.
198	CNPY4:KIFBP	CNPY4	KIFBP	Protein canopy homolog 4	KIF-binding protein	Protein canopy homolog 4; Plays a role in the regulation of the cell surface expression of TLR4	KIF1-binding protein; Required for organization of axonal microtubules, and axonal outgrowth and maintenance during peripheral and central nervous system development; Belongs to the KIF1-binding protein family	9606.ENSP00000262932	9606.ENSP00000354848	0.0503624	5.44689e-11	.	.	.	.	.	.	.	.	.	.	.	.	.	.	.
199	CCN2:DKK1	CCN2	DKK1	CCN family member 2	Dickkopf-related protein 1	Connective tissue growth factor; Major connective tissue mitoattractant secreted by vascular endothelial cells. Promotes proliferation and differentiation of chondrocytes. Mediates heparin- and divalent cation-dependent cell adhesion in many cell types including fibroblasts, myofibroblasts, endothelial and epithelial cells. Enhances fibroblast growth factor-induced DNA synthesis; Belongs to the C…	Dickkopf-related protein 1; Antagonizes canonical Wnt signaling by inhibiting LRP5/6 interaction with Wnt and by forming a ternary complex with the transmembrane protein KREMEN that promotes internalization of LRP5/6. DKKs play an important role in vertebrate development, where they locally inhibit Wnt regulated processes such as antero-posterior axial patterning, limb development, somitogenesis …	9606.ENSP00000356954	9606.ENSP00000363081	0.0591095	1.37668e-14	0	0	0	0	0	152	0	0	0	0	0	401	0	470	.
200	CGREF1:FAM3C	CGREF1	FAM3C	Cell growth regulator with EF hand domain protein 1	Protein FAM3C	Cell growth regulator with EF hand domain protein 1; Mediates cell-cell adhesion in a calcium-dependent manner (By similarity). Able to inhibit growth in several cell lines; EF-hand domain containing	Protein FAM3C; May be involved in retinal laminar formation. Promotes epithelial to mesenchymal transition	9606.ENSP00000385452	9606.ENSP00000353025	0.137909	2.22045e-16	.	.	.	.	.	.	.	.	.	.	.	.	.	.	.
201	CASP3:DBNL	CASP3	DBNL	Caspase-3	Drebrin-like protein	Caspase-3; Involved in the activation cascade of caspases responsible for apoptosis execution. At the onset of apoptosis it proteolytically cleaves poly(ADP-ribose) polymerase (PARP) at a '216-Asp-|-Gly-217' bond. Cleaves and activates sterol regulatory element binding proteins (SREBPs) between the basic helix-loop- helix leucine zipper domain and the membrane attachment domain. Cleaves and activ…	Drebrin-like protein; Adapter protein that binds F-actin and DNM1, and thereby plays a role in receptor-mediated endocytosis. Plays a role in the reorganization of the actin cytoskeleton, formation of cell projections, such as neurites, in neuron morphogenesis and synapse formation via its interaction with WASL and COBL. Does not bind G- actin and promote actin polymerization by itself. Required …	9606.ENSP00000311032	9606.ENSP00000417653	0.0478676	4.57802e-10	0	0	0	0	0	0	0	270	0	900	0	66	0	925	.
202	GLRX:THOP1	GLRX	THOP1	Glutaredoxin-1	Thimet oligopeptidase	Glutaredoxin-1; Has a glutathione-disulfide oxidoreductase activity in the presence of NADPH and glutathione reductase. Reduces low molecular weight disulfides and proteins; Glutaredoxin domain containing	Thimet oligopeptidase; Involved in the metabolism of neuropeptides under 20 amino acid residues long. Involved in cytoplasmic peptide degradation. Able to degrade the amyloid-beta precursor protein and generate amyloidogenic fragments; M3 metallopeptidases	9606.ENSP00000369314	9606.ENSP00000304467	0.0749798	2.22045e-16	.	.	.	.	.	.	.	.	.	.	.	.	.	.	.
203	FUT8:PDGFA	FUT8	PDGFA	Alpha-(1,6)-fucosyltransferase	Platelet-derived growth factor subunit A	Alpha-(1,6)-fucosyltransferase; Catalyzes the addition of fucose in alpha 1-6 linkage to the first GlcNAc residue, next to the peptide chains in N-glycans; Belongs to the glycosyltransferase 23 family	Platelet-derived growth factor subunit A; Growth factor that plays an essential role in the regulation of embryonic development, cell proliferation, cell migration, survival and chemotaxis. Potent mitogen for cells of mesenchymal origin. Required for normal lung alveolar septum formation during embryogenesis, normal development of the gastrointestinal tract, normal development of Leydig cells and…	9606.ENSP00000353910	9606.ENSP00000346508	0.0489149	1.8969e-10	.	.	.	.	.	.	.	.	.	.	.	.	.	.	.
204	IL16:SERPINB8	IL16	SERPINB8	Pro-interleukin-16	Serpin B8	Pro-interleukin-16; Interleukin-16 stimulates a migratory response in CD4+ lymphocytes, monocytes, and eosinophils. Primes CD4+ T-cells for IL-2 and IL-15 responsiveness. Also induces T-lymphocyte expression of interleukin 2 receptor. Ligand for CD4; Interleukins	Serpin B8; Has an important role in epithelial desmosome-mediated cell-cell adhesion; Belongs to the serpin family. Ov-serpin subfamily	9606.ENSP00000302935	9606.ENSP00000381072	0.057825	5.01821e-14	.	.	.	.	.	.	.	.	.	.	.	.	.	.	.
205	TACC3:TBC1D23	TACC3	TBC1D23	Transforming acidic coiled-coil-containing protein 3	TBC1 domain family member 23	Transforming acidic coiled-coil-containing protein 3; Plays a role in the microtubule-dependent coupling of the nucleus and the centrosome. Involved in the processes that regulate centrosome-mediated interkinetic nuclear migration (INM) of neural progenitors (By similarity). Acts as component of the TACC3/ch-TOG/clathrin complex proposed to contribute to stabilization of kinetochore fibers of the…	TBC1 domain family member 23; Putative Rab GTPase-activating protein which plays a role in vesicular trafficking. Plays a role in brain development, including in cortical neuron positioning (By similarity). May also be important for neurite outgrowth, possibly through its involvement in membrane trafficking and cargo delivery, 2 processes that are essential for axonal and dendritic growth (By sim…	9606.ENSP00000326550	9606.ENSP00000377700	0.0426656	2.7776e-08	.	.	.	.	.	.	.	.	.	.	.	.	.	.	.
206	KITLG:PLTP	KITLG	PLTP	Kit ligand	Phospholipid transfer protein	Kit ligand; Ligand for the receptor-type protein-tyrosine kinase KIT. Plays an essential role in the regulation of cell survival and proliferation, hematopoiesis, stem cell maintenance, gametogenesis, mast cell development, migration and function, and in melanogenesis. KITLG/SCF binding can activate several signaling pathways. Promotes phosphorylation of PIK3R1, the regulatory subunit of phosphat…	Phospholipid transfer protein; Facilitates the transfer of a spectrum of different lipid molecules, including diacylglycerol, phosphatidic acid, sphingomyelin, phosphatidylcholine, phosphatidylglycerol, cerebroside and phosphatidyl ethanolamine. Essential for the transfer of excess surface lipids from triglyceride-rich lipoproteins to HDL, thereby facilitating the formation of smaller lipoprotein…	9606.ENSP00000228280	9606.ENSP00000417138	-0.0440367	9.83266e-09	.	.	.	.	.	.	.	.	.	.	.	.	.	.	.
207	LPCAT2:SERPINB8	LPCAT2	SERPINB8	Lysophosphatidylcholine acyltransferase 2	Serpin B8	Lysophosphatidylcholine acyltransferase 2; Possesses both acyltransferase and acetyltransferase activities. Activity is calcium-dependent. Involved in platelet- activating factor (PAF) biosynthesis by catalyzing the conversion of the PAF precursor, 1-O-alkyl-sn-glycero-3-phosphocholine (lyso- PAF) into 1-O-alkyl-2-acetyl-sn-glycero-3-phosphocholine (PAF). Also converts lyso-PAF to 1-O-alkyl-2-acy…	Serpin B8; Has an important role in epithelial desmosome-mediated cell-cell adhesion; Belongs to the serpin family. Ov-serpin subfamily	9606.ENSP00000262134	9606.ENSP00000381072	0.0423977	3.38996e-08	.	.	.	.	.	.	.	.	.	.	.	.	.	.	.
208	CA13:HSPB1	CA13	HSPB1	Carbonic anhydrase 13	Heat shock protein beta-1	Carbonic anhydrase 13; Reversible hydration of carbon dioxide; Carbonic anhydrases	Heat shock protein beta-1; Small heat shock protein which functions as a molecular chaperone probably maintaining denatured proteins in a folding- competent state. Plays a role in stress resistance and actin organization. Through its molecular chaperone activity may regulate numerous biological processes including the phosphorylation and the axonal transport of neurofilament proteins	9606.ENSP00000318912	9606.ENSP00000248553	0.0680865	2.22045e-16	.	.	.	.	.	.	.	.	.	.	.	.	.	.	.
209	DBI:STIP1	DBI	STIP1	Acyl-CoA-binding protein	Stress-induced-phosphoprotein 1	Acyl-CoA-binding protein; Binds medium- and long-chain acyl-CoA esters with very high affinity and may function as an intracellular carrier of acyl-CoA esters. It is also able to displace diazepam from the benzodiazepine (BZD) recognition site located on the GABA type A receptor. It is therefore possible that this protein also acts as a neuropeptide to modulate the action of the GABA receptor	Stress-induced-phosphoprotein 1; Acts as a co-chaperone for HSP90AA1. Mediates the association of the molecular chaperones HSPA8/HSC70 and HSP90 (By similarity); Tetratricopeptide repeat domain containing	9606.ENSP00000439012	9606.ENSP00000351646	-0.0439362	1.06215e-08	0	0	0	0	0	61	0	0	252	0	0	155	63	369	.
210	ESAM:SCARF1	ESAM	SCARF1	Endothelial cell-selective adhesion molecule	Scavenger receptor class F member 1	Endothelial cell-selective adhesion molecule; Can mediate aggregation most likely through a homophilic molecular interaction; IgCAM CXADR-related subfamily	Scavenger receptor class F member 1; Mediates the binding and degradation of acetylated low density lipoprotein (Ac-LDL). Mediates heterophilic interactions, suggesting a function as adhesion protein. Plays a role in the regulation of neurite-like outgrowth (By similarity); Scavenger receptors	9606.ENSP00000278927	9606.ENSP00000263071	0.0650796	2.22045e-16	0	0	0	0	0	76	62	0	0	0	0	120	101	222	.
211	AKT1S1:TDRKH	AKT1S1	TDRKH	Proline-rich AKT1 substrate 1	Tudor and KH domain-containing protein	Proline-rich AKT1 substrate 1; Subunit of mTORC1, which regulates cell growth and survival in response to nutrient and hormonal signals. mTORC1 is activated in response to growth factors or amino acids. Growth factor-stimulated mTORC1 activation involves a AKT1-mediated phosphorylation of TSC1-TSC2, which leads to the activation of the RHEB GTPase that potently activates the protein kinase activi…	Tudor and KH domain-containing protein; Participates in the primary piRNA biogenesis pathway and is required during spermatogenesis to repress transposable elements and prevent their mobilization, which is essential for the germline integrity. The piRNA metabolic process mediates the repression of transposable elements during meiosis by forming complexes composed of piRNAs and Piwi proteins and g…	9606.ENSP00000375711	9606.ENSP00000357812	0.0480242	4.01777e-10	.	.	.	.	.	.	.	.	.	.	.	.	.	.	.
212	APEX1:FUS	APEX1	FUS	DNA-(apurinic or apyrimidinic site) endonuclease	RNA-binding protein FUS	DNA-(apurinic or apyrimidinic site) lyase; Multifunctional protein that plays a central role in the cellular response to oxidative stress. The two major activities of APEX1 in DNA repair and redox regulation of transcriptional factors. Functions as a apurinic/apyrimidinic (AP) endodeoxyribonuclease in the DNA base excision repair (BER) pathway of DNA lesions induced by oxidative and alkylating ag…	RNA-binding protein FUS; Binds both single-stranded and double-stranded DNA and promotes ATP-independent annealing of complementary single- stranded DNAs and D-loop formation in superhelical double-stranded DNA. May play a role in maintenance of genomic integrity; Belongs to the RRM TET family	9606.ENSP00000216714	9606.ENSP00000254108	0.0474892	6.2657e-10	0	0	0	0	0	76	0	0	0	0	0	172	66	223	.
213	DKK1:VEGFA	DKK1	VEGFA	Dickkopf-related protein 1	Vascular endothelial growth factor A	Dickkopf-related protein 1; Antagonizes canonical Wnt signaling by inhibiting LRP5/6 interaction with Wnt and by forming a ternary complex with the transmembrane protein KREMEN that promotes internalization of LRP5/6. DKKs play an important role in vertebrate development, where they locally inhibit Wnt regulated processes such as antero-posterior axial patterning, limb development, somitogenesis …	Vascular endothelial growth factor A; Growth factor active in angiogenesis, vasculogenesis and endothelial cell growth. Induces endothelial cell proliferation, promotes cell migration, inhibits apoptosis and induces permeabilization of blood vessels. Binds to the FLT1/VEGFR1 and KDR/VEGFR2 receptors, heparan sulfate and heparin. NRP1/Neuropilin-1 binds isoforms VEGF-165 and VEGF-145. Isoform VEGF…	9606.ENSP00000363081	9606.ENSP00000478570	0.0529295	5.46541e-12	0	0	0	0	0	0	0	0	0	0	0	556	0	556	.
214	F7:F9	F7	F9	Coagulation factor VII	Coagulation factor IX	Coagulation factor VII; Initiates the extrinsic pathway of blood coagulation. Serine protease that circulates in the blood in a zymogen form. Factor VII is converted to factor VIIa by factor Xa, factor XIIa, factor IXa, or thrombin by minor proteolysis. In the presence of tissue factor and calcium ions, factor VIIa then converts factor X to factor Xa by limited proteolysis. Factor VIIa will also …	Coagulation factor IX; Factor IX is a vitamin K-dependent plasma protein that participates in the intrinsic pathway of blood coagulation by converting factor X to its active form in the presence of Ca(2+) ions, phospholipids, and factor VIIIa; Belongs to the peptidase S1 family	9606.ENSP00000364731	9606.ENSP00000218099	0.0430454	2.0897e-08	0	0	0	425	897	100	508	213	0	900	0	917	0	965	.
215	PVALB:RILP	PVALB	RILP	Parvalbumin alpha	Rab-interacting lysosomal protein	Parvalbumin alpha; In muscle, parvalbumin is thought to be involved in relaxation after contraction. It binds two calcium ions; EF-hand domain containing	Rab-interacting lysosomal protein; Rab effector playing a role in late endocytic transport to degradative compartments. Involved in the regulation of lysosomal morphology and distribution. Induces recruitment of dynein-dynactin motor complexes to Rab7A-containing late endosome and lysosome compartments. Promotes centripetal migration of phagosomes and the fusion of phagosomes with the late endoso…	9606.ENSP00000216200	9606.ENSP00000301336	0.0562628	2.34035e-13	.	.	.	.	.	.	.	.	.	.	.	.	.	.	.
216	GYS1:STK11	GYS1	STK11	Glycogen [starch] synthase, muscle	Serine/threonine-protein kinase STK11	Glycogen [starch] synthase, muscle; Transfers the glycosyl residue from UDP-Glc to the non- reducing end of alpha-1,4-glucan; Glycosyl transferases group 1 domain containing	Serine/threonine-protein kinase STK11; Tumor suppressor serine/threonine-protein kinase that controls the activity of AMP-activated protein kinase (AMPK) family members, thereby playing a role in various processes such as cell metabolism, cell polarity, apoptosis and DNA damage response. Acts by phosphorylating the T-loop of AMPK family proteins, thus promoting their activity: phosphorylates PRKA…	9606.ENSP00000317904	9606.ENSP00000324856	0.11653	2.22045e-16	0	0	0	0	0	0	64	0	232	0	0	155	55	349	.
217	LYN:TACC3	LYN	TACC3	Tyrosine-protein kinase Lyn	Transforming acidic coiled-coil-containing protein 3	Tyrosine-protein kinase Lyn; Non-receptor tyrosine-protein kinase that transmits signals from cell surface receptors and plays an important role in the regulation of innate and adaptive immune responses, hematopoiesis, responses to growth factors and cytokines, integrin signaling, but also responses to DNA damage and genotoxic agents. Functions primarily as negative regulator, but can also functi…	Transforming acidic coiled-coil-containing protein 3; Plays a role in the microtubule-dependent coupling of the nucleus and the centrosome. Involved in the processes that regulate centrosome-mediated interkinetic nuclear migration (INM) of neural progenitors (By similarity). Acts as component of the TACC3/ch-TOG/clathrin complex proposed to contribute to stabilization of kinetochore fibers of the…	9606.ENSP00000428924	9606.ENSP00000326550	0.0575357	6.70575e-14	.	.	.	.	.	.	.	.	.	.	.	.	.	.	.
218	CTSF:SMPDL3A	CTSF	SMPDL3A	Cathepsin F	Acid sphingomyelinase-like phosphodiesterase 3a	Cathepsin F; Thiol protease which is believed to participate in intracellular degradation and turnover of proteins. Has also been implicated in tumor invasion and metastasis; Cathepsins	Acid sphingomyelinase-like phosphodiesterase 3a; Has in vitro nucleotide phosphodiesterase activity with nucleoside triphosphates, such as ATP. Has in vitro activity with p-nitrophenyl-TMP. Has lower activity with nucleoside diphosphates, and no activity with nucleoside monophosphates. Has in vitro activity with CDP-choline, giving rise to CMP and phosphocholine. Has in vitro activity with CDP-et…	9606.ENSP00000310832	9606.ENSP00000357425	0.0801711	2.22045e-16	.	.	.	.	.	.	.	.	.	.	.	.	.	.	.
219	CREG1:SMPDL3A	CREG1	SMPDL3A	Protein CREG1	Acid sphingomyelinase-like phosphodiesterase 3a	Protein CREG1; May contribute to the transcriptional control of cell growth and differentiation. Antagonizes transcriptional activation and cellular transformation by the adenovirus E1A protein. The transcriptional control activity of cell growth requires interaction with IGF2R; Belongs to the CREG family	Acid sphingomyelinase-like phosphodiesterase 3a; Has in vitro nucleotide phosphodiesterase activity with nucleoside triphosphates, such as ATP. Has in vitro activity with p-nitrophenyl-TMP. Has lower activity with nucleoside diphosphates, and no activity with nucleoside monophosphates. Has in vitro activity with CDP-choline, giving rise to CMP and phosphocholine. Has in vitro activity with CDP-et…	9606.ENSP00000359540	9606.ENSP00000357425	0.105416	2.22045e-16	.	.	.	.	.	.	.	.	.	.	.	.	.	.	.
220	SFTPA2:SFTPD	SFTPA2	SFTPD	Pulmonary surfactant-associated protein A2	Pulmonary surfactant-associated protein D	Pulmonary surfactant-associated protein A2; In presence of calcium ions, it binds to surfactant phospholipids and contributes to lower the surface tension at the air-liquid interface in the alveoli of the mammalian lung and is essential for normal respiration; C-type lectin domain containing	Pulmonary surfactant-associated protein D; Contributes to the lung's defense against inhaled microorganisms, organic antigens and toxins. Interacts with compounds such as bacterial lipopolysaccharides, oligosaccharides and fatty acids and modulates leukocyte action in immune response. May participate in the extracellular reorganization or turnover of pulmonary surfactant. Binds strongly maltose r…	9606.ENSP00000361400	9606.ENSP00000361366	-0.0949846	2.22045e-16	0	0	0	246	825	181	231	0	0	500	0	756	255	716	.
221	AHCY:FADD	AHCY	FADD	Adenosylhomocysteinase	FAS-associated death domain protein	Adenosylhomocysteinase; Adenosylhomocysteine is a competitive inhibitor of S- adenosyl-L-methionine-dependent methyl transferase reactions; therefore adenosylhomocysteinase may play a key role in the control of methylations via regulation of the intracellular concentration of adenosylhomocysteine	FAS-associated death domain protein; Apoptotic adaptor molecule that recruits caspase-8 or caspase-10 to the activated Fas (CD95) or TNFR-1 receptors. The resulting aggregate called the death-inducing signaling complex (DISC) performs caspase-8 proteolytic activation. Active caspase-8 initiates the subsequent cascade of caspases mediating apoptosis. Involved in interferon-mediated antiviral immun…	9606.ENSP00000217426	9606.ENSP00000301838	0.10286	2.22045e-16	.	.	.	.	.	.	.	.	.	.	.	.	.	.	.
222	F7:PROC	F7	PROC	Coagulation factor VII	Vitamin K-dependent protein C	Coagulation factor VII; Initiates the extrinsic pathway of blood coagulation. Serine protease that circulates in the blood in a zymogen form. Factor VII is converted to factor VIIa by factor Xa, factor XIIa, factor IXa, or thrombin by minor proteolysis. In the presence of tissue factor and calcium ions, factor VIIa then converts factor X to factor Xa by limited proteolysis. Factor VIIa will also …	Vitamin K-dependent protein C; Protein C is a vitamin K-dependent serine protease that regulates blood coagulation by inactivating factors Va and VIIIa in the presence of calcium ions and phospholipids. Exerts a protective effect on the endothelial cell barrier function; Belongs to the peptidase S1 family	9606.ENSP00000364731	9606.ENSP00000234071	0.247511	2.22045e-16	0	0	0	420	872	111	201	0	345	0	0	544	123	554	.
223	CLPS:PLA2G1B	CLPS	PLA2G1B	Colipase	Phospholipase A2	Colipase; Colipase is a cofactor of pancreatic lipase. It allows the lipase to anchor itself to the lipid-water interface. Without colipase the enzyme is washed off by bile salts, which have an inhibitory effect on the lipase	Phospholipase A2; PA2 catalyzes the calcium-dependent hydrolysis of the 2- acyl groups in 3-sn-phosphoglycerides, this releases glycerophospholipids and arachidonic acid that serve as the precursors of signal molecules; Belongs to the phospholipase A2 family	9606.ENSP00000259938	9606.ENSP00000312286	0.188232	2.22045e-16	0	0	0	0	0	100	127	0	0	0	0	453	43	533	.
224	CXCL5:PPIB	CXCL5	PPIB	C-X-C motif chemokine 5	Peptidyl-prolyl cis-trans isomerase B	C-X-C motif chemokine 5; Involved in neutrophil activation. In vitro, ENA-78(8- 78) and ENA-78(9-78) show a threefold higher chemotactic activity for neutrophil granulocytes; Chemokine ligands	Peptidyl-prolyl cis-trans isomerase B; PPIases accelerate the folding of proteins. It catalyzes the cis-trans isomerization of proline imidic peptide bonds in oligopeptides; Cyclophilin peptidylprolyl isomerases	9606.ENSP00000296027	9606.ENSP00000300026	0.116806	2.22045e-16	.	.	.	.	.	.	.	.	.	.	.	.	.	.	.
225	MPI:SIRT2	MPI	SIRT2	Mannose-6-phosphate isomerase	NAD-dependent protein deacetylase sirtuin-2	Mannose-6-phosphate isomerase; Involved in the synthesis of the GDP-mannose and dolichol-phosphate-mannose required for a number of critical mannosyl transfer reactions; Belongs to the mannose-6-phosphate isomerase type 1 family	NAD-dependent protein deacetylase sirtuin-2; NAD-dependent protein deacetylase, which deacetylates internal lysines on histone and alpha-tubulin as well as many other proteins such as key transcription factors. Participates in the modulation of multiple and diverse biological processes such as cell cycle control, genomic integrity, microtubule dynamics, cell differentiation, metabolic networks, a…	9606.ENSP00000318318	9606.ENSP00000249396	0.0633463	2.22045e-16	.	.	.	.	.	.	.	.	.	.	.	.	.	.	.
226	FAM3C:PILRB	FAM3C	PILRB	Protein FAM3C	Paired immunoglobulin-like type 2 receptor beta	Protein FAM3C; May be involved in retinal laminar formation. Promotes epithelial to mesenchymal transition	Paired immunoglobin-like type 2 receptor beta; Paired receptors consist of highly related activating and inhibitory receptors and are widely involved in the regulation of the immune system. PILRB is thought to act as a cellular signaling activating receptor that associates with ITAM-bearing adapter molecules on the cell surface; V-set domain containing	9606.ENSP00000353025	9606.ENSP00000391748	0.0494536	1.19721e-10	.	.	.	.	.	.	.	.	.	.	.	.	.	.	.
227	HEXIM1:TBL1X	HEXIM1	TBL1X	Protein HEXIM1	F-box-like/WD repeat-containing protein TBL1X	Protein HEXIM1; Transcriptional regulator which functions as a general RNA polymerase II transcription inhibitor. In cooperation with 7SK snRNA sequesters P-TEFb in a large inactive 7SK snRNP complex preventing RNA polymerase II phosphorylation and subsequent transcriptional elongation. May also regulate NF-kappa-B, ESR1, NR3C1 and CIITA-dependent transcriptional activity. Plays a role in the reg…	F-box-like/WD repeat-containing protein TBL1X; F-box-like protein involved in the recruitment of the ubiquitin/19S proteasome complex to nuclear receptor-regulated transcription units. Plays an essential role in transcription activation mediated by nuclear receptors. Probably acts as integral component of corepressor complexes that mediates the recruitment of the 19S proteasome complex, leading t…	9606.ENSP00000328773	9606.ENSP00000217964	-0.0571704	9.61453e-14	.	.	.	.	.	.	.	.	.	.	.	.	.	.	.
228	CCL13:CCL8	CCL13	CCL8	C-C motif chemokine 13	C-C motif chemokine 8	C-C motif chemokine 13; Chemotactic factor that attracts monocytes, lymphocytes, basophils and eosinophils, but not neutrophils. Signals through CCR2B and CCR3 receptors. Plays a role in the accumulation of leukocytes at both sides of allergic and non-allergic inflammation. May be involved in the recruitment of monocytes into the arterial wall during the disease process of atherosclerosis. May pl…	C-C motif chemokine 8; Chemotactic factor that attracts monocytes, lymphocytes, basophils and eosinophils. May play a role in neoplasia and inflammatory host responses. This protein can bind heparin. The processed form MCP-2(6-76) does not show monocyte chemotactic activity, but inhibits the chemotactic effect most predominantly of CCL7, and also of CCL2 and CCL5 and CCL8; Belongs to the intercri…	9606.ENSP00000225844	9606.ENSP00000378118	0.0457137	2.64634e-09	0	0	0	0	958	529	0	270	0	0	0	795	43	653	cytokine-citokine
229	CRIP2:SNCG	CRIP2	SNCG	Cysteine-rich protein 2	Gamma-synuclein	Cysteine rich protein 2; LIM domain containing	Gamma-synuclein; Plays a role in neurofilament network integrity. May be involved in modulating axonal architecture during development and in the adult. In vitro, increases the susceptibility of neurofilament-H to calcium-dependent proteases (By similarity). May also function in modulating the keratin network in skin. Activates the MAPK and Elk-1 signal transduction pathway (By similarity); Belon…	9606.ENSP00000426119	9606.ENSP00000361087	0.0554161	5.30687e-13	0	0	0	0	0	126	0	0	0	0	0	103	52	191	.
230	GYS1:WASF1	GYS1	WASF1	Glycogen [starch] synthase, muscle	Wiskott-Aldrich syndrome protein family member 1	Glycogen [starch] synthase, muscle; Transfers the glycosyl residue from UDP-Glc to the non- reducing end of alpha-1,4-glucan; Glycosyl transferases group 1 domain containing	Wiskott-Aldrich syndrome protein family member 1; Downstream effector molecule involved in the transmission of signals from tyrosine kinase receptors and small GTPases to the actin cytoskeleton. Promotes formation of actin filaments. Part of the WAVE complex that regulates lamellipodia formation. The WAVE complex regulates actin filament reorganization via its interaction with the Arp2/3 complex …	9606.ENSP00000317904	9606.ENSP00000376368	0.0485798	2.51966e-10	.	.	.	.	.	.	.	.	.	.	.	.	.	.	.
231	CCL25:PRSS27	CCL25	PRSS27	C-C motif chemokine 25	Serine protease 27	C-C motif chemokine 25; Potentially involved in T-cell development. Recombinant protein shows chemotactic activity on thymocytes, macrophages, THP-1 cells, and dendritics cells but is inactive on peripheral blood lymphocytes and neutrophils. Binds to CCR9. Isoform 2 is an antagonist of isoform 1. Binds to atypical chemokine receptor ACKR4 and mediates the recruitment of beta-arrestin (ARRB1/2) to…	Serine protease 27	9606.ENSP00000375086	9606.ENSP00000306390	-0.0521073	1.15521e-11	.	.	.	.	.	.	.	.	.	.	.	.	.	.	.
232	MED18:ZBTB16	MED18	ZBTB16	Mediator of RNA polymerase II transcription subunit 18	Zinc finger and BTB domain-containing protein 16	Mediator of RNA polymerase II transcription subunit 18; Component of the Mediator complex, a coactivator involved in the regulated transcription of nearly all RNA polymerase II-dependent genes. Mediator functions as a bridge to convey information from gene-specific regulatory proteins to the basal RNA polymerase II transcription machinery. Mediator is recruited to promoters by direct interactions…	Zinc finger and BTB domain-containing protein 16; Probable transcription factor. May play a role in myeloid maturation and in the development and/or maintenance of other differentiated tissues. Probable substrate-recognition component of an E3 ubiquitin-protein ligase complex which mediates the ubiquitination and subsequent proteasomal degradation of target proteins; Belongs to the krueppel C2H2-…	9606.ENSP00000362948	9606.ENSP00000338157	0.0531457	4.48086e-12	.	.	.	.	.	.	.	.	.	.	.	.	.	.	.
233	CLEC4D:HGF	CLEC4D	HGF	C-type lectin domain family 4 member D	Hepatocyte growth factor	C-type lectin domain family 4 member D; Functions as an endocytic receptor. May be involved in antigen uptake at the site of infection, either for clearance of the antigen, or for processing and further presentation to T cells; C-type lectin domain containing	Hepatocyte growth factor; Potent mitogen for mature parenchymal hepatocyte cells, seems to be a hepatotrophic factor, and acts as a growth factor for a broad spectrum of tissues and cell types. Activating ligand for the receptor tyrosine kinase MET by binding to it and promoting its dimerization; Deafness associated genes	9606.ENSP00000299665	9606.ENSP00000222390	0.0432951	1.731e-08	.	.	.	.	.	.	.	.	.	.	.	.	.	.	.
234	DBI:PEBP1	DBI	PEBP1	Acyl-CoA-binding protein	Phosphatidylethanolamine-binding protein 1	Acyl-CoA-binding protein; Binds medium- and long-chain acyl-CoA esters with very high affinity and may function as an intracellular carrier of acyl-CoA esters. It is also able to displace diazepam from the benzodiazepine (BZD) recognition site located on the GABA type A receptor. It is therefore possible that this protein also acts as a neuropeptide to modulate the action of the GABA receptor	Phosphatidylethanolamine-binding protein 1; Binds ATP, opioids and phosphatidylethanolamine. Has lower affinity for phosphatidylinositol and phosphatidylcholine. Serine protease inhibitor which inhibits thrombin, neuropsin and chymotrypsin but not trypsin, tissue type plasminogen activator and elastase (By similarity). Inhibits the kinase activity of RAF1 by inhibiting its activation and by disso…	9606.ENSP00000439012	9606.ENSP00000261313	0.0693765	2.22045e-16	0	0	0	0	0	77	84	128	789	0	0	211	0	854	.
235	MED18:TBL1X	MED18	TBL1X	Mediator of RNA polymerase II transcription subunit 18	F-box-like/WD repeat-containing protein TBL1X	Mediator of RNA polymerase II transcription subunit 18; Component of the Mediator complex, a coactivator involved in the regulated transcription of nearly all RNA polymerase II-dependent genes. Mediator functions as a bridge to convey information from gene-specific regulatory proteins to the basal RNA polymerase II transcription machinery. Mediator is recruited to promoters by direct interactions…	F-box-like/WD repeat-containing protein TBL1X; F-box-like protein involved in the recruitment of the ubiquitin/19S proteasome complex to nuclear receptor-regulated transcription units. Plays an essential role in transcription activation mediated by nuclear receptors. Probably acts as integral component of corepressor complexes that mediates the recruitment of the 19S proteasome complex, leading t…	9606.ENSP00000362948	9606.ENSP00000217964	0.13882	2.22045e-16	.	.	.	.	.	.	.	.	.	.	.	.	.	.	.
236	CHGB:MOG	CHGB	MOG	Secretogranin-1	Myelin-oligodendrocyte glycoprotein	Secretogranin-1; Secretogranin-1 is a neuroendocrine secretory granule protein, which may be the precursor for other biologically active peptides	Myelin-oligodendrocyte glycoprotein; Mediates homophilic cell-cell adhesion (By similarity). Minor component of the myelin sheath. May be involved in completion and/or maintenance of the myelin sheath and in cell- cell communication; Belongs to the immunoglobulin superfamily. BTN/MOG family	9606.ENSP00000368244	9606.ENSP00000366095	0.0484035	2.92339e-10	0	0	0	0	0	168	0	0	0	0	0	0	0	167	.
237	CHAC2:TPMT	CHAC2	TPMT	Glutathione-specific gamma-glutamylcyclotransferase 2	Thiopurine S-methyltransferase	Glutathione-specific gamma-glutamylcyclotransferase 2; Catalyzes the cleavage of glutathione into 5-oxo-L- proline and a Cys-Gly dipeptide. Acts specifically on glutathione, but not on other gamma-glutamyl peptides	Thiopurine S-methyltransferase; Catalyzes the S-methylation of thiopurine drugs such as 6-mercaptopurine; Belongs to the class I-like SAM-binding methyltransferase superfamily. TPMT family	9606.ENSP00000295304	9606.ENSP00000312304	0.12057	2.22045e-16	.	.	.	.	.	.	.	.	.	.	.	.	.	.	.
238	ICAM3:SLAMF7	ICAM3	SLAMF7	Intercellular adhesion molecule 3	SLAM family member 7	Intercellular adhesion molecule 3; ICAM proteins are ligands for the leukocyte adhesion protein LFA-1 (integrin alpha-L/beta-2). ICAM3 is also a ligand for integrin alpha-D/beta-2. In association with integrin alpha-L/beta-2, contributes to apoptotic neutrophil phagocytosis by macrophages; CD molecules	SLAM family member 7; Self-ligand receptor of the signaling lymphocytic activation molecule (SLAM) family. SLAM receptors triggered by homo- or heterotypic cell-cell interactions are modulating the activation and differentiation of a wide variety of immune cells and thus are involved in the regulation and interconnection of both innate and adaptive immune response. Activities are controlled by pr…	9606.ENSP00000160262	9606.ENSP00000357022	0.126656	2.22045e-16	.	.	.	.	.	.	.	.	.	.	.	.	.	.	.
239	PPCDC:RWDD1	PPCDC	RWDD1	Phosphopantothenoylcysteine decarboxylase	RWD domain-containing protein 1	Phosphopantothenoylcysteine decarboxylase; Necessary for the biosynthesis of coenzyme A. Catalyzes the decarboxylation of 4-phosphopantothenoylcysteine to form 4'- phosphopantotheine	RWD domain-containing protein 1; Protects DRG2 from proteolytic degradation; Belongs to the RWDD1/GIR2 family	9606.ENSP00000343190	9606.ENSP00000420357	0.119678	2.22045e-16	.	.	.	.	.	.	.	.	.	.	.	.	.	.	.
240	CXCL6:DFFA	CXCL6	DFFA	C-X-C motif chemokine 6	DNA fragmentation factor subunit alpha	C-X-C motif chemokine 6; Chemotactic for neutrophil granulocytes. Signals through binding and activation of its receptors (CXCR1 and CXCR2). In addition to its chemotactic and angiogenic properties, it has strong antibacterial activity against Gram-positive and Gram- negative bacteria (90-fold-higher when compared to CXCL5 and CXCL7); Chemokine ligands	DNA fragmentation factor subunit alpha; Inhibitor of the caspase-activated DNase (DFF40)	9606.ENSP00000226317	9606.ENSP00000366237	0.0426228	2.86757e-08	0	0	0	0	0	0	0	0	0	0	0	0	188	188	.
241	DPP7:SIAE	DPP7	SIAE	Dipeptidyl peptidase 2	Sialate O-acetylesterase	Dipeptidyl peptidase 2; Plays an important role in the degradation of some oligopeptides; DASH family	Sialate O-acetylesterase; Catalyzes the removal of O-acetyl ester groups from position 9 of the parent sialic acid, N-acetylneuraminic acid	9606.ENSP00000360635	9606.ENSP00000263593	0.0536952	2.69473e-12	0	0	6	0	0	0	0	0	397	0	0	464	0	662	.
242	ITGB1BP2:WASF1	ITGB1BP2	WASF1	Integrin beta-1-binding protein 2	Wiskott-Aldrich syndrome protein family member 1	Integrin beta-1-binding protein 2; May play a role during maturation and/or organization of muscles cells	Wiskott-Aldrich syndrome protein family member 1; Downstream effector molecule involved in the transmission of signals from tyrosine kinase receptors and small GTPases to the actin cytoskeleton. Promotes formation of actin filaments. Part of the WAVE complex that regulates lamellipodia formation. The WAVE complex regulates actin filament reorganization via its interaction with the Arp2/3 complex …	9606.ENSP00000362935	9606.ENSP00000376368	0.11206	2.22045e-16	.	.	.	.	.	.	.	.	.	.	.	.	.	.	.
243	CASP3:PLA2G4A	CASP3	PLA2G4A	Caspase-3	Cytosolic phospholipase A2	Caspase-3; Involved in the activation cascade of caspases responsible for apoptosis execution. At the onset of apoptosis it proteolytically cleaves poly(ADP-ribose) polymerase (PARP) at a '216-Asp-|-Gly-217' bond. Cleaves and activates sterol regulatory element binding proteins (SREBPs) between the basic helix-loop- helix leucine zipper domain and the membrane attachment domain. Cleaves and activ…	Cytosolic phospholipase A2; Selectively hydrolyzes arachidonyl phospholipids in the sn-2 position releasing arachidonic acid. Together with its lysophospholipid activity, it is implicated in the initiation of the inflammatory response; C2 domain containing phospholipases	9606.ENSP00000311032	9606.ENSP00000356436	0.0446834	5.96009e-09	0	0	0	0	0	0	0	213	0	0	0	310	0	433	.
244	DNPH1:EIF4EBP1	DNPH1	EIF4EBP1	2'-deoxynucleoside 5'-phosphate N-hydrolase 1	Eukaryotic translation initiation factor 4E-binding protein 1	2'-deoxynucleoside 5'-phosphate N-hydrolase 1; Catalyzes the cleavage of the N-glycosidic bond of deoxyribonucleoside 5'-monophosphates to yield deoxyribose 5- phosphate and a purine or pyrimidine base. Deoxyribonucleoside 5'- monophosphates containing purine bases are preferred to those containing pyrimidine bases	Eukaryotic translation initiation factor 4E-binding protein 1; Repressor of translation initiation that regulates EIF4E activity by preventing its assembly into the eIF4F complex: hypophosphorylated form competes with EIF4G1/EIF4G3 and strongly binds to EIF4E, leading to repress translation. In contrast, hyperphosphorylated form dissociates from EIF4E, allowing interaction between EIF4G1/EIF4G3 a…	9606.ENSP00000230431	9606.ENSP00000340691	0.042272	3.72092e-08	.	.	.	.	.	.	.	.	.	.	.	.	.	.	.
245	LAMP3:MSLN	LAMP3	MSLN	Lysosome-associated membrane glycoprotein 3	Mesothelin	Lysosome-associated membrane glycoprotein 3; May play a role in dendritic cell function and in adaptive immunity; CD molecules	Mesothelin; Membrane-anchored forms may play a role in cellular adhesion	9606.ENSP00000265598	9606.ENSP00000372313	0.200347	2.22045e-16	.	.	.	.	.	.	.	.	.	.	.	.	.	.	.
246	HBEGF:PDGFB	HBEGF	PDGFB	Proheparin-binding EGF-like growth factor	Platelet-derived growth factor subunit B	Proheparin-binding EGF-like growth factor; Growth factor that mediates its effects via EGFR, ERBB2 and ERBB4. Required for normal cardiac valve formation and normal heart function. Promotes smooth muscle cell proliferation. May be involved in macrophage-mediated cellular proliferation. It is mitogenic for fibroblasts, but not endothelial cells. It is able to bind EGF receptor/EGFR with higher aff…	Platelet-derived growth factor subunit B; Growth factor that plays an essential role in the regulation of embryonic development, cell proliferation, cell migration, survival and chemotaxis. Potent mitogen for cells of mesenchymal origin. Required for normal proliferation and recruitment of pericytes and vascular smooth muscle cells in the central nervous system, skin, lung, heart and placenta. Re…	9606.ENSP00000230990	9606.ENSP00000330382	0.0576897	5.72875e-14	0	0	0	0	0	68	0	0	0	0	0	460	0	475	.
247	ACE2:MME	ACE2	MME	Angiotensin-converting enzyme 2	Neprilysin	Angiotensin-converting enzyme 2; Carboxypeptidase which converts angiotensin I to angiotensin 1-9, a peptide of unknown function, and angiotensin II to angiotensin 1-7, a vasodilator. Also able to hydrolyze apelin- 13 and dynorphin-13 with high efficiency. May be an important regulator of heart function	Neprilysin; Thermolysin-like specificity, but is almost confined on acting on polypeptides of up to 30 amino acids. Biologically important in the destruction of opioid peptides such as Met- and Leu-enkephalins by cleavage of a Gly-Phe bond. Able to cleave angiotensin-1, angiotensin-2 and angiotensin 1-9. Involved in the degradation of atrial natriuretic factor (ANF). Displays UV-inducible elastas…	9606.ENSP00000389326	9606.ENSP00000418525	0.122876	2.22045e-16	0	0	0	242	0	0	62	0	0	800	0	727	137	960	.
248	TFF1:TFF2	TFF1	TFF2	Trefoil factor 1	Trefoil factor 2	Trefoil factor 1; Stabilizer of the mucous gel overlying the gastrointestinal mucosa that provides a physical barrier against various noxious agents. May inhibit the growth of calcium oxalate crystals in urine	Trefoil factor 2; Inhibits gastrointestinal motility and gastric acid secretion. Could function as a structural component of gastric mucus, possibly by stabilizing glycoproteins in the mucus gel through interactions with carbohydrate side chains (By similarity)	9606.ENSP00000291527	9606.ENSP00000291526	0.456842	2.22045e-16	0	0	0	0	889	99	49	0	0	900	0	871	0	915	.
249	NSFL1C:PPCDC	NSFL1C	PPCDC	NSFL1 cofactor p47	Phosphopantothenoylcysteine decarboxylase	NSFL1 cofactor p47; Reduces the ATPase activity of VCP. Necessary for the fragmentation of Golgi stacks during mitosis and for VCP-mediated reassembly of Golgi stacks after mitosis. May play a role in VCP- mediated formation of transitional endoplasmic reticulum (tER) (By similarity). Inhibits the activity of CTSL (in vitro); Belongs to the NSFL1C family	Phosphopantothenoylcysteine decarboxylase; Necessary for the biosynthesis of coenzyme A. Catalyzes the decarboxylation of 4-phosphopantothenoylcysteine to form 4'- phosphopantotheine	9606.ENSP00000418529	9606.ENSP00000343190	0.0733218	2.22045e-16	.	.	.	.	.	.	.	.	.	.	.	.	.	.	.
250	CDKN1A:TACC3	CDKN1A	TACC3	Cyclin-dependent kinase inhibitor 1	Transforming acidic coiled-coil-containing protein 3	Cyclin-dependent kinase inhibitor 1; May be involved in p53/TP53 mediated inhibition of cellular proliferation in response to DNA damage. Binds to and inhibits cyclin-dependent kinase activity, preventing phosphorylation of critical cyclin-dependent kinase substrates and blocking cell cycle progression. Functions in the nuclear localization and assembly of cyclin D-CDK4 complex and promotes its k…	Transforming acidic coiled-coil-containing protein 3; Plays a role in the microtubule-dependent coupling of the nucleus and the centrosome. Involved in the processes that regulate centrosome-mediated interkinetic nuclear migration (INM) of neural progenitors (By similarity). Acts as component of the TACC3/ch-TOG/clathrin complex proposed to contribute to stabilization of kinetochore fibers of the…	9606.ENSP00000384849	9606.ENSP00000326550	0.0565177	1.82521e-13	.	.	.	.	.	.	.	.	.	.	.	.	.	.	.
251	CDSN:LY6D	CDSN	LY6D	Corneodesmosin	Lymphocyte antigen 6D	Corneodesmosin; Important for the epidermal barrier integrity	Lymphocyte antigen 6D; May act as a specification marker at earliest stage specification of lymphocytes between B- and T-cell development. Marks the earliest stage of B-cell specification; LY6/PLAUR domain containing	9606.ENSP00000365465	9606.ENSP00000301263	0.152007	2.22045e-16	.	.	.	.	.	.	.	.	.	.	.	.	.	.	.
252	FOXO1:MAP4K5	FOXO1	MAP4K5	Forkhead box protein O1	Mitogen-activated protein kinase kinase kinase kinase 5	Forkhead box protein O1; Transcription factor that is the main target of insulin signaling and regulates metabolic homeostasis in response to oxidative stress. Binds to the insulin response element (IRE) with consensus sequence 5'-TT[G/A]TTTTG-3' and the related Daf-16 family binding element (DBE) with consensus sequence 5'- TT[G/A]TTTAC-3'. Activity suppressed by insulin. Main regulator of redox…	Mitogen-activated protein kinase kinase kinase kinase 5; May play a role in the response to environmental stress. Appears to act upstream of the JUN N-terminal pathway; Mitogen-activated protein kinase kinase kinase kinases	9606.ENSP00000368880	9606.ENSP00000013125	0.0852256	2.22045e-16	.	.	.	.	.	.	.	.	.	.	.	.	.	.	.
253	SMAD1:ZBTB16	SMAD1	ZBTB16	Mothers against decapentaplegic homolog 1	Zinc finger and BTB domain-containing protein 16	Mothers against decapentaplegic homolog 1; Transcriptional modulator activated by BMP (bone morphogenetic proteins) type 1 receptor kinase. SMAD1 is a receptor-regulated SMAD (R-SMAD). SMAD1/OAZ1/PSMB4 complex mediates the degradation of the CREBBP/EP300 repressor SNIP1. May act synergistically with SMAD4 and YY1 in bone morphogenetic protein (BMP)-mediated cardiac-specific gene expression; Belon…	Zinc finger and BTB domain-containing protein 16; Probable transcription factor. May play a role in myeloid maturation and in the development and/or maintenance of other differentiated tissues. Probable substrate-recognition component of an E3 ubiquitin-protein ligase complex which mediates the ubiquitination and subsequent proteasomal degradation of target proteins; Belongs to the krueppel C2H2-…	9606.ENSP00000426568	9606.ENSP00000338157	0.0540099	2.0095e-12	.	.	.	.	.	.	.	.	.	.	.	.	.	.	.
254	CD40:TNFRSF14	CD40	TNFRSF14	Tumor necrosis factor receptor superfamily member 5	Tumor necrosis factor receptor superfamily member 14	Tumor necrosis factor receptor superfamily member 5; Receptor for TNFSF5/CD40LG. Transduces TRAF6- and MAP3K8-mediated signals that activate ERK in macrophages and B cells, leading to induction of immunoglobulin secretion	Tumor necrosis factor receptor superfamily member 14; Receptor for BTLA. Receptor for TNFSF14/LIGHT and homotrimeric TNFSF1/lymphotoxin-alpha. Involved in lymphocyte activation. Plays an important role in HSV pathogenesis because it enhanced the entry of several wild-type HSV strains of both serotypes into CHO cells, and mediated HSV entry into activated human T-cells; CD molecules	9606.ENSP00000361359	9606.ENSP00000347948	0.130512	2.22045e-16	0	0	0	0	684	82	0	0	0	0	0	560	0	238	.
255	LAIR1:PLAUR	LAIR1	PLAUR	Leukocyte-associated immunoglobulin-like receptor 1	Urokinase plasminogen activator surface receptor	Leukocyte-associated immunoglobulin-like receptor 1; Functions as an inhibitory receptor that plays a constitutive negative regulatory role on cytolytic function of natural killer (NK) cells, B-cells and T-cells. Activation by Tyr phosphorylation results in recruitment and activation of the phosphatases PTPN6 and PTPN11. It also reduces the increase of intracellular calcium evoked by B-cell recep…	Urokinase plasminogen activator surface receptor; Acts as a receptor for urokinase plasminogen activator. Plays a role in localizing and promoting plasmin formation. Mediates the proteolysis-independent signal transduction activation effects of U-PA. It is subject to negative-feedback regulation by U-PA which cleaves it into an inactive form; CD molecules	9606.ENSP00000375622	9606.ENSP00000339328	0.0420532	4.37255e-08	.	.	.	.	.	.	.	.	.	.	.	.	.	.	.
256	CA13:STAMBP	CA13	STAMBP	Carbonic anhydrase 13	STAM-binding protein	Carbonic anhydrase 13; Reversible hydration of carbon dioxide; Carbonic anhydrases	STAM-binding protein; Zinc metalloprotease that specifically cleaves 'Lys-63'- linked polyubiquitin chains. Does not cleave 'Lys-48'-linked polyubiquitin chains (By similarity). Plays a role in signal transduction for cell growth and MYC induction mediated by IL-2 and GM-CSF. Potentiates BMP (bone morphogenetic protein) signaling by antagonizing the inhibitory action of SMAD6 and SMAD7. Has a key…	9606.ENSP00000318912	9606.ENSP00000377633	-0.0484574	2.79361e-10	.	.	.	.	.	.	.	.	.	.	.	.	.	.	.
257	CLEC4D:MMP9	CLEC4D	MMP9	C-type lectin domain family 4 member D	Matrix metalloproteinase-9	C-type lectin domain family 4 member D; Functions as an endocytic receptor. May be involved in antigen uptake at the site of infection, either for clearance of the antigen, or for processing and further presentation to T cells; C-type lectin domain containing	Matrix metalloproteinase-9; May play an essential role in local proteolysis of the extracellular matrix and in leukocyte migration. Could play a role in bone osteoclastic resorption. Cleaves KiSS1 at a Gly-|-Leu bond. Cleaves type IV and type V collagen into large C-terminal three quarter fragments and shorter N-terminal one quarter fragments. Degrades fibronectin but not laminin or Pz-peptide; M…	9606.ENSP00000299665	9606.ENSP00000361405	0.0495573	1.09506e-10	0	0	0	0	0	154	49	0	0	0	0	108	0	219	.
258	FYB1:GP6	FYB1	GP6	FYN-binding protein 1	Platelet glycoprotein VI	FYN-binding protein 1; Acts as an adapter protein of the FYN and LCP2 signaling cascades in T-cells. Modulates the expression of interleukin-2 (IL-2). Involved in platelet activation. Prevents the degradation of SKAP1 and SKAP2. May play a role in linking T-cell signaling to remodeling of the actin cytoskeleton	Platelet glycoprotein VI; Collagen receptor involved in collagen-induced platelet adhesion and activation. Plays a key role in platelet procoagulant activity and subsequent thrombin and fibrin formation. This procoagulant function may contribute to arterial and venous thrombus formation. The signaling pathway involves the FcR gamma- chain, the Src kinases (likely FYN or LYN) and SYK, the adapter …	9606.ENSP00000427114	9606.ENSP00000308782	0.23554	2.22045e-16	0	0	0	0	0	0	62	0	0	0	0	268	0	284	.
259	HYOU1:IL10RB	HYOU1	IL10RB	Hypoxia up-regulated protein 1	Interleukin-10 receptor subunit beta	Hypoxia up-regulated protein 1; Has a pivotal role in cytoprotective cellular mechanisms triggered by oxygen deprivation. May play a role as a molecular chaperone and participate in protein folding; Belongs to the heat shock protein 70 family	Interleukin-10 receptor subunit beta; Shared cell surface receptor required for the activation of five class 2 cytokines: IL10, IL22, IL26, IL28, and IFNL1. The IFNLR1/IL10RB dimer is a receptor for the cytokine ligands IFNL2 and IFNL3 and mediates their antiviral activity. The ligand/receptor complex stimulate the activation of the JAK/STAT signaling pathway leading to the expression of IFN-stim…	9606.ENSP00000480150	9606.ENSP00000290200	0.0474033	6.72626e-10	.	.	.	.	.	.	.	.	.	.	.	.	.	.	.
260	CLEC4D:TGFA	CLEC4D	TGFA	C-type lectin domain family 4 member D	Protransforming growth factor alpha	C-type lectin domain family 4 member D; Functions as an endocytic receptor. May be involved in antigen uptake at the site of infection, either for clearance of the antigen, or for processing and further presentation to T cells; C-type lectin domain containing	Protransforming growth factor alpha; TGF alpha is a mitogenic polypeptide that is able to bind to the EGF receptor/EGFR and to act synergistically with TGF beta to promote anchorage-independent cell proliferation in soft agar	9606.ENSP00000299665	9606.ENSP00000295400	0.0591789	1.28786e-14	.	.	.	.	.	.	.	.	.	.	.	.	.	.	.
261	DAB2:FKBP1B	DAB2	FKBP1B	Disabled homolog 2	Peptidyl-prolyl cis-trans isomerase FKBP1B	Disabled homolog 2; Adapter protein that functions as clathrin-associated sorting protein (CLASP) required for clathrin-mediated endocytosis of selected cargo proteins. Can bind and assemble clathrin, and binds simultaneously to phosphatidylinositol 4,5-bisphosphate (PtdIns(4,5)P2) and cargos containing non-phosphorylated NPXY internalization motifs, such as the LDL receptor, to recruit them to c…	Peptidyl-prolyl cis-trans isomerase FKBP1B; Has the potential to contribute to the immunosuppressive and toxic effects of FK506 and rapamycin. PPIases accelerate the folding of proteins. It catalyzes the cis-trans isomerization of proline imidic peptide bonds in oligopeptides; Belongs to the FKBP-type PPIase family. FKBP1 subfamily	9606.ENSP00000313391	9606.ENSP00000370373	0.0455711	2.96416e-09	.	.	.	.	.	.	.	.	.	.	.	.	.	.	.
262	FCRL6:GZMA	FCRL6	GZMA	Fc receptor-like protein 6	Granzyme A	Fc receptor-like protein 6; Acts as a MHC class II receptor. When stimulated on its own, does not play a role in cytokine production or the release of cytotoxic granules by NK cells and cytotoxic CD8(+) T cells. Does not act as an Fc receptor; Immunoglobulin like domain containing	Granzyme A; Abundant protease in the cytosolic granules of cytotoxic T-cells and NK-cells which activates caspase-independent cell death with morphological features of apoptosis when delivered into the target cell through the immunological synapse. It cleaves after Lys or Arg. Cleaves APEX1 after 'Lys-31' and destroys its oxidative repair activity. Cleaves the nucleosome assembly protein SET afte…	9606.ENSP00000357086	9606.ENSP00000274306	0.0567382	1.47216e-13	0	0	0	0	0	299	0	0	0	0	0	97	66	357	.
263	FABP5:PDCD5	FABP5	PDCD5	Fatty acid-binding protein 5	Programmed cell death protein 5	Fatty acid-binding protein, epidermal; High specificity for fatty acids. Highest affinity for C18 chain length. Decreasing the chain length or introducing double bonds reduces the affinity. May be involved in keratinocyte differentiation; Belongs to the calycin superfamily. Fatty-acid binding protein (FABP) family	Programmed cell death protein 5; May function in the process of apoptosis	9606.ENSP00000297258	9606.ENSP00000466214	0.0510228	3.04694e-11	.	.	.	.	.	.	.	.	.	.	.	.	.	.	.
264	CCL14:CCL23	CCL14	CCL23	C-C motif chemokine 14	C-C motif chemokine 23	C-C motif chemokine ligand 14	C-C motif chemokine ligand 23	9606.ENSP00000479097	9606.ENSP00000481357	-0.0545428	1.21792e-12	0	0	0	0	862	113	62	0	0	0	0	606	0	202	cytokine-citokine
265	CTRB1:PRSS2	CTRB1	PRSS2	Chymotrypsinogen B	Trypsin-2	Chymotrypsinogen B1; Belongs to the peptidase S1 family	Trypsin-2; In the ileum, may be involved in defensin processing, including DEFA5; Belongs to the peptidase S1 family	9606.ENSP00000354294	9606.ENSP00000485444	0.245462	2.22045e-16	0	0	0	447	871	196	132	0	265	500	0	604	0	745	.
266	PLIN3:VSIR	PLIN3	VSIR	Perilipin-3	V-type immunoglobulin domain-containing suppressor of T-cell activation	Perilipin-3; Required for the transport of mannose 6-phosphate receptors (MPR) from endosomes to the trans-Golgi network; Perilipins	V-type immunoglobulin domain-containing suppressor of T-cell activation; Immunoregulatory receptor which inhibits the T-cell response. May promote differentiation of embryonic stem cells, by inhibiting BMP4 signaling (By similarity). May stimulate MMP14-mediated MMP2 activation	9606.ENSP00000221957	9606.ENSP00000378409	0.0432669	1.7682e-08	.	.	.	.	.	.	.	.	.	.	.	.	.	.	.
267	GLOD4:PARK7	GLOD4	PARK7	Glyoxalase domain-containing protein 4	Parkinson disease protein 7	Glyoxalase domain containing 4	Protein/nucleic acid deglycase DJ-1; Protein and nucleotide deglycase that catalyzes the deglycation of the Maillard adducts formed between amino groups of proteins or nucleotides and reactive carbonyl groups of glyoxals. Thus, functions as a protein deglycase that repairs methylglyoxal- and glyoxal-glycated proteins, and releases repaired proteins and lactate or glycolate, respectively. Deglycat…	9606.ENSP00000301329	9606.ENSP00000418770	0.0756027	2.22045e-16	0	176	0	0	0	0	85	0	149	0	0	218	423	657	.
268	FXYD5:IRAK1	FXYD5	IRAK1	FXYD domain-containing ion transport regulator 5	Interleukin-1 receptor-associated kinase 1	FXYD domain-containing ion transport regulator 5; Involved in down-regulation of E-cadherin which results in reduced cell adhesion. Promotes metastasis; Belongs to the FXYD family	Interleukin-1 receptor-associated kinase 1; Serine/threonine-protein kinase that plays a critical role in initiating innate immune response against foreign pathogens. Involved in Toll-like receptor (TLR) and IL-1R signaling pathways. Is rapidly recruited by MYD88 to the receptor- signaling complex upon TLR activation. Association with MYD88 leads to IRAK1 phosphorylation by IRAK4 and subsequent a…	9606.ENSP00000344254	9606.ENSP00000358997	0.0936751	2.22045e-16	.	.	.	.	.	.	.	.	.	.	.	.	.	.	.
269	GZMA:KIR2DL3	GZMA	KIR2DL3	Granzyme A	Killer cell immunoglobulin-like receptor 2DL3	Granzyme A; Abundant protease in the cytosolic granules of cytotoxic T-cells and NK-cells which activates caspase-independent cell death with morphological features of apoptosis when delivered into the target cell through the immunological synapse. It cleaves after Lys or Arg. Cleaves APEX1 after 'Lys-31' and destroys its oxidative repair activity. Cleaves the nucleosome assembly protein SET afte…	Killer cell immunoglobulin-like receptor 2DL3; Receptor on natural killer (NK) cells for HLA-C alleles (HLA-Cw1, HLA-Cw3 and HLA-Cw7). Inhibits the activity of NK cells thus preventing cell lysis; CD molecules	9606.ENSP00000274306	9606.ENSP00000342215	-0.0851157	2.22045e-16	0	0	0	0	0	165	0	0	0	0	0	334	0	420	.
270	GYS1:USP8	GYS1	USP8	Glycogen [starch] synthase, muscle	Ubiquitin carboxyl-terminal hydrolase 8	Glycogen [starch] synthase, muscle; Transfers the glycosyl residue from UDP-Glc to the non- reducing end of alpha-1,4-glucan; Glycosyl transferases group 1 domain containing	Ubiquitin carboxyl-terminal hydrolase 8; Hydrolase that can remove conjugated ubiquitin from proteins and therefore plays an important regulatory role at the level of protein turnover by preventing degradation. Converts both 'Lys-48' an 'Lys-63'-linked ubiquitin chains. Catalytic activity is enhanced in the M phase. Involved in cell proliferation. Required to enter into S phase in response to ser…	9606.ENSP00000317904	9606.ENSP00000379721	0.0896264	2.22045e-16	.	.	.	.	.	.	.	.	.	.	.	.	.	.	.
271	OSCAR:SIRPB1	OSCAR	SIRPB1	Osteoclast-associated immunoglobulin-like receptor	Signal-regulatory protein beta-1	Osteoclast-associated immunoglobulin-like receptor; Regulator of osteoclastogenesis which plays an important bone-specific function in osteoclast differentiation; Belongs to the leukocyte receptor complex/polymeric immunogobulin receptor (PIR/LRC) family	Signal-regulatory protein beta-1; Immunoglobulin-like cell surface receptor involved in the negative regulation of receptor tyrosine kinase-coupled signaling processes. Participates also in the recruitment of tyrosine kinase SYK; C1-set domain containing	9606.ENSP00000479089	9606.ENSP00000371018	0.0494931	1.15727e-10	0	0	0	0	0	138	0	0	0	0	0	468	0	521	.
272	FUT8:TNFSF12	FUT8	TNFSF12	Alpha-(1,6)-fucosyltransferase	Tumor necrosis factor ligand superfamily member 12	Alpha-(1,6)-fucosyltransferase; Catalyzes the addition of fucose in alpha 1-6 linkage to the first GlcNAc residue, next to the peptide chains in N-glycans; Belongs to the glycosyltransferase 23 family	Tumor necrosis factor ligand superfamily member 12; Binds to FN14 and possibly also to TNRFSF12/APO3. Weak inducer of apoptosis in some cell types. Mediates NF-kappa-B activation. Promotes angiogenesis and the proliferation of endothelial cells. Also involved in induction of inflammatory cytokines. Promotes IL8 secretion; Tumor necrosis factor superfamily	9606.ENSP00000353910	9606.ENSP00000293825	0.0750143	2.22045e-16	.	.	.	.	.	.	.	.	.	.	.	.	.	.	.
273	PRCP:SELE	PRCP	SELE	Lysosomal Pro-X carboxypeptidase	E-selectin	Lysosomal Pro-X carboxypeptidase; Cleaves C-terminal amino acids linked to proline in peptides such as angiotensin II, III and des-Arg9-bradykinin. This cleavage occurs at acidic pH, but enzymatic activity is retained with some substrates at neutral pH; M14 carboxypeptidases	E-selectin; Cell-surface glycoprotein having a role in immunoadhesion. Mediates in the adhesion of blood neutrophils in cytokine-activated endothelium through interaction with PSGL1/SELPLG. May have a role in capillary morphogenesis; Belongs to the selectin/LECAM family	9606.ENSP00000377055	9606.ENSP00000331736	0.0523847	8.9857e-12	0	0	0	0	0	0	0	0	0	0	0	359	0	359	.
274	IKBKG:NFATC1	IKBKG	NFATC1	NF-kappa-B essential modulator	Nuclear factor of activated T-cells, cytoplasmic 1	NF-kappa-B essential modulator; Regulatory subunit of the IKK core complex which phosphorylates inhibitors of NF-kappa-B thus leading to the dissociation of the inhibitor/NF-kappa-B complex and ultimately the degradation of the inhibitor. Its binding to scaffolding polyubiquitin seems to play a role in IKK activation by multiple signaling receptor pathways. However, the specific type of polyubiqu…	Nuclear factor of activated T-cells, cytoplasmic 1; Plays a role in the inducible expression of cytokine genes in T-cells, especially in the induction of the IL-2 or IL-4 gene transcription. Also controls gene expression in embryonic cardiac cells. Could regulate not only the activation and proliferation but also the differentiation and programmed death of T-lymphocytes as well as lymphoid and no…	9606.ENSP00000483825	9606.ENSP00000389377	0.206958	2.22045e-16	0	0	0	0	0	64	0	0	0	0	0	242	0	260	.
275	AK1:GLRX	AK1	GLRX	Adenylate kinase isoenzyme 1	Glutaredoxin-1	Adenylate kinase isoenzyme 1; Catalyzes the reversible transfer of the terminal phosphate group between ATP and AMP. Also displays broad nucleoside diphosphate kinase activity. Plays an important role in cellular energy homeostasis and in adenine nucleotide metabolism; Belongs to the adenylate kinase family. AK1 subfamily	Glutaredoxin-1; Has a glutathione-disulfide oxidoreductase activity in the presence of NADPH and glutathione reductase. Reduces low molecular weight disulfides and proteins; Glutaredoxin domain containing	9606.ENSP00000362271	9606.ENSP00000369314	0.0448896	5.07315e-09	.	.	.	.	.	.	.	.	.	.	.	.	.	.	.
276	CD300E:TNFRSF1B	CD300E	TNFRSF1B	CMRF35-like molecule 2	Tumor necrosis factor receptor superfamily member 1B	CMRF35-like molecule 2; Probably acts as an activating receptor; CD molecules	Tumor necrosis factor receptor superfamily member 1B; Receptor with high affinity for TNFSF2/TNF-alpha and approximately 5-fold lower affinity for homotrimeric TNFSF1/lymphotoxin-alpha. The TRAF1/TRAF2 complex recruits the apoptotic suppressors BIRC2 and BIRC3 to TNFRSF1B/TNFR2. This receptor mediates most of the metabolic effects of TNF-alpha. Isoform 2 blocks TNF-alpha-induced apoptosis, which …	9606.ENSP00000376395	9606.ENSP00000365435	0.0743439	2.22045e-16	.	.	.	.	.	.	.	.	.	.	.	.	.	.	.
277	NUB1:SRPK2	NUB1	SRPK2	NEDD8 ultimate buster 1	SRSF protein kinase 2	NEDD8 ultimate buster 1; Specific down-regulator of the NEDD8 conjugation system. Recruits NEDD8, UBD, and their conjugates to the proteasome for degradation. Isoform 1 promotes the degradation of NEDD8 more efficiently than isoform 2	SRSF protein kinase 2; Serine/arginine-rich protein-specific kinase which specifically phosphorylates its substrates at serine residues located in regions rich in arginine/serine dipeptides, known as RS domains and is involved in the phosphorylation of SR splicing factors and the regulation of splicing. Promotes neuronal apoptosis by up-regulating cyclin-D1 (CCND1) expression. This is done by the…	9606.ENSP00000454264	9606.ENSP00000377262	0.0622639	4.44089e-16	.	.	.	.	.	.	.	.	.	.	.	.	.	.	.
278	APEX1:LSP1	APEX1	LSP1	DNA-(apurinic or apyrimidinic site) endonuclease	Lymphocyte-specific protein 1	DNA-(apurinic or apyrimidinic site) lyase; Multifunctional protein that plays a central role in the cellular response to oxidative stress. The two major activities of APEX1 in DNA repair and redox regulation of transcriptional factors. Functions as a apurinic/apyrimidinic (AP) endodeoxyribonuclease in the DNA base excision repair (BER) pathway of DNA lesions induced by oxidative and alkylating ag…	Lymphocyte-specific protein 1; May play a role in mediating neutrophil activation and chemotaxis	9606.ENSP00000216714	9606.ENSP00000371194	0.0773838	2.22045e-16	.	.	.	.	.	.	.	.	.	.	.	.	.	.	.
279	CXCL5:SERPINE1	CXCL5	SERPINE1	C-X-C motif chemokine 5	Plasminogen activator inhibitor 1	C-X-C motif chemokine 5; Involved in neutrophil activation. In vitro, ENA-78(8- 78) and ENA-78(9-78) show a threefold higher chemotactic activity for neutrophil granulocytes; Chemokine ligands	Plasminogen activator inhibitor 1; Serine protease inhibitor. This inhibitor acts as 'bait' for tissue plasminogen activator, urokinase, protein C and matriptase-3/TMPRSS7. Its rapid interaction with PLAT may function as a major control point in the regulation of fibrinolysis; Serpin peptidase inhibitors	9606.ENSP00000296027	9606.ENSP00000223095	-0.0431282	1.96339e-08	0	0	0	0	0	0	62	0	0	0	0	391	45	406	.
280	CASP2:NUB1	CASP2	NUB1	Caspase-2	NEDD8 ultimate buster 1	Caspase-2; Involved in the activation cascade of caspases responsible for apoptosis execution. Might function by either activating some proteins required for cell death or inactivating proteins necessary for cell survival; Caspase recruitment domain containing	NEDD8 ultimate buster 1; Specific down-regulator of the NEDD8 conjugation system. Recruits NEDD8, UBD, and their conjugates to the proteasome for degradation. Isoform 1 promotes the degradation of NEDD8 more efficiently than isoform 2	9606.ENSP00000312664	9606.ENSP00000454264	0.0429521	2.24154e-08	.	.	.	.	.	.	.	.	.	.	.	.	.	.	.
281	CSF1:IL10RB	CSF1	IL10RB	Macrophage colony-stimulating factor 1	Interleukin-10 receptor subunit beta	Macrophage colony-stimulating factor 1; Cytokine that plays an essential role in the regulation of survival, proliferation and differentiation of hematopoietic precursor cells, especially mononuclear phagocytes, such as macrophages and monocytes. Promotes the release of proinflammatory chemokines, and thereby plays an important role in innate immunity and in inflammatory processes. Plays an impor…	Interleukin-10 receptor subunit beta; Shared cell surface receptor required for the activation of five class 2 cytokines: IL10, IL22, IL26, IL28, and IFNL1. The IFNLR1/IL10RB dimer is a receptor for the cytokine ligands IFNL2 and IFNL3 and mediates their antiviral activity. The ligand/receptor complex stimulate the activation of the JAK/STAT signaling pathway leading to the expression of IFN-stim…	9606.ENSP00000327513	9606.ENSP00000290200	0.0429293	2.28022e-08	0	0	0	0	0	0	62	0	0	0	0	202	0	219	.
282	BTN2A1:IFNGR1	BTN2A1	IFNGR1	Butyrophilin subfamily 2 member A1	Interferon gamma receptor 1	Butyrophilin subfamily 2 member A1; Butyrophilins	Interferon gamma receptor 1; Associates with IFNGR2 to form a receptor for the cytokine interferon gamma (IFNG). Ligand binding stimulates activation of the JAK/STAT signaling pathway; CD molecules	9606.ENSP00000312158	9606.ENSP00000356713	0.0912478	2.22045e-16	.	.	.	.	.	.	.	.	.	.	.	.	.	.	.
283	SUGT1:TBL1X	SUGT1	TBL1X	Protein SGT1 homolog	F-box-like/WD repeat-containing protein TBL1X	Protein SGT1 homolog; May play a role in ubiquitination and subsequent proteasomal degradation of target proteins	F-box-like/WD repeat-containing protein TBL1X; F-box-like protein involved in the recruitment of the ubiquitin/19S proteasome complex to nuclear receptor-regulated transcription units. Plays an essential role in transcription activation mediated by nuclear receptors. Probably acts as integral component of corepressor complexes that mediates the recruitment of the 19S proteasome complex, leading t…	9606.ENSP00000367208	9606.ENSP00000217964	0.0576588	5.90639e-14	0	0	0	0	0	0	62	0	145	0	0	0	67	186	.
284	SLC27A4:TDRKH	SLC27A4	TDRKH	Long-chain fatty acid transport protein 4	Tudor and KH domain-containing protein	Long-chain fatty acid transport protein 4; Involved in translocation of long-chain fatty acids (LFCA) across the plasma membrane. Appears to be the principal fatty acid transporter in small intestinal enterocytes. Plays a role in the formation of the epidermal barrier. Required for fat absorption in early embryogenesis. Has acyl-CoA ligase activity for long-chain and very-long-chain fatty acids (…	Tudor and KH domain-containing protein; Participates in the primary piRNA biogenesis pathway and is required during spermatogenesis to repress transposable elements and prevent their mobilization, which is essential for the germline integrity. The piRNA metabolic process mediates the repression of transposable elements during meiosis by forming complexes composed of piRNAs and Piwi proteins and g…	9606.ENSP00000300456	9606.ENSP00000357812	0.108218	2.22045e-16	.	.	.	.	.	.	.	.	.	.	.	.	.	.	.
285	CRADD:SIRT2	CRADD	SIRT2	Death domain-containing protein CRADD	NAD-dependent protein deacetylase sirtuin-2	Death domain-containing protein CRADD; Apoptotic adaptor molecule specific for caspase-2 and FASL/TNF receptor-interacting protein RIP. In the presence of RIP and TRADD, CRADD recruits caspase-2 to the TNFR-1 signalling complex; Caspase recruitment domain containing	NAD-dependent protein deacetylase sirtuin-2; NAD-dependent protein deacetylase, which deacetylates internal lysines on histone and alpha-tubulin as well as many other proteins such as key transcription factors. Participates in the modulation of multiple and diverse biological processes such as cell cycle control, genomic integrity, microtubule dynamics, cell differentiation, metabolic networks, a…	9606.ENSP00000439068	9606.ENSP00000249396	0.0599089	5.9952e-15	.	.	.	.	.	.	.	.	.	.	.	.	.	.	.
286	FKBP1B:VASH1	FKBP1B	VASH1	Peptidyl-prolyl cis-trans isomerase FKBP1B	Tubulinyl-Tyr carboxypeptidase 1	Peptidyl-prolyl cis-trans isomerase FKBP1B; Has the potential to contribute to the immunosuppressive and toxic effects of FK506 and rapamycin. PPIases accelerate the folding of proteins. It catalyzes the cis-trans isomerization of proline imidic peptide bonds in oligopeptides; Belongs to the FKBP-type PPIase family. FKBP1 subfamily	Vasohibin-1; Angiogenesis inhibitor. Inhibits migration, proliferation and network formation by endothelial cells as well as angiogenesis. This inhibitory effect is selective to endothelial cells as it does not affect the migration of smooth muscle cells or fibroblasts. Does not affect the proliferation of cancer cells in vitro, but inhibits tumor growth and tumor angiogenesis. Acts in an autocri…	9606.ENSP00000370373	9606.ENSP00000167106	0.0705001	2.22045e-16	.	.	.	.	.	.	.	.	.	.	.	.	.	.	.
287	GP6:MANF	GP6	MANF	Platelet glycoprotein VI	Mesencephalic astrocyte-derived neurotrophic factor	Platelet glycoprotein VI; Collagen receptor involved in collagen-induced platelet adhesion and activation. Plays a key role in platelet procoagulant activity and subsequent thrombin and fibrin formation. This procoagulant function may contribute to arterial and venous thrombus formation. The signaling pathway involves the FcR gamma- chain, the Src kinases (likely FYN or LYN) and SYK, the adapter …	Mesencephalic astrocyte-derived neurotrophic factor; Selectively promotes the survival of dopaminergic neurons of the ventral mid-brain. Modulates GABAergic transmission to the dopaminergic neurons of the substantia nigra. Enhances spontaneous, as well as evoked, GABAergic inhibitory postsynaptic currents in dopaminergic neurons (By similarity). Inhibits cell proliferation and endoplasmic reticul…	9606.ENSP00000308782	9606.ENSP00000432799	0.0473543	7.00356e-10	.	.	.	.	.	.	.	.	.	.	.	.	.	.	.
288	TDRKH:TST	TDRKH	TST	Tudor and KH domain-containing protein	Thiosulfate sulfurtransferase	Tudor and KH domain-containing protein; Participates in the primary piRNA biogenesis pathway and is required during spermatogenesis to repress transposable elements and prevent their mobilization, which is essential for the germline integrity. The piRNA metabolic process mediates the repression of transposable elements during meiosis by forming complexes composed of piRNAs and Piwi proteins and g…	Thiosulfate sulfurtransferase; Formation of iron-sulfur complexes, cyanide detoxification or modification of sulfur-containing enzymes. Other thiol compounds, besides cyanide, can act as sulfur ion acceptors. Also has weak mercaptopyruvate sulfurtransferase (MST) activity (By similarity). Together with MRPL18, acts as a mitochondrial import factor for the cytosolic 5S rRNA. Only the nascent unfol…	9606.ENSP00000357812	9606.ENSP00000385828	0.0584909	2.57572e-14	.	.	.	.	.	.	.	.	.	.	.	.	.	.	.
289	FCGR2A:FCGR2B	FCGR2A	FCGR2B	Low affinity immunoglobulin gamma Fc region receptor II-a	Low affinity immunoglobulin gamma Fc region receptor II-b	Low affinity immunoglobulin gamma Fc region receptor II-a; Binds to the Fc region of immunoglobulins gamma. Low affinity receptor. By binding to IgG it initiates cellular responses against pathogens and soluble antigens. Promotes phagocytosis of opsonized antigens; CD molecules	Low affinity immunoglobulin gamma Fc region receptor II-b; Receptor for the Fc region of complexed or aggregated immunoglobulins gamma. Low affinity receptor. Involved in a variety of effector and regulatory functions such as phagocytosis of immune complexes and modulation of antibody production by B- cells. Binding to this receptor results in down-modulation of previous state of cell activation …	9606.ENSP00000271450	9606.ENSP00000351497	-0.173309	2.22045e-16	0	0	0	0	965	566	66	739	0	0	0	809	642	888	.
290	ENO2:FXYD5	ENO2	FXYD5	Gamma-enolase	FXYD domain-containing ion transport regulator 5	Gamma-enolase; Has neurotrophic and neuroprotective properties on a broad spectrum of central nervous system (CNS) neurons. Binds, in a calcium-dependent manner, to cultured neocortical neurons and promotes cell survival (By similarity); Enolases	FXYD domain-containing ion transport regulator 5; Involved in down-regulation of E-cadherin which results in reduced cell adhesion. Promotes metastasis; Belongs to the FXYD family	9606.ENSP00000437402	9606.ENSP00000344254	0.0448569	5.20491e-09	.	.	.	.	.	.	.	.	.	.	.	.	.	.	.
291	FKBP5:PTPN1	FKBP5	PTPN1	Peptidyl-prolyl cis-trans isomerase FKBP5	Tyrosine-protein phosphatase non-receptor type 1	Peptidyl-prolyl cis-trans isomerase FKBP5; Immunophilin protein with PPIase and co-chaperone activities. Component of unligated steroid receptors heterocomplexes through interaction with heat-shock protein 90 (HSP90). Plays a role in the intracellular trafficking of heterooligomeric forms of steroid hormone receptors maintaining the complex into the cytoplasm when unliganded; FKBP prolyl isomeras…	Tyrosine-protein phosphatase non-receptor type 1; Tyrosine-protein phosphatase which acts as a regulator of endoplasmic reticulum unfolded protein response. Mediates dephosphorylation of EIF2AK3/PERK; inactivating the protein kinase activity of EIF2AK3/PERK. May play an important role in CKII- and p60c-src-induced signal transduction cascades. May regulate the EFNA5-EPHA3 signaling pathway which …	9606.ENSP00000444810	9606.ENSP00000360683	0.0623235	4.44089e-16	.	.	.	.	.	.	.	.	.	.	.	.	.	.	.
292	LGALS4:TIE1	LGALS4	TIE1	Galectin-4	Tyrosine-protein kinase receptor Tie-1	Galectin-4; Galectin that binds lactose and a related range of sugars. May be involved in the assembly of adherens junctions; Galectins	Tyrosine-protein kinase receptor Tie-1; Transmembrane tyrosine-protein kinase that may modulate TEK/TIE2 activity and contribute to the regulation of angiogenesis	9606.ENSP00000302100	9606.ENSP00000361554	-0.0589907	1.55431e-14	.	.	.	.	.	.	.	.	.	.	.	.	.	.	.
293	MATN2:SCARA5	MATN2	SCARA5	Matrilin-2	Scavenger receptor class A member 5	Matrilin-2; Involved in matrix assembly; Matrilins	Scavenger receptor class A member 5; Ferritin receptor that mediates non-transferrin- dependent delivery of iron. Mediates cellular uptake of ferritin- bound iron by stimulating ferritin endocytosis from the cell surface with consequent iron delivery within the cell. Delivery of iron to cells by ferritin is required for the development of specific cell types, suggesting the existence of cell type…	9606.ENSP00000254898	9606.ENSP00000346990	-0.0626705	4.44089e-16	.	.	.	.	.	.	.	.	.	.	.	.	.	.	.
294	GSTA1:KRT18	GSTA1	KRT18	Glutathione S-transferase A1	Keratin, type I cytoskeletal 18	Glutathione S-transferase A1; Conjugation of reduced glutathione to a wide number of exogenous and endogenous hydrophobic electrophiles; Belongs to the GST superfamily. Alpha family	Keratin, type I cytoskeletal 18; Involved in the uptake of thrombin-antithrombin complexes by hepatic cells (By similarity). When phosphorylated, plays a role in filament reorganization. Involved in the delivery of mutated CFTR to the plasma membrane. Together with KRT8, is involved in interleukin-6 (IL-6)-mediated barrier protection; Keratins, type I	9606.ENSP00000335620	9606.ENSP00000373487	0.120214	2.22045e-16	.	.	.	.	.	.	.	.	.	.	.	.	.	.	.
295	GP2:LGALS8	GP2	LGALS8	Pancreatic secretory granule membrane major glycoprotein GP2	Galectin-8	Pancreatic secretory granule membrane major glycoprotein GP2; Glycoprotein 2	Galectin 8; Galectins	9606.ENSP00000370767	9606.ENSP00000435460	-0.054962	8.18456e-13	.	.	.	.	.	.	.	.	.	.	.	.	.	.	.
296	CASP3:TBCB	CASP3	TBCB	Caspase-3	Tubulin-folding cofactor B	Caspase-3; Involved in the activation cascade of caspases responsible for apoptosis execution. At the onset of apoptosis it proteolytically cleaves poly(ADP-ribose) polymerase (PARP) at a '216-Asp-|-Gly-217' bond. Cleaves and activates sterol regulatory element binding proteins (SREBPs) between the basic helix-loop- helix leucine zipper domain and the membrane attachment domain. Cleaves and activ…	Tubulin-folding cofactor B; Binds to alpha-tubulin folding intermediates after their interaction with cytosolic chaperonin in the pathway leading from newly synthesized tubulin to properly folded heterodimer. Involved in regulation of tubulin heterodimer dissociation. May function as a negative regulator of axonal growth (By similarity); Belongs to the TBCB family	9606.ENSP00000311032	9606.ENSP00000221855	0.0497402	9.35325e-11	.	.	.	.	.	.	.	.	.	.	.	.	.	.	.
297	LCN2:PGLYRP1	LCN2	PGLYRP1	Neutrophil gelatinase-associated lipocalin	Peptidoglycan recognition protein 1	Neutrophil gelatinase-associated lipocalin; Iron-trafficking protein involved in multiple processes such as apoptosis, innate immunity and renal development. Binds iron through association with 2,5-dihydroxybenzoic acid (2,5- DHBA), a siderophore that shares structural similarities with bacterial enterobactin, and delivers or removes iron from the cell, depending on the context. Iron-bound form (…	Peptidoglycan recognition protein 1; Pattern receptor that binds to murein peptidoglycans (PGN) of Gram-positive bacteria. Has bactericidal activity towards Gram-positive bacteria. May kill Gram-positive bacteria by interfering with peptidoglycan biosynthesis. Binds also to Gram- negative bacteria, and has bacteriostatic activity towards Gram- negative bacteria. Plays a role in innate immunity; P…	9606.ENSP00000362108	9606.ENSP00000008938	0.097238	2.22045e-16	0	0	0	0	0	110	0	0	0	0	0	334	58	392	.
298	CLEC1B:SNAP29	CLEC1B	SNAP29	C-type lectin domain family 1 member B	Synaptosomal-associated protein 29	C-type lectin domain family 1 member B; C-type lectin-like receptor that functions as a platelet receptor for the lymphatic endothelial marker, PDPN. After ligand activation, signals via sequential activation of SRC and SYK tyrosine kinases leading to activation of PLCG2	Synaptosomal-associated protein 29; SNAREs, soluble N-ethylmaleimide-sensitive factor- attachment protein receptors, are essential proteins for fusion of cellular membranes. SNAREs localized on opposing membranes assemble to form a trans-SNARE complex, an extended, parallel four alpha-helical bundle that drives membrane fusion. SNAP29 is a SNARE involved in autophagy through the direct control of…	9606.ENSP00000298527	9606.ENSP00000215730	0.0695966	2.22045e-16	.	.	.	.	.	.	.	.	.	.	.	.	.	.	.
299	APBB1IP:PXN	APBB1IP	PXN	Amyloid beta A4 precursor protein-binding family B member 1-interacting protein	Paxillin	Amyloid beta A4 precursor protein-binding family B member 1-interacting protein; Appears to function in the signal transduction from Ras activation to actin cytoskeletal remodeling. Suppresses insulin- induced promoter activities through AP1 and SRE. Mediates Rap1- induced adhesion; Belongs to the MRL family	Paxillin; Cytoskeletal protein involved in actin-membrane attachment at sites of cell adhesion to the extracellular matrix (focal adhesion); Belongs to the paxillin family	9606.ENSP00000365411	9606.ENSP00000267257	0.0945237	2.22045e-16	0	0	0	0	0	0	0	0	0	0	0	459	0	459	.
300	DPP7:TPP1	DPP7	TPP1	Dipeptidyl peptidase 2	Tripeptidyl-peptidase 1	Dipeptidyl peptidase 2; Plays an important role in the degradation of some oligopeptides; DASH family	Tripeptidyl-peptidase 1; Lysosomal serine protease with tripeptidyl-peptidase I activity. May act as a non-specific lysosomal peptidase which generates tripeptides from the breakdown products produced by lysosomal proteinases. Requires substrates with an unsubstituted N-terminus (By similarity)	9606.ENSP00000360635	9606.ENSP00000299427	0.0667003	2.22045e-16	0	0	0	0	0	76	62	0	0	0	0	504	78	550	.
301	ARSA:PLA2G15	ARSA	PLA2G15	Arylsulfatase A	Phospholipase A2 group XV	Arylsulfatase A; Hydrolyzes cerebroside sulfate; Belongs to the sulfatase family	Group XV phospholipase A2; Has transacylase and calcium-independent phospholipase A2 activity. Catalyzes the formation of 1-O-acyl-N-acetylsphingosine and the concomitant release of a lyso-phospholipid. Has high activity with 1-palmitoyl-2-oleoyl-sn-glycero-3- phosphocholine (POPC) and 1,2-dioleoyl-sn-glycero-3-phosphocholine (DOPC), catalyzing the transfer of oleic acid to N-acetyl- sphingosine.…	9606.ENSP00000216124	9606.ENSP00000219345	0.0585579	2.39808e-14	0	0	0	0	0	0	0	0	145	0	0	134	133	301	.
302	ACY1:GSTA1	ACY1	GSTA1	Aminoacylase-1	Glutathione S-transferase A1	Aminoacylase-1; Involved in the hydrolysis of N-acylated or N-acetylated amino acids (except L-aspartate); Belongs to the peptidase M20A family	Glutathione S-transferase A1; Conjugation of reduced glutathione to a wide number of exogenous and endogenous hydrophobic electrophiles; Belongs to the GST superfamily. Alpha family	9606.ENSP00000384296	9606.ENSP00000335620	0.0900173	2.22045e-16	0	0	0	0	0	0	0	0	139	0	0	76	58	185	.
303	DPP7:MCFD2	DPP7	MCFD2	Dipeptidyl peptidase 2	Multiple coagulation factor deficiency protein 2	Dipeptidyl peptidase 2; Plays an important role in the degradation of some oligopeptides; DASH family	Multiple coagulation factor deficiency protein 2; The MCFD2-LMAN1 complex forms a specific cargo receptor for the ER-to-Golgi transport of selected proteins. Plays a role in the secretion of coagulation factors; EF-hand domain containing	9606.ENSP00000360635	9606.ENSP00000386651	0.0447089	5.84295e-09	.	.	.	.	.	.	.	.	.	.	.	.	.	.	.
304	IL2RA:TNFRSF4	IL2RA	TNFRSF4	Interleukin-2 receptor subunit alpha	Tumor necrosis factor receptor superfamily member 4	Interleukin-2 receptor subunit alpha; Receptor for interleukin-2. The receptor is involved in the regulation of immune tolerance by controlling regulatory T cells (TREGs) activity. TREGs suppress the activation and expansion of autoreactive T-cells; CD molecules	Tumor necrosis factor receptor superfamily member 4; Receptor for TNFSF4/OX40L/GP34. Is a costimulatory molecule implicated in long-term T-cell immunity; CD molecules	9606.ENSP00000369293	9606.ENSP00000368538	0.0569778	1.16351e-13	0	0	0	0	0	123	0	0	0	0	0	556	63	603	receptor-receptor
305	GLOD4:GMPR	GLOD4	GMPR	Glyoxalase domain-containing protein 4	GMP reductase 1	Glyoxalase domain containing 4	GMP reductase 1; Catalyzes the irreversible NADPH-dependent deamination of GMP to IMP. It functions in the conversion of nucleobase, nucleoside and nucleotide derivatives of G to A nucleotides, and in maintaining the intracellular balance of A and G nucleotides; Belongs to the IMPDH/GMPR family. GuaC type 1 subfamily	9606.ENSP00000301329	9606.ENSP00000259727	0.0449654	4.7806e-09	.	.	.	.	.	.	.	.	.	.	.	.	.	.	.
306	TBCB:TBCC	TBCB	TBCC	Tubulin-folding cofactor B	Tubulin-specific chaperone C	Tubulin-folding cofactor B; Binds to alpha-tubulin folding intermediates after their interaction with cytosolic chaperonin in the pathway leading from newly synthesized tubulin to properly folded heterodimer. Involved in regulation of tubulin heterodimer dissociation. May function as a negative regulator of axonal growth (By similarity); Belongs to the TBCB family	Tubulin-specific chaperone C; Tubulin-folding protein; involved in the final step of the tubulin folding pathway; Belongs to the TBCC family	9606.ENSP00000221855	9606.ENSP00000361967	0.148673	2.22045e-16	0	0	0	0	0	0	95	0	0	0	0	688	623	884	.
307	CASP3:HPCAL1	CASP3	HPCAL1	Caspase-3	Hippocalcin-like protein 1	Caspase-3; Involved in the activation cascade of caspases responsible for apoptosis execution. At the onset of apoptosis it proteolytically cleaves poly(ADP-ribose) polymerase (PARP) at a '216-Asp-|-Gly-217' bond. Cleaves and activates sterol regulatory element binding proteins (SREBPs) between the basic helix-loop- helix leucine zipper domain and the membrane attachment domain. Cleaves and activ…	Hippocalcin-like protein 1; May be involved in the calcium-dependent regulation of rhodopsin phosphorylation; Belongs to the recoverin family	9606.ENSP00000311032	9606.ENSP00000483786	0.0718462	2.22045e-16	.	.	.	.	.	.	.	.	.	.	.	.	.	.	.
308	ALCAM:CDH5	ALCAM	CDH5	CD166 antigen	Cadherin-5	CD166 antigen; Cell adhesion molecule that mediates both heterotypic cell-cell contacts via its interaction with CD6, as well as homotypic cell-cell contacts. Promotes T-cell activation and proliferation via its interactions with CD6. Contributes to the formation and maturation of the immunological synapse via its interactions with CD6. Mediates homotypic interactions with cells that express ALCA…	Cadherin-5; Cadherins are calcium-dependent cell adhesion proteins. They preferentially interact with themselves in a homophilic manner in connecting cells; cadherins may thus contribute to the sorting of heterogeneous cell types. This cadherin may play a important role in endothelial cell biology through control of the cohesion and organization of the intercellular junctions. It associates with …	9606.ENSP00000305988	9606.ENSP00000344115	0.0713161	2.22045e-16	0	0	0	0	0	0	0	0	0	0	0	615	127	649	.
309	HPCAL1:NUDC	HPCAL1	NUDC	Hippocalcin-like protein 1	Nuclear migration protein nudC	Hippocalcin-like protein 1; May be involved in the calcium-dependent regulation of rhodopsin phosphorylation; Belongs to the recoverin family	Nuclear migration protein nudC; Plays a role in neurogenesis and neuronal migration (By similarity). Necessary for correct formation of mitotic spindles and chromosome separation during mitosis. Necessary for cytokinesis and cell proliferation; NudC family	9606.ENSP00000483786	9606.ENSP00000319664	0.0558088	3.63709e-13	.	.	.	.	.	.	.	.	.	.	.	.	.	.	.
310	AXIN1:NFATC1	AXIN1	NFATC1	Axin-1	Nuclear factor of activated T-cells, cytoplasmic 1	Axin-1; Component of the beta-catenin destruction complex required for regulating CTNNB1 levels through phosphorylation and ubiquitination, and modulating Wnt-signaling. Controls dorsoventral patterning via two opposing effects; down-regulates CTNNB1 to inhibit the Wnt signaling pathway and ventralize embryos, but also dorsalizes embryos by activating a Wnt-independent JNK signaling pathway. In W…	Nuclear factor of activated T-cells, cytoplasmic 1; Plays a role in the inducible expression of cytokine genes in T-cells, especially in the induction of the IL-2 or IL-4 gene transcription. Also controls gene expression in embryonic cardiac cells. Could regulate not only the activation and proliferation but also the differentiation and programmed death of T-lymphocytes as well as lymphoid and no…	9606.ENSP00000262320	9606.ENSP00000389377	0.15785	2.22045e-16	0	0	0	0	0	66	0	0	0	0	0	181	0	202	.
311	ENO2:RWDD1	ENO2	RWDD1	Gamma-enolase	RWD domain-containing protein 1	Gamma-enolase; Has neurotrophic and neuroprotective properties on a broad spectrum of central nervous system (CNS) neurons. Binds, in a calcium-dependent manner, to cultured neocortical neurons and promotes cell survival (By similarity); Enolases	RWD domain-containing protein 1; Protects DRG2 from proteolytic degradation; Belongs to the RWDD1/GIR2 family	9606.ENSP00000437402	9606.ENSP00000420357	0.0674098	2.22045e-16	.	.	.	.	.	.	.	.	.	.	.	.	.	.	.
312	AHCY:HSPA1A	AHCY	HSPA1A	Adenosylhomocysteinase	Heat shock 70 kDa protein 1A	Adenosylhomocysteinase; Adenosylhomocysteine is a competitive inhibitor of S- adenosyl-L-methionine-dependent methyl transferase reactions; therefore adenosylhomocysteinase may play a key role in the control of methylations via regulation of the intracellular concentration of adenosylhomocysteine	Heat shock 70 kDa protein 1A; Molecular chaperone implicated in a wide variety of cellular processes, including protection of the proteome from stress, folding and transport of newly synthesized polypeptides, activation of proteolysis of misfolded proteins and the formation and dissociation of protein complexes. Plays a pivotal role in the protein quality control system, ensuring the correct fold…	9606.ENSP00000217426	9606.ENSP00000364802	0.0620637	6.66134e-16	0	0	0	0	0	0	108	0	105	0	0	49	97	222	.
313	NT5C3A:NUB1	NT5C3A	NUB1	Cytosolic 5'-nucleotidase 3A	NEDD8 ultimate buster 1	Cytosolic 5'-nucleotidase 3A; Nucleotidase which shows specific activity towards cytidine monophosphate (CMP) and 7-methylguanosine monophosphate (m(7)GMP). CMP seems to be the preferred substrate; Belongs to the pyrimidine 5'-nucleotidase family	NEDD8 ultimate buster 1; Specific down-regulator of the NEDD8 conjugation system. Recruits NEDD8, UBD, and their conjugates to the proteasome for degradation. Isoform 1 promotes the degradation of NEDD8 more efficiently than isoform 2	9606.ENSP00000484415	9606.ENSP00000454264	0.0453443	3.54777e-09	.	.	.	.	.	.	.	.	.	.	.	.	.	.	.
314	CDKN2D:CNPY4	CDKN2D	CNPY4	Cyclin-dependent kinase 4 inhibitor D	Protein canopy homolog 4	Cyclin-dependent kinase 4 inhibitor D; Interacts strongly with CDK4 and CDK6 and inhibits them; Belongs to the CDKN2 cyclin-dependent kinase inhibitor family	Protein canopy homolog 4; Plays a role in the regulation of the cell surface expression of TLR4	9606.ENSP00000377224	9606.ENSP00000262932	0.0438294	1.1527e-08	.	.	.	.	.	.	.	.	.	.	.	.	.	.	.
315	CLEC4D:RETN	CLEC4D	RETN	C-type lectin domain family 4 member D	Resistin	C-type lectin domain family 4 member D; Functions as an endocytic receptor. May be involved in antigen uptake at the site of infection, either for clearance of the antigen, or for processing and further presentation to T cells; C-type lectin domain containing	Resistin; Hormone that seems to suppress insulin ability to stimulate glucose uptake into adipose cells (By similarity). Potentially links obesity to diabetes (By similarity). Promotes chemotaxis in myeloid cells	9606.ENSP00000299665	9606.ENSP00000221515	0.0497652	9.15343e-11	0	0	0	0	0	340	0	0	0	0	0	0	0	340	.
316	CASP3:SERPINB1	CASP3	SERPINB1	Caspase-3	Leukocyte elastase inhibitor	Caspase-3; Involved in the activation cascade of caspases responsible for apoptosis execution. At the onset of apoptosis it proteolytically cleaves poly(ADP-ribose) polymerase (PARP) at a '216-Asp-|-Gly-217' bond. Cleaves and activates sterol regulatory element binding proteins (SREBPs) between the basic helix-loop- helix leucine zipper domain and the membrane attachment domain. Cleaves and activ…	Leukocyte elastase inhibitor; Regulates the activity of the neutrophil proteases elastase, cathepsin G, proteinase-3, chymase, chymotrypsin, and kallikrein-3. Also functions as a potent intracellular inhibitor of granzyme H; Serpin peptidase inhibitors	9606.ENSP00000311032	9606.ENSP00000370115	0.0450546	4.45748e-09	0	0	0	0	0	0	0	0	0	0	0	164	87	204	.
317	RELT:TNFRSF1A	RELT	TNFRSF1A	Tumor necrosis factor receptor superfamily member 19L	Tumor necrosis factor receptor superfamily member 1A	Tumor necrosis factor receptor superfamily member 19L; Mediates activation of NF-kappa-B. May play a role in T- cell activation; RELT family	Tumor necrosis factor receptor superfamily member 1A; Receptor for TNFSF2/TNF-alpha and homotrimeric TNFSF1/lymphotoxin-alpha. The adapter molecule FADD recruits caspase-8 to the activated receptor. The resulting death-inducing signaling complex (DISC) performs caspase-8 proteolytic activation which initiates the subsequent cascade of caspases (aspartate- specific cysteine proteases) mediating ap…	9606.ENSP00000064780	9606.ENSP00000162749	0.0938029	2.22045e-16	0	0	0	0	0	0	0	0	0	0	0	303	48	308	.
318	FXYD5:VASH1	FXYD5	VASH1	FXYD domain-containing ion transport regulator 5	Tubulinyl-Tyr carboxypeptidase 1	FXYD domain-containing ion transport regulator 5; Involved in down-regulation of E-cadherin which results in reduced cell adhesion. Promotes metastasis; Belongs to the FXYD family	Vasohibin-1; Angiogenesis inhibitor. Inhibits migration, proliferation and network formation by endothelial cells as well as angiogenesis. This inhibitory effect is selective to endothelial cells as it does not affect the migration of smooth muscle cells or fibroblasts. Does not affect the proliferation of cancer cells in vitro, but inhibits tumor growth and tumor angiogenesis. Acts in an autocri…	9606.ENSP00000344254	9606.ENSP00000167106	0.0619458	6.66134e-16	.	.	.	.	.	.	.	.	.	.	.	.	.	.	.
319	CD209:CLEC14A	CD209	CLEC14A	CD209 antigen	C-type lectin domain family 14 member A	CD209 antigen; Pathogen-recognition receptor expressed on the surface of immature dendritic cells (DCs) and involved in initiation of primary immune response. Thought to mediate the endocytosis of pathogens which are subsequently degraded in lysosomal compartments. The receptor returns to the cell membrane surface and the pathogen-derived antigens are presented to resting T-cells via MHC class II…	C-type lectin domain containing 14A	9606.ENSP00000315477	9606.ENSP00000353013	-0.0453646	3.49114e-09	.	.	.	.	.	.	.	.	.	.	.	.	.	.	.
320	TACC3:TRIAP1	TACC3	TRIAP1	Transforming acidic coiled-coil-containing protein 3	TP53-regulated inhibitor of apoptosis 1	Transforming acidic coiled-coil-containing protein 3; Plays a role in the microtubule-dependent coupling of the nucleus and the centrosome. Involved in the processes that regulate centrosome-mediated interkinetic nuclear migration (INM) of neural progenitors (By similarity). Acts as component of the TACC3/ch-TOG/clathrin complex proposed to contribute to stabilization of kinetochore fibers of the…	TP53-regulated inhibitor of apoptosis 1; Involved in the modulation of the mitochondrial apoptotic pathway by ensuring the accumulation of cardiolipin (CL) in mitochondrial membranes. In vitro, the TRIAP1:PRELID1 complex mediates the transfer of phosphatidic acid (PA) between liposomes and probably functions as a PA transporter across the mitochondrion intermembrane space to provide PA for CL syn…	9606.ENSP00000326550	9606.ENSP00000449795	-0.12742	2.22045e-16	.	.	.	.	.	.	.	.	.	.	.	.	.	.	.
321	EDAR:ENO2	EDAR	ENO2	Tumor necrosis factor receptor superfamily member EDAR	Gamma-enolase	Tumor necrosis factor receptor superfamily member EDAR; Receptor for EDA isoform A1, but not for EDA isoform A2. Mediates the activation of NF-kappa-B and JNK. May promote caspase-independent cell death; Tumor necrosis factor receptor superfamily	Gamma-enolase; Has neurotrophic and neuroprotective properties on a broad spectrum of central nervous system (CNS) neurons. Binds, in a calcium-dependent manner, to cultured neocortical neurons and promotes cell survival (By similarity); Enolases	9606.ENSP00000258443	9606.ENSP00000437402	-0.0492202	1.46222e-10	.	.	.	.	.	.	.	.	.	.	.	.	.	.	.
322	ANGPT1:CPXM1	ANGPT1	CPXM1	Angiopoietin-1	Probable carboxypeptidase X1	Angiopoietin-1; Binds and activates TEK/TIE2 receptor by inducing its dimerization and tyrosine phosphorylation. Plays an important role in the regulation of angiogenesis, endothelial cell survival, proliferation, migration, adhesion and cell spreading, reorganization of the actin cytoskeleton, but also maintenance of vascular quiescence. Required for normal angiogenesis and heart development dur…	Probable carboxypeptidase X1; May be involved in cell-cell interactions. No carboxypeptidase activity was found yet (By similarity); M14 carboxypeptidases	9606.ENSP00000428340	9606.ENSP00000369979	0.0445321	6.70477e-09	.	.	.	.	.	.	.	.	.	.	.	.	.	.	.
323	IMPA1:MPI	IMPA1	MPI	Inositol monophosphatase 1	Mannose-6-phosphate isomerase	Inositol monophosphatase 1; Responsible for the provision of inositol required for synthesis of phosphatidylinositol and polyphosphoinositides and has been implicated as the pharmacological target for lithium action in brain. Has broad substrate specificity and can use myo- inositol monophosphates, myo-inositol 1,3-diphosphate, myo- inositol 1,4-diphosphate, scyllo-inositol-phosphate, D-galactose…	Mannose-6-phosphate isomerase; Involved in the synthesis of the GDP-mannose and dolichol-phosphate-mannose required for a number of critical mannosyl transfer reactions; Belongs to the mannose-6-phosphate isomerase type 1 family	9606.ENSP00000408526	9606.ENSP00000318318	0.0429408	2.26069e-08	0	179	0	0	0	54	62	0	0	0	0	0	145	293	.
324	SCARA5:TNC	SCARA5	TNC	Scavenger receptor class A member 5	Tenascin	Scavenger receptor class A member 5; Ferritin receptor that mediates non-transferrin- dependent delivery of iron. Mediates cellular uptake of ferritin- bound iron by stimulating ferritin endocytosis from the cell surface with consequent iron delivery within the cell. Delivery of iron to cells by ferritin is required for the development of specific cell types, suggesting the existence of cell type…	Tenascin; Extracellular matrix protein implicated in guidance of migrating neurons as well as axons during development, synaptic plasticity as well as neuronal regeneration. Promotes neurite outgrowth from cortical neurons grown on a monolayer of astrocytes. Ligand for integrins alpha-8/beta-1, alpha-9/beta-1, alpha-V/beta-3 and alpha-V/beta-6. In tumors, stimulates angiogenesis by elongation, mi…	9606.ENSP00000346990	9606.ENSP00000265131	-0.156818	2.22045e-16	.	.	.	.	.	.	.	.	.	.	.	.	.	.	.
325	AOC3:ITGB1	AOC3	ITGB1	Membrane primary amine oxidase	Integrin beta-1	Membrane primary amine oxidase; Cell adhesion protein that participates in lymphocyte extravasation and recirculation by mediating the binding of lymphocytes to peripheral lymph node vascular endothelial cells in an L-selectin-independent fashion. Has semicarbazide-sensitive (SSAO) monoamine oxidase activity. May play a role in adipogenesis	Integrin beta-1; Integrins alpha-1/beta-1, alpha-2/beta-1, alpha-10/beta- 1 and alpha-11/beta-1 are receptors for collagen. Integrins alpha- 1/beta-1 and alpha-2/beta-2 recognize the proline-hydroxylated sequence G-F-P-G-E-R in collagen. Integrins alpha-2/beta-1, alpha- 3/beta-1, alpha-4/beta-1, alpha-5/beta-1, alpha-8/beta-1, alpha- 10/beta-1, alpha-11/beta-1 and alpha-V/beta-1 are receptors for…	9606.ENSP00000312326	9606.ENSP00000379350	0.0565137	1.83409e-13	0	0	0	0	0	0	62	0	0	0	0	204	0	221	.
326	ITGA5:LILRA2	ITGA5	LILRA2	Integrin alpha-5	Leukocyte immunoglobulin-like receptor subfamily A member 2	Integrin alpha-5; Integrin alpha-5/beta-1 is a receptor for fibronectin and fibrinogen. It recognizes the sequence R-G-D in its ligands. ITGA5:ITGB1 binds to PLA2G2A via a site (site 2) which is distinct from the classical ligand-binding site (site 1) and this induces integrin conformational changes and enhanced ligand binding to site 1. ITGA5:ITGB1 acts as a receptor for fibrillin-1 (FBN1) and m…	Leukocyte immunoglobulin-like receptor subfamily A member 2; Part of the innate immune responses against microbial infection. Specifically recognizes a set of N-terminally truncated immunoglobulins that are produced via cleavage by proteases from a range of pathogenic bacteria and fungi, including L.pneumophila, M.hyorhinis, S.pneumoniae, S.aureus and C.albicans. Recognizes epitopes that are in p…	9606.ENSP00000293379	9606.ENSP00000251377	0.0609256	2.22045e-15	.	.	.	.	.	.	.	.	.	.	.	.	.	.	.
327	MPI:PPCDC	MPI	PPCDC	Mannose-6-phosphate isomerase	Phosphopantothenoylcysteine decarboxylase	Mannose-6-phosphate isomerase; Involved in the synthesis of the GDP-mannose and dolichol-phosphate-mannose required for a number of critical mannosyl transfer reactions; Belongs to the mannose-6-phosphate isomerase type 1 family	Phosphopantothenoylcysteine decarboxylase; Necessary for the biosynthesis of coenzyme A. Catalyzes the decarboxylation of 4-phosphopantothenoylcysteine to form 4'- phosphopantotheine	9606.ENSP00000318318	9606.ENSP00000343190	-0.0508817	3.45157e-11	.	.	.	.	.	.	.	.	.	.	.	.	.	.	.
328	EFNA4:LAYN	EFNA4	LAYN	Ephrin-A4	Layilin	Ephrin-A4; Cell surface GPI-bound ligand for Eph receptors, a family of receptor tyrosine kinases which are crucial for migration, repulsion and adhesion during neuronal, vascular and epithelial development. Binds promiscuously Eph receptors residing on adjacent cells, leading to contact-dependent bidirectional signaling into neighboring cells. May play a role in the interaction between activated…	Layilin; Receptor for hyaluronate; C-type lectin domain containing	9606.ENSP00000414378	9606.ENSP00000364765	0.0639336	2.22045e-16	.	.	.	.	.	.	.	.	.	.	.	.	.	.	.
329	EFNA4:TNFRSF10B	EFNA4	TNFRSF10B	Ephrin-A4	Tumor necrosis factor receptor superfamily member 10B	Ephrin-A4; Cell surface GPI-bound ligand for Eph receptors, a family of receptor tyrosine kinases which are crucial for migration, repulsion and adhesion during neuronal, vascular and epithelial development. Binds promiscuously Eph receptors residing on adjacent cells, leading to contact-dependent bidirectional signaling into neighboring cells. May play a role in the interaction between activated…	Tumor necrosis factor receptor superfamily member 10B; Receptor for the cytotoxic ligand TNFSF10/TRAIL. The adapter molecule FADD recruits caspase-8 to the activated receptor. The resulting death-inducing signaling complex (DISC) performs caspase-8 proteolytic activation which initiates the subsequent cascade of caspases (aspartate-specific cysteine proteases) mediating apoptosis. Promotes the ac…	9606.ENSP00000414378	9606.ENSP00000276431	0.0549107	8.59535e-13	.	.	.	.	.	.	.	.	.	.	.	.	.	.	.
330	PARK7:S100A4	PARK7	S100A4	Parkinson disease protein 7	Protein S100-A4	Protein/nucleic acid deglycase DJ-1; Protein and nucleotide deglycase that catalyzes the deglycation of the Maillard adducts formed between amino groups of proteins or nucleotides and reactive carbonyl groups of glyoxals. Thus, functions as a protein deglycase that repairs methylglyoxal- and glyoxal-glycated proteins, and releases repaired proteins and lactate or glycolate, respectively. Deglycat…	S100 calcium binding protein A4; EF-hand domain containing	9606.ENSP00000418770	9606.ENSP00000357705	0.0485676	2.54587e-10	.	.	.	.	.	.	.	.	.	.	.	.	.	.	.
331	ENO2:TACC3	ENO2	TACC3	Gamma-enolase	Transforming acidic coiled-coil-containing protein 3	Gamma-enolase; Has neurotrophic and neuroprotective properties on a broad spectrum of central nervous system (CNS) neurons. Binds, in a calcium-dependent manner, to cultured neocortical neurons and promotes cell survival (By similarity); Enolases	Transforming acidic coiled-coil-containing protein 3; Plays a role in the microtubule-dependent coupling of the nucleus and the centrosome. Involved in the processes that regulate centrosome-mediated interkinetic nuclear migration (INM) of neural progenitors (By similarity). Acts as component of the TACC3/ch-TOG/clathrin complex proposed to contribute to stabilization of kinetochore fibers of the…	9606.ENSP00000437402	9606.ENSP00000326550	0.0667566	2.22045e-16	.	.	.	.	.	.	.	.	.	.	.	.	.	.	.
332	CASP3:CRKL	CASP3	CRKL	Caspase-3	Crk-like protein	Caspase-3; Involved in the activation cascade of caspases responsible for apoptosis execution. At the onset of apoptosis it proteolytically cleaves poly(ADP-ribose) polymerase (PARP) at a '216-Asp-|-Gly-217' bond. Cleaves and activates sterol regulatory element binding proteins (SREBPs) between the basic helix-loop- helix leucine zipper domain and the membrane attachment domain. Cleaves and activ…	Crk-like protein; May mediate the transduction of intracellular signals; SH2 domain containing	9606.ENSP00000311032	9606.ENSP00000346300	0.0981067	2.22045e-16	0	0	0	0	0	0	62	0	0	0	0	321	67	353	.
333	EDAR:F2R	EDAR	F2R	Tumor necrosis factor receptor superfamily member EDAR	Proteinase-activated receptor 1	Tumor necrosis factor receptor superfamily member EDAR; Receptor for EDA isoform A1, but not for EDA isoform A2. Mediates the activation of NF-kappa-B and JNK. May promote caspase-independent cell death; Tumor necrosis factor receptor superfamily	Proteinase-activated receptor 1; High affinity receptor for activated thrombin coupled to G proteins that stimulate phosphoinositide hydrolysis. May play a role in platelets activation and in vascular development; F2R receptors	9606.ENSP00000258443	9606.ENSP00000321326	0.0691757	2.22045e-16	.	.	.	.	.	.	.	.	.	.	.	.	.	.	.
334	CA13:VTA1	CA13	VTA1	Carbonic anhydrase 13	Vacuolar protein sorting-associated protein VTA1 homolog	Carbonic anhydrase 13; Reversible hydration of carbon dioxide; Carbonic anhydrases	Vacuolar protein sorting-associated protein VTA1 homolog; Involved in the endosomal multivesicular bodies (MVB) pathway. MVBs contain intraluminal vesicles (ILVs) that are generated by invagination and scission from the limiting membrane of the endosome and mostly are delivered to lysosomes enabling degradation of membrane proteins, such as stimulated growth factor receptors, lysosomal enzymes an…	9606.ENSP00000318912	9606.ENSP00000356602	-0.0422932	3.66281e-08	.	.	.	.	.	.	.	.	.	.	.	.	.	.	.
335	IKBKG:SAMD9L	IKBKG	SAMD9L	NF-kappa-B essential modulator	Sterile alpha motif domain-containing protein 9-like	NF-kappa-B essential modulator; Regulatory subunit of the IKK core complex which phosphorylates inhibitors of NF-kappa-B thus leading to the dissociation of the inhibitor/NF-kappa-B complex and ultimately the degradation of the inhibitor. Its binding to scaffolding polyubiquitin seems to play a role in IKK activation by multiple signaling receptor pathways. However, the specific type of polyubiqu…	Sterile alpha motif domain-containing protein 9-like; May be involved in endosome fusion. Mediates down- regulation of growth factor signaling via internalization of growth factor receptors; Sterile alpha motif domain containing	9606.ENSP00000483825	9606.ENSP00000326247	0.0497805	9.03289e-11	.	.	.	.	.	.	.	.	.	.	.	.	.	.	.
336	CD160:KLRB1	CD160	KLRB1	CD160 antigen	Killer cell lectin-like receptor subfamily B member 1	CD160 antigen; Receptor showing broad specificity for both classical and non-classical MHC class I molecules	Killer cell lectin-like receptor subfamily B member 1; Plays an inhibitory role on natural killer (NK) cells cytotoxicity. Activation results in specific acid sphingomyelinase/SMPD1 stimulation with subsequent marked elevation of intracellular ceramide. Activation also leads to AKT1/PKB and RPS6KA1/RSK1 kinases stimulation as well as markedly enhanced T-cell proliferation induced by anti-CD3. Act…	9606.ENSP00000235933	9606.ENSP00000229402	0.19982	2.22045e-16	0	0	0	0	0	90	0	0	0	0	0	342	43	376	.
337	EPHB6:LAYN	EPHB6	LAYN	Ephrin type-B receptor 6	Layilin	Ephrin type-B receptor 6; Kinase-defective receptor for members of the ephrin-B family. Binds to ephrin-B1 and ephrin-B2. Modulates cell adhesion and migration by exerting both positive and negative effects upon stimulation with ephrin-B2. Inhibits JNK activation, T-cell receptor-induced IL-2 secretion and CD25 expression upon stimulation with ephrin-B2	Layilin; Receptor for hyaluronate; C-type lectin domain containing	9606.ENSP00000481994	9606.ENSP00000364765	0.0942688	2.22045e-16	.	.	.	.	.	.	.	.	.	.	.	.	.	.	.
338	BCR:ICA1	BCR	ICA1	Breakpoint cluster region protein	Islet cell autoantigen 1	Breakpoint cluster region protein; GTPase-activating protein for RAC1 and CDC42. Promotes the exchange of RAC or CDC42-bound GDP by GTP, thereby activating them. Displays serine/threonine kinase activity; C2 domain containing	Islet cell autoantigen 1; May play a role in neurotransmitter secretion; Classical BAR domain containing	9606.ENSP00000303507	9606.ENSP00000385570	0.0450107	4.61371e-09	.	.	.	.	.	.	.	.	.	.	.	.	.	.	.
339	LGALS8:VWF	LGALS8	VWF	Galectin-8	von Willebrand factor	Galectin 8; Galectins	Von Willebrand factor; Important in the maintenance of hemostasis, it promotes adhesion of platelets to the sites of vascular injury by forming a molecular bridge between sub-endothelial collagen matrix and platelet-surface receptor complex GPIb-IX-V. Also acts as a chaperone for coagulation factor VIII, delivering it to the site of injury, stabilizing its heterodimeric structure and protecting i…	9606.ENSP00000435460	9606.ENSP00000261405	-0.0476788	5.35558e-10	.	.	.	.	.	.	.	.	.	.	.	.	.	.	.
340	CRADD:MAP4K5	CRADD	MAP4K5	Death domain-containing protein CRADD	Mitogen-activated protein kinase kinase kinase kinase 5	Death domain-containing protein CRADD; Apoptotic adaptor molecule specific for caspase-2 and FASL/TNF receptor-interacting protein RIP. In the presence of RIP and TRADD, CRADD recruits caspase-2 to the TNFR-1 signalling complex; Caspase recruitment domain containing	Mitogen-activated protein kinase kinase kinase kinase 5; May play a role in the response to environmental stress. Appears to act upstream of the JUN N-terminal pathway; Mitogen-activated protein kinase kinase kinase kinases	9606.ENSP00000439068	9606.ENSP00000013125	0.117664	2.22045e-16	.	.	.	.	.	.	.	.	.	.	.	.	.	.	.
341	GLO1:GLOD4	GLO1	GLOD4	Lactoylglutathione lyase	Glyoxalase domain-containing protein 4	Lactoylglutathione lyase; Catalyzes the conversion of hemimercaptal, formed from methylglyoxal and glutathione, to S-lactoylglutathione. Involved in the regulation of TNF-induced transcriptional activity of NF- kappa-B. Required for normal osteoclastogenesis	Glyoxalase domain containing 4	9606.ENSP00000362463	9606.ENSP00000301329	0.0535801	2.99893e-12	0	0	0	0	0	0	60	272	0	0	0	505	303	732	.
342	BTN2A1:PIK3IP1	BTN2A1	PIK3IP1	Butyrophilin subfamily 2 member A1	Phosphoinositide-3-kinase-interacting protein 1	Butyrophilin subfamily 2 member A1; Butyrophilins	Phosphoinositide-3-kinase-interacting protein 1; Negative regulator of hepatic phosphatidylinositol 3- kinase (PI3K) activity	9606.ENSP00000312158	9606.ENSP00000215912	0.0515599	1.88938e-11	.	.	.	.	.	.	.	.	.	.	.	.	.	.	.
343	CCL2:CCL7	CCL2	CCL7	C-C motif chemokine 2	C-C motif chemokine 7	C-C motif chemokine 2; Chemotactic factor that attracts monocytes and basophils but not neutrophils or eosinophils. Augments monocyte anti-tumor activity. Has been implicated in the pathogenesis of diseases characterized by monocytic infiltrates, like psoriasis, rheumatoid arthritis or atherosclerosis. May be involved in the recruitment of monocytes into the arterial wall during the disease proce…	C-C motif chemokine 7; Chemotactic factor that attracts monocytes and eosinophils, but not neutrophils. Augments monocyte anti-tumor activity. Also induces the release of gelatinase B. This protein can bind heparin. Binds to CCR1, CCR2 and CCR3; Chemokine ligands	9606.ENSP00000225831	9606.ENSP00000367832	-0.049489	1.16128e-10	0	0	0	0	968	302	62	0	0	0	0	857	0	335	cytokine-citokine
344	ICAM3:LY9	ICAM3	LY9	Intercellular adhesion molecule 3	T-lymphocyte surface antigen Ly-9	Intercellular adhesion molecule 3; ICAM proteins are ligands for the leukocyte adhesion protein LFA-1 (integrin alpha-L/beta-2). ICAM3 is also a ligand for integrin alpha-D/beta-2. In association with integrin alpha-L/beta-2, contributes to apoptotic neutrophil phagocytosis by macrophages; CD molecules	T-lymphocyte surface antigen Ly-9; Self-ligand receptor of the signaling lymphocytic activation molecule (SLAM) family. SLAM receptors triggered by homo- or heterotypic cell-cell interactions are modulating the activation and differentiation of a wide variety of immune cells and thus are involved in the regulation and interconnection of both innate and adaptive immune response. Activities are con…	9606.ENSP00000160262	9606.ENSP00000263285	0.0770901	2.22045e-16	.	.	.	.	.	.	.	.	.	.	.	.	.	.	.
345	DCXR:GSTA1	DCXR	GSTA1	L-xylulose reductase	Glutathione S-transferase A1	L-xylulose reductase; Catalyzes the NADPH-dependent reduction of several pentoses, tetroses, trioses, alpha-dicarbonyl compounds and L- xylulose. Participates in the uronate cycle of glucose metabolism. May play a role in the water absorption and cellular osmoregulation in the proximal renal tubules by producing xylitol, an osmolyte, thereby preventing osmolytic stress from occurring in the renal…	Glutathione S-transferase A1; Conjugation of reduced glutathione to a wide number of exogenous and endogenous hydrophobic electrophiles; Belongs to the GST superfamily. Alpha family	9606.ENSP00000303356	9606.ENSP00000335620	0.0607225	2.66453e-15	.	.	.	.	.	.	.	.	.	.	.	.	.	.	.
346	MAP2K6:SAMD9L	MAP2K6	SAMD9L	Dual specificity mitogen-activated protein kinase kinase 6	Sterile alpha motif domain-containing protein 9-like	Dual specificity mitogen-activated protein kinase kinase 6; Dual specificity protein kinase which acts as an essential component of the MAP kinase signal transduction pathway. With MAP3K3/MKK3, catalyzes the concomitant phosphorylation of a threonine and a tyrosine residue in the MAP kinases p38 MAPK11, MAPK12, MAPK13 and MAPK14 and plays an important role in the regulation of cellular responses …	Sterile alpha motif domain-containing protein 9-like; May be involved in endosome fusion. Mediates down- regulation of growth factor signaling via internalization of growth factor receptors; Sterile alpha motif domain containing	9606.ENSP00000468348	9606.ENSP00000326247	0.0670189	2.22045e-16	.	.	.	.	.	.	.	.	.	.	.	.	.	.	.
347	HEXIM1:NUB1	HEXIM1	NUB1	Protein HEXIM1	NEDD8 ultimate buster 1	Protein HEXIM1; Transcriptional regulator which functions as a general RNA polymerase II transcription inhibitor. In cooperation with 7SK snRNA sequesters P-TEFb in a large inactive 7SK snRNP complex preventing RNA polymerase II phosphorylation and subsequent transcriptional elongation. May also regulate NF-kappa-B, ESR1, NR3C1 and CIITA-dependent transcriptional activity. Plays a role in the reg…	NEDD8 ultimate buster 1; Specific down-regulator of the NEDD8 conjugation system. Recruits NEDD8, UBD, and their conjugates to the proteasome for degradation. Isoform 1 promotes the degradation of NEDD8 more efficiently than isoform 2	9606.ENSP00000328773	9606.ENSP00000454264	0.0457066	2.66122e-09	.	.	.	.	.	.	.	.	.	.	.	.	.	.	.
348	CDKN1A:TXLNA	CDKN1A	TXLNA	Cyclin-dependent kinase inhibitor 1	Alpha-taxilin	Cyclin-dependent kinase inhibitor 1; May be involved in p53/TP53 mediated inhibition of cellular proliferation in response to DNA damage. Binds to and inhibits cyclin-dependent kinase activity, preventing phosphorylation of critical cyclin-dependent kinase substrates and blocking cell cycle progression. Functions in the nuclear localization and assembly of cyclin D-CDK4 complex and promotes its k…	Alpha-taxilin; May be involved in intracellular vesicle traffic and potentially in calcium-dependent exocytosis in neuroendocrine cells; Belongs to the taxilin family	9606.ENSP00000384849	9606.ENSP00000362711	-0.0420216	4.47551e-08	.	.	.	.	.	.	.	.	.	.	.	.	.	.	.
349	AK1:DNPH1	AK1	DNPH1	Adenylate kinase isoenzyme 1	2'-deoxynucleoside 5'-phosphate N-hydrolase 1	Adenylate kinase isoenzyme 1; Catalyzes the reversible transfer of the terminal phosphate group between ATP and AMP. Also displays broad nucleoside diphosphate kinase activity. Plays an important role in cellular energy homeostasis and in adenine nucleotide metabolism; Belongs to the adenylate kinase family. AK1 subfamily	2'-deoxynucleoside 5'-phosphate N-hydrolase 1; Catalyzes the cleavage of the N-glycosidic bond of deoxyribonucleoside 5'-monophosphates to yield deoxyribose 5- phosphate and a purine or pyrimidine base. Deoxyribonucleoside 5'- monophosphates containing purine bases are preferred to those containing pyrimidine bases	9606.ENSP00000362271	9606.ENSP00000230431	0.0531428	4.49285e-12	.	.	.	.	.	.	.	.	.	.	.	.	.	.	.
350	CTSF:NAAA	CTSF	NAAA	Cathepsin F	N-acylethanolamine-hydrolyzing acid amidase	Cathepsin F; Thiol protease which is believed to participate in intracellular degradation and turnover of proteins. Has also been implicated in tumor invasion and metastasis; Cathepsins	N-acylethanolamine-hydrolyzing acid amidase; Degrades bioactive fatty acid amides to their corresponding acids, with the following preference: N- palmitoylethanolamine > N-myristoylethanolamine > N- lauroylethanolamine = N-stearoylethanolamine > N- arachidonoylethanolamine > N-oleoylethanolamine. Also exhibits weak hydrolytic activity against the ceramides N- lauroylsphingosine and N-palmitoylsph…	9606.ENSP00000310832	9606.ENSP00000286733	0.179799	2.22045e-16	.	.	.	.	.	.	.	.	.	.	.	.	.	.	.
351	PTPN1:TBC1D23	PTPN1	TBC1D23	Tyrosine-protein phosphatase non-receptor type 1	TBC1 domain family member 23	Tyrosine-protein phosphatase non-receptor type 1; Tyrosine-protein phosphatase which acts as a regulator of endoplasmic reticulum unfolded protein response. Mediates dephosphorylation of EIF2AK3/PERK; inactivating the protein kinase activity of EIF2AK3/PERK. May play an important role in CKII- and p60c-src-induced signal transduction cascades. May regulate the EFNA5-EPHA3 signaling pathway which …	TBC1 domain family member 23; Putative Rab GTPase-activating protein which plays a role in vesicular trafficking. Plays a role in brain development, including in cortical neuron positioning (By similarity). May also be important for neurite outgrowth, possibly through its involvement in membrane trafficking and cargo delivery, 2 processes that are essential for axonal and dendritic growth (By sim…	9606.ENSP00000360683	9606.ENSP00000377700	0.0473678	6.92613e-10	.	.	.	.	.	.	.	.	.	.	.	.	.	.	.
352	CD40:IGSF8	CD40	IGSF8	Tumor necrosis factor receptor superfamily member 5	Immunoglobulin superfamily member 8	Tumor necrosis factor receptor superfamily member 5; Receptor for TNFSF5/CD40LG. Transduces TRAF6- and MAP3K8-mediated signals that activate ERK in macrophages and B cells, leading to induction of immunoglobulin secretion	Immunoglobulin superfamily member 8; May play a key role in diverse functions ascribed to CD81 and CD9 such as oocytes fertilization or hepatitis C virus function. May regulate proliferation and differentiation of keratinocytes. May be a negative regulator of cell motility: suppresses T-cell mobility coordinately with CD81, associates with CD82 to suppress prostate cancer cell migration, regulate…	9606.ENSP00000361359	9606.ENSP00000357065	0.0449034	5.01865e-09	.	.	.	.	.	.	.	.	.	.	.	.	.	.	.
353	CCN2:SPINT2	CCN2	SPINT2	CCN family member 2	Kunitz-type protease inhibitor 2	Connective tissue growth factor; Major connective tissue mitoattractant secreted by vascular endothelial cells. Promotes proliferation and differentiation of chondrocytes. Mediates heparin- and divalent cation-dependent cell adhesion in many cell types including fibroblasts, myofibroblasts, endothelial and epithelial cells. Enhances fibroblast growth factor-induced DNA synthesis; Belongs to the C…	Kunitz-type protease inhibitor 2; Inhibitor of HGF activator. Also inhibits plasmin, plasma and tissue kallikrein, and factor XIa	9606.ENSP00000356954	9606.ENSP00000301244	0.0440832	9.48711e-09	.	.	.	.	.	.	.	.	.	.	.	.	.	.	.
354	CDKN1A:YES1	CDKN1A	YES1	Cyclin-dependent kinase inhibitor 1	Tyrosine-protein kinase Yes	Cyclin-dependent kinase inhibitor 1; May be involved in p53/TP53 mediated inhibition of cellular proliferation in response to DNA damage. Binds to and inhibits cyclin-dependent kinase activity, preventing phosphorylation of critical cyclin-dependent kinase substrates and blocking cell cycle progression. Functions in the nuclear localization and assembly of cyclin D-CDK4 complex and promotes its k…	Tyrosine-protein kinase Yes; Non-receptor protein tyrosine kinase that is involved in the regulation of cell growth and survival, apoptosis, cell-cell adhesion, cytoskeleton remodeling, and differentiation. Stimulation by receptor tyrosine kinases (RTKs) including EGRF, PDGFR, CSF1R and FGFR leads to recruitment of YES1 to the phosphorylated receptor, and activation and phosphorylation of downstr…	9606.ENSP00000384849	9606.ENSP00000462468	0.0921633	2.22045e-16	.	.	.	.	.	.	.	.	.	.	.	.	.	.	.
355	MAP2K6:TBL1X	MAP2K6	TBL1X	Dual specificity mitogen-activated protein kinase kinase 6	F-box-like/WD repeat-containing protein TBL1X	Dual specificity mitogen-activated protein kinase kinase 6; Dual specificity protein kinase which acts as an essential component of the MAP kinase signal transduction pathway. With MAP3K3/MKK3, catalyzes the concomitant phosphorylation of a threonine and a tyrosine residue in the MAP kinases p38 MAPK11, MAPK12, MAPK13 and MAPK14 and plays an important role in the regulation of cellular responses …	F-box-like/WD repeat-containing protein TBL1X; F-box-like protein involved in the recruitment of the ubiquitin/19S proteasome complex to nuclear receptor-regulated transcription units. Plays an essential role in transcription activation mediated by nuclear receptors. Probably acts as integral component of corepressor complexes that mediates the recruitment of the 19S proteasome complex, leading t…	9606.ENSP00000468348	9606.ENSP00000217964	0.0492394	1.43846e-10	.	.	.	.	.	.	.	.	.	.	.	.	.	.	.
356	CPXM1:MDK	CPXM1	MDK	Probable carboxypeptidase X1	Midkine	Probable carboxypeptidase X1; May be involved in cell-cell interactions. No carboxypeptidase activity was found yet (By similarity); M14 carboxypeptidases	Midkine; Developmentally regulated, secreted growth factor homologous to pleiotrophin (PTN), which has heparin binding activity. Binds anaplastic lymphoma kinase (ALK) which induces ALK activation and subsequent phosphorylation of the insulin receptor substrate (IRS1), followed by the activation of mitogen-activated protein kinase (MAPK) and PI3-kinase, and the induction of cell proliferation. In…	9606.ENSP00000369979	9606.ENSP00000385451	0.0824776	2.22045e-16	.	.	.	.	.	.	.	.	.	.	.	.	.	.	.
357	CDKN1A:CDKN2D	CDKN1A	CDKN2D	Cyclin-dependent kinase inhibitor 1	Cyclin-dependent kinase 4 inhibitor D	Cyclin-dependent kinase inhibitor 1; May be involved in p53/TP53 mediated inhibition of cellular proliferation in response to DNA damage. Binds to and inhibits cyclin-dependent kinase activity, preventing phosphorylation of critical cyclin-dependent kinase substrates and blocking cell cycle progression. Functions in the nuclear localization and assembly of cyclin D-CDK4 complex and promotes its k…	Cyclin-dependent kinase 4 inhibitor D; Interacts strongly with CDK4 and CDK6 and inhibits them; Belongs to the CDKN2 cyclin-dependent kinase inhibitor family	9606.ENSP00000384849	9606.ENSP00000377224	0.0608459	2.22045e-15	0	0	0	0	0	0	0	0	0	650	0	703	85	896	.
358	CHGB:RTBDN	CHGB	RTBDN	Secretogranin-1	Retbindin	Secretogranin-1; Secretogranin-1 is a neuroendocrine secretory granule protein, which may be the precursor for other biologically active peptides	Retbindin; Riboflavin-binding protein which might have a role in retinal flavin transport	9606.ENSP00000368244	9606.ENSP00000326253	0.0632516	2.22045e-16	.	.	.	.	.	.	.	.	.	.	.	.	.	.	.
359	FCAR:LY96	FCAR	LY96	Immunoglobulin alpha Fc receptor	Lymphocyte antigen 96	Immunoglobulin alpha Fc receptor; Binds to the Fc region of immunoglobulins alpha. Mediates several functions including cytokine production; CD molecules	Lymphocyte antigen 96; Binds bacterial lipopolysaccharide (LPS). Cooperates with TLR4 in the innate immune response to bacterial lipopolysaccharide (LPS), and with TLR2 in the response to cell wall components from Gram- positive and Gram-negative bacteria. Enhances TLR4-dependent activation of NF-kappa-B. Cells expressing both LY96 and TLR4, but not TLR4 alone, respond to LPS	9606.ENSP00000347714	9606.ENSP00000284818	0.129413	2.22045e-16	.	.	.	.	.	.	.	.	.	.	.	.	.	.	.
360	CST3:RELT	CST3	RELT	Cystatin-C	Tumor necrosis factor receptor superfamily member 19L	Cystatin-C; As an inhibitor of cysteine proteinases, this protein is thought to serve an important physiological role as a local regulator of this enzyme activity; Belongs to the cystatin family	Tumor necrosis factor receptor superfamily member 19L; Mediates activation of NF-kappa-B. May play a role in T- cell activation; RELT family	9606.ENSP00000381448	9606.ENSP00000064780	0.0618966	8.88178e-16	.	.	.	.	.	.	.	.	.	.	.	.	.	.	.
361	FXYD5:TMSB10	FXYD5	TMSB10	FXYD domain-containing ion transport regulator 5	Thymosin beta-10	FXYD domain-containing ion transport regulator 5; Involved in down-regulation of E-cadherin which results in reduced cell adhesion. Promotes metastasis; Belongs to the FXYD family	Thymosin beta-10; Plays an important role in the organization of the cytoskeleton. Binds to and sequesters actin monomers (G actin) and therefore inhibits actin polymerization (By similarity); Belongs to the thymosin beta family	9606.ENSP00000344254	9606.ENSP00000233143	0.0572868	8.57092e-14	.	.	.	.	.	.	.	.	.	.	.	.	.	.	.
362	TBC1D23:VPS53	TBC1D23	VPS53	TBC1 domain family member 23	Vacuolar protein sorting-associated protein 53 homolog	TBC1 domain family member 23; Putative Rab GTPase-activating protein which plays a role in vesicular trafficking. Plays a role in brain development, including in cortical neuron positioning (By similarity). May also be important for neurite outgrowth, possibly through its involvement in membrane trafficking and cargo delivery, 2 processes that are essential for axonal and dendritic growth (By sim…	Vacuolar protein sorting-associated protein 53 homolog; Acts as component of the GARP complex that is involved in retrograde transport from early and late endosomes to the trans-Golgi network (TGN). The GARP complex is required for the maintenance of the cycling of mannose 6-phosphate receptors between the TGN and endosomes, this cycling is necessary for proper lysosomal sorting of acid hydrolase…	9606.ENSP00000377700	9606.ENSP00000401435	0.073581	2.22045e-16	0	0	0	0	0	86	65	0	0	0	0	384	101	463	.
363	CD74:LILRB4	CD74	LILRB4	HLA class II histocompatibility antigen gamma chain	Leukocyte immunoglobulin-like receptor subfamily B member 4	HLA class II histocompatibility antigen gamma chain; Plays a critical role in MHC class II antigen processing by stabilizing peptide-free class II alpha/beta heterodimers in a complex soon after their synthesis and directing transport of the complex from the endoplasmic reticulum to the endosomal/lysosomal system where the antigen processing and binding of antigenic peptides to MHC class II takes…	Leukocyte immunoglobulin-like receptor subfamily B member 4; Receptor for class I MHC antigens. Recognizes a broad spectrum of HLA-A, HLA-B, HLA-C and HLA-G alleles. Involved in the down-regulation of the immune response and the development of tolerance, e.g. towards transplants. Interferes with TNFRSF5- signaling and NF-kappa-B up-regulation. Inhibits receptor-mediated phosphorylation of cellula…	9606.ENSP00000009530	9606.ENSP00000375616	0.0635023	2.22045e-16	0	0	0	0	0	120	62	0	0	0	0	150	42	237	.
364	CCL13:CXCL6	CCL13	CXCL6	C-C motif chemokine 13	C-X-C motif chemokine 6	C-C motif chemokine 13; Chemotactic factor that attracts monocytes, lymphocytes, basophils and eosinophils, but not neutrophils. Signals through CCR2B and CCR3 receptors. Plays a role in the accumulation of leukocytes at both sides of allergic and non-allergic inflammation. May be involved in the recruitment of monocytes into the arterial wall during the disease process of atherosclerosis. May pl…	C-X-C motif chemokine 6; Chemotactic for neutrophil granulocytes. Signals through binding and activation of its receptors (CXCR1 and CXCR2). In addition to its chemotactic and angiogenic properties, it has strong antibacterial activity against Gram-positive and Gram- negative bacteria (90-fold-higher when compared to CXCL5 and CXCL7); Chemokine ligands	9606.ENSP00000225844	9606.ENSP00000226317	0.0849784	2.22045e-16	0	0	0	0	0	65	63	0	0	0	0	517	61	549	cytokine-citokine
365	RWDD1:SERPINB6	RWDD1	SERPINB6	RWD domain-containing protein 1	Serpin B6	RWD domain-containing protein 1; Protects DRG2 from proteolytic degradation; Belongs to the RWDD1/GIR2 family	Serpin B6; May be involved in the regulation of serine proteinases present in the brain or extravasated from the blood (By similarity). Inhibitor of cathepsin G, kallikrein-8 and thrombin. May play an important role in the inner ear in the protection against leakage of lysosomal content during stress and loss of this protection results in cell death and sensorineural hearing loss; Deafness associ…	9606.ENSP00000420357	9606.ENSP00000484343	0.0613089	1.33227e-15	.	.	.	.	.	.	.	.	.	.	.	.	.	.	.
366	PIK3IP1:TNFRSF1A	PIK3IP1	TNFRSF1A	Phosphoinositide-3-kinase-interacting protein 1	Tumor necrosis factor receptor superfamily member 1A	Phosphoinositide-3-kinase-interacting protein 1; Negative regulator of hepatic phosphatidylinositol 3- kinase (PI3K) activity	Tumor necrosis factor receptor superfamily member 1A; Receptor for TNFSF2/TNF-alpha and homotrimeric TNFSF1/lymphotoxin-alpha. The adapter molecule FADD recruits caspase-8 to the activated receptor. The resulting death-inducing signaling complex (DISC) performs caspase-8 proteolytic activation which initiates the subsequent cascade of caspases (aspartate- specific cysteine proteases) mediating ap…	9606.ENSP00000215912	9606.ENSP00000162749	0.102339	2.22045e-16	.	.	.	.	.	.	.	.	.	.	.	.	.	.	.
367	CRADD:EDAR	CRADD	EDAR	Death domain-containing protein CRADD	Tumor necrosis factor receptor superfamily member EDAR	Death domain-containing protein CRADD; Apoptotic adaptor molecule specific for caspase-2 and FASL/TNF receptor-interacting protein RIP. In the presence of RIP and TRADD, CRADD recruits caspase-2 to the TNFR-1 signalling complex; Caspase recruitment domain containing	Tumor necrosis factor receptor superfamily member EDAR; Receptor for EDA isoform A1, but not for EDA isoform A2. Mediates the activation of NF-kappa-B and JNK. May promote caspase-independent cell death; Tumor necrosis factor receptor superfamily	9606.ENSP00000439068	9606.ENSP00000258443	0.0510258	3.03877e-11	0	0	0	0	0	0	0	0	0	0	0	204	0	204	.
368	FUT8:SPARC	FUT8	SPARC	Alpha-(1,6)-fucosyltransferase	SPARC	Alpha-(1,6)-fucosyltransferase; Catalyzes the addition of fucose in alpha 1-6 linkage to the first GlcNAc residue, next to the peptide chains in N-glycans; Belongs to the glycosyltransferase 23 family	SPARC; Appears to regulate cell growth through interactions with the extracellular matrix and cytokines. Binds calcium and copper, several types of collagen, albumin, thrombospondin, PDGF and cell membranes. There are two calcium binding sites; an acidic domain that binds 5 to 8 Ca(2+) with a low affinity and an EF-hand loop that binds a Ca(2+) ion with a high affinity; SPARC family	9606.ENSP00000353910	9606.ENSP00000231061	-0.0596093	8.21565e-15	.	.	.	.	.	.	.	.	.	.	.	.	.	.	.
369	CD2AP:PLPBP	CD2AP	PLPBP	CD2-associated protein	Pyridoxal phosphate homeostasis protein	CD2-associated protein; Seems to act as an adapter protein between membrane proteins and the actin cytoskeleton. In collaboration with CBLC, modulates the rate of RET turnover and may act as regulatory checkpoint that limits the potency of GDNF on neuronal survival. Controls CBLC function, converting it from an inhibitor to a promoter of RET degradation (By similarity). May play a role in recepto…	Pyridoxal phosphate homeostasis protein; Pyridoxal 5'-phosphate (PLP)-binding protein, which may be involved in intracellular homeostatic regulation of pyridoxal 5'-phosphate (PLP), the active form of vitamin B6	9606.ENSP00000352264	9606.ENSP00000333551	0.0993329	2.22045e-16	.	.	.	.	.	.	.	.	.	.	.	.	.	.	.
370	TNFRSF11A:TNFRSF1B	TNFRSF11A	TNFRSF1B	Tumor necrosis factor receptor superfamily member 11A	Tumor necrosis factor receptor superfamily member 1B	Tumor necrosis factor receptor superfamily member 11A; Receptor for TNFSF11/RANKL/TRANCE/OPGL; essential for RANKL-mediated osteoclastogenesis. Involved in the regulation of interactions between T-cells and dendritic cells; CD molecules	Tumor necrosis factor receptor superfamily member 1B; Receptor with high affinity for TNFSF2/TNF-alpha and approximately 5-fold lower affinity for homotrimeric TNFSF1/lymphotoxin-alpha. The TRAF1/TRAF2 complex recruits the apoptotic suppressors BIRC2 and BIRC3 to TNFRSF1B/TNFR2. This receptor mediates most of the metabolic effects of TNF-alpha. Isoform 2 blocks TNF-alpha-induced apoptosis, which …	9606.ENSP00000465500	9606.ENSP00000365435	0.0471317	8.40968e-10	0	0	0	0	604	0	0	0	0	600	0	213	138	641	receptor-receptor
371	SORT1:VSIR	SORT1	VSIR	Sortilin	V-type immunoglobulin domain-containing suppressor of T-cell activation	Sortilin; Functions as a sorting receptor in the Golgi compartment and as a clearance receptor on the cell surface. Required for protein transport from the Golgi apparatus to the lysosomes by a pathway that is independent of the mannose-6-phosphate receptor (M6PR). Also required for protein transport from the Golgi apparatus to the endosomes. Promotes neuronal apoptosis by mediating endocytosis o…	V-type immunoglobulin domain-containing suppressor of T-cell activation; Immunoregulatory receptor which inhibits the T-cell response. May promote differentiation of embryonic stem cells, by inhibiting BMP4 signaling (By similarity). May stimulate MMP14-mediated MMP2 activation	9606.ENSP00000256637	9606.ENSP00000378409	0.0688436	2.22045e-16	.	.	.	.	.	.	.	.	.	.	.	.	.	.	.
372	CNTN2:NELL2	CNTN2	NELL2	Contactin-2	Protein kinase C-binding protein NELL2	Contactin-2; In conjunction with another transmembrane protein, CNTNAP2, contributes to the organization of axonal domains at nodes of Ranvier by maintaining voltage-gated potassium channels at the juxtaparanodal region. May be involved in cell adhesion; Fibronectin type III domain containing	Protein kinase C-binding protein NELL2; Required for neuron survival through the modulation of MAPK pathways (By similarity). Involved in the regulation of hypothalamic GNRH secretion and the control of puberty (By similarity)	9606.ENSP00000330633	9606.ENSP00000416341	0.0446903	5.92789e-09	0	0	0	0	0	182	78	0	0	0	0	118	50	283	.
373	CD69:EDAR	CD69	EDAR	Early activation antigen CD69	Tumor necrosis factor receptor superfamily member EDAR	Early activation antigen CD69; Involved in lymphocyte proliferation and functions as a signal transmitting receptor in lymphocytes, natural killer (NK) cells, and platelets; C-type lectin domain containing	Tumor necrosis factor receptor superfamily member EDAR; Receptor for EDA isoform A1, but not for EDA isoform A2. Mediates the activation of NF-kappa-B and JNK. May promote caspase-independent cell death; Tumor necrosis factor receptor superfamily	9606.ENSP00000228434	9606.ENSP00000258443	-0.0652701	2.22045e-16	.	.	.	.	.	.	.	.	.	.	.	.	.	.	.
374	AHCY:KYAT1	AHCY	KYAT1	Adenosylhomocysteinase	Kynurenine--oxoglutarate transaminase 1	Adenosylhomocysteinase; Adenosylhomocysteine is a competitive inhibitor of S- adenosyl-L-methionine-dependent methyl transferase reactions; therefore adenosylhomocysteinase may play a key role in the control of methylations via regulation of the intracellular concentration of adenosylhomocysteine	Kynurenine--oxoglutarate transaminase 1; Catalyzes the irreversible transamination of the L- tryptophan metabolite L-kynurenine to form kynurenic acid (KA). Metabolizes the cysteine conjugates of certain halogenated alkenes and alkanes to form reactive metabolites. Catalyzes the beta- elimination of S-conjugates and Se-conjugates of L- (seleno)cysteine, resulting in the cleavage of the C-S or C-S…	9606.ENSP00000217426	9606.ENSP00000399415	0.0481507	3.61432e-10	0	0	0	0	0	0	64	0	0	900	0	106	107	915	.
375	HPCAL1:PLA2G4A	HPCAL1	PLA2G4A	Hippocalcin-like protein 1	Cytosolic phospholipase A2	Hippocalcin-like protein 1; May be involved in the calcium-dependent regulation of rhodopsin phosphorylation; Belongs to the recoverin family	Cytosolic phospholipase A2; Selectively hydrolyzes arachidonyl phospholipids in the sn-2 position releasing arachidonic acid. Together with its lysophospholipid activity, it is implicated in the initiation of the inflammatory response; C2 domain containing phospholipases	9606.ENSP00000483786	9606.ENSP00000356436	0.0443759	7.56837e-09	.	.	.	.	.	.	.	.	.	.	.	.	.	.	.
376	CASP8:CIAPIN1	CASP8	CIAPIN1	Caspase-8	Anamorsin	Caspase-8; Most upstream protease of the activation cascade of caspases responsible for the TNFRSF6/FAS mediated and TNFRSF1A induced cell death. Binding to the adapter molecule FADD recruits it to either receptor. The resulting aggregate called death- inducing signaling complex (DISC) performs CASP8 proteolytic activation. The active dimeric enzyme is then liberated from the DISC and free to act…	Anamorsin; Has anti-apoptotic effects in the cell. Involved in negative control of cell death upon cytokine withdrawal. Promotes development of hematopoietic cells (By similarity). Component of the cytosolic iron-sulfur (Fe-S) protein assembly (CIA) machinery. Required for the maturation of extramitochondrial Fe-S proteins. Part of an electron transfer chain functioning in an early step of cytoso…	9606.ENSP00000351273	9606.ENSP00000377914	0.0541956	1.68865e-12	.	.	.	.	.	.	.	.	.	.	.	.	.	.	.
377	DCTN6:TDRKH	DCTN6	TDRKH	Dynactin subunit 6	Tudor and KH domain-containing protein	Dynactin subunit 6; Belongs to the dynactin subunits 5/6 family. Dynactin subunit 6 subfamily	Tudor and KH domain-containing protein; Participates in the primary piRNA biogenesis pathway and is required during spermatogenesis to repress transposable elements and prevent their mobilization, which is essential for the germline integrity. The piRNA metabolic process mediates the repression of transposable elements during meiosis by forming complexes composed of piRNAs and Piwi proteins and g…	9606.ENSP00000221114	9606.ENSP00000357812	0.0601893	4.44089e-15	.	.	.	.	.	.	.	.	.	.	.	.	.	.	.
378	LY96:SLAMF7	LY96	SLAMF7	Lymphocyte antigen 96	SLAM family member 7	Lymphocyte antigen 96; Binds bacterial lipopolysaccharide (LPS). Cooperates with TLR4 in the innate immune response to bacterial lipopolysaccharide (LPS), and with TLR2 in the response to cell wall components from Gram- positive and Gram-negative bacteria. Enhances TLR4-dependent activation of NF-kappa-B. Cells expressing both LY96 and TLR4, but not TLR4 alone, respond to LPS	SLAM family member 7; Self-ligand receptor of the signaling lymphocytic activation molecule (SLAM) family. SLAM receptors triggered by homo- or heterotypic cell-cell interactions are modulating the activation and differentiation of a wide variety of immune cells and thus are involved in the regulation and interconnection of both innate and adaptive immune response. Activities are controlled by pr…	9606.ENSP00000284818	9606.ENSP00000357022	0.103665	2.22045e-16	.	.	.	.	.	.	.	.	.	.	.	.	.	.	.
379	ARSA:CREG1	ARSA	CREG1	Arylsulfatase A	Protein CREG1	Arylsulfatase A; Hydrolyzes cerebroside sulfate; Belongs to the sulfatase family	Protein CREG1; May contribute to the transcriptional control of cell growth and differentiation. Antagonizes transcriptional activation and cellular transformation by the adenovirus E1A protein. The transcriptional control activity of cell growth requires interaction with IGF2R; Belongs to the CREG family	9606.ENSP00000216124	9606.ENSP00000359540	0.0442841	8.12565e-09	.	.	.	.	.	.	.	.	.	.	.	.	.	.	.
380	FKBP1B:PRDX5	FKBP1B	PRDX5	Peptidyl-prolyl cis-trans isomerase FKBP1B	Peroxiredoxin-5, mitochondrial	Peptidyl-prolyl cis-trans isomerase FKBP1B; Has the potential to contribute to the immunosuppressive and toxic effects of FK506 and rapamycin. PPIases accelerate the folding of proteins. It catalyzes the cis-trans isomerization of proline imidic peptide bonds in oligopeptides; Belongs to the FKBP-type PPIase family. FKBP1 subfamily	Peroxiredoxin-5, mitochondrial; Thiol-specific peroxidase that catalyzes the reduction of hydrogen peroxide and organic hydroperoxides to water and alcohols, respectively. Plays a role in cell protection against oxidative stress by detoxifying peroxides and as sensor of hydrogen peroxide-mediated signaling events; Belongs to the peroxiredoxin family. Prx5 subfamily	9606.ENSP00000370373	9606.ENSP00000265462	0.0439866	1.02182e-08	.	.	.	.	.	.	.	.	.	.	.	.	.	.	.
381	CRELD2:SUMF2	CRELD2	SUMF2	Protein disulfide isomerase CRELD2	Inactive C-alpha-formylglycine-generating enzyme 2	Cysteine rich with EGF like domains 2	Sulfatase-modifying factor 2; Lacks formyl-glycine generating activity and is unable to convert newly synthesized inactive sulfatases to their active form. Inhibits the activation of sulfatases by SUMF1	9606.ENSP00000383938	9606.ENSP00000341938	0.227455	2.22045e-16	.	.	.	.	.	.	.	.	.	.	.	.	.	.	.
382	CDH17:GALNT3	CDH17	GALNT3	Cadherin-17	Polypeptide N-acetylgalactosaminyltransferase 3	Cadherin-17; Cadherins are calcium-dependent cell adhesion proteins. They preferentially interact with themselves in a homophilic manner in connecting cells; cadherins may thus contribute to the sorting of heterogeneous cell types. LI-cadherin may have a role in the morphological organization of liver and intestine. Involved in intestinal peptide transport	Polypeptide N-acetylgalactosaminyltransferase 3; Catalyzes the initial reaction in O-linked oligosaccharide biosynthesis, the transfer of an N-acetyl-D- galactosamine residue to a serine or threonine residue on the protein receptor. Has activity toward HIV envelope glycoprotein gp120, EA2, Muc2 and Muc5. Probably glycosylates fibronectin in vivo. Glycosylates FGF23. Plays a central role in phosph…	9606.ENSP00000027335	9606.ENSP00000376465	-0.0463778	1.55339e-09	.	.	.	.	.	.	.	.	.	.	.	.	.	.	.
383	LBR:LGALS8	LBR	LGALS8	Delta(14)-sterol reductase LBR	Galectin-8	Lamin-B receptor; Anchors the lamina and the heterochromatin to the inner nuclear membrane; Tudor domain containing	Galectin 8; Galectins	9606.ENSP00000339883	9606.ENSP00000435460	0.0686488	2.22045e-16	.	.	.	.	.	.	.	.	.	.	.	.	.	.	.
384	ANXA3:PFKFB2	ANXA3	PFKFB2	Annexin A3	6-phosphofructo-2-kinase/fructose-2,6-bisphosphatase 2	Annexin A3; Inhibitor of phospholipase A2, also possesses anti- coagulant properties. Also cleaves the cyclic bond of inositol 1,2-cyclic phosphate to form inositol 1-phosphate; Annexins	6-phosphofructo-2-kinase/fructose-2,6-bisphosphatase 2; Synthesis and degradation of fructose 2,6-bisphosphate; In the C-terminal section; belongs to the phosphoglycerate mutase family	9606.ENSP00000264908	9606.ENSP00000356047	0.0610659	1.77636e-15	.	.	.	.	.	.	.	.	.	.	.	.	.	.	.
385	KLK8:NECTIN4	KLK8	NECTIN4	Kallikrein-8	Nectin-4	Kallikrein-8; Kallikrein related peptidase 8; Kallikreins	Nectin-4; Seems to be involved in cell adhesion through trans- homophilic and -heterophilic interactions, the latter including specifically interactions with NECTIN1. Does not act as receptor for alpha-herpesvirus entry into cells	9606.ENSP00000375682	9606.ENSP00000356991	0.0434363	1.55531e-08	.	.	.	.	.	.	.	.	.	.	.	.	.	.	.
386	B4GALT1:LRP11	B4GALT1	LRP11	Beta-1,4-galactosyltransferase 1	Low-density lipoprotein receptor-related protein 11	Beta-1,4-galactosyltransferase 1; The Golgi complex form catalyzes the production of lactose in the lactating mammary gland and could also be responsible for the synthesis of complex-type N-linked oligosaccharides in many glycoproteins as well as the carbohydrate moieties of glycolipids; Beta 4-glycosyltransferases	Low-density lipoprotein receptor-related protein 11; Low density lipoprotein receptors; Belongs to the LDLR family	9606.ENSP00000369055	9606.ENSP00000239367	0.049395	1.25895e-10	.	.	.	.	.	.	.	.	.	.	.	.	.	.	.
387	ATOX1:GYS1	ATOX1	GYS1	Copper transport protein ATOX1	Glycogen [starch] synthase, muscle	Copper transport protein ATOX1; Binds and deliver cytosolic copper to the copper ATPase proteins. May be important in cellular antioxidant defense; Belongs to the ATX1 family	Glycogen [starch] synthase, muscle; Transfers the glycosyl residue from UDP-Glc to the non- reducing end of alpha-1,4-glucan; Glycosyl transferases group 1 domain containing	9606.ENSP00000430598	9606.ENSP00000317904	-0.0476834	5.33531e-10	.	.	.	.	.	.	.	.	.	.	.	.	.	.	.
388	CASP3:PPIB	CASP3	PPIB	Caspase-3	Peptidyl-prolyl cis-trans isomerase B	Caspase-3; Involved in the activation cascade of caspases responsible for apoptosis execution. At the onset of apoptosis it proteolytically cleaves poly(ADP-ribose) polymerase (PARP) at a '216-Asp-|-Gly-217' bond. Cleaves and activates sterol regulatory element binding proteins (SREBPs) between the basic helix-loop- helix leucine zipper domain and the membrane attachment domain. Cleaves and activ…	Peptidyl-prolyl cis-trans isomerase B; PPIases accelerate the folding of proteins. It catalyzes the cis-trans isomerization of proline imidic peptide bonds in oligopeptides; Cyclophilin peptidylprolyl isomerases	9606.ENSP00000311032	9606.ENSP00000300026	0.0976487	2.22045e-16	0	0	0	0	0	0	62	0	75	0	0	218	0	262	.
389	CASP3:SNAP23	CASP3	SNAP23	Caspase-3	Synaptosomal-associated protein 23	Caspase-3; Involved in the activation cascade of caspases responsible for apoptosis execution. At the onset of apoptosis it proteolytically cleaves poly(ADP-ribose) polymerase (PARP) at a '216-Asp-|-Gly-217' bond. Cleaves and activates sterol regulatory element binding proteins (SREBPs) between the basic helix-loop- helix leucine zipper domain and the membrane attachment domain. Cleaves and activ…	Synaptosomal-associated protein 23; Essential component of the high affinity receptor for the general membrane fusion machinery and an important regulator of transport vesicle docking and fusion; Belongs to the SNAP-25 family	9606.ENSP00000311032	9606.ENSP00000249647	0.0453464	3.54174e-09	0	0	0	0	0	0	0	0	0	0	0	157	0	156	.
390	BTN2A1:LILRB4	BTN2A1	LILRB4	Butyrophilin subfamily 2 member A1	Leukocyte immunoglobulin-like receptor subfamily B member 4	Butyrophilin subfamily 2 member A1; Butyrophilins	Leukocyte immunoglobulin-like receptor subfamily B member 4; Receptor for class I MHC antigens. Recognizes a broad spectrum of HLA-A, HLA-B, HLA-C and HLA-G alleles. Involved in the down-regulation of the immune response and the development of tolerance, e.g. towards transplants. Interferes with TNFRSF5- signaling and NF-kappa-B up-regulation. Inhibits receptor-mediated phosphorylation of cellula…	9606.ENSP00000312158	9606.ENSP00000375616	-0.0623076	4.44089e-16	.	.	.	.	.	.	.	.	.	.	.	.	.	.	.
391	GLRX:QDPR	GLRX	QDPR	Glutaredoxin-1	Dihydropteridine reductase	Glutaredoxin-1; Has a glutathione-disulfide oxidoreductase activity in the presence of NADPH and glutathione reductase. Reduces low molecular weight disulfides and proteins; Glutaredoxin domain containing	Dihydropteridine reductase; The product of this enzyme, tetrahydrobiopterin (BH-4), is an essential cofactor for phenylalanine, tyrosine, and tryptophan hydroxylases; Short chain dehydrogenase/reductase superfamily	9606.ENSP00000369314	9606.ENSP00000281243	0.123161	2.22045e-16	.	.	.	.	.	.	.	.	.	.	.	.	.	.	.
392	GSTA1:RBP5	GSTA1	RBP5	Glutathione S-transferase A1	Retinol-binding protein 5	Glutathione S-transferase A1; Conjugation of reduced glutathione to a wide number of exogenous and endogenous hydrophobic electrophiles; Belongs to the GST superfamily. Alpha family	Retinol-binding protein 5; Intracellular transport of retinol; Fatty acid binding protein family	9606.ENSP00000335620	9606.ENSP00000266560	0.101242	2.22045e-16	0	0	0	0	0	0	57	0	137	0	0	0	0	151	.
393	FOXO1:NUB1	FOXO1	NUB1	Forkhead box protein O1	NEDD8 ultimate buster 1	Forkhead box protein O1; Transcription factor that is the main target of insulin signaling and regulates metabolic homeostasis in response to oxidative stress. Binds to the insulin response element (IRE) with consensus sequence 5'-TT[G/A]TTTTG-3' and the related Daf-16 family binding element (DBE) with consensus sequence 5'- TT[G/A]TTTAC-3'. Activity suppressed by insulin. Main regulator of redox…	NEDD8 ultimate buster 1; Specific down-regulator of the NEDD8 conjugation system. Recruits NEDD8, UBD, and their conjugates to the proteasome for degradation. Isoform 1 promotes the degradation of NEDD8 more efficiently than isoform 2	9606.ENSP00000368880	9606.ENSP00000454264	0.0434372	1.55433e-08	.	.	.	.	.	.	.	.	.	.	.	.	.	.	.
394	GP6:STIP1	GP6	STIP1	Platelet glycoprotein VI	Stress-induced-phosphoprotein 1	Platelet glycoprotein VI; Collagen receptor involved in collagen-induced platelet adhesion and activation. Plays a key role in platelet procoagulant activity and subsequent thrombin and fibrin formation. This procoagulant function may contribute to arterial and venous thrombus formation. The signaling pathway involves the FcR gamma- chain, the Src kinases (likely FYN or LYN) and SYK, the adapter …	Stress-induced-phosphoprotein 1; Acts as a co-chaperone for HSP90AA1. Mediates the association of the molecular chaperones HSPA8/HSC70 and HSP90 (By similarity); Tetratricopeptide repeat domain containing	9606.ENSP00000308782	9606.ENSP00000351646	-0.0549155	8.55538e-13	.	.	.	.	.	.	.	.	.	.	.	.	.	.	.
395	GP6:MESD	GP6	MESD	Platelet glycoprotein VI	LRP chaperone MESD	Platelet glycoprotein VI; Collagen receptor involved in collagen-induced platelet adhesion and activation. Plays a key role in platelet procoagulant activity and subsequent thrombin and fibrin formation. This procoagulant function may contribute to arterial and venous thrombus formation. The signaling pathway involves the FcR gamma- chain, the Src kinases (likely FYN or LYN) and SYK, the adapter …	LRP chaperone MESD; Chaperone specifically assisting the folding of beta- propeller/EGF modules within the family of low-density lipoprotein receptors (LDLRs). Acts as a modulator of the Wnt pathway through chaperoning the coreceptors of the canonical Wnt pathway, LRP5 and LRP6, to the plasma membrane. Essential for specification of embryonic polarity and mesoderm induction. Plays an essential ro…	9606.ENSP00000308782	9606.ENSP00000261758	0.119049	2.22045e-16	.	.	.	.	.	.	.	.	.	.	.	.	.	.	.
396	CXCL5:SPARC	CXCL5	SPARC	C-X-C motif chemokine 5	SPARC	C-X-C motif chemokine 5; Involved in neutrophil activation. In vitro, ENA-78(8- 78) and ENA-78(9-78) show a threefold higher chemotactic activity for neutrophil granulocytes; Chemokine ligands	SPARC; Appears to regulate cell growth through interactions with the extracellular matrix and cytokines. Binds calcium and copper, several types of collagen, albumin, thrombospondin, PDGF and cell membranes. There are two calcium binding sites; an acidic domain that binds 5 to 8 Ca(2+) with a low affinity and an EF-hand loop that binds a Ca(2+) ion with a high affinity; SPARC family	9606.ENSP00000296027	9606.ENSP00000231061	0.0515082	1.97882e-11	0	0	0	0	0	0	0	0	0	0	0	154	0	153	.
397	DFFA:HPCAL1	DFFA	HPCAL1	DNA fragmentation factor subunit alpha	Hippocalcin-like protein 1	DNA fragmentation factor subunit alpha; Inhibitor of the caspase-activated DNase (DFF40)	Hippocalcin-like protein 1; May be involved in the calcium-dependent regulation of rhodopsin phosphorylation; Belongs to the recoverin family	9606.ENSP00000366237	9606.ENSP00000483786	0.12552	2.22045e-16	.	.	.	.	.	.	.	.	.	.	.	.	.	.	.
398	INPPL1:NFATC1	INPPL1	NFATC1	Phosphatidylinositol 3,4,5-trisphosphate 5-phosphatase 2	Nuclear factor of activated T-cells, cytoplasmic 1	Phosphatidylinositol 3,4,5-trisphosphate 5-phosphatase 2; Phosphatidylinositol (PtdIns) phosphatase that specifically hydrolyzes the 5-phosphate of phosphatidylinositol- 3,4,5-trisphosphate (PtdIns(3,4,5)P3) to produce PtdIns(3,4)P2, thereby negatively regulating the PI3K (phosphoinositide 3-kinase) pathways. Plays a central role in regulation of PI3K-dependent insulin signaling, although the pre…	Nuclear factor of activated T-cells, cytoplasmic 1; Plays a role in the inducible expression of cytokine genes in T-cells, especially in the induction of the IL-2 or IL-4 gene transcription. Also controls gene expression in embryonic cardiac cells. Could regulate not only the activation and proliferation but also the differentiation and programmed death of T-lymphocytes as well as lymphoid and no…	9606.ENSP00000298229	9606.ENSP00000389377	0.0717268	2.22045e-16	.	.	.	.	.	.	.	.	.	.	.	.	.	.	.
399	RWDD1:STAMBP	RWDD1	STAMBP	RWD domain-containing protein 1	STAM-binding protein	RWD domain-containing protein 1; Protects DRG2 from proteolytic degradation; Belongs to the RWDD1/GIR2 family	STAM-binding protein; Zinc metalloprotease that specifically cleaves 'Lys-63'- linked polyubiquitin chains. Does not cleave 'Lys-48'-linked polyubiquitin chains (By similarity). Plays a role in signal transduction for cell growth and MYC induction mediated by IL-2 and GM-CSF. Potentiates BMP (bone morphogenetic protein) signaling by antagonizing the inhibitory action of SMAD6 and SMAD7. Has a key…	9606.ENSP00000420357	9606.ENSP00000377633	0.0530778	4.76952e-12	.	.	.	.	.	.	.	.	.	.	.	.	.	.	.
400	GPKOW:PXN	GPKOW	PXN	G-patch domain and KOW motifs-containing protein	Paxillin	RNA-binding protein involved in pre-mRNA splicing.	Paxillin; Cytoskeletal protein involved in actin-membrane attachment at sites of cell adhesion to the extracellular matrix (focal adhesion); Belongs to the paxillin family	9606.ENSP00000156109	9606.ENSP00000267257	0.0487768	2.13298e-10	.	.	.	.	.	.	.	.	.	.	.	.	.	.	.
401	BCAM:LGALS4	BCAM	LGALS4	Basal cell adhesion molecule	Galectin-4	Basal cell adhesion molecule; Laminin alpha-5 receptor. May mediate intracellular signaling; Blood group antigens	Galectin-4; Galectin that binds lactose and a related range of sugars. May be involved in the assembly of adherens junctions; Galectins	9606.ENSP00000270233	9606.ENSP00000302100	-0.0579835	4.28546e-14	.	.	.	.	.	.	.	.	.	.	.	.	.	.	.
402	ANXA3:EDAR	ANXA3	EDAR	Annexin A3	Tumor necrosis factor receptor superfamily member EDAR	Annexin A3; Inhibitor of phospholipase A2, also possesses anti- coagulant properties. Also cleaves the cyclic bond of inositol 1,2-cyclic phosphate to form inositol 1-phosphate; Annexins	Tumor necrosis factor receptor superfamily member EDAR; Receptor for EDA isoform A1, but not for EDA isoform A2. Mediates the activation of NF-kappa-B and JNK. May promote caspase-independent cell death; Tumor necrosis factor receptor superfamily	9606.ENSP00000264908	9606.ENSP00000258443	0.0562087	2.46914e-13	.	.	.	.	.	.	.	.	.	.	.	.	.	.	.
403	DARS1:MAP4K5	DARS1	MAP4K5	Aspartate--tRNA ligase, cytoplasmic	Mitogen-activated protein kinase kinase kinase kinase 5	Aspartate--tRNA ligase, cytoplasmic; Catalyzes the specific attachment of an amino acid to its cognate tRNA in a 2 step reaction: the amino acid (AA) is first activated by ATP to form AA-AMP and then transferred to the acceptor end of the tRNA; Belongs to the class-II aminoacyl-tRNA synthetase family. Type 2 subfamily	Mitogen-activated protein kinase kinase kinase kinase 5; May play a role in the response to environmental stress. Appears to act upstream of the JUN N-terminal pathway; Mitogen-activated protein kinase kinase kinase kinases	9606.ENSP00000264161	9606.ENSP00000013125	0.106407	2.22045e-16	.	.	.	.	.	.	.	.	.	.	.	.	.	.	.
404	FABP1:RBP2	FABP1	RBP2	Fatty acid-binding protein, liver	Retinol-binding protein 2	Fatty acid-binding protein, liver; Plays a role in lipoprotein-mediated cholesterol uptake in hepatocytes. Binds cholesterol. Binds free fatty acids and their coenzyme A derivatives, bilirubin, and some other small molecules in the cytoplasm. May be involved in intracellular lipid transport (By similarity); Belongs to the calycin superfamily. Fatty-acid binding protein (FABP) family	Retinol-binding protein 2; Intracellular transport of retinol; Belongs to the calycin superfamily. Fatty-acid binding protein (FABP) family	9606.ENSP00000295834	9606.ENSP00000232217	0.208711	2.22045e-16	0	0	0	0	0	138	62	0	0	0	0	459	107	557	.
405	CD40:GLOD4	CD40	GLOD4	Tumor necrosis factor receptor superfamily member 5	Glyoxalase domain-containing protein 4	Tumor necrosis factor receptor superfamily member 5; Receptor for TNFSF5/CD40LG. Transduces TRAF6- and MAP3K8-mediated signals that activate ERK in macrophages and B cells, leading to induction of immunoglobulin secretion	Glyoxalase domain containing 4	9606.ENSP00000361359	9606.ENSP00000301329	0.0512317	2.53149e-11	.	.	.	.	.	.	.	.	.	.	.	.	.	.	.
406	KLK11:KLK8	KLK11	KLK8	Kallikrein-11	Kallikrein-8	Kallikrein-11; Possible multifunctional protease. Efficiently cleaves 'bz-Phe-Arg-4-methylcoumaryl-7-amide', a kallikrein substrate, and weakly cleaves other substrates for kallikrein and trypsin. Cleaves synthetic peptides after arginine but not lysine residues; Belongs to the peptidase S1 family. Kallikrein subfamily	Kallikrein-8; Kallikrein related peptidase 8; Kallikreins	9606.ENSP00000473047	9606.ENSP00000375682	0.306406	2.22045e-16	0	0	0	445	929	100	65	0	0	0	0	509	0	178	.
407	DBI:EDAR	DBI	EDAR	Acyl-CoA-binding protein	Tumor necrosis factor receptor superfamily member EDAR	Acyl-CoA-binding protein; Binds medium- and long-chain acyl-CoA esters with very high affinity and may function as an intracellular carrier of acyl-CoA esters. It is also able to displace diazepam from the benzodiazepine (BZD) recognition site located on the GABA type A receptor. It is therefore possible that this protein also acts as a neuropeptide to modulate the action of the GABA receptor	Tumor necrosis factor receptor superfamily member EDAR; Receptor for EDA isoform A1, but not for EDA isoform A2. Mediates the activation of NF-kappa-B and JNK. May promote caspase-independent cell death; Tumor necrosis factor receptor superfamily	9606.ENSP00000439012	9606.ENSP00000258443	0.0523289	9.45266e-12	.	.	.	.	.	.	.	.	.	.	.	.	.	.	.
408	CCL22:TIMP3	CCL22	TIMP3	C-C motif chemokine 22	Metalloproteinase inhibitor 3	C-C motif chemokine 22; May play a role in the trafficking of activated/effector T-lymphocytes to inflammatory sites and other aspects of activated T-lymphocyte physiology. Chemotactic for monocytes, dendritic cells and natural killer cells. Mild chemoattractant for primary activated T-lymphocytes and a potent chemoattractant for chronically activated T-lymphocytes but has no chemoattractant acti…	Metalloproteinase inhibitor 3; Complexes with metalloproteinases (such as collagenases) and irreversibly inactivates them by binding to their catalytic zinc cofactor. May form part of a tissue-specific acute response to remodeling stimuli. Known to act on MMP-1, MMP-2, MMP-3, MMP-7, MMP-9, MMP-13, MMP-14 and MMP-15	9606.ENSP00000219235	9606.ENSP00000266085	0.0588136	1.86517e-14	0	0	0	0	0	0	0	0	0	0	0	172	0	171	.
409	CA6:DNER	CA6	DNER	Carbonic anhydrase 6	Delta and Notch-like epidermal growth factor-related receptor	Carbonic anhydrase 6; Reversible hydration of carbon dioxide. Its role in saliva is unknown; Carbonic anhydrases	Delta and Notch-like epidermal growth factor-related receptor; Activator of the NOTCH1 pathway. May mediate neuron-glia interaction during astrocytogenesis (By similarity)	9606.ENSP00000366654	9606.ENSP00000345229	0.113897	2.22045e-16	.	.	.	.	.	.	.	.	.	.	.	.	.	.	.
410	CHGB:SCG2	CHGB	SCG2	Secretogranin-1	Secretogranin-2	Secretogranin-1; Secretogranin-1 is a neuroendocrine secretory granule protein, which may be the precursor for other biologically active peptides	Secretogranin-2; Secretogranin-2 is a neuroendocrine secretory granule protein, which is the precursor for biologically active peptides; Granins	9606.ENSP00000368244	9606.ENSP00000304133	0.160641	2.22045e-16	0	0	0	0	0	213	144	0	0	0	0	870	85	909	.
411	CKAP4:LTBR	CKAP4	LTBR	Cytoskeleton-associated protein 4	Tumor necrosis factor receptor superfamily member 3	Cytoskeleton-associated protein 4; High-affinity epithelial cell surface receptor for APF	Tumor necrosis factor receptor superfamily member 3; Receptor for the heterotrimeric lymphotoxin containing LTA and LTB, and for TNFS14/LIGHT. Promotes apoptosis via TRAF3 and TRAF5. May play a role in the development of lymphoid organs; Tumor necrosis factor receptor superfamily	9606.ENSP00000367265	9606.ENSP00000228918	0.187755	2.22045e-16	.	.	.	.	.	.	.	.	.	.	.	.	.	.	.
412	PRKAR1A:SNAP23	PRKAR1A	SNAP23	cAMP-dependent protein kinase type I-alpha regulatory subunit	Synaptosomal-associated protein 23	cAMP-dependent protein kinase type I-alpha regulatory subunit; Regulatory subunit of the cAMP-dependent protein kinases involved in cAMP signaling in cells	Synaptosomal-associated protein 23; Essential component of the high affinity receptor for the general membrane fusion machinery and an important regulator of transport vesicle docking and fusion; Belongs to the SNAP-25 family	9606.ENSP00000376475	9606.ENSP00000249647	0.0446294	6.21601e-09	0	0	0	0	0	119	65	0	0	0	0	0	63	160	.
413	LAYN:ULBP2	LAYN	ULBP2	Layilin	UL16-binding protein 2	Layilin; Receptor for hyaluronate; C-type lectin domain containing	UL16-binding protein 2; Binds and activates the KLRK1/NKG2D receptor, mediating natural killer cell cytotoxicity; Belongs to the MHC class I family	9606.ENSP00000364765	9606.ENSP00000356320	0.0447988	5.44658e-09	.	.	.	.	.	.	.	.	.	.	.	.	.	.	.
414	CRACR2A:TBC1D5	CRACR2A	TBC1D5	EF-hand calcium-binding domain-containing protein 4B	TBC1 domain family member 5	EF-hand calcium-binding domain-containing protein 4B; Ca(2+)-binding protein that plays a key role in store- operated Ca(2+) entry (SOCE) in T-cells by regulating CRAC channel activation. Acts as a cytoplasmic calcium-sensor that facilitates the clustering of ORAI1 and STIM1 at the junctional regions between the plasma membrane and the endoplasmic reticulum upon low Ca(2+) concentration. It there…	TBC1 domain family member 5; May act as a GTPase-activating protein (GAP) for Rab family protein(s). May act as a GAP for RAB7A. Can displace RAB7A and retromer CSC subcomplex from the endosomal membrane to the cytosol; at least retromer displacement seems to require its catalytic activity. Required for retrograde transport of cargo proteins from endosomes to the trans-Golgi network (TGN); the fu…	9606.ENSP00000409382	9606.ENSP00000402935	0.14771	2.22045e-16	0	0	0	0	0	0	56	0	159	0	0	64	138	273	.
415	IFNGR1:LTBR	IFNGR1	LTBR	Interferon gamma receptor 1	Tumor necrosis factor receptor superfamily member 3	Interferon gamma receptor 1; Associates with IFNGR2 to form a receptor for the cytokine interferon gamma (IFNG). Ligand binding stimulates activation of the JAK/STAT signaling pathway; CD molecules	Tumor necrosis factor receptor superfamily member 3; Receptor for the heterotrimeric lymphotoxin containing LTA and LTB, and for TNFS14/LIGHT. Promotes apoptosis via TRAF3 and TRAF5. May play a role in the development of lymphoid organs; Tumor necrosis factor receptor superfamily	9606.ENSP00000356713	9606.ENSP00000228918	0.0516893	1.68274e-11	0	0	0	0	0	0	62	0	0	0	0	146	186	290	.
416	MAX:PRTFDC1	MAX	PRTFDC1	Protein max	Phosphoribosyltransferase domain-containing protein 1	Protein max; Transcription regulator. Forms a sequence-specific DNA- binding protein complex with MYC or MAD which recognizes the core sequence 5'-CAC[GA]TG-3'. The MYC:MAX complex is a transcriptional activator, whereas the MAD:MAX complex is a repressor. May repress transcription via the recruitment of a chromatin remodeling complex containing H3 'Lys-9' histone methyltransferase activity. Repr…	Phosphoribosyltransferase domain-containing protein 1; Has low, barely detectable phosphoribosyltransferase activity (in vitro). Binds GMP, IMP and alpha-D-5-phosphoribosyl 1-pyrophosphate (PRPP). Is not expected to contribute to purine metabolism or GMP salvage; Belongs to the purine/pyrimidine phosphoribosyltransferase family	9606.ENSP00000351490	9606.ENSP00000318602	0.0608968	2.22045e-15	.	.	.	.	.	.	.	.	.	.	.	.	.	.	.
417	PARK7:TXNRD1	PARK7	TXNRD1	Parkinson disease protein 7	Thioredoxin reductase 1, cytoplasmic	Protein/nucleic acid deglycase DJ-1; Protein and nucleotide deglycase that catalyzes the deglycation of the Maillard adducts formed between amino groups of proteins or nucleotides and reactive carbonyl groups of glyoxals. Thus, functions as a protein deglycase that repairs methylglyoxal- and glyoxal-glycated proteins, and releases repaired proteins and lactate or glycolate, respectively. Deglycat…	Thioredoxin reductase 1, cytoplasmic; Isoform 1 may possess glutaredoxin activity as well as thioredoxin reductase activity and induces actin and tubulin polymerization, leading to formation of cell membrane protrusions. Isoform 4 enhances the transcriptional activity of estrogen receptors alpha and beta while isoform 5 enhances the transcriptional activity of the beta receptor only. Isoform 5 al…	9606.ENSP00000418770	9606.ENSP00000434516	0.0479722	4.196e-10	0	212	0	0	0	48	63	0	0	0	0	234	302	555	.
418	ELOA:SERPINB8	ELOA	SERPINB8	Elongin-A	Serpin B8	Elongin-A; SIII, also known as elongin, is a general transcription elongation factor that increases the RNA polymerase II transcription elongation past template-encoded arresting sites. Subunit A is transcriptionally active and its transcription activity is strongly enhanced by binding to the dimeric complex of the SIII regulatory subunits B and C (elongin BC complex)	Serpin B8; Has an important role in epithelial desmosome-mediated cell-cell adhesion; Belongs to the serpin family. Ov-serpin subfamily	9606.ENSP00000395574	9606.ENSP00000381072	0.0493706	1.28556e-10	.	.	.	.	.	.	.	.	.	.	.	.	.	.	.
419	CRADD:TBCC	CRADD	TBCC	Death domain-containing protein CRADD	Tubulin-specific chaperone C	Death domain-containing protein CRADD; Apoptotic adaptor molecule specific for caspase-2 and FASL/TNF receptor-interacting protein RIP. In the presence of RIP and TRADD, CRADD recruits caspase-2 to the TNFR-1 signalling complex; Caspase recruitment domain containing	Tubulin-specific chaperone C; Tubulin-folding protein; involved in the final step of the tubulin folding pathway; Belongs to the TBCC family	9606.ENSP00000439068	9606.ENSP00000361967	0.0666478	2.22045e-16	.	.	.	.	.	.	.	.	.	.	.	.	.	.	.
420	PLPBP:RWDD1	PLPBP	RWDD1	Pyridoxal phosphate homeostasis protein	RWD domain-containing protein 1	Pyridoxal phosphate homeostasis protein; Pyridoxal 5'-phosphate (PLP)-binding protein, which may be involved in intracellular homeostatic regulation of pyridoxal 5'-phosphate (PLP), the active form of vitamin B6	RWD domain-containing protein 1; Protects DRG2 from proteolytic degradation; Belongs to the RWDD1/GIR2 family	9606.ENSP00000333551	9606.ENSP00000420357	0.0548804	8.84626e-13	.	.	.	.	.	.	.	.	.	.	.	.	.	.	.
421	HSPG2:SMOC2	HSPG2	SMOC2	Basement membrane-specific heparan sulfate proteoglycan core protein	SPARC-related modular calcium-binding protein 2	Basement membrane-specific heparan sulfate proteoglycan core protein; Integral component of basement membranes. Component of the glomerular basement membrane (GBM), responsible for the fixed negative electrostatic membrane charge, and which provides a barrier which is both size- and charge-selective. It serves as an attachment substrate for cells. Plays essential roles in vascularization. Critica…	SPARC-related modular calcium-binding protein 2; Promotes matrix assembly and cell adhesiveness (By similarity). Can stimulate endothelial cell proliferation, migration, as well as angiogenesis; SPARC family	9606.ENSP00000363827	9606.ENSP00000346537	0.0612977	1.33227e-15	.	.	.	.	.	.	.	.	.	.	.	.	.	.	.
422	PLA2G15:SMPDL3A	PLA2G15	SMPDL3A	Phospholipase A2 group XV	Acid sphingomyelinase-like phosphodiesterase 3a	Group XV phospholipase A2; Has transacylase and calcium-independent phospholipase A2 activity. Catalyzes the formation of 1-O-acyl-N-acetylsphingosine and the concomitant release of a lyso-phospholipid. Has high activity with 1-palmitoyl-2-oleoyl-sn-glycero-3- phosphocholine (POPC) and 1,2-dioleoyl-sn-glycero-3-phosphocholine (DOPC), catalyzing the transfer of oleic acid to N-acetyl- sphingosine.…	Acid sphingomyelinase-like phosphodiesterase 3a; Has in vitro nucleotide phosphodiesterase activity with nucleoside triphosphates, such as ATP. Has in vitro activity with p-nitrophenyl-TMP. Has lower activity with nucleoside diphosphates, and no activity with nucleoside monophosphates. Has in vitro activity with CDP-choline, giving rise to CMP and phosphocholine. Has in vitro activity with CDP-et…	9606.ENSP00000219345	9606.ENSP00000357425	0.0681967	2.22045e-16	.	.	.	.	.	.	.	.	.	.	.	.	.	.	.
423	CDKN1A:NCK2	CDKN1A	NCK2	Cyclin-dependent kinase inhibitor 1	Cytoplasmic protein NCK2	Cyclin-dependent kinase inhibitor 1; May be involved in p53/TP53 mediated inhibition of cellular proliferation in response to DNA damage. Binds to and inhibits cyclin-dependent kinase activity, preventing phosphorylation of critical cyclin-dependent kinase substrates and blocking cell cycle progression. Functions in the nuclear localization and assembly of cyclin D-CDK4 complex and promotes its k…	Cytoplasmic protein NCK2; Adapter protein which associates with tyrosine- phosphorylated growth factor receptors or their cellular substrates. Maintains low levels of EIF2S1 phosphorylation by promoting its dephosphorylation by PP1. Plays a role in ELK1- dependent transcriptional activation in response to activated Ras signaling; SH2 domain containing	9606.ENSP00000384849	9606.ENSP00000233154	0.0562473	2.37588e-13	.	.	.	.	.	.	.	.	.	.	.	.	.	.	.
424	EDAR:PRDX5	EDAR	PRDX5	Tumor necrosis factor receptor superfamily member EDAR	Peroxiredoxin-5, mitochondrial	Tumor necrosis factor receptor superfamily member EDAR; Receptor for EDA isoform A1, but not for EDA isoform A2. Mediates the activation of NF-kappa-B and JNK. May promote caspase-independent cell death; Tumor necrosis factor receptor superfamily	Peroxiredoxin-5, mitochondrial; Thiol-specific peroxidase that catalyzes the reduction of hydrogen peroxide and organic hydroperoxides to water and alcohols, respectively. Plays a role in cell protection against oxidative stress by detoxifying peroxides and as sensor of hydrogen peroxide-mediated signaling events; Belongs to the peroxiredoxin family. Prx5 subfamily	9606.ENSP00000258443	9606.ENSP00000265462	0.0428844	2.3583e-08	.	.	.	.	.	.	.	.	.	.	.	.	.	.	.
425	CD300C:HAVCR2	CD300C	HAVCR2	CMRF35-like molecule 6	Hepatitis A virus cellular receptor 2	CMRF35-like molecule 6; V-set domain containing; Belongs to the CD300 family	Hepatitis A virus cellular receptor 2; Cell surface receptor implicated in modulating innate and adaptive immune responses. Generally accepted to have an inhibiting function. Reports on stimulating functions suggest that the activity may be influenced by the cellular context and/or the respective ligand. Regulates macrophage activation. Inhibits T-helper type 1 lymphocyte (Th1)-mediated auto- and…	9606.ENSP00000329507	9606.ENSP00000312002	0.0431205	1.97486e-08	0	0	0	0	0	122	101	0	0	0	0	60	67	215	.
426	EPHB6:VWC2	EPHB6	VWC2	Ephrin type-B receptor 6	Brorin	Ephrin type-B receptor 6; Kinase-defective receptor for members of the ephrin-B family. Binds to ephrin-B1 and ephrin-B2. Modulates cell adhesion and migration by exerting both positive and negative effects upon stimulation with ephrin-B2. Inhibits JNK activation, T-cell receptor-induced IL-2 secretion and CD25 expression upon stimulation with ephrin-B2	Brorin; BMP antagonist which may play a role in neural development. Promotes cell adhesion (By similarity)	9606.ENSP00000481994	9606.ENSP00000341819	0.0576435	6.01741e-14	.	.	.	.	.	.	.	.	.	.	.	.	.	.	.
427	ERP44:SUMF2	ERP44	SUMF2	Endoplasmic reticulum resident protein 44	Inactive C-alpha-formylglycine-generating enzyme 2	Endoplasmic reticulum resident protein 44; Mediates thiol-dependent retention in the early secretory pathway, forming mixed disulfides with substrate proteins through its conserved CRFS motif. Inhibits the calcium channel activity of ITPR1. May have a role in the control of oxidative protein folding in the endoplasmic reticulum. Required to retain ERO1A and ERO1B in the endoplasmic reticulum	Sulfatase-modifying factor 2; Lacks formyl-glycine generating activity and is unable to convert newly synthesized inactive sulfatases to their active form. Inhibits the activation of sulfatases by SUMF1	9606.ENSP00000262455	9606.ENSP00000341938	0.0848978	2.22045e-16	0	0	0	0	0	0	0	0	110	0	0	218	79	303	.
428	ABHD14B:STAMBP	ABHD14B	STAMBP	Protein ABHD14B	STAM-binding protein	Protein ABHD14B; Has hydrolase activity towards p-nitrophenyl butyrate (in vitro). May activate transcription; Abhydrolase domain containing	STAM-binding protein; Zinc metalloprotease that specifically cleaves 'Lys-63'- linked polyubiquitin chains. Does not cleave 'Lys-48'-linked polyubiquitin chains (By similarity). Plays a role in signal transduction for cell growth and MYC induction mediated by IL-2 and GM-CSF. Potentiates BMP (bone morphogenetic protein) signaling by antagonizing the inhibitory action of SMAD6 and SMAD7. Has a key…	9606.ENSP00000420065	9606.ENSP00000377633	0.0895175	2.22045e-16	.	.	.	.	.	.	.	.	.	.	.	.	.	.	.
429	CC2D1A:CD2AP	CC2D1A	CD2AP	Coiled-coil and C2 domain-containing protein 1A	CD2-associated protein	Coiled-coil and C2 domain-containing protein 1A; Transcription factor that binds specifically to the DRE (dual repressor element) and represses HTR1A gene transcription in neuronal cells. The combination of calcium and ATP specifically inactivates the binding with FRE. May play a role in the altered regulation of HTR1A associated with anxiety and major depression. Mediates HDAC-independent repres…	CD2-associated protein; Seems to act as an adapter protein between membrane proteins and the actin cytoskeleton. In collaboration with CBLC, modulates the rate of RET turnover and may act as regulatory checkpoint that limits the potency of GDNF on neuronal survival. Controls CBLC function, converting it from an inhibitor to a promoter of RET degradation (By similarity). May play a role in recepto…	9606.ENSP00000313601	9606.ENSP00000352264	0.0486481	2.37834e-10	.	.	.	.	.	.	.	.	.	.	.	.	.	.	.
430	BANK1:NFATC1	BANK1	NFATC1	B-cell scaffold protein with ankyrin repeats	Nuclear factor of activated T-cells, cytoplasmic 1	B-cell scaffold protein with ankyrin repeats; Involved in B-cell receptor (BCR)-induced Ca(2+) mobilization from intracellular stores. Promotes Lyn-mediated phosphorylation of IP3 receptors 1 and 2; Ankyrin repeat domain containing	Nuclear factor of activated T-cells, cytoplasmic 1; Plays a role in the inducible expression of cytokine genes in T-cells, especially in the induction of the IL-2 or IL-4 gene transcription. Also controls gene expression in embryonic cardiac cells. Could regulate not only the activation and proliferation but also the differentiation and programmed death of T-lymphocytes as well as lymphoid and no…	9606.ENSP00000320509	9606.ENSP00000389377	0.0854462	2.22045e-16	.	.	.	.	.	.	.	.	.	.	.	.	.	.	.
431	EPCAM:GPA33	EPCAM	GPA33	Epithelial cell adhesion molecule	Cell surface A33 antigen	Epithelial cell adhesion molecule; May act as a physical homophilic interaction molecule between intestinal epithelial cells (IECs) and intraepithelial lymphocytes (IELs) at the mucosal epithelium for providing immunological barrier as a first line of defense against mucosal infection. Plays a role in embryonic stem cells proliferation and differentiation. Up-regulates the expression of FABP5, MY…	Cell surface A33 antigen; May play a role in cell-cell recognition and signaling; IgCAM CXADR-related subfamily	9606.ENSP00000263735	9606.ENSP00000356842	0.833442	2.22045e-16	0	0	0	0	0	0	65	0	0	0	0	296	54	322	.
432	CTRB1:PLA2G1B	CTRB1	PLA2G1B	Chymotrypsinogen B	Phospholipase A2	Chymotrypsinogen B1; Belongs to the peptidase S1 family	Phospholipase A2; PA2 catalyzes the calcium-dependent hydrolysis of the 2- acyl groups in 3-sn-phosphoglycerides, this releases glycerophospholipids and arachidonic acid that serve as the precursors of signal molecules; Belongs to the phospholipase A2 family	9606.ENSP00000354294	9606.ENSP00000312286	0.219305	2.22045e-16	0	0	0	0	0	213	81	0	0	0	0	204	83	401	.
433	FXYD5:PRDX3	FXYD5	PRDX3	FXYD domain-containing ion transport regulator 5	Thioredoxin-dependent peroxide reductase, mitochondrial	FXYD domain-containing ion transport regulator 5; Involved in down-regulation of E-cadherin which results in reduced cell adhesion. Promotes metastasis; Belongs to the FXYD family	Thioredoxin-dependent peroxide reductase, mitochondrial; Thiol-specific peroxidase that catalyzes the reduction of hydrogen peroxide and organic hydroperoxides to water and alcohols, respectively. Plays a role in cell protection against oxidative stress by detoxifying peroxides. Acts synergistically with MAP3K13 to regulate the activation of NF-kappa-B in the cytosol; Peroxiredoxins	9606.ENSP00000344254	9606.ENSP00000298510	0.0488159	2.06335e-10	.	.	.	.	.	.	.	.	.	.	.	.	.	.	.
434	CRELD2:NUCB2	CRELD2	NUCB2	Protein disulfide isomerase CRELD2	Nucleobindin-2	Cysteine rich with EGF like domains 2	Nucleobindin-2; Calcium-binding protein. May have a role in calcium homeostasis; EF-hand domain containing	9606.ENSP00000383938	9606.ENSP00000436455	0.049383	1.27203e-10	.	.	.	.	.	.	.	.	.	.	.	.	.	.	.
435	MIF:PARK7	MIF	PARK7	Macrophage migration inhibitory factor	Parkinson disease protein 7	Macrophage migration inhibitory factor; Pro-inflammatory cytokine. Involved in the innate immune response to bacterial pathogens. The expression of MIF at sites of inflammation suggests a role as mediator in regulating the function of macrophages in host defense. Counteracts the anti- inflammatory activity of glucocorticoids. Has phenylpyruvate tautomerase and dopachrome tautomerase activity (in …	Protein/nucleic acid deglycase DJ-1; Protein and nucleotide deglycase that catalyzes the deglycation of the Maillard adducts formed between amino groups of proteins or nucleotides and reactive carbonyl groups of glyoxals. Thus, functions as a protein deglycase that repairs methylglyoxal- and glyoxal-glycated proteins, and releases repaired proteins and lactate or glycolate, respectively. Deglycat…	9606.ENSP00000215754	9606.ENSP00000418770	0.0428436	2.4316e-08	0	0	0	0	0	185	65	678	0	0	0	181	82	781	.
436	DNPH1:NSFL1C	DNPH1	NSFL1C	2'-deoxynucleoside 5'-phosphate N-hydrolase 1	NSFL1 cofactor p47	2'-deoxynucleoside 5'-phosphate N-hydrolase 1; Catalyzes the cleavage of the N-glycosidic bond of deoxyribonucleoside 5'-monophosphates to yield deoxyribose 5- phosphate and a purine or pyrimidine base. Deoxyribonucleoside 5'- monophosphates containing purine bases are preferred to those containing pyrimidine bases	NSFL1 cofactor p47; Reduces the ATPase activity of VCP. Necessary for the fragmentation of Golgi stacks during mitosis and for VCP-mediated reassembly of Golgi stacks after mitosis. May play a role in VCP- mediated formation of transitional endoplasmic reticulum (tER) (By similarity). Inhibits the activity of CTSL (in vitro); Belongs to the NSFL1C family	9606.ENSP00000230431	9606.ENSP00000418529	0.0557776	3.74811e-13	.	.	.	.	.	.	.	.	.	.	.	.	.	.	.
437	CPA1:PRSS2	CPA1	PRSS2	Carboxypeptidase A1	Trypsin-2	Carboxypeptidase A1; Carboxypeptidase that catalyzes the release of a C- terminal amino acid, but has little or no action with -Asp, -Glu, -Arg, -Lys or -Pro; Belongs to the peptidase M14 family	Trypsin-2; In the ileum, may be involved in defensin processing, including DEFA5; Belongs to the peptidase S1 family	9606.ENSP00000011292	9606.ENSP00000485444	0.241822	2.22045e-16	0	0	0	0	0	175	168	0	139	0	0	603	62	739	.
438	CASP3:IRAK4	CASP3	IRAK4	Caspase-3	Interleukin-1 receptor-associated kinase 4	Caspase-3; Involved in the activation cascade of caspases responsible for apoptosis execution. At the onset of apoptosis it proteolytically cleaves poly(ADP-ribose) polymerase (PARP) at a '216-Asp-|-Gly-217' bond. Cleaves and activates sterol regulatory element binding proteins (SREBPs) between the basic helix-loop- helix leucine zipper domain and the membrane attachment domain. Cleaves and activ…	Interleukin-1 receptor-associated kinase 4; Serine/threonine-protein kinase that plays a critical role in initiating innate immune response against foreign pathogens. Involved in Toll-like receptor (TLR) and IL-1R signaling pathways. Is rapidly recruited by MYD88 to the receptor-signaling complex upon TLR activation to form the Myddosome together with IRAK2. Phosphorylates initially IRAK1, thus s…	9606.ENSP00000311032	9606.ENSP00000390651	0.0540503	1.9349e-12	0	0	0	0	0	0	62	0	105	0	0	218	0	286	.
439	FLI1:TBL1X	FLI1	TBL1X	Friend leukemia integration 1 transcription factor	F-box-like/WD repeat-containing protein TBL1X	Friend leukemia integration 1 transcription factor; Sequence-specific transcriptional activator. Recognizes the DNA sequence 5'-C[CA]GGAAGT-3'; Belongs to the ETS family	F-box-like/WD repeat-containing protein TBL1X; F-box-like protein involved in the recruitment of the ubiquitin/19S proteasome complex to nuclear receptor-regulated transcription units. Plays an essential role in transcription activation mediated by nuclear receptors. Probably acts as integral component of corepressor complexes that mediates the recruitment of the 19S proteasome complex, leading t…	9606.ENSP00000433488	9606.ENSP00000217964	0.0527372	6.51768e-12	.	.	.	.	.	.	.	.	.	.	.	.	.	.	.
440	AXIN1:BANK1	AXIN1	BANK1	Axin-1	B-cell scaffold protein with ankyrin repeats	Axin-1; Component of the beta-catenin destruction complex required for regulating CTNNB1 levels through phosphorylation and ubiquitination, and modulating Wnt-signaling. Controls dorsoventral patterning via two opposing effects; down-regulates CTNNB1 to inhibit the Wnt signaling pathway and ventralize embryos, but also dorsalizes embryos by activating a Wnt-independent JNK signaling pathway. In W…	B-cell scaffold protein with ankyrin repeats; Involved in B-cell receptor (BCR)-induced Ca(2+) mobilization from intracellular stores. Promotes Lyn-mediated phosphorylation of IP3 receptors 1 and 2; Ankyrin repeat domain containing	9606.ENSP00000262320	9606.ENSP00000320509	0.130409	2.22045e-16	.	.	.	.	.	.	.	.	.	.	.	.	.	.	.
441	CDKN1A:DAB2	CDKN1A	DAB2	Cyclin-dependent kinase inhibitor 1	Disabled homolog 2	Cyclin-dependent kinase inhibitor 1; May be involved in p53/TP53 mediated inhibition of cellular proliferation in response to DNA damage. Binds to and inhibits cyclin-dependent kinase activity, preventing phosphorylation of critical cyclin-dependent kinase substrates and blocking cell cycle progression. Functions in the nuclear localization and assembly of cyclin D-CDK4 complex and promotes its k…	Disabled homolog 2; Adapter protein that functions as clathrin-associated sorting protein (CLASP) required for clathrin-mediated endocytosis of selected cargo proteins. Can bind and assemble clathrin, and binds simultaneously to phosphatidylinositol 4,5-bisphosphate (PtdIns(4,5)P2) and cargos containing non-phosphorylated NPXY internalization motifs, such as the LDL receptor, to recruit them to c…	9606.ENSP00000384849	9606.ENSP00000313391	0.124975	2.22045e-16	.	.	.	.	.	.	.	.	.	.	.	.	.	.	.
442	ARSA:GLB1	ARSA	GLB1	Arylsulfatase A	Beta-galactosidase	Arylsulfatase A; Hydrolyzes cerebroside sulfate; Belongs to the sulfatase family	Beta-galactosidase; Cleaves beta-linked terminal galactosyl residues from gangliosides, glycoproteins, and glycosaminoglycans; Belongs to the glycosyl hydrolase 35 family	9606.ENSP00000216124	9606.ENSP00000306920	0.0924524	2.22045e-16	0	49	0	0	0	0	0	0	150	0	0	604	0	651	.
443	HPCAL1:PTPN6	HPCAL1	PTPN6	Hippocalcin-like protein 1	Tyrosine-protein phosphatase non-receptor type 6	Hippocalcin-like protein 1; May be involved in the calcium-dependent regulation of rhodopsin phosphorylation; Belongs to the recoverin family	Tyrosine-protein phosphatase non-receptor type 6; Modulates signaling by tyrosine phosphorylated cell surface receptors such as KIT and the EGF receptor/EGFR. The SH2 regions may interact with other cellular components to modulate its own phosphatase activity against interacting substrates. Together with MTUS1, induces UBE2V2 expression upon angiotensin II stimulation. Plays a key role in hematop…	9606.ENSP00000483786	9606.ENSP00000391592	0.0705753	2.22045e-16	.	.	.	.	.	.	.	.	.	.	.	.	.	.	.
444	FKBP5:ZBTB16	FKBP5	ZBTB16	Peptidyl-prolyl cis-trans isomerase FKBP5	Zinc finger and BTB domain-containing protein 16	Peptidyl-prolyl cis-trans isomerase FKBP5; Immunophilin protein with PPIase and co-chaperone activities. Component of unligated steroid receptors heterocomplexes through interaction with heat-shock protein 90 (HSP90). Plays a role in the intracellular trafficking of heterooligomeric forms of steroid hormone receptors maintaining the complex into the cytoplasm when unliganded; FKBP prolyl isomeras…	Zinc finger and BTB domain-containing protein 16; Probable transcription factor. May play a role in myeloid maturation and in the development and/or maintenance of other differentiated tissues. Probable substrate-recognition component of an E3 ubiquitin-protein ligase complex which mediates the ubiquitination and subsequent proteasomal degradation of target proteins; Belongs to the krueppel C2H2-…	9606.ENSP00000444810	9606.ENSP00000338157	-0.0589737	1.57652e-14	0	0	0	0	0	143	66	0	61	0	0	450	0	531	.
445	GNLY:GZMA	GNLY	GZMA	Granulysin	Granzyme A	Granulysin; Antimicrobial protein that kills intracellular pathogens. Active against a broad range of microbes, including Gram-positive and Gram-negative bacteria, fungi, and parasites. Kills Mycobacterium tuberculosis	Granzyme A; Abundant protease in the cytosolic granules of cytotoxic T-cells and NK-cells which activates caspase-independent cell death with morphological features of apoptosis when delivered into the target cell through the immunological synapse. It cleaves after Lys or Arg. Cleaves APEX1 after 'Lys-31' and destroys its oxidative repair activity. Cleaves the nucleosome assembly protein SET afte…	9606.ENSP00000263863	9606.ENSP00000274306	0.0537839	2.48113e-12	0	0	0	0	0	778	0	0	0	0	0	684	43	927	.
446	SCAMP3:TBC1D23	SCAMP3	TBC1D23	Secretory carrier-associated membrane protein 3	TBC1 domain family member 23	Secretory carrier-associated membrane protein 3; Functions in post-Golgi recycling pathways. Acts as a recycling carrier to the cell surface; Belongs to the SCAMP family	TBC1 domain family member 23; Putative Rab GTPase-activating protein which plays a role in vesicular trafficking. Plays a role in brain development, including in cortical neuron positioning (By similarity). May also be important for neurite outgrowth, possibly through its involvement in membrane trafficking and cargo delivery, 2 processes that are essential for axonal and dendritic growth (By sim…	9606.ENSP00000307275	9606.ENSP00000377700	0.0616242	8.88178e-16	.	.	.	.	.	.	.	.	.	.	.	.	.	.	.
447	PPP1R2:USP8	PPP1R2	USP8	Protein phosphatase inhibitor 2	Ubiquitin carboxyl-terminal hydrolase 8	Protein phosphatase inhibitor 2; Inhibitor of protein-phosphatase 1	Ubiquitin carboxyl-terminal hydrolase 8; Hydrolase that can remove conjugated ubiquitin from proteins and therefore plays an important regulatory role at the level of protein turnover by preventing degradation. Converts both 'Lys-48' an 'Lys-63'-linked ubiquitin chains. Catalytic activity is enhanced in the M phase. Involved in cell proliferation. Required to enter into S phase in response to ser…	9606.ENSP00000484580	9606.ENSP00000379721	0.0664153	2.22045e-16	.	.	.	.	.	.	.	.	.	.	.	.	.	.	.
448	DPP7:GLB1	DPP7	GLB1	Dipeptidyl peptidase 2	Beta-galactosidase	Dipeptidyl peptidase 2; Plays an important role in the degradation of some oligopeptides; DASH family	Beta-galactosidase; Cleaves beta-linked terminal galactosyl residues from gangliosides, glycoproteins, and glycosaminoglycans; Belongs to the glycosyl hydrolase 35 family	9606.ENSP00000360635	9606.ENSP00000306920	0.0593159	1.11022e-14	0	0	0	0	0	0	76	0	0	0	0	325	0	349	.
449	PARK7:STIP1	PARK7	STIP1	Parkinson disease protein 7	Stress-induced-phosphoprotein 1	Protein/nucleic acid deglycase DJ-1; Protein and nucleotide deglycase that catalyzes the deglycation of the Maillard adducts formed between amino groups of proteins or nucleotides and reactive carbonyl groups of glyoxals. Thus, functions as a protein deglycase that repairs methylglyoxal- and glyoxal-glycated proteins, and releases repaired proteins and lactate or glycolate, respectively. Deglycat…	Stress-induced-phosphoprotein 1; Acts as a co-chaperone for HSP90AA1. Mediates the association of the molecular chaperones HSPA8/HSC70 and HSP90 (By similarity); Tetratricopeptide repeat domain containing	9606.ENSP00000418770	9606.ENSP00000351646	0.0915418	2.22045e-16	0	0	0	0	0	86	63	0	0	0	0	161	54	229	.
450	BAIAP2:MME	BAIAP2	MME	Brain-specific angiogenesis inhibitor 1-associated protein 2	Neprilysin	Brain-specific angiogenesis inhibitor 1-associated protein 2; Adapter protein that links membrane-bound small G- proteins to cytoplasmic effector proteins. Necessary for CDC42- mediated reorganization of the actin cytoskeleton and for RAC1- mediated membrane ruffling. Involved in the regulation of the actin cytoskeleton by WASF family members and the Arp2/3 complex. Plays a role in neurite growth…	Neprilysin; Thermolysin-like specificity, but is almost confined on acting on polypeptides of up to 30 amino acids. Biologically important in the destruction of opioid peptides such as Met- and Leu-enkephalins by cleavage of a Gly-Phe bond. Able to cleave angiotensin-1, angiotensin-2 and angiotensin 1-9. Involved in the degradation of atrial natriuretic factor (ANF). Displays UV-inducible elastas…	9606.ENSP00000316338	9606.ENSP00000418525	0.147265	2.22045e-16	.	.	.	.	.	.	.	.	.	.	.	.	.	.	.
451	FIS1:MGLL	FIS1	MGLL	Mitochondrial fission 1 protein	Monoglyceride lipase	Mitochondrial fission 1 protein; Involved in the fragmentation of the mitochondrial network and its perinuclear clustering. Plays a minor role in the recruitment and association of the fission mediator dynamin- related protein 1 (DNM1L) to the mitochondrial surface and mitochondrial fission. Can induce cytochrome c release from the mitochondrion to the cytosol, ultimately leading to apoptosis. Al…	Monoglyceride lipase; Converts monoacylglycerides to free fatty acids and glycerol. Hydrolyzes the endocannabinoid 2-arachidonoylglycerol, and thereby contributes to the regulation of endocannabinoid signaling, nociperception and perception of pain (By similarity). Regulates the levels of fatty acids that serve as signaling molecules and promote cancer cell migration, invasion and tumor growth; L…	9606.ENSP00000223136	9606.ENSP00000265052	0.187236	2.22045e-16	.	.	.	.	.	.	.	.	.	.	.	.	.	.	.
452	GYS1:SUSD1	GYS1	SUSD1	Glycogen [starch] synthase, muscle	Sushi domain-containing protein 1	Glycogen [starch] synthase, muscle; Transfers the glycosyl residue from UDP-Glc to the non- reducing end of alpha-1,4-glucan; Glycosyl transferases group 1 domain containing	Sushi domain containing 1	9606.ENSP00000317904	9606.ENSP00000363382	0.0720485	2.22045e-16	.	.	.	.	.	.	.	.	.	.	.	.	.	.	.
453	CD40LG:EDAR	CD40LG	EDAR	CD40 ligand	Tumor necrosis factor receptor superfamily member EDAR	CD40 ligand; Cytokine that binds to CD40/TNFRSF5. Costimulates T-cell proliferation and cytokine production. Its cross-linking on T-cells generates a costimulatory signal which enhances the production of IL4 and IL10 in conjunction with the TCR/CD3 ligation and CD28 costimulation. Induces the activation of NF-kappa-B and kinases MAPK8 and PAK2 in T- cells. Induces tyrosine phosphorylation of isof…	Tumor necrosis factor receptor superfamily member EDAR; Receptor for EDA isoform A1, but not for EDA isoform A2. Mediates the activation of NF-kappa-B and JNK. May promote caspase-independent cell death; Tumor necrosis factor receptor superfamily	9606.ENSP00000359663	9606.ENSP00000258443	0.0462021	1.7897e-09	0	0	0	0	0	76	0	0	0	0	0	307	0	332	.
454	SNAP23:ZBTB16	SNAP23	ZBTB16	Synaptosomal-associated protein 23	Zinc finger and BTB domain-containing protein 16	Synaptosomal-associated protein 23; Essential component of the high affinity receptor for the general membrane fusion machinery and an important regulator of transport vesicle docking and fusion; Belongs to the SNAP-25 family	Zinc finger and BTB domain-containing protein 16; Probable transcription factor. May play a role in myeloid maturation and in the development and/or maintenance of other differentiated tissues. Probable substrate-recognition component of an E3 ubiquitin-protein ligase complex which mediates the ubiquitination and subsequent proteasomal degradation of target proteins; Belongs to the krueppel C2H2-…	9606.ENSP00000249647	9606.ENSP00000338157	-0.0436956	1.27685e-08	.	.	.	.	.	.	.	.	.	.	.	.	.	.	.
455	CNPY4:SIRT2	CNPY4	SIRT2	Protein canopy homolog 4	NAD-dependent protein deacetylase sirtuin-2	Protein canopy homolog 4; Plays a role in the regulation of the cell surface expression of TLR4	NAD-dependent protein deacetylase sirtuin-2; NAD-dependent protein deacetylase, which deacetylates internal lysines on histone and alpha-tubulin as well as many other proteins such as key transcription factors. Participates in the modulation of multiple and diverse biological processes such as cell cycle control, genomic integrity, microtubule dynamics, cell differentiation, metabolic networks, a…	9606.ENSP00000262932	9606.ENSP00000249396	0.054152	1.75904e-12	.	.	.	.	.	.	.	.	.	.	.	.	.	.	.
456	DFFA:SIRT2	DFFA	SIRT2	DNA fragmentation factor subunit alpha	NAD-dependent protein deacetylase sirtuin-2	DNA fragmentation factor subunit alpha; Inhibitor of the caspase-activated DNase (DFF40)	NAD-dependent protein deacetylase sirtuin-2; NAD-dependent protein deacetylase, which deacetylates internal lysines on histone and alpha-tubulin as well as many other proteins such as key transcription factors. Participates in the modulation of multiple and diverse biological processes such as cell cycle control, genomic integrity, microtubule dynamics, cell differentiation, metabolic networks, a…	9606.ENSP00000366237	9606.ENSP00000249396	0.0530447	4.91696e-12	.	.	.	.	.	.	.	.	.	.	.	.	.	.	.
457	METAP2:PFKFB2	METAP2	PFKFB2	Methionine aminopeptidase 2	6-phosphofructo-2-kinase/fructose-2,6-bisphosphatase 2	Methionine aminopeptidase 2; Cotranslationally removes the N-terminal methionine from nascent proteins. The N-terminal methionine is often cleaved when the second residue in the primary sequence is small and uncharged (Met-Ala-, Cys, Gly, Pro, Ser, Thr, or Val). The catalytic activity of human METAP2 toward Met-Val peptides is consistently two orders of magnitude higher than that of METAP1, sugge…	6-phosphofructo-2-kinase/fructose-2,6-bisphosphatase 2; Synthesis and degradation of fructose 2,6-bisphosphate; In the C-terminal section; belongs to the phosphoglycerate mutase family	9606.ENSP00000325312	9606.ENSP00000356047	-0.0531554	4.44089e-12	.	.	.	.	.	.	.	.	.	.	.	.	.	.	.
458	NUDT5:RWDD1	NUDT5	RWDD1	ADP-sugar pyrophosphatase	RWD domain-containing protein 1	ADP-sugar pyrophosphatase; Enzyme that can either act as an ADP-sugar pyrophosphatase in absence of diphosphate or catalyze the synthesis of ATP in presence of diphosphate. In absence of diphosphate, hydrolyzes with similar activities various modified nucleoside diphosphates such as ADP-ribose, ADP-mannose, ADP-glucose, 8-oxo-GDP and 8-oxo-dGDP. Can also hydrolyze other nucleotide sugars with low…	RWD domain-containing protein 1; Protects DRG2 from proteolytic degradation; Belongs to the RWDD1/GIR2 family	9606.ENSP00000419628	9606.ENSP00000420357	0.0493523	1.30595e-10	.	.	.	.	.	.	.	.	.	.	.	.	.	.	.
459	FABP1:FABP2	FABP1	FABP2	Fatty acid-binding protein, liver	Fatty acid-binding protein, intestinal	Fatty acid-binding protein, liver; Plays a role in lipoprotein-mediated cholesterol uptake in hepatocytes. Binds cholesterol. Binds free fatty acids and their coenzyme A derivatives, bilirubin, and some other small molecules in the cytoplasm. May be involved in intracellular lipid transport (By similarity); Belongs to the calycin superfamily. Fatty-acid binding protein (FABP) family	Fatty acid-binding protein, intestinal; FABP are thought to play a role in the intracellular transport of long-chain fatty acids and their acyl-CoA esters. FABP2 is probably involved in triglyceride-rich lipoprotein synthesis. Binds saturated long-chain fatty acids with a high affinity, but binds with a lower affinity to unsaturated long- chain fatty acids. FABP2 may also help maintain energy hom…	9606.ENSP00000295834	9606.ENSP00000274024	0.326779	2.22045e-16	0	0	0	0	0	65	468	0	0	0	0	826	256	926	.
460	NFATC1:TJAP1	NFATC1	TJAP1	Nuclear factor of activated T-cells, cytoplasmic 1	Tight junction-associated protein 1	Nuclear factor of activated T-cells, cytoplasmic 1; Plays a role in the inducible expression of cytokine genes in T-cells, especially in the induction of the IL-2 or IL-4 gene transcription. Also controls gene expression in embryonic cardiac cells. Could regulate not only the activation and proliferation but also the differentiation and programmed death of T-lymphocytes as well as lymphoid and no…	Tight junction associated protein 1	9606.ENSP00000389377	9606.ENSP00000361522	0.0705782	2.22045e-16	.	.	.	.	.	.	.	.	.	.	.	.	.	.	.
461	CD83:IL12A_IL12B	CD83	IL12A_IL12B	CD83 antigen	Interleukin-12	CD83 antigen; May play a significant role in antigen presentation or the cellular interactions that follow lymphocyte activation; CD molecules	Interleukin-12 subunit alpha; Cytokine that can act as a growth factor for activated T and NK cells, enhance the lytic activity of NK/lymphokine- activated Killer cells, and stimulate the production of IFN-gamma by resting PBMC; Interleukins	9606.ENSP00000368450	9606.ENSP00000303231	0.0499047	8.11209e-11	0	0	0	0	0	0	0	0	0	0	0	0	190	190	.
462	TNFRSF1A:TNFRSF1B	TNFRSF1A	TNFRSF1B	Tumor necrosis factor receptor superfamily member 1A	Tumor necrosis factor receptor superfamily member 1B	Tumor necrosis factor receptor superfamily member 1A; Receptor for TNFSF2/TNF-alpha and homotrimeric TNFSF1/lymphotoxin-alpha. The adapter molecule FADD recruits caspase-8 to the activated receptor. The resulting death-inducing signaling complex (DISC) performs caspase-8 proteolytic activation which initiates the subsequent cascade of caspases (aspartate- specific cysteine proteases) mediating ap…	Tumor necrosis factor receptor superfamily member 1B; Receptor with high affinity for TNFSF2/TNF-alpha and approximately 5-fold lower affinity for homotrimeric TNFSF1/lymphotoxin-alpha. The TRAF1/TRAF2 complex recruits the apoptotic suppressors BIRC2 and BIRC3 to TNFRSF1B/TNFR2. This receptor mediates most of the metabolic effects of TNF-alpha. Isoform 2 blocks TNF-alpha-induced apoptosis, which …	9606.ENSP00000162749	9606.ENSP00000365435	0.193211	2.22045e-16	0	0	0	0	0	0	63	270	0	900	0	983	101	998	receptor-receptor
463	CD2AP:SNX9	CD2AP	SNX9	CD2-associated protein	Sorting nexin-9	CD2-associated protein; Seems to act as an adapter protein between membrane proteins and the actin cytoskeleton. In collaboration with CBLC, modulates the rate of RET turnover and may act as regulatory checkpoint that limits the potency of GDNF on neuronal survival. Controls CBLC function, converting it from an inhibitor to a promoter of RET degradation (By similarity). May play a role in recepto…	Sorting nexin-9; Involved in endocytosis and intracellular vesicle trafficking, both during interphase and at the end of mitosis. Required for efficient progress through mitosis and cytokinesis. Required for normal formation of the cleavage furrow at the end of mitosis. Plays a role in endocytosis via clathrin-coated pits, but also clathrin-independent, actin-dependent fluid-phase endocytosis. Pl…	9606.ENSP00000352264	9606.ENSP00000376024	0.138841	2.22045e-16	0	0	0	0	0	0	62	0	0	0	0	228	108	297	.
464	KLK10:KLK11	KLK10	KLK11	Kallikrein-10	Kallikrein-11	Kallikrein-10; Has a tumor-suppressor role for NES1 in breast and prostate cancer; Belongs to the peptidase S1 family. Kallikrein subfamily	Kallikrein-11; Possible multifunctional protease. Efficiently cleaves 'bz-Phe-Arg-4-methylcoumaryl-7-amide', a kallikrein substrate, and weakly cleaves other substrates for kallikrein and trypsin. Cleaves synthetic peptides after arginine but not lysine residues; Belongs to the peptidase S1 family. Kallikrein subfamily	9606.ENSP00000311746	9606.ENSP00000473047	0.175654	2.22045e-16	0	0	0	444	879	215	62	0	0	0	0	630	143	329	.
465	EIF4G1:TBC1D23	EIF4G1	TBC1D23	Eukaryotic translation initiation factor 4 gamma 1	TBC1 domain family member 23	Eukaryotic translation initiation factor 4 gamma 1; Component of the protein complex eIF4F, which is involved in the recognition of the mRNA cap, ATP-dependent unwinding of 5'-terminal secondary structure and recruitment of mRNA to the ribosome; Parkinson disease associated genes	TBC1 domain family member 23; Putative Rab GTPase-activating protein which plays a role in vesicular trafficking. Plays a role in brain development, including in cortical neuron positioning (By similarity). May also be important for neurite outgrowth, possibly through its involvement in membrane trafficking and cargo delivery, 2 processes that are essential for axonal and dendritic growth (By sim…	9606.ENSP00000416255	9606.ENSP00000377700	0.0524613	8.3813e-12	.	.	.	.	.	.	.	.	.	.	.	.	.	.	.
466	IGSF8:VSIR	IGSF8	VSIR	Immunoglobulin superfamily member 8	V-type immunoglobulin domain-containing suppressor of T-cell activation	Immunoglobulin superfamily member 8; May play a key role in diverse functions ascribed to CD81 and CD9 such as oocytes fertilization or hepatitis C virus function. May regulate proliferation and differentiation of keratinocytes. May be a negative regulator of cell motility: suppresses T-cell mobility coordinately with CD81, associates with CD82 to suppress prostate cancer cell migration, regulate…	V-type immunoglobulin domain-containing suppressor of T-cell activation; Immunoregulatory receptor which inhibits the T-cell response. May promote differentiation of embryonic stem cells, by inhibiting BMP4 signaling (By similarity). May stimulate MMP14-mediated MMP2 activation	9606.ENSP00000357065	9606.ENSP00000378409	0.0510258	3.03879e-11	.	.	.	.	.	.	.	.	.	.	.	.	.	.	.
467	ANXA4:TYMP	ANXA4	TYMP	Annexin A4	Thymidine phosphorylase	Annexin A4; Calcium/phospholipid-binding protein which promotes membrane fusion and is involved in exocytosis; Annexins	Thymidine phosphorylase; May have a role in maintaining the integrity of the blood vessels. Has growth promoting activity on endothelial cells, angiogenic activity in vivo and chemotactic activity on endothelial cells in vitro; Minor histocompatibility antigens	9606.ENSP00000377833	9606.ENSP00000379038	0.191125	2.22045e-16	.	.	.	.	.	.	.	.	.	.	.	.	.	.	.
468	HPCAL1:LAT	HPCAL1	LAT	Hippocalcin-like protein 1	Linker for activation of T-cells family member 1	Hippocalcin-like protein 1; May be involved in the calcium-dependent regulation of rhodopsin phosphorylation; Belongs to the recoverin family	Linker for activation of T cells	9606.ENSP00000483786	9606.ENSP00000378845	0.0748654	2.22045e-16	.	.	.	.	.	.	.	.	.	.	.	.	.	.	.
469	PRTFDC1:TARBP2	PRTFDC1	TARBP2	Phosphoribosyltransferase domain-containing protein 1	RISC-loading complex subunit TARBP2	Phosphoribosyltransferase domain-containing protein 1; Has low, barely detectable phosphoribosyltransferase activity (in vitro). Binds GMP, IMP and alpha-D-5-phosphoribosyl 1-pyrophosphate (PRPP). Is not expected to contribute to purine metabolism or GMP salvage; Belongs to the purine/pyrimidine phosphoribosyltransferase family	RISC-loading complex subunit TARBP2; Required for formation of the RNA induced silencing complex (RISC). Component of the RISC loading complex (RLC), also known as the micro-RNA (miRNA) loading complex (miRLC), which is composed of DICER1, AGO2 and TARBP2. Within the RLC/miRLC, DICER1 and TARBP2 are required to process precursor miRNAs (pre-miRNAs) to mature miRNAs and then load them onto AGO2. A…	9606.ENSP00000318602	9606.ENSP00000266987	0.105792	2.22045e-16	.	.	.	.	.	.	.	.	.	.	.	.	.	.	.
470	AGRN:BTN2A1	AGRN	BTN2A1	Agrin	Butyrophilin subfamily 2 member A1	Agrin; Agrin N-terminal 110 kDa subunit: is involved in regulation of neurite outgrowth probably due to the presence of the glycosaminoglcan (GAG) side chains of heparan and chondroitin sulfate attached to the Ser/Thr- and Gly/Ser-rich regions. Also involved in modulation of growth factor signaling (By similarity); Proteoglycans	Butyrophilin subfamily 2 member A1; Butyrophilins	9606.ENSP00000368678	9606.ENSP00000312158	0.0675004	2.22045e-16	.	.	.	.	.	.	.	.	.	.	.	.	.	.	.
471	IL16:LSP1	IL16	LSP1	Pro-interleukin-16	Lymphocyte-specific protein 1	Pro-interleukin-16; Interleukin-16 stimulates a migratory response in CD4+ lymphocytes, monocytes, and eosinophils. Primes CD4+ T-cells for IL-2 and IL-15 responsiveness. Also induces T-lymphocyte expression of interleukin 2 receptor. Ligand for CD4; Interleukins	Lymphocyte-specific protein 1; May play a role in mediating neutrophil activation and chemotaxis	9606.ENSP00000302935	9606.ENSP00000371194	0.0775454	2.22045e-16	0	0	0	0	0	191	62	0	86	0	0	0	0	245	.
472	EFNA4:TNFRSF10A	EFNA4	TNFRSF10A	Ephrin-A4	Tumor necrosis factor receptor superfamily member 10A	Ephrin-A4; Cell surface GPI-bound ligand for Eph receptors, a family of receptor tyrosine kinases which are crucial for migration, repulsion and adhesion during neuronal, vascular and epithelial development. Binds promiscuously Eph receptors residing on adjacent cells, leading to contact-dependent bidirectional signaling into neighboring cells. May play a role in the interaction between activated…	Tumor necrosis factor receptor superfamily member 10A; Receptor for the cytotoxic ligand TNFSF10/TRAIL. The adapter molecule FADD recruits caspase-8 to the activated receptor. The resulting death-inducing signaling complex (DISC) performs caspase-8 proteolytic activation which initiates the subsequent cascade of caspases (aspartate-specific cysteine proteases) mediating apoptosis. Promotes the ac…	9606.ENSP00000414378	9606.ENSP00000221132	0.0478871	4.50443e-10	.	.	.	.	.	.	.	.	.	.	.	.	.	.	.
473	SERPINB6:TXNDC5	SERPINB6	TXNDC5	Serpin B6	Thioredoxin domain-containing protein 5	Serpin B6; May be involved in the regulation of serine proteinases present in the brain or extravasated from the blood (By similarity). Inhibitor of cathepsin G, kallikrein-8 and thrombin. May play an important role in the inner ear in the protection against leakage of lysosomal content during stress and loss of this protection results in cell death and sensorineural hearing loss; Deafness associ…	Thioredoxin domain-containing protein 5; Possesses thioredoxin activity. Has been shown to reduce insulin disulfide bonds. Also complements protein disulfide- isomerase deficiency in yeast (By similarity)	9606.ENSP00000484343	9606.ENSP00000369081	0.102135	2.22045e-16	.	.	.	.	.	.	.	.	.	.	.	.	.	.	.
474	CD276:CD58	CD276	CD58	CD276 antigen	Lymphocyte function-associated antigen 3	CD276 antigen; May participate in the regulation of T-cell-mediated immune response. May play a protective role in tumor cells by inhibiting natural-killer mediated cell lysis as well as a role of marker for detection of neuroblastoma cells. May be involved in the development of acute and chronic transplant rejection and in the regulation of lymphocytic activity at mucosal surfaces. Could also pl…	Lymphocyte function-associated antigen 3; Ligand of the T-lymphocyte CD2 glycoprotein. This interaction is important in mediating thymocyte interactions with thymic epithelial cells, antigen-independent and -dependent interactions of T-lymphocytes with target cells and antigen- presenting cells and the T-lymphocyte rosetting with erythrocytes. In addition, the LFA-3/CD2 interaction may prime resp…	9606.ENSP00000320084	9606.ENSP00000358501	0.055757	3.82361e-13	0	0	0	0	0	0	63	0	0	0	0	686	0	694	.
475	IFNGR1:ROR1	IFNGR1	ROR1	Interferon gamma receptor 1	Inactive tyrosine-protein kinase transmembrane receptor ROR1	Interferon gamma receptor 1; Associates with IFNGR2 to form a receptor for the cytokine interferon gamma (IFNG). Ligand binding stimulates activation of the JAK/STAT signaling pathway; CD molecules	Inactive tyrosine-protein kinase transmembrane receptor ROR1; Has very low kinase activity in vitro and is unlikely to function as a tyrosine kinase in vivo. Receptor for ligand WNT5A which activate downstream NFkB signaling pathway and may result in the inhibition of WNT3A-mediated signaling. In inner ear, crucial for spiral ganglion neurons to innervate auditory hair cells; I-set domain contain…	9606.ENSP00000356713	9606.ENSP00000360120	0.063279	2.22045e-16	.	.	.	.	.	.	.	.	.	.	.	.	.	.	.
476	CASP8:INPP1	CASP8	INPP1	Caspase-8	Inositol polyphosphate 1-phosphatase	Caspase-8; Most upstream protease of the activation cascade of caspases responsible for the TNFRSF6/FAS mediated and TNFRSF1A induced cell death. Binding to the adapter molecule FADD recruits it to either receptor. The resulting aggregate called death- inducing signaling complex (DISC) performs CASP8 proteolytic activation. The active dimeric enzyme is then liberated from the DISC and free to act…	Inositol polyphosphate-1-phosphatase; Belongs to the inositol monophosphatase superfamily	9606.ENSP00000351273	9606.ENSP00000376142	0.0730559	2.22045e-16	.	.	.	.	.	.	.	.	.	.	.	.	.	.	.
477	BACH1:HEXIM1	BACH1	HEXIM1	Transcription regulator protein BACH1	Protein HEXIM1	Transcription regulator protein BACH1; Transcriptional regulator that acts as repressor or activator. Binds, in vitro, to NF-E2 binding sites. Play important roles in coordinating transcription activation and repression by MAFK; BTB domain containing	Protein HEXIM1; Transcriptional regulator which functions as a general RNA polymerase II transcription inhibitor. In cooperation with 7SK snRNA sequesters P-TEFb in a large inactive 7SK snRNP complex preventing RNA polymerase II phosphorylation and subsequent transcriptional elongation. May also regulate NF-kappa-B, ESR1, NR3C1 and CIITA-dependent transcriptional activity. Plays a role in the reg…	9606.ENSP00000382805	9606.ENSP00000328773	0.0565675	1.74083e-13	.	.	.	.	.	.	.	.	.	.	.	.	.	.	.
478	GP6:SCARF1	GP6	SCARF1	Platelet glycoprotein VI	Scavenger receptor class F member 1	Platelet glycoprotein VI; Collagen receptor involved in collagen-induced platelet adhesion and activation. Plays a key role in platelet procoagulant activity and subsequent thrombin and fibrin formation. This procoagulant function may contribute to arterial and venous thrombus formation. The signaling pathway involves the FcR gamma- chain, the Src kinases (likely FYN or LYN) and SYK, the adapter …	Scavenger receptor class F member 1; Mediates the binding and degradation of acetylated low density lipoprotein (Ac-LDL). Mediates heterophilic interactions, suggesting a function as adhesion protein. Plays a role in the regulation of neurite-like outgrowth (By similarity); Scavenger receptors	9606.ENSP00000308782	9606.ENSP00000263071	0.0573135	8.34888e-14	.	.	.	.	.	.	.	.	.	.	.	.	.	.	.
479	AMBP:CAPG	AMBP	CAPG	Protein AMBP	Macrophage-capping protein	Protein AMBP; Inter-alpha-trypsin inhibitor inhibits trypsin, plasmin, and lysosomal granulocytic elastase. Inhibits calcium oxalate crystallization; Lipocalins	Macrophage-capping protein; Calcium-sensitive protein which reversibly blocks the barbed ends of actin filaments but does not sever preformed actin filaments. May play an important role in macrophage function. May play a role in regulating cytoplasmic and/or nuclear structures through potential interactions with actin. May bind DNA; Gelsolin/villins	9606.ENSP00000265132	9606.ENSP00000263867	0.0544234	1.36291e-12	.	.	.	.	.	.	.	.	.	.	.	.	.	.	.
480	CD40:ITGB5	CD40	ITGB5	Tumor necrosis factor receptor superfamily member 5	Integrin beta-5	Tumor necrosis factor receptor superfamily member 5; Receptor for TNFSF5/CD40LG. Transduces TRAF6- and MAP3K8-mediated signals that activate ERK in macrophages and B cells, leading to induction of immunoglobulin secretion	Integrin beta-5; Integrin alpha-V/beta-5 (ITGAV:ITGB5) is a receptor for fibronectin. It recognizes the sequence R-G-D in its ligand	9606.ENSP00000361359	9606.ENSP00000296181	0.116216	2.22045e-16	.	.	.	.	.	.	.	.	.	.	.	.	.	.	receptor-receptor
481	DBI:MESD	DBI	MESD	Acyl-CoA-binding protein	LRP chaperone MESD	Acyl-CoA-binding protein; Binds medium- and long-chain acyl-CoA esters with very high affinity and may function as an intracellular carrier of acyl-CoA esters. It is also able to displace diazepam from the benzodiazepine (BZD) recognition site located on the GABA type A receptor. It is therefore possible that this protein also acts as a neuropeptide to modulate the action of the GABA receptor	LRP chaperone MESD; Chaperone specifically assisting the folding of beta- propeller/EGF modules within the family of low-density lipoprotein receptors (LDLRs). Acts as a modulator of the Wnt pathway through chaperoning the coreceptors of the canonical Wnt pathway, LRP5 and LRP6, to the plasma membrane. Essential for specification of embryonic polarity and mesoderm induction. Plays an essential ro…	9606.ENSP00000439012	9606.ENSP00000261758	0.0757215	2.22045e-16	.	.	.	.	.	.	.	.	.	.	.	.	.	.	.
482	GLOD4:S100A4	GLOD4	S100A4	Glyoxalase domain-containing protein 4	Protein S100-A4	Glyoxalase domain containing 4	S100 calcium binding protein A4; EF-hand domain containing	9606.ENSP00000301329	9606.ENSP00000357705	0.0812816	2.22045e-16	.	.	.	.	.	.	.	.	.	.	.	.	.	.	.
483	SPINT2:VSIR	SPINT2	VSIR	Kunitz-type protease inhibitor 2	V-type immunoglobulin domain-containing suppressor of T-cell activation	Kunitz-type protease inhibitor 2; Inhibitor of HGF activator. Also inhibits plasmin, plasma and tissue kallikrein, and factor XIa	V-type immunoglobulin domain-containing suppressor of T-cell activation; Immunoregulatory receptor which inhibits the T-cell response. May promote differentiation of embryonic stem cells, by inhibiting BMP4 signaling (By similarity). May stimulate MMP14-mediated MMP2 activation	9606.ENSP00000301244	9606.ENSP00000378409	0.0610207	1.77636e-15	.	.	.	.	.	.	.	.	.	.	.	.	.	.	.
484	F9:PROC	F9	PROC	Coagulation factor IX	Vitamin K-dependent protein C	Coagulation factor IX; Factor IX is a vitamin K-dependent plasma protein that participates in the intrinsic pathway of blood coagulation by converting factor X to its active form in the presence of Ca(2+) ions, phospholipids, and factor VIIIa; Belongs to the peptidase S1 family	Vitamin K-dependent protein C; Protein C is a vitamin K-dependent serine protease that regulates blood coagulation by inactivating factors Va and VIIIa in the presence of calcium ions and phospholipids. Exerts a protective effect on the endothelial cell barrier function; Belongs to the peptidase S1 family	9606.ENSP00000218099	9606.ENSP00000234071	0.138157	2.22045e-16	0	0	0	429	854	88	434	0	0	0	0	486	0	527	.
485	CLEC1B:MPIG6B	CLEC1B	MPIG6B	C-type lectin domain family 1 member B	Megakaryocyte and platelet inhibitory receptor G6b	C-type lectin domain family 1 member B; C-type lectin-like receptor that functions as a platelet receptor for the lymphatic endothelial marker, PDPN. After ligand activation, signals via sequential activation of SRC and SYK tyrosine kinases leading to activation of PLCG2	Inhibitory receptor that acts as a critical regulator of hematopoietic lineage differentiation, megakaryocyte function and platelet production (PubMed:12665801, PubMed:17311996, PubMed:27743390). Inhibits platelet aggregation and activation by agonists such as ADP and collagen-related peptide . This regulation of megakaryocate function as well as platelet production ann activation is done through…	9606.ENSP00000298527	9606.ENSP00000364964	0.0938667	2.22045e-16	0	0	0	0	0	0	0	0	0	900	0	529	62	951	.
486	CXCL6:CXCL8	CXCL6	CXCL8	C-X-C motif chemokine 6	Interleukin-8	C-X-C motif chemokine 6; Chemotactic for neutrophil granulocytes. Signals through binding and activation of its receptors (CXCR1 and CXCR2). In addition to its chemotactic and angiogenic properties, it has strong antibacterial activity against Gram-positive and Gram- negative bacteria (90-fold-higher when compared to CXCL5 and CXCL7); Chemokine ligands	Interleukin-8; IL-8 is a chemotactic factor that attracts neutrophils, basophils, and T-cells, but not monocytes. It is also involved in neutrophil activation. It is released from several cell types in response to an inflammatory stimulus. IL-8(6-77) has a 5-10-fold higher activity on neutrophil activation, IL-8(5-77) has increased activity on neutrophil activation and IL-8(7-77) has a higher aff…	9606.ENSP00000226317	9606.ENSP00000306512	0.158044	2.22045e-16	0	0	0	0	830	153	274	0	0	300	0	700	109	588	cytokine-citokine
487	EFNA4:VWC2	EFNA4	VWC2	Ephrin-A4	Brorin	Ephrin-A4; Cell surface GPI-bound ligand for Eph receptors, a family of receptor tyrosine kinases which are crucial for migration, repulsion and adhesion during neuronal, vascular and epithelial development. Binds promiscuously Eph receptors residing on adjacent cells, leading to contact-dependent bidirectional signaling into neighboring cells. May play a role in the interaction between activated…	Brorin; BMP antagonist which may play a role in neural development. Promotes cell adhesion (By similarity)	9606.ENSP00000414378	9606.ENSP00000341819	0.0626497	4.44089e-16	0	0	0	0	0	0	0	0	0	0	0	181	0	181	.
488	CLEC1B:EGF	CLEC1B	EGF	C-type lectin domain family 1 member B	Pro-epidermal growth factor	C-type lectin domain family 1 member B; C-type lectin-like receptor that functions as a platelet receptor for the lymphatic endothelial marker, PDPN. After ligand activation, signals via sequential activation of SRC and SYK tyrosine kinases leading to activation of PLCG2	Pro-epidermal growth factor; EGF stimulates the growth of various epidermal and epithelial tissues in vivo and in vitro and of some fibroblasts in cell culture. Magnesiotropic hormone that stimulates magnesium reabsorption in the renal distal convoluted tubule via engagement of EGFR and activation of the magnesium channel TRPM6. Can induce neurite outgrowth in motoneurons of the pond snail Lymnae…	9606.ENSP00000298527	9606.ENSP00000265171	0.0468255	1.0802e-09	0	0	0	0	0	0	0	0	0	0	0	112	95	162	.
489	INPP1:NUDT2	INPP1	NUDT2	Inositol polyphosphate 1-phosphatase	Bis(5'-nucleosyl)-tetraphosphatase [asymmetrical]	Inositol polyphosphate-1-phosphatase; Belongs to the inositol monophosphatase superfamily	Bis(5'-nucleosyl)-tetraphosphatase [asymmetrical]; Asymmetrically hydrolyzes Ap4A to yield AMP and ATP. Plays a major role in maintaining homeostasis; Belongs to the Nudix hydrolase family	9606.ENSP00000376142	9606.ENSP00000368455	0.0913934	2.22045e-16	.	.	.	.	.	.	.	.	.	.	.	.	.	.	.
490	DNAJA2:HPCAL1	DNAJA2	HPCAL1	DnaJ homolog subfamily A member 2	Hippocalcin-like protein 1	DnaJ homolog subfamily A member 2; Co-chaperone of Hsc70. Stimulates ATP hydrolysis and the folding of unfolded proteins mediated by HSPA1A/B (in vitro); DNAJ heat shock proteins	Hippocalcin-like protein 1; May be involved in the calcium-dependent regulation of rhodopsin phosphorylation; Belongs to the recoverin family	9606.ENSP00000314030	9606.ENSP00000483786	0.101801	2.22045e-16	.	.	.	.	.	.	.	.	.	.	.	.	.	.	.
491	MAP4K5:STAMBP	MAP4K5	STAMBP	Mitogen-activated protein kinase kinase kinase kinase 5	STAM-binding protein	Mitogen-activated protein kinase kinase kinase kinase 5; May play a role in the response to environmental stress. Appears to act upstream of the JUN N-terminal pathway; Mitogen-activated protein kinase kinase kinase kinases	STAM-binding protein; Zinc metalloprotease that specifically cleaves 'Lys-63'- linked polyubiquitin chains. Does not cleave 'Lys-48'-linked polyubiquitin chains (By similarity). Plays a role in signal transduction for cell growth and MYC induction mediated by IL-2 and GM-CSF. Potentiates BMP (bone morphogenetic protein) signaling by antagonizing the inhibitory action of SMAD6 and SMAD7. Has a key…	9606.ENSP00000013125	9606.ENSP00000377633	0.111315	2.22045e-16	.	.	.	.	.	.	.	.	.	.	.	.	.	.	.
492	MAP3K5:ZBTB16	MAP3K5	ZBTB16	Mitogen-activated protein kinase kinase kinase 5	Zinc finger and BTB domain-containing protein 16	Mitogen-activated protein kinase kinase kinase 5; Serine/threonine kinase which acts as an essential component of the MAP kinase signal transduction pathway. Plays an important role in the cascades of cellular responses evoked by changes in the environment. Mediates signaling for determination of cell fate such as differentiation and survival. Plays a crucial role in the apoptosis signal transduc…	Zinc finger and BTB domain-containing protein 16; Probable transcription factor. May play a role in myeloid maturation and in the development and/or maintenance of other differentiated tissues. Probable substrate-recognition component of an E3 ubiquitin-protein ligase complex which mediates the ubiquitination and subsequent proteasomal degradation of target proteins; Belongs to the krueppel C2H2-…	9606.ENSP00000351908	9606.ENSP00000338157	0.0522949	9.7482e-12	.	.	.	.	.	.	.	.	.	.	.	.	.	.	.
493	BAG6:WASF1	BAG6	WASF1	Large proline-rich protein BAG6	Wiskott-Aldrich syndrome protein family member 1	Large proline-rich protein BAG6; ATP-independent molecular chaperone preventing the aggregation of misfolded and hydrophobic patches-containing proteins. Functions as part of a cytosolic protein quality control complex, the BAG6/BAT3 complex, which maintains these client proteins in a soluble state and participates to their proper delivery to the endoplasmic reticulum or alternatively can promote…	Wiskott-Aldrich syndrome protein family member 1; Downstream effector molecule involved in the transmission of signals from tyrosine kinase receptors and small GTPases to the actin cytoskeleton. Promotes formation of actin filaments. Part of the WAVE complex that regulates lamellipodia formation. The WAVE complex regulates actin filament reorganization via its interaction with the Arp2/3 complex …	9606.ENSP00000365131	9606.ENSP00000376368	0.0599676	5.77316e-15	.	.	.	.	.	.	.	.	.	.	.	.	.	.	.
494	BIN2:TBC1D23	BIN2	TBC1D23	Bridging integrator 2	TBC1 domain family member 23	Bridging integrator 2; Promotes cell motility and migration, probably via its interaction with the cell membrane and with podosome proteins that mediate interaction with the cytoskeleton. Modulates membrane curvature and mediates membrane tubulation. Plays a role in podosome formation. Inhibits phagocytosis; N-BAR domain containing	TBC1 domain family member 23; Putative Rab GTPase-activating protein which plays a role in vesicular trafficking. Plays a role in brain development, including in cortical neuron positioning (By similarity). May also be important for neurite outgrowth, possibly through its involvement in membrane trafficking and cargo delivery, 2 processes that are essential for axonal and dendritic growth (By sim…	9606.ENSP00000267012	9606.ENSP00000377700	0.0668308	2.22045e-16	.	.	.	.	.	.	.	.	.	.	.	.	.	.	.
495	AXL:GAS6	AXL	GAS6	Tyrosine-protein kinase receptor UFO	Growth arrest-specific protein 6	Tyrosine-protein kinase receptor UFO; Receptor tyrosine kinase that transduces signals from the extracellular matrix into the cytoplasm by binding growth factor GAS6 and which is thus regulating many physiological processes including cell survival, cell proliferation, migration and differentiation. Ligand binding at the cell surface induces dimerization and autophosphorylation of AXL. Following a…	Growth arrest-specific protein 6; Ligand for tyrosine-protein kinase receptors AXL, TYRO3 and MER whose signaling is implicated in cell growth and survival, cell adhesion and cell migration. GAS6/AXL signaling plays a role in various processes such as endothelial cell survival during acidification by preventing apoptosis, optimal cytokine signaling during human natural killer cell development, he…	9606.ENSP00000301178	9606.ENSP00000331831	0.0890827	2.22045e-16	0	0	0	0	0	78	49	937	0	800	0	990	257	999	.
496	BLVRB:HBQ1	BLVRB	HBQ1	Flavin reductase	Hemoglobin subunit theta-1	Flavin reductase (NADPH); Broad specificity oxidoreductase that catalyzes the NADPH-dependent reduction of a variety of flavins, such as riboflavin, FAD or FMN, biliverdins, methemoglobin and PQQ (pyrroloquinoline quinone). Contributes to heme catabolism and metabolizes linear tetrapyrroles. Can also reduce the complexed Fe(3+) iron to Fe(2+) in the presence of FMN and NADPH. In the liver, conver…	Hemoglobin subunit theta 1	9606.ENSP00000263368	9606.ENSP00000199708	0.0806899	2.22045e-16	0	0	0	0	0	0	0	0	0	0	0	244	0	243	.
497	DLK1:RGMB	DLK1	RGMB	Protein delta homolog 1	RGM domain family member B	Protein delta homolog 1; May have a role in neuroendocrine differentiation	RGM domain family member B; Member of the repulsive guidance molecule (RGM) family that contributes to the patterning of the developing nervous system (By similarity). Acts as a bone morphogenetic protein (BMP) coreceptor that potentiates BMP signaling (By similarity). Promotes neuronal adhesion (By similarity). May inhibit neurite outgrowth	9606.ENSP00000340292	9606.ENSP00000308219	0.058535	2.44249e-14	.	.	.	.	.	.	.	.	.	.	.	.	.	.	.
498	FXYD5:ICA1	FXYD5	ICA1	FXYD domain-containing ion transport regulator 5	Islet cell autoantigen 1	FXYD domain-containing ion transport regulator 5; Involved in down-regulation of E-cadherin which results in reduced cell adhesion. Promotes metastasis; Belongs to the FXYD family	Islet cell autoantigen 1; May play a role in neurotransmitter secretion; Classical BAR domain containing	9606.ENSP00000344254	9606.ENSP00000385570	0.0510297	3.02833e-11	.	.	.	.	.	.	.	.	.	.	.	.	.	.	.
499	PRTFDC1:TDRKH	PRTFDC1	TDRKH	Phosphoribosyltransferase domain-containing protein 1	Tudor and KH domain-containing protein	Phosphoribosyltransferase domain-containing protein 1; Has low, barely detectable phosphoribosyltransferase activity (in vitro). Binds GMP, IMP and alpha-D-5-phosphoribosyl 1-pyrophosphate (PRPP). Is not expected to contribute to purine metabolism or GMP salvage; Belongs to the purine/pyrimidine phosphoribosyltransferase family	Tudor and KH domain-containing protein; Participates in the primary piRNA biogenesis pathway and is required during spermatogenesis to repress transposable elements and prevent their mobilization, which is essential for the germline integrity. The piRNA metabolic process mediates the repression of transposable elements during meiosis by forming complexes composed of piRNAs and Piwi proteins and g…	9606.ENSP00000318602	9606.ENSP00000357812	0.0462721	1.69173e-09	.	.	.	.	.	.	.	.	.	.	.	.	.	.	.
500	KIFBP:SIRT2	KIFBP	SIRT2	KIF-binding protein	NAD-dependent protein deacetylase sirtuin-2	KIF1-binding protein; Required for organization of axonal microtubules, and axonal outgrowth and maintenance during peripheral and central nervous system development; Belongs to the KIF1-binding protein family	NAD-dependent protein deacetylase sirtuin-2; NAD-dependent protein deacetylase, which deacetylates internal lysines on histone and alpha-tubulin as well as many other proteins such as key transcription factors. Participates in the modulation of multiple and diverse biological processes such as cell cycle control, genomic integrity, microtubule dynamics, cell differentiation, metabolic networks, a…	9606.ENSP00000354848	9606.ENSP00000249396	0.0488334	2.03288e-10	.	.	.	.	.	.	.	.	.	.	.	.	.	.	.
501	FADD:LACTB2	FADD	LACTB2	FAS-associated death domain protein	Endoribonuclease LACTB2	FAS-associated death domain protein; Apoptotic adaptor molecule that recruits caspase-8 or caspase-10 to the activated Fas (CD95) or TNFR-1 receptors. The resulting aggregate called the death-inducing signaling complex (DISC) performs caspase-8 proteolytic activation. Active caspase-8 initiates the subsequent cascade of caspases mediating apoptosis. Involved in interferon-mediated antiviral immun…	Endoribonuclease LACTB2; Endoribonuclease; cleaves preferentially 3' to purine- pyrimidine dinucleotide motifs in single-stranded RNA. The cleavage product contains a free 3' -OH group. Has no activity with double-stranded RNA or DNA. Required for normal mitochondrial function and cell viability; Belongs to the metallo-beta-lactamase superfamily. Glyoxalase II family	9606.ENSP00000301838	9606.ENSP00000276590	0.0986616	2.22045e-16	.	.	.	.	.	.	.	.	.	.	.	.	.	.	.
502	METAP2:PDCD5	METAP2	PDCD5	Methionine aminopeptidase 2	Programmed cell death protein 5	Methionine aminopeptidase 2; Cotranslationally removes the N-terminal methionine from nascent proteins. The N-terminal methionine is often cleaved when the second residue in the primary sequence is small and uncharged (Met-Ala-, Cys, Gly, Pro, Ser, Thr, or Val). The catalytic activity of human METAP2 toward Met-Val peptides is consistently two orders of magnitude higher than that of METAP1, sugge…	Programmed cell death protein 5; May function in the process of apoptosis	9606.ENSP00000325312	9606.ENSP00000466214	0.171076	2.22045e-16	0	0	0	0	0	115	90	0	0	0	0	0	0	160	.
503	INPP1:MPI	INPP1	MPI	Inositol polyphosphate 1-phosphatase	Mannose-6-phosphate isomerase	Inositol polyphosphate-1-phosphatase; Belongs to the inositol monophosphatase superfamily	Mannose-6-phosphate isomerase; Involved in the synthesis of the GDP-mannose and dolichol-phosphate-mannose required for a number of critical mannosyl transfer reactions; Belongs to the mannose-6-phosphate isomerase type 1 family	9606.ENSP00000376142	9606.ENSP00000318318	0.0830284	2.22045e-16	.	.	.	.	.	.	.	.	.	.	.	.	.	.	.
504	CDKN1A:PLA2G4A	CDKN1A	PLA2G4A	Cyclin-dependent kinase inhibitor 1	Cytosolic phospholipase A2	Cyclin-dependent kinase inhibitor 1; May be involved in p53/TP53 mediated inhibition of cellular proliferation in response to DNA damage. Binds to and inhibits cyclin-dependent kinase activity, preventing phosphorylation of critical cyclin-dependent kinase substrates and blocking cell cycle progression. Functions in the nuclear localization and assembly of cyclin D-CDK4 complex and promotes its k…	Cytosolic phospholipase A2; Selectively hydrolyzes arachidonyl phospholipids in the sn-2 position releasing arachidonic acid. Together with its lysophospholipid activity, it is implicated in the initiation of the inflammatory response; C2 domain containing phospholipases	9606.ENSP00000384849	9606.ENSP00000356436	0.0461595	1.85216e-09	.	.	.	.	.	.	.	.	.	.	.	.	.	.	.
505	C2:LILRB4	C2	LILRB4	Complement C2	Leukocyte immunoglobulin-like receptor subfamily B member 4	Complement C2; Component C2 which is part of the classical pathway of the complement system is cleaved by activated factor C1 into two fragments: C2b and C2a. C2a, a serine protease, then combines with complement factor C4b to generate the C3 or C5 convertase; Belongs to the peptidase S1 family	Leukocyte immunoglobulin-like receptor subfamily B member 4; Receptor for class I MHC antigens. Recognizes a broad spectrum of HLA-A, HLA-B, HLA-C and HLA-G alleles. Involved in the down-regulation of the immune response and the development of tolerance, e.g. towards transplants. Interferes with TNFRSF5- signaling and NF-kappa-B up-regulation. Inhibits receptor-mediated phosphorylation of cellula…	9606.ENSP00000299367	9606.ENSP00000375616	-0.0472953	7.35223e-10	.	.	.	.	.	.	.	.	.	.	.	.	.	.	.
506	LACTB2:PPP1R2	LACTB2	PPP1R2	Endoribonuclease LACTB2	Protein phosphatase inhibitor 2	Endoribonuclease LACTB2; Endoribonuclease; cleaves preferentially 3' to purine- pyrimidine dinucleotide motifs in single-stranded RNA. The cleavage product contains a free 3' -OH group. Has no activity with double-stranded RNA or DNA. Required for normal mitochondrial function and cell viability; Belongs to the metallo-beta-lactamase superfamily. Glyoxalase II family	Protein phosphatase inhibitor 2; Inhibitor of protein-phosphatase 1	9606.ENSP00000276590	9606.ENSP00000484580	0.0912893	2.22045e-16	.	.	.	.	.	.	.	.	.	.	.	.	.	.	.
507	FOXO1:SNAP23	FOXO1	SNAP23	Forkhead box protein O1	Synaptosomal-associated protein 23	Forkhead box protein O1; Transcription factor that is the main target of insulin signaling and regulates metabolic homeostasis in response to oxidative stress. Binds to the insulin response element (IRE) with consensus sequence 5'-TT[G/A]TTTTG-3' and the related Daf-16 family binding element (DBE) with consensus sequence 5'- TT[G/A]TTTAC-3'. Activity suppressed by insulin. Main regulator of redox…	Synaptosomal-associated protein 23; Essential component of the high affinity receptor for the general membrane fusion machinery and an important regulator of transport vesicle docking and fusion; Belongs to the SNAP-25 family	9606.ENSP00000368880	9606.ENSP00000249647	0.0510891	2.87312e-11	.	.	.	.	.	.	.	.	.	.	.	.	.	.	.
508	CST7:LGMN	CST7	LGMN	Cystatin-F	Legumain	Cystatin-F; Inhibits papain and cathepsin L but with affinities lower than other cystatins. May play a role in immune regulation through inhibition of a unique target in the hematopoietic system; Cystatins, type 2	Legumain; Has a strict specificity for hydrolysis of asparaginyl bonds. Can also cleave aspartyl bonds slowly, especially under acidic conditions. Required for normal lysosomal protein degradation in renal proximal tubules. Required for normal degradation of internalized EGFR. Plays a role in the regulation of cell proliferation via its role in EGFR degradation (By similarity). May be involved in…	9606.ENSP00000420384	9606.ENSP00000376911	0.0451067	4.27851e-09	0	0	0	0	0	0	0	0	0	0	0	736	107	754	.
509	MITD1:TBCC	MITD1	TBCC	MIT domain-containing protein 1	Tubulin-specific chaperone C	MIT domain-containing protein 1; Required for efficient abscission at the end of cytokinesis, together with components of the ESCRT-III complex	Tubulin-specific chaperone C; Tubulin-folding protein; involved in the final step of the tubulin folding pathway; Belongs to the TBCC family	9606.ENSP00000289359	9606.ENSP00000361967	0.0491268	1.58372e-10	.	.	.	.	.	.	.	.	.	.	.	.	.	.	.
510	CDKN2D:HPCAL1	CDKN2D	HPCAL1	Cyclin-dependent kinase 4 inhibitor D	Hippocalcin-like protein 1	Cyclin-dependent kinase 4 inhibitor D; Interacts strongly with CDK4 and CDK6 and inhibits them; Belongs to the CDKN2 cyclin-dependent kinase inhibitor family	Hippocalcin-like protein 1; May be involved in the calcium-dependent regulation of rhodopsin phosphorylation; Belongs to the recoverin family	9606.ENSP00000377224	9606.ENSP00000483786	0.0649068	2.22045e-16	.	.	.	.	.	.	.	.	.	.	.	.	.	.	.
511	CDSN:NECTIN4	CDSN	NECTIN4	Corneodesmosin	Nectin-4	Corneodesmosin; Important for the epidermal barrier integrity	Nectin-4; Seems to be involved in cell adhesion through trans- homophilic and -heterophilic interactions, the latter including specifically interactions with NECTIN1. Does not act as receptor for alpha-herpesvirus entry into cells	9606.ENSP00000365465	9606.ENSP00000356991	0.0483304	3.10867e-10	.	.	.	.	.	.	.	.	.	.	.	.	.	.	.
512	CD93:CLEC14A	CD93	CLEC14A	Complement component C1q receptor	C-type lectin domain family 14 member A	Complement component C1q receptor; Receptor (or element of a larger receptor complex) for C1q, mannose-binding lectin (MBL2) and pulmonary surfactant protein A (SPA). May mediate the enhancement of phagocytosis in monocytes and macrophages upon interaction with soluble defense collagens. May play a role in intercellular adhesion; C-type lectin domain containing	C-type lectin domain containing 14A	9606.ENSP00000246006	9606.ENSP00000353013	0.118012	2.22045e-16	0	0	0	0	589	184	62	0	0	0	0	334	147	327	.
513	CD2AP:EIF4EBP1	CD2AP	EIF4EBP1	CD2-associated protein	Eukaryotic translation initiation factor 4E-binding protein 1	CD2-associated protein; Seems to act as an adapter protein between membrane proteins and the actin cytoskeleton. In collaboration with CBLC, modulates the rate of RET turnover and may act as regulatory checkpoint that limits the potency of GDNF on neuronal survival. Controls CBLC function, converting it from an inhibitor to a promoter of RET degradation (By similarity). May play a role in recepto…	Eukaryotic translation initiation factor 4E-binding protein 1; Repressor of translation initiation that regulates EIF4E activity by preventing its assembly into the eIF4F complex: hypophosphorylated form competes with EIF4G1/EIF4G3 and strongly binds to EIF4E, leading to repress translation. In contrast, hyperphosphorylated form dissociates from EIF4E, allowing interaction between EIF4G1/EIF4G3 a…	9606.ENSP00000352264	9606.ENSP00000340691	0.103369	2.22045e-16	.	.	.	.	.	.	.	.	.	.	.	.	.	.	.
514	ESAM:VSIR	ESAM	VSIR	Endothelial cell-selective adhesion molecule	V-type immunoglobulin domain-containing suppressor of T-cell activation	Endothelial cell-selective adhesion molecule; Can mediate aggregation most likely through a homophilic molecular interaction; IgCAM CXADR-related subfamily	V-type immunoglobulin domain-containing suppressor of T-cell activation; Immunoregulatory receptor which inhibits the T-cell response. May promote differentiation of embryonic stem cells, by inhibiting BMP4 signaling (By similarity). May stimulate MMP14-mediated MMP2 activation	9606.ENSP00000278927	9606.ENSP00000378409	0.0501213	6.72169e-11	.	.	.	.	.	.	.	.	.	.	.	.	.	.	.
515	PPP1R2:TYMP	PPP1R2	TYMP	Protein phosphatase inhibitor 2	Thymidine phosphorylase	Protein phosphatase inhibitor 2; Inhibitor of protein-phosphatase 1	Thymidine phosphorylase; May have a role in maintaining the integrity of the blood vessels. Has growth promoting activity on endothelial cells, angiogenic activity in vivo and chemotactic activity on endothelial cells in vitro; Minor histocompatibility antigens	9606.ENSP00000484580	9606.ENSP00000379038	0.0562856	2.2915e-13	.	.	.	.	.	.	.	.	.	.	.	.	.	.	.
516	CXCL5:PLXNA4	CXCL5	PLXNA4	C-X-C motif chemokine 5	Plexin-A4	C-X-C motif chemokine 5; Involved in neutrophil activation. In vitro, ENA-78(8- 78) and ENA-78(9-78) show a threefold higher chemotactic activity for neutrophil granulocytes; Chemokine ligands	Plexin-A4; Coreceptor for SEMA3A. Necessary for signaling by class 3 semaphorins and subsequent remodeling of the cytoskeleton. Plays a role in axon guidance in the developing nervous system. Class 3 semaphorins bind to a complex composed of a neuropilin and a plexin. The plexin modulates the affinity of the complex for specific semaphorins, and its cytoplasmic domain is required for the activati…	9606.ENSP00000296027	9606.ENSP00000352882	-0.0464797	1.43053e-09	.	.	.	.	.	.	.	.	.	.	.	.	.	.	.
517	IRAG2:WASF1	IRAG2	WASF1	Inositol 1,4,5-triphosphate receptor associated 2	Wiskott-Aldrich syndrome protein family member 1	Lymphoid-restricted membrane protein; Plays a role in the delivery of peptides to major histocompatibility complex (MHC) class I molecules; this occurs in a transporter associated with antigen processing (TAP)-independent manner. May play a role in taste signal transduction via ITPR3. May play a role during fertilization in pronucleus congression and fusion	Wiskott-Aldrich syndrome protein family member 1; Downstream effector molecule involved in the transmission of signals from tyrosine kinase receptors and small GTPases to the actin cytoskeleton. Promotes formation of actin filaments. Part of the WAVE complex that regulates lamellipodia formation. The WAVE complex regulates actin filament reorganization via its interaction with the Arp2/3 complex …	9606.ENSP00000346442	9606.ENSP00000376368	0.097488	2.22045e-16	.	.	.	.	.	.	.	.	.	.	.	.	.	.	.
518	CLEC4G:LGALS4	CLEC4G	LGALS4	C-type lectin domain family 4 member G	Galectin-4	C-type lectin domain family 4 member G; Binds mannose, N-acetylglucosamine (GlcNAc) and fucose, but not galactose, in a Ca(2+)-dependent manner, in vitro; C-type lectin domain containing	Galectin-4; Galectin that binds lactose and a related range of sugars. May be involved in the assembly of adherens junctions; Galectins	9606.ENSP00000327599	9606.ENSP00000302100	-0.0522045	1.05802e-11	.	.	.	.	.	.	.	.	.	.	.	.	.	.	.
519	CST3:IGFBP6	CST3	IGFBP6	Cystatin-C	Insulin-like growth factor-binding protein 6	Cystatin-C; As an inhibitor of cysteine proteinases, this protein is thought to serve an important physiological role as a local regulator of this enzyme activity; Belongs to the cystatin family	Insulin-like growth factor-binding protein 6; IGF-binding proteins prolong the half-life of the IGFs and have been shown to either inhibit or stimulate the growth promoting effects of the IGFs on cell culture. They alter the interaction of IGFs with their cell surface receptors	9606.ENSP00000381448	9606.ENSP00000301464	0.0810316	2.22045e-16	0	0	0	0	0	70	0	0	0	0	0	141	0	166	.
520	ROR1:THBD	ROR1	THBD	Inactive tyrosine-protein kinase transmembrane receptor ROR1	Thrombomodulin	Inactive tyrosine-protein kinase transmembrane receptor ROR1; Has very low kinase activity in vitro and is unlikely to function as a tyrosine kinase in vivo. Receptor for ligand WNT5A which activate downstream NFkB signaling pathway and may result in the inhibition of WNT3A-mediated signaling. In inner ear, crucial for spiral ganglion neurons to innervate auditory hair cells; I-set domain contain…	Thrombomodulin; Thrombomodulin is a specific endothelial cell receptor that forms a 1:1 stoichiometric complex with thrombin. This complex is responsible for the conversion of protein C to the activated protein C (protein Ca). Once evolved, protein Ca scissions the activated cofactors of the coagulation mechanism, factor Va and factor VIIIa, and thereby reduces the amount of thrombin generated; C…	9606.ENSP00000360120	9606.ENSP00000366307	0.0983068	2.22045e-16	.	.	.	.	.	.	.	.	.	.	.	.	.	.	.
521	ABL1:TBC1D23	ABL1	TBC1D23	Tyrosine-protein kinase ABL1	TBC1 domain family member 23	Tyrosine-protein kinase ABL1; Non-receptor tyrosine-protein kinase that plays a role in many key processes linked to cell growth and survival such as cytoskeleton remodeling in response to extracellular stimuli, cell motility and adhesion, receptor endocytosis, autophagy, DNA damage response and apoptosis. Coordinates actin remodeling through tyrosine phosphorylation of proteins controlling cytos…	TBC1 domain family member 23; Putative Rab GTPase-activating protein which plays a role in vesicular trafficking. Plays a role in brain development, including in cortical neuron positioning (By similarity). May also be important for neurite outgrowth, possibly through its involvement in membrane trafficking and cargo delivery, 2 processes that are essential for axonal and dendritic growth (By sim…	9606.ENSP00000361423	9606.ENSP00000377700	0.0745827	2.22045e-16	.	.	.	.	.	.	.	.	.	.	.	.	.	.	.
522	ANXA4:LACTB2	ANXA4	LACTB2	Annexin A4	Endoribonuclease LACTB2	Annexin A4; Calcium/phospholipid-binding protein which promotes membrane fusion and is involved in exocytosis; Annexins	Endoribonuclease LACTB2; Endoribonuclease; cleaves preferentially 3' to purine- pyrimidine dinucleotide motifs in single-stranded RNA. The cleavage product contains a free 3' -OH group. Has no activity with double-stranded RNA or DNA. Required for normal mitochondrial function and cell viability; Belongs to the metallo-beta-lactamase superfamily. Glyoxalase II family	9606.ENSP00000377833	9606.ENSP00000276590	0.0704126	2.22045e-16	.	.	.	.	.	.	.	.	.	.	.	.	.	.	.
523	AXIN1:CDKN1A	AXIN1	CDKN1A	Axin-1	Cyclin-dependent kinase inhibitor 1	Axin-1; Component of the beta-catenin destruction complex required for regulating CTNNB1 levels through phosphorylation and ubiquitination, and modulating Wnt-signaling. Controls dorsoventral patterning via two opposing effects; down-regulates CTNNB1 to inhibit the Wnt signaling pathway and ventralize embryos, but also dorsalizes embryos by activating a Wnt-independent JNK signaling pathway. In W…	Cyclin-dependent kinase inhibitor 1; May be involved in p53/TP53 mediated inhibition of cellular proliferation in response to DNA damage. Binds to and inhibits cyclin-dependent kinase activity, preventing phosphorylation of critical cyclin-dependent kinase substrates and blocking cell cycle progression. Functions in the nuclear localization and assembly of cyclin D-CDK4 complex and promotes its k…	9606.ENSP00000262320	9606.ENSP00000384849	0.0499779	7.61324e-11	0	0	0	0	0	0	0	0	246	0	0	272	0	427	.
524	EDAR:TXNDC5	EDAR	TXNDC5	Tumor necrosis factor receptor superfamily member EDAR	Thioredoxin domain-containing protein 5	Tumor necrosis factor receptor superfamily member EDAR; Receptor for EDA isoform A1, but not for EDA isoform A2. Mediates the activation of NF-kappa-B and JNK. May promote caspase-independent cell death; Tumor necrosis factor receptor superfamily	Thioredoxin domain-containing protein 5; Possesses thioredoxin activity. Has been shown to reduce insulin disulfide bonds. Also complements protein disulfide- isomerase deficiency in yeast (By similarity)	9606.ENSP00000258443	9606.ENSP00000369081	-0.0428235	2.46838e-08	.	.	.	.	.	.	.	.	.	.	.	.	.	.	.
525	CTRC:PLA2G1B	CTRC	PLA2G1B	Chymotrypsin-C	Phospholipase A2	Chymotrypsin-C; Regulates activation and degradation of trypsinogens and procarboxypeptidases by targeting specific cleavage sites within their zymogen precursors. Has chymotrypsin-type protease activity and hypocalcemic activity	Phospholipase A2; PA2 catalyzes the calcium-dependent hydrolysis of the 2- acyl groups in 3-sn-phosphoglycerides, this releases glycerophospholipids and arachidonic acid that serve as the precursors of signal molecules; Belongs to the phospholipase A2 family	9606.ENSP00000365116	9606.ENSP00000312286	0.132119	2.22045e-16	0	0	0	0	0	0	161	0	0	0	0	103	173	323	.
526	CD69:PLXNA4	CD69	PLXNA4	Early activation antigen CD69	Plexin-A4	Early activation antigen CD69; Involved in lymphocyte proliferation and functions as a signal transmitting receptor in lymphocytes, natural killer (NK) cells, and platelets; C-type lectin domain containing	Plexin-A4; Coreceptor for SEMA3A. Necessary for signaling by class 3 semaphorins and subsequent remodeling of the cytoskeleton. Plays a role in axon guidance in the developing nervous system. Class 3 semaphorins bind to a complex composed of a neuropilin and a plexin. The plexin modulates the affinity of the complex for specific semaphorins, and its cytoplasmic domain is required for the activati…	9606.ENSP00000228434	9606.ENSP00000352882	0.0554588	5.0937e-13	.	.	.	.	.	.	.	.	.	.	.	.	.	.	.
527	BCAM:CLEC14A	BCAM	CLEC14A	Basal cell adhesion molecule	C-type lectin domain family 14 member A	Basal cell adhesion molecule; Laminin alpha-5 receptor. May mediate intracellular signaling; Blood group antigens	C-type lectin domain containing 14A	9606.ENSP00000270233	9606.ENSP00000353013	0.0554005	5.3868e-13	.	.	.	.	.	.	.	.	.	.	.	.	.	.	.
528	CD69:CLEC1B	CD69	CLEC1B	Early activation antigen CD69	C-type lectin domain family 1 member B	Early activation antigen CD69; Involved in lymphocyte proliferation and functions as a signal transmitting receptor in lymphocytes, natural killer (NK) cells, and platelets; C-type lectin domain containing	C-type lectin domain family 1 member B; C-type lectin-like receptor that functions as a platelet receptor for the lymphatic endothelial marker, PDPN. After ligand activation, signals via sequential activation of SRC and SYK tyrosine kinases leading to activation of PLCG2	9606.ENSP00000228434	9606.ENSP00000298527	0.130753	2.22045e-16	0	0	0	0	0	97	0	0	0	0	0	282	254	474	.
529	ICA1:SPRY2	ICA1	SPRY2	Islet cell autoantigen 1	Protein sprouty homolog 2	Islet cell autoantigen 1; May play a role in neurotransmitter secretion; Classical BAR domain containing	Protein sprouty homolog 2; May function as an antagonist of fibroblast growth factor (FGF) pathways and may negatively modulate respiratory organogenesis; Belongs to the sprouty family	9606.ENSP00000385570	9606.ENSP00000366306	0.0746212	2.22045e-16	.	.	.	.	.	.	.	.	.	.	.	.	.	.	.
[truncated: 2,292 more rows]
