# Supplementary material for: Genetic associations with ratios between protein levels detect new pQTLs and reveal protein-protein interactions
Source: Cell Genom. 2024 Feb 26;4(3):100506. doi: 10.1016/j.xgen.2024.100506 (PMC10943581; doi:10.1016/j.xgen.2024.100506)
Supplement: Table S6. List of 8,462 rQTLs discovered in a GWAS with the 2,821 ratios, related to Figures 1 and 2 [file mmc7.xlsx]

## Sheet: Table S6
Table S6: List of 8,462 rQTLs discovered in a GWAS with the 2,821 ratios, related to Figures 1-2
i hit	i ratio	RATIO	CHR	POS	bgenix region	RSID	REF	ALT	N	BETA1	BETA2	BETA3	SE1	SE2	SE3	LOGP1	LOGP2	LOGP3	LOGPGAIN	hgnc	GWAStrait	mQTL	eQTL	pQTL	methQTL	Protein.1	Protein.2	Chr.1	Chr.2	Pos.1	Pos.2	cis.1	cis.2	cis rQTL	double cis	cis.1 not sig<7.3	cis.2 not sig<7.3	UKB pQTL.1	UKB pQTL.2	novelCIS.1	novelCIS.2	novelcis	top	lreplicated	PP.12	Q.12	PP.13	Q.13	PP.23
1	470	AGRN:BTN2A1	1	958905	01:458905-1458905	rs2710890	G	A	42320	-0.346376	0.0327494	-0.433456	0.00674731	0.00696857	0.00681656	556.936	5.58252	840.462	283.526	AGRN	Height|Sitting height	.	AGRN|C1orf159|C1orf170|HES4|ISG15|NOC2L|RP11-465B22.3|RP11-465B22.5	Ubiquitin-like protein ISG15	cg00082285|cg00300303|cg00305285|cg00328058|cg00447632|cg00976181|cg01244934|cg01711077|cg01727431|cg01776299|cg02138082|cg02288964|cg02326551|cg02341264|cg02397514|cg02415349|cg02494066|cg02632261|cg02854937|cg02896266|cg03120284|cg03185752|cg03269716|cg03394722|cg03648020|cg03790440|cg03811829|cg04121631|cg04364728|cg04788999|cg04891761|cg04972348|cg05151709|cg05336956|cg05505459|cg05528516|cg0…	AGRN	BTN2A1	1	6	1020120	26457904	cis	trans	TRUE	FALSE	FALSE	FALSE	cis	cis	FALSE	FALSE	.	.	TRUE	0.975836	H4	0.999098	H4	0.980064
2	565	AGRN:HSPG2	1	958905	01:458905-1458905	rs2710890	G	A	41268	-0.346376	0.0030728	-0.429683	0.00674731	0.00687883	0.00692058	556.517	0.183698	802.123	245.607	AGRN	Height|Sitting height	.	AGRN|C1orf159|C1orf170|HES4|ISG15|NOC2L|RP11-465B22.3|RP11-465B22.5	Ubiquitin-like protein ISG15	cg00082285|cg00300303|cg00305285|cg00328058|cg00447632|cg00976181|cg01244934|cg01711077|cg01727431|cg01776299|cg02138082|cg02288964|cg02326551|cg02341264|cg02397514|cg02415349|cg02494066|cg02632261|cg02854937|cg02896266|cg03120284|cg03185752|cg03269716|cg03394722|cg03648020|cg03790440|cg03811829|cg04121631|cg04364728|cg04788999|cg04891761|cg04972348|cg05151709|cg05336956|cg05505459|cg05528516|cg0…	AGRN	HSPG2	1	1	1020120	21822244	cis	trans	TRUE	FALSE	FALSE	FALSE	cis	cis	FALSE	FALSE	.	.	TRUE	0.854448	H1	0.988617	H4	0.85426
3	1193	AGRN:B4GALT1	1	958905	01:458905-1458905	rs2710890	G	A	42320	-0.346376	0.0161859	-0.382648	0.00674731	0.00701571	0.00684462	556.936	1.67666	656.599	99.6636	AGRN	Height|Sitting height	.	AGRN|C1orf159|C1orf170|HES4|ISG15|NOC2L|RP11-465B22.3|RP11-465B22.5	Ubiquitin-like protein ISG15	cg00082285|cg00300303|cg00305285|cg00328058|cg00447632|cg00976181|cg01244934|cg01711077|cg01727431|cg01776299|cg02138082|cg02288964|cg02326551|cg02341264|cg02397514|cg02415349|cg02494066|cg02632261|cg02854937|cg02896266|cg03120284|cg03185752|cg03269716|cg03394722|cg03648020|cg03790440|cg03811829|cg04121631|cg04364728|cg04788999|cg04891761|cg04972348|cg05151709|cg05336956|cg05505459|cg05528516|cg0…	AGRN	B4GALT1	1	9	1020120	33104082	cis	trans	TRUE	FALSE	FALSE	FALSE	cis	cis	FALSE	FALSE	.	.	TRUE	0.840575	H1	0.997307	H4	0.81946
4	1350	AGRN:CRIM1	1	958905	01:458905-1458905	rs2710890	G	A	42320	-0.346376	0.00984221	-0.379072	0.00674731	0.00688956	0.00686112	556.936	0.814924	641.846	84.9104	AGRN	Height|Sitting height	.	AGRN|C1orf159|C1orf170|HES4|ISG15|NOC2L|RP11-465B22.3|RP11-465B22.5	Ubiquitin-like protein ISG15	cg00082285|cg00300303|cg00305285|cg00328058|cg00447632|cg00976181|cg01244934|cg01711077|cg01727431|cg01776299|cg02138082|cg02288964|cg02326551|cg02341264|cg02397514|cg02415349|cg02494066|cg02632261|cg02854937|cg02896266|cg03120284|cg03185752|cg03269716|cg03394722|cg03648020|cg03790440|cg03811829|cg04121631|cg04364728|cg04788999|cg04891761|cg04972348|cg05151709|cg05336956|cg05505459|cg05528516|cg0…	AGRN	CRIM1	1	2	1020120	36355778	cis	trans	TRUE	FALSE	FALSE	FALSE	cis	cis	FALSE	FALSE	.	.	TRUE	0.918395	H1	0.999801	H4	0.918369
5	2393	BSG:TNFRSF4	1	1144196	01:644196-1644196	rs3753350	C	T	42905	-0.0201431	-0.320686	0.361653	0.0181091	0.0181456	0.018222	0.575107	68.9216	86.54	17.6184	SDF4|TNFRSF18|TNFRSF4	Self-reported hypothyroidism or myxoedema|Treatment with levothyroxine sodium	.	ANKRD65|CPSF3L|GLTPD1|RP5-902P8.10|SCNN1D|SDF4|TAS1R3|TNFRSF18|TNFRSF4	.	cg00060374|cg01961752|cg04865480|cg10056813|cg10089294|cg10143960|cg11489389|cg15582176|cg16366262|cg17599045|cg18319381|cg19237691|cg21118819|cg25144135|cg25619287|cg26578072	BSG	TNFRSF4	19	1	571277	1211340	trans	cis	TRUE	FALSE	FALSE	FALSE	cis	cis	FALSE	FALSE	.	.	FALSE	0.512775	H2	0.513386	H2	0.993666
6	1719	TNFRSF4:TNFRSF9	1	1151917	01:651917-1651917	rs78479912	A	G	41791	-0.303334	-0.0212785	-0.369445	0.0172301	0.0171694	0.0177915	68.396	0.667094	94.5673	26.1713	SDF4|TNFRSF18|TNFRSF4	Self-reported hypothyroidism or myxoedema|Treatment with levothyroxine sodium	.	ANKRD65|CPSF3L|GLTPD1|MTATP6P1|RP5-902P8.10|SCNN1D|SDF4|TAS1R3|TNFRSF18|TNFRSF4	.	cg00060374|cg01961752|cg04865480|cg10056813|cg10089294|cg10143960|cg16366262|cg18319381|cg19237691|cg21118819|cg25144135|cg25619287|cg26578072	TNFRSF4	TNFRSF9	1	1	1211340	7915871	cis	trans	TRUE	FALSE	FALSE	FALSE	cis	cis	FALSE	FALSE	.	.	TRUE	0.857191	H1	0.995928	H4	0.859274
7	2235	FURIN:VWA1	1	1446390	01:946390-1946390	rs111509968	T	G	42258	0.0164445	-1.34714	1.41487	0.0278269	0.0271386	0.0274701	0.256057	521.824	560.494	38.6704	ATAD3A|ATAD3B|RP11-345P4.11|RP5-832C2.5|SSU72|TMEM240|VWA1	.	.	AL645728.1|ATAD3A|ATAD3B|ATAD3C|B3GALT6|SSU72|VWA1	.	cg00040588|cg00060374|cg00528453|cg01768480|cg01961752|cg02279987|cg03525583|cg03538326|cg05818185|cg06377929|cg06982628|cg07284273|cg09331144|cg10108196|cg10143960|cg10784110|cg10972351|cg12407057|cg12439834|cg13388025|cg14270725|cg14793596|cg15875062|cg16196077|cg19236794|cg19871494|cg23036947|cg23735749|cg24085570|cg25063151|cg26182712	FURIN	VWA1	15	1	90868588	1434861	trans	cis	TRUE	FALSE	FALSE	FALSE	cis	cis	FALSE	FALSE	.	.	TRUE	0.75158	H2	0.750422	H2	0.985167
8	679	LSP1:NADK	1	1686040	01:1186040-2186040	Affx-5751253	T	G	41607	-0.000283234	-0.259618	0.345913	0.00686117	0.00674547	0.0067851	0.0145411	317.743	549.248	231.505	.	.	.	.	.	.	LSP1	NADK	11	1	1850904	1751232	trans	cis	TRUE	FALSE	FALSE	FALSE	cis	cis	FALSE	FALSE	.	.	TRUE	0.946851	H2	0.946855	H2	0.99998
9	972	NADK:S100A11	1	1686040	01:1186040-2186040	Affx-5751253	T	G	42131	-0.259618	-0.00396309	-0.317105	0.00674547	0.00688164	0.00679049	317.811	0.24819	463.448	145.637	.	.	.	.	.	.	NADK	S100A11	1	1	1751232	152032506	cis	trans	TRUE	FALSE	FALSE	FALSE	cis	cis	FALSE	FALSE	.	.	TRUE	0.93218	H1	0.999981	H4	0.932194
10	1219	APBB1IP:NADK	1	1686040	01:1186040-2186040	Affx-5751253	T	G	41444	0.00463674	-0.259618	0.309498	0.00689993	0.00674547	0.00685159	0.299652	317.722	434.264	116.542	.	.	.	.	.	.	APBB1IP	NADK	10	1	26438341	1751232	trans	cis	TRUE	FALSE	FALSE	FALSE	cis	cis	FALSE	FALSE	.	.	TRUE	0.928175	H2	0.928172	H2	0.999978
11	1395	CEBPB:NADK	1	1686040	01:1186040-2186040	Affx-5751253	T	G	41007	0.00311039	-0.259618	0.302819	0.00694815	0.00674547	0.00687433	0.184155	317.663	413.431	95.7678	.	.	.	.	.	.	CEBPB	NADK	20	1	50190830	1751232	trans	cis	TRUE	FALSE	FALSE	FALSE	cis	cis	FALSE	FALSE	.	.	TRUE	0.943051	H2	0.943041	H2	0.999981
12	2038	IL16:NADK	1	1686040	01:1186040-2186040	Affx-5751253	T	G	42026	-0.00448464	-0.259618	0.285809	0.00679044	0.00674547	0.00683698	0.2933	317.798	373.502	55.7041	.	.	.	.	.	.	IL16	NADK	15	1	81159575	1751232	trans	cis	TRUE	FALSE	FALSE	FALSE	cis	cis	FALSE	FALSE	.	.	TRUE	0.929716	H2	0.929762	H2	0.99998
13	2725	NADK:PXN	1	1707740	01:1207740-2207740	rs12041925	G	T	40621	-0.192315	0.00967671	-0.214168	0.00758158	0.007744	0.0078097	140.125	0.674768	163.342	23.2173	CALML6|GNB1|NADK|RP1-140A9.1	Arm fat mass left|Arm fat mass right|Arm fat-free mass left|Arm fat-free mass right|Arm predicted mass left|Arm predicted mass right|Basal metabolic rate|Body mass index|Impedance of whole body|Leg fat mass left|Leg fat mass right|Leg fat percentage left|Waist circumference|Weight	.	C1orf222|CALML6|CDK11A;RP1-283E3.8|CDK11B|GNB1|RP1-140A9.1|RP1-283E3.4|RP1-283E3.8|SLC35E2|SLC35E2;RP1-283E3.4;RP1-283E3.8|SLC35E2;RP1-283E3.8|SLC35E2B|TMEM52	.	cg00007800|cg00558749|cg01381934|cg01428437|cg01512113|cg01826337|cg02050973|cg02915803|cg03396347|cg03599988|cg03688085|cg03719984|cg04260676|cg04395167|cg04439557|cg04852972|cg04886783|cg05132306|cg05152432|cg06219660|cg06443644|cg06937595|cg07380540|cg07419586|cg08122070|cg08730434|cg09182189|cg10219957|cg10433463|cg11649821|cg11836949|cg11977488|cg12035532|cg12150066|cg12655137|cg12657025|cg1…	NADK	PXN	1	12	1751232	120210439	cis	trans	TRUE	FALSE	FALSE	FALSE	cis	cis	FALSE	FALSE	.	.	FALSE	0.897812	H1	0.999816	H4	0.898884
14	1234	LAT:VASH1	1	2229917	01:1729917-2729917	rs72642137	T	C	41968	0.0173366	-0.0325621	0.0895763	0.00849292	0.00855593	0.00855351	1.38482	3.84909	24.9054	21.0563	SKI	Platelet distribution width|Vitamin and mineral supplements: vitamin E	.	AL513477.1|AL590822.2|C1orf86|MORN1|MORN1;AL513477.1|RP4-740C4.5;RP4-740C4.6|RP4-740C4.6	.	cg00032879|cg00300046|cg00715290|cg00981070|cg01428928|cg01787285|cg01852476|cg01894875|cg01927825|cg01938025|cg01979157|cg02237208|cg02896354|cg03466562|cg03732007|cg04236205|cg04347414|cg04889790|cg05337761|cg05340048|cg05392448|cg06888836|cg07584620|cg07701579|cg07842327|cg08200543|cg08271229|cg08640824|cg08884752|cg09261593|cg09314225|cg09469355|cg09579361|cg09888283|cg12131894|cg12611488|cg1…	LAT	VASH1	16	14	28984826	76761468	trans	trans	FALSE	FALSE	FALSE	FALSE	trans	cis	FALSE	FALSE	.	.	TRUE	0.520036	H2	0.841489	H2	0.977229
15	286	FKBP1B:VASH1	1	2229917	01:1729917-2729917	rs72642137	T	C	41635	0.0232764	-0.0325621	0.0867715	0.0085211	0.00855593	0.00856709	2.20031	3.84908	23.356	19.507	SKI	Platelet distribution width|Vitamin and mineral supplements: vitamin E	.	AL513477.1|AL590822.2|C1orf86|MORN1|MORN1;AL513477.1|RP4-740C4.5;RP4-740C4.6|RP4-740C4.6	.	cg00032879|cg00300046|cg00715290|cg00981070|cg01428928|cg01787285|cg01852476|cg01894875|cg01927825|cg01938025|cg01979157|cg02237208|cg02896354|cg03466562|cg03732007|cg04236205|cg04347414|cg04889790|cg05337761|cg05340048|cg05392448|cg06888836|cg07584620|cg07701579|cg07842327|cg08200543|cg08271229|cg08640824|cg08884752|cg09261593|cg09314225|cg09469355|cg09579361|cg09888283|cg12131894|cg12611488|cg1…	FKBP1B	VASH1	2	14	24049701	76761468	trans	trans	FALSE	FALSE	FALSE	FALSE	cis	cis	FALSE	FALSE	.	.	FALSE	0.55366	H2	0.765807	H2	0.79264
16	1553	NCK2:VASH1	1	2229917	01:1729917-2729917	rs72642137	T	C	41646	0.0124444	-0.0325621	0.0825229	0.00852677	0.00855593	0.00859684	0.840286	3.84908	21.0713	17.2222	SKI	Platelet distribution width|Vitamin and mineral supplements: vitamin E	.	AL513477.1|AL590822.2|C1orf86|MORN1|MORN1;AL513477.1|RP4-740C4.5;RP4-740C4.6|RP4-740C4.6	.	cg00032879|cg00300046|cg00715290|cg00981070|cg01428928|cg01787285|cg01852476|cg01894875|cg01927825|cg01938025|cg01979157|cg02237208|cg02896354|cg03466562|cg03732007|cg04236205|cg04347414|cg04889790|cg05337761|cg05340048|cg05392448|cg06888836|cg07584620|cg07701579|cg07842327|cg08200543|cg08271229|cg08640824|cg08884752|cg09261593|cg09314225|cg09469355|cg09579361|cg09888283|cg12131894|cg12611488|cg1…	NCK2	VASH1	2	14	105744912	76761468	trans	trans	FALSE	FALSE	FALSE	FALSE	trans	cis	FALSE	FALSE	.	.	FALSE	0.577218	H2	0.93092	H2	0.778073
17	1583	CHMP1A:VASH1	1	2229917	01:1729917-2729917	rs72642137	T	C	41249	0.0148787	-0.0325621	0.0810689	0.00857935	0.00855593	0.00864381	1.08154	3.84908	20.1551	16.306	SKI	Platelet distribution width|Vitamin and mineral supplements: vitamin E	.	AL513477.1|AL590822.2|C1orf86|MORN1|MORN1;AL513477.1|RP4-740C4.5;RP4-740C4.6|RP4-740C4.6	.	cg00032879|cg00300046|cg00715290|cg00981070|cg01428928|cg01787285|cg01852476|cg01894875|cg01927825|cg01938025|cg01979157|cg02237208|cg02896354|cg03466562|cg03732007|cg04236205|cg04347414|cg04889790|cg05337761|cg05340048|cg05392448|cg06888836|cg07584620|cg07701579|cg07842327|cg08200543|cg08271229|cg08640824|cg08884752|cg09261593|cg09314225|cg09469355|cg09579361|cg09888283|cg12131894|cg12611488|cg1…	CHMP1A	VASH1	16	14	89640816	76761468	trans	trans	FALSE	FALSE	FALSE	FALSE	cis	cis	FALSE	FALSE	.	.	FALSE	0.578761	H2	0.934424	H2	0.984211
18	1610	IRAK4:VASH1	1	2229917	01:1729917-2729917	rs72642137	T	C	42204	0.0109182	-0.0325621	0.0800161	0.00855493	0.00855593	0.00853422	0.694917	3.84909	20.1435	16.2944	SKI	Platelet distribution width|Vitamin and mineral supplements: vitamin E	.	AL513477.1|AL590822.2|C1orf86|MORN1|MORN1;AL513477.1|RP4-740C4.5;RP4-740C4.6|RP4-740C4.6	.	cg00032879|cg00300046|cg00715290|cg00981070|cg01428928|cg01787285|cg01852476|cg01894875|cg01927825|cg01938025|cg01979157|cg02237208|cg02896354|cg03466562|cg03732007|cg04236205|cg04347414|cg04889790|cg05337761|cg05340048|cg05392448|cg06888836|cg07584620|cg07701579|cg07842327|cg08200543|cg08271229|cg08640824|cg08884752|cg09261593|cg09314225|cg09469355|cg09579361|cg09888283|cg12131894|cg12611488|cg1…	IRAK4	VASH1	12	14	43758944	76761468	trans	trans	FALSE	FALSE	FALSE	FALSE	cis	cis	FALSE	FALSE	.	.	FALSE	0.557575	H2	0.906338	H2	0.879459
19	1611	MESD:VASH1	1	2229917	01:1729917-2729917	rs72642137	T	C	41393	0.0165678	-0.0325621	0.0804413	0.00854482	0.00855593	0.00863302	1.2797	3.84908	19.9053	16.0562	SKI	Platelet distribution width|Vitamin and mineral supplements: vitamin E	.	AL513477.1|AL590822.2|C1orf86|MORN1|MORN1;AL513477.1|RP4-740C4.5;RP4-740C4.6|RP4-740C4.6	.	cg00032879|cg00300046|cg00715290|cg00981070|cg01428928|cg01787285|cg01852476|cg01894875|cg01927825|cg01938025|cg01979157|cg02237208|cg02896354|cg03466562|cg03732007|cg04236205|cg04347414|cg04889790|cg05337761|cg05340048|cg05392448|cg06888836|cg07584620|cg07701579|cg07842327|cg08200543|cg08271229|cg08640824|cg08884752|cg09261593|cg09314225|cg09469355|cg09579361|cg09888283|cg12131894|cg12611488|cg1…	MESD	VASH1	15	14	80946289	76761468	trans	trans	FALSE	FALSE	FALSE	FALSE	trans	cis	FALSE	FALSE	.	.	FALSE	0.539411	H2	0.864146	H2	0.822754
20	1483	VASH1:YTHDF3	1	2229917	01:1729917-2729917	rs72642137	T	C	40792	-0.0325621	0.0137232	-0.0806604	0.00855593	0.00862066	0.00867623	3.84907	0.953054	19.8187	15.9697	SKI	Platelet distribution width|Vitamin and mineral supplements: vitamin E	.	AL513477.1|AL590822.2|C1orf86|MORN1|MORN1;AL513477.1|RP4-740C4.5;RP4-740C4.6|RP4-740C4.6	.	cg00032879|cg00300046|cg00715290|cg00981070|cg01428928|cg01787285|cg01852476|cg01894875|cg01927825|cg01938025|cg01979157|cg02237208|cg02896354|cg03466562|cg03732007|cg04236205|cg04347414|cg04889790|cg05337761|cg05340048|cg05392448|cg06888836|cg07584620|cg07701579|cg07842327|cg08200543|cg08271229|cg08640824|cg08884752|cg09261593|cg09314225|cg09469355|cg09579361|cg09888283|cg12131894|cg12611488|cg1…	VASH1	YTHDF3	14	8	76761468	63168553	trans	trans	FALSE	FALSE	FALSE	FALSE	cis	trans	FALSE	FALSE	.	.	FALSE	0.550486	H1	0.875957	H4	0.888046
21	274	IKBKG:NFATC1	1	2229917	01:1729917-2729917	rs72642137	T	C	42204	0.00783717	-0.0184342	0.0776084	0.00854597	0.0085187	0.00846551	0.444765	1.51609	19.2969	17.7808	SKI	Platelet distribution width|Vitamin and mineral supplements: vitamin E	.	AL513477.1|AL590822.2|C1orf86|MORN1|MORN1;AL513477.1|RP4-740C4.5;RP4-740C4.6|RP4-740C4.6	.	cg00032879|cg00300046|cg00715290|cg00981070|cg01428928|cg01787285|cg01852476|cg01894875|cg01927825|cg01938025|cg01979157|cg02237208|cg02896354|cg03466562|cg03732007|cg04236205|cg04347414|cg04889790|cg05337761|cg05340048|cg05392448|cg06888836|cg07584620|cg07701579|cg07842327|cg08200543|cg08271229|cg08640824|cg08884752|cg09261593|cg09314225|cg09469355|cg09579361|cg09888283|cg12131894|cg12611488|cg1…	IKBKG	NFATC1	X	18	154541199	79395856	trans	trans	FALSE	FALSE	FALSE	FALSE	trans	cis	FALSE	FALSE	.	.	FALSE	0.56284	H0	0.918229	H2	0.765198
22	2230	DAB2:VASH1	1	2229917	01:1729917-2729917	rs72642137	T	C	41783	0.0181167	-0.0325621	0.0777811	0.00850391	0.00855593	0.00857242	1.47959	3.84908	18.92	15.0709	SKI	Platelet distribution width|Vitamin and mineral supplements: vitamin E	.	AL513477.1|AL590822.2|C1orf86|MORN1|MORN1;AL513477.1|RP4-740C4.5;RP4-740C4.6|RP4-740C4.6	.	cg00032879|cg00300046|cg00715290|cg00981070|cg01428928|cg01787285|cg01852476|cg01894875|cg01927825|cg01938025|cg01979157|cg02237208|cg02896354|cg03466562|cg03732007|cg04236205|cg04347414|cg04889790|cg05337761|cg05340048|cg05392448|cg06888836|cg07584620|cg07701579|cg07842327|cg08200543|cg08271229|cg08640824|cg08884752|cg09261593|cg09314225|cg09469355|cg09579361|cg09888283|cg12131894|cg12611488|cg1…	DAB2	VASH1	5	14	39371675	76761468	trans	trans	FALSE	FALSE	FALSE	FALSE	trans	cis	FALSE	FALSE	.	.	FALSE	0.567612	H2	0.887209	H2	0.782483
23	575	CLEC1B:PLXNA4	1	2229917	01:1729917-2729917	rs72642137	T	C	41757	0.0306751	-0.00992133	0.0765105	0.00851097	0.00855434	0.00858835	3.50376	0.608824	18.27	14.7663	SKI	Platelet distribution width|Vitamin and mineral supplements: vitamin E	.	AL513477.1|AL590822.2|C1orf86|MORN1|MORN1;AL513477.1|RP4-740C4.5;RP4-740C4.6|RP4-740C4.6	.	cg00032879|cg00300046|cg00715290|cg00981070|cg01428928|cg01787285|cg01852476|cg01894875|cg01927825|cg01938025|cg01979157|cg02237208|cg02896354|cg03466562|cg03732007|cg04236205|cg04347414|cg04889790|cg05337761|cg05340048|cg05392448|cg06888836|cg07584620|cg07701579|cg07842327|cg08200543|cg08271229|cg08640824|cg08884752|cg09261593|cg09314225|cg09469355|cg09579361|cg09888283|cg12131894|cg12611488|cg1…	CLEC1B	PLXNA4	12	7	9985642	132123340	trans	trans	FALSE	FALSE	FALSE	FALSE	cis	cis	FALSE	FALSE	.	.	TRUE	0.985111	H4	0.557916	H3	0.674414
24	1539	EIF4B:VASH1	1	2229917	01:1729917-2729917	rs72642137	T	C	41249	0.0166275	-0.0325621	0.0752177	0.00855335	0.00855593	0.00861363	1.28479	3.84908	17.5876	13.7385	SKI	Platelet distribution width|Vitamin and mineral supplements: vitamin E	.	AL513477.1|AL590822.2|C1orf86|MORN1|MORN1;AL513477.1|RP4-740C4.5;RP4-740C4.6|RP4-740C4.6	.	cg00032879|cg00300046|cg00715290|cg00981070|cg01428928|cg01787285|cg01852476|cg01894875|cg01927825|cg01938025|cg01979157|cg02237208|cg02896354|cg03466562|cg03732007|cg04236205|cg04347414|cg04889790|cg05337761|cg05340048|cg05392448|cg06888836|cg07584620|cg07701579|cg07842327|cg08200543|cg08271229|cg08640824|cg08884752|cg09261593|cg09314225|cg09469355|cg09579361|cg09888283|cg12131894|cg12611488|cg1…	EIF4B	VASH1	12	14	53006282	76761468	trans	trans	FALSE	FALSE	FALSE	FALSE	trans	cis	FALSE	FALSE	.	.	FALSE	0.569345	H2	0.918387	H2	0.982018
25	923	TBC1D23:VASH1	1	2229917	01:1729917-2729917	rs72642137	T	C	41343	0.0129664	-0.0325621	0.0721751	0.00856074	0.00855593	0.00863582	0.886483	3.84908	16.1808	12.3317	SKI	Platelet distribution width|Vitamin and mineral supplements: vitamin E	.	AL513477.1|AL590822.2|C1orf86|MORN1|MORN1;AL513477.1|RP4-740C4.5;RP4-740C4.6|RP4-740C4.6	.	cg00032879|cg00300046|cg00715290|cg00981070|cg01428928|cg01787285|cg01852476|cg01894875|cg01927825|cg01938025|cg01979157|cg02237208|cg02896354|cg03466562|cg03732007|cg04236205|cg04347414|cg04889790|cg05337761|cg05340048|cg05392448|cg06888836|cg07584620|cg07701579|cg07842327|cg08200543|cg08271229|cg08640824|cg08884752|cg09261593|cg09314225|cg09469355|cg09579361|cg09888283|cg12131894|cg12611488|cg1…	TBC1D23	VASH1	3	14	100260992	76761468	trans	trans	FALSE	FALSE	FALSE	FALSE	cis	cis	FALSE	FALSE	.	.	FALSE	0.528392	H2	0.858488	H2	0.978294
26	398	INPPL1:NFATC1	1	2229917	01:1729917-2729917	rs72642137	T	C	41343	0.00775157	-0.0184342	0.0709245	0.00855549	0.0085187	0.00855697	0.437799	1.51609	15.9278	14.4117	SKI	Platelet distribution width|Vitamin and mineral supplements: vitamin E	.	AL513477.1|AL590822.2|C1orf86|MORN1|MORN1;AL513477.1|RP4-740C4.5;RP4-740C4.6|RP4-740C4.6	.	cg00032879|cg00300046|cg00715290|cg00981070|cg01428928|cg01787285|cg01852476|cg01894875|cg01927825|cg01938025|cg01979157|cg02237208|cg02896354|cg03466562|cg03732007|cg04236205|cg04347414|cg04889790|cg05337761|cg05340048|cg05392448|cg06888836|cg07584620|cg07701579|cg07842327|cg08200543|cg08271229|cg08640824|cg08884752|cg09261593|cg09314225|cg09469355|cg09579361|cg09888283|cg12131894|cg12611488|cg1…	INPPL1	NFATC1	11	18	72223701	79395856	trans	trans	FALSE	FALSE	FALSE	FALSE	none	cis	FALSE	FALSE	.	.	FALSE	0.655107	H0	0.911428	H2	0.779497
27	1355	DAPP1:VASH1	1	2229917	01:1729917-2729917	rs72642137	T	C	42204	0.0107674	-0.0325621	0.0684295	0.00855416	0.00855593	0.00853838	0.681657	3.84909	14.9448	11.0957	SKI	Platelet distribution width|Vitamin and mineral supplements: vitamin E	.	AL513477.1|AL590822.2|C1orf86|MORN1|MORN1;AL513477.1|RP4-740C4.5;RP4-740C4.6|RP4-740C4.6	.	cg00032879|cg00300046|cg00715290|cg00981070|cg01428928|cg01787285|cg01852476|cg01894875|cg01927825|cg01938025|cg01979157|cg02237208|cg02896354|cg03466562|cg03732007|cg04236205|cg04347414|cg04889790|cg05337761|cg05340048|cg05392448|cg06888836|cg07584620|cg07701579|cg07842327|cg08200543|cg08271229|cg08640824|cg08884752|cg09261593|cg09314225|cg09469355|cg09579361|cg09888283|cg12131894|cg12611488|cg1…	DAPP1	VASH1	4	14	99816827	76761468	trans	trans	FALSE	FALSE	FALSE	FALSE	cis	cis	FALSE	FALSE	.	.	FALSE	0.580809	H2	0.941035	H2	0.962139
28	1383	DBNL:VASH1	1	2229917	01:1729917-2729917	rs72642137	T	C	41646	0.00419068	-0.0325621	0.0675244	0.00852403	0.00855593	0.00858534	0.205524	3.84908	14.4229	10.5738	SKI	Platelet distribution width|Vitamin and mineral supplements: vitamin E	.	AL513477.1|AL590822.2|C1orf86|MORN1|MORN1;AL513477.1|RP4-740C4.5;RP4-740C4.6|RP4-740C4.6	.	cg00032879|cg00300046|cg00715290|cg00981070|cg01428928|cg01787285|cg01852476|cg01894875|cg01927825|cg01938025|cg01979157|cg02237208|cg02896354|cg03466562|cg03732007|cg04236205|cg04347414|cg04889790|cg05337761|cg05340048|cg05392448|cg06888836|cg07584620|cg07701579|cg07842327|cg08200543|cg08271229|cg08640824|cg08884752|cg09261593|cg09314225|cg09469355|cg09579361|cg09888283|cg12131894|cg12611488|cg1…	DBNL	VASH1	7	14	44044640	76761468	trans	trans	FALSE	FALSE	FALSE	FALSE	cis	cis	FALSE	FALSE	.	.	FALSE	0.564546	H2	0.9343	H2	0.909813
29	1789	PLXNA4:SNAP29	1	2229917	01:1729917-2729917	rs72642137	T	C	41514	-0.00992133	0.0232954	-0.0661768	0.00855434	0.00852503	0.00862156	0.608824	2.20159	13.7745	11.5729	SKI	Platelet distribution width|Vitamin and mineral supplements: vitamin E	.	AL513477.1|AL590822.2|C1orf86|MORN1|MORN1;AL513477.1|RP4-740C4.5;RP4-740C4.6|RP4-740C4.6	.	cg00032879|cg00300046|cg00715290|cg00981070|cg01428928|cg01787285|cg01852476|cg01894875|cg01927825|cg01938025|cg01979157|cg02237208|cg02896354|cg03466562|cg03732007|cg04236205|cg04347414|cg04889790|cg05337761|cg05340048|cg05392448|cg06888836|cg07584620|cg07701579|cg07842327|cg08200543|cg08271229|cg08640824|cg08884752|cg09261593|cg09314225|cg09469355|cg09579361|cg09888283|cg12131894|cg12611488|cg1…	PLXNA4	SNAP29	7	22	132123340	20859007	trans	trans	FALSE	FALSE	FALSE	FALSE	cis	cis	FALSE	FALSE	.	.	FALSE	0.829787	H4	0.674541	H2	0.752296
30	307	CASP3:HPCAL1	1	2229917	01:1729917-2729917	rs72642137	T	C	42393	0.0190434	-0.00595766	0.0641356	0.00849413	0.00849524	0.00852688	1.60258	0.315942	13.2582	11.6556	SKI	Platelet distribution width|Vitamin and mineral supplements: vitamin E	.	AL513477.1|AL590822.2|C1orf86|MORN1|MORN1;AL513477.1|RP4-740C4.5;RP4-740C4.6|RP4-740C4.6	.	cg00032879|cg00300046|cg00715290|cg00981070|cg01428928|cg01787285|cg01852476|cg01894875|cg01927825|cg01938025|cg01979157|cg02237208|cg02896354|cg03466562|cg03732007|cg04236205|cg04347414|cg04889790|cg05337761|cg05340048|cg05392448|cg06888836|cg07584620|cg07701579|cg07842327|cg08200543|cg08271229|cg08640824|cg08884752|cg09261593|cg09314225|cg09469355|cg09579361|cg09888283|cg12131894|cg12611488|cg1…	CASP3	HPCAL1	4	2	184627696	10302889	trans	trans	FALSE	FALSE	FALSE	FALSE	cis	cis	FALSE	FALSE	.	.	FALSE	0.793448	H0	0.843556	H2	0.928712
31	460	NFATC1:TJAP1	1	2229917	01:1729917-2729917	rs72642137	T	C	41514	-0.0184342	0.00833829	-0.0629712	0.0085187	0.00851665	0.00855634	1.51609	0.484713	12.7261	11.21	SKI	Platelet distribution width|Vitamin and mineral supplements: vitamin E	.	AL513477.1|AL590822.2|C1orf86|MORN1|MORN1;AL513477.1|RP4-740C4.5;RP4-740C4.6|RP4-740C4.6	.	cg00032879|cg00300046|cg00715290|cg00981070|cg01428928|cg01787285|cg01852476|cg01894875|cg01927825|cg01938025|cg01979157|cg02237208|cg02896354|cg03466562|cg03732007|cg04236205|cg04347414|cg04889790|cg05337761|cg05340048|cg05392448|cg06888836|cg07584620|cg07701579|cg07842327|cg08200543|cg08271229|cg08640824|cg08884752|cg09261593|cg09314225|cg09469355|cg09579361|cg09888283|cg12131894|cg12611488|cg1…	NFATC1	TJAP1	18	6	79395856	43477523	trans	trans	FALSE	FALSE	FALSE	FALSE	cis	cis	FALSE	FALSE	.	.	FALSE	0.764019	H0	0.734674	H2	0.936528
32	1087	METAP1D:VASH1	1	2233961	01:1733961-2733961	rs11576356	A	G	42389	0.0112515	-0.0406209	0.0959358	0.00894305	0.00894515	0.00891851	0.681201	5.25094	26.225	20.9741	SKI	Platelet distribution width|Vitamin and mineral supplements: vitamin E	.	C1orf86|MORN1|MORN1;AL513477.1|RP4-740C4.5;RP4-740C4.6|RP4-740C4.6	.	cg00032879|cg00715290|cg00981070|cg01428928|cg01787285|cg01852476|cg01938025|cg02237208|cg02896354|cg03466562|cg04236205|cg04347414|cg04889790|cg05392448|cg06888836|cg07584620|cg07701579|cg07842327|cg08271229|cg08640824|cg09261593|cg09469355|cg09888283|cg12131894|cg12611488|cg12639453|cg12718519|cg13072890|cg13918804|cg15392919|cg15839450|cg16704920|cg16902087|cg17453416|cg17806162|cg17866257|cg1…	METAP1D	VASH1	2	14	171999943	76761468	trans	trans	FALSE	FALSE	FALSE	FALSE	cis	cis	FALSE	FALSE	.	.	FALSE	0.454011	H2	0.749778	H2	0.984468
33	1488	MPHOSPH8:VASH1	1	2233961	01:1733961-2733961	rs11576356	A	G	40833	0.00620078	-0.0406209	0.083712	0.00901097	0.00894515	0.00909548	0.308591	5.25089	19.4416	14.1907	SKI	Platelet distribution width|Vitamin and mineral supplements: vitamin E	.	C1orf86|MORN1|MORN1;AL513477.1|RP4-740C4.5;RP4-740C4.6|RP4-740C4.6	.	cg00032879|cg00715290|cg00981070|cg01428928|cg01787285|cg01852476|cg01938025|cg02237208|cg02896354|cg03466562|cg04236205|cg04347414|cg04889790|cg05392448|cg06888836|cg07584620|cg07701579|cg07842327|cg08271229|cg08640824|cg09261593|cg09469355|cg09888283|cg12131894|cg12611488|cg12639453|cg12718519|cg13072890|cg13918804|cg15392919|cg15839450|cg16704920|cg16902087|cg17453416|cg17806162|cg17866257|cg1…	MPHOSPH8	VASH1	13	14	19633659	76761468	trans	trans	FALSE	FALSE	FALSE	FALSE	cis	cis	FALSE	FALSE	.	.	FALSE	0.572617	H2	0.931685	H2	0.98524
34	740	BACH1:NFATC1	1	2233961	01:1733961-2733961	rs11576356	A	G	42389	0.0155246	-0.0253492	0.0794888	0.00893716	0.00890297	0.00885079	1.08418	2.3554	18.5542	16.1988	SKI	Platelet distribution width|Vitamin and mineral supplements: vitamin E	.	C1orf86|MORN1|MORN1;AL513477.1|RP4-740C4.5;RP4-740C4.6|RP4-740C4.6	.	cg00032879|cg00715290|cg00981070|cg01428928|cg01787285|cg01852476|cg01938025|cg02237208|cg02896354|cg03466562|cg04236205|cg04347414|cg04889790|cg05392448|cg06888836|cg07584620|cg07701579|cg07842327|cg08271229|cg08640824|cg09261593|cg09469355|cg09888283|cg12131894|cg12611488|cg12639453|cg12718519|cg13072890|cg13918804|cg15392919|cg15839450|cg16704920|cg16902087|cg17453416|cg17806162|cg17866257|cg1…	BACH1	NFATC1	21	18	29194071	79395856	trans	trans	FALSE	FALSE	FALSE	FALSE	trans	cis	FALSE	FALSE	.	.	FALSE	0.752525	H0	0.893255	H2	0.685802
35	1208	DKK1:VASH1	1	2233961	01:1733961-2733961	rs11576356	A	G	41940	0.0417156	-0.0406209	0.0793674	0.00886252	0.00894515	0.00895073	5.5982	5.25092	18.1083	12.5101	SKI	Platelet distribution width|Vitamin and mineral supplements: vitamin E	.	C1orf86|MORN1|MORN1;AL513477.1|RP4-740C4.5;RP4-740C4.6|RP4-740C4.6	.	cg00032879|cg00715290|cg00981070|cg01428928|cg01787285|cg01852476|cg01938025|cg02237208|cg02896354|cg03466562|cg04236205|cg04347414|cg04889790|cg05392448|cg06888836|cg07584620|cg07701579|cg07842327|cg08271229|cg08640824|cg09261593|cg09469355|cg09888283|cg12131894|cg12611488|cg12639453|cg12718519|cg13072890|cg13918804|cg15392919|cg15839450|cg16704920|cg16902087|cg17453416|cg17806162|cg17866257|cg1…	DKK1	VASH1	10	14	52314281	76761468	trans	trans	FALSE	FALSE	FALSE	FALSE	cis	cis	FALSE	FALSE	.	.	FALSE	0.951078	H4	0.98607	H4	0.986324
36	1491	SRPK2:VASH1	1	2233961	01:1733961-2733961	rs11576356	A	G	42389	0.00285128	-0.0406209	0.074311	0.00893033	0.00894515	0.00889719	0.125219	5.25094	16.1611	10.9101	SKI	Platelet distribution width|Vitamin and mineral supplements: vitamin E	.	C1orf86|MORN1|MORN1;AL513477.1|RP4-740C4.5;RP4-740C4.6|RP4-740C4.6	.	cg00032879|cg00715290|cg00981070|cg01428928|cg01787285|cg01852476|cg01938025|cg02237208|cg02896354|cg03466562|cg04236205|cg04347414|cg04889790|cg05392448|cg06888836|cg07584620|cg07701579|cg07842327|cg08271229|cg08640824|cg09261593|cg09469355|cg09888283|cg12131894|cg12611488|cg12639453|cg12718519|cg13072890|cg13918804|cg15392919|cg15839450|cg16704920|cg16902087|cg17453416|cg17806162|cg17866257|cg1…	SRPK2	VASH1	7	14	105110704	76761468	trans	trans	FALSE	FALSE	FALSE	FALSE	trans	cis	FALSE	FALSE	.	.	FALSE	0.564753	H2	0.928491	H2	0.974671
37	1145	DKK1:SPARC	1	2233961	01:1733961-2733961	rs11576356	A	G	42230	0.0417156	-0.000497631	0.0741124	0.00886252	0.00891802	0.00889154	5.59821	0.0197689	16.0985	10.5003	SKI	Platelet distribution width|Vitamin and mineral supplements: vitamin E	.	C1orf86|MORN1|MORN1;AL513477.1|RP4-740C4.5;RP4-740C4.6|RP4-740C4.6	.	cg00032879|cg00715290|cg00981070|cg01428928|cg01787285|cg01852476|cg01938025|cg02237208|cg02896354|cg03466562|cg04236205|cg04347414|cg04889790|cg05392448|cg06888836|cg07584620|cg07701579|cg07842327|cg08271229|cg08640824|cg09261593|cg09469355|cg09888283|cg12131894|cg12611488|cg12639453|cg12718519|cg13072890|cg13918804|cg15392919|cg15839450|cg16704920|cg16902087|cg17453416|cg17806162|cg17866257|cg1…	DKK1	SPARC	10	5	52314281	151661096	trans	trans	FALSE	FALSE	FALSE	FALSE	cis	cis	FALSE	FALSE	.	.	FALSE	0.852352	H1	0.987402	H4	0.932423
38	310	AXIN1:NFATC1	1	2233961	01:1733961-2733961	rs11576356	A	G	42389	0.000235505	-0.0253492	0.0742864	0.00891937	0.00890297	0.00891324	0.00924596	2.3554	16.0958	13.7404	SKI	Platelet distribution width|Vitamin and mineral supplements: vitamin E	.	C1orf86|MORN1|MORN1;AL513477.1|RP4-740C4.5;RP4-740C4.6|RP4-740C4.6	.	cg00032879|cg00715290|cg00981070|cg01428928|cg01787285|cg01852476|cg01938025|cg02237208|cg02896354|cg03466562|cg04236205|cg04347414|cg04889790|cg05392448|cg06888836|cg07584620|cg07701579|cg07842327|cg08271229|cg08640824|cg09261593|cg09469355|cg09888283|cg12131894|cg12611488|cg12639453|cg12718519|cg13072890|cg13918804|cg15392919|cg15839450|cg16704920|cg16902087|cg17453416|cg17806162|cg17866257|cg1…	AXIN1	NFATC1	16	18	287440	79395856	trans	trans	FALSE	FALSE	FALSE	FALSE	cis	cis	FALSE	FALSE	.	.	FALSE	0.521454	H0	0.884361	H2	0.706692
39	430	BANK1:NFATC1	1	2233961	01:1733961-2733961	rs11576356	A	G	42389	0.00200597	-0.0253492	0.0735586	0.00892236	0.00890297	0.00891653	0.0850667	2.3554	15.7869	13.4315	SKI	Platelet distribution width|Vitamin and mineral supplements: vitamin E	.	C1orf86|MORN1|MORN1;AL513477.1|RP4-740C4.5;RP4-740C4.6|RP4-740C4.6	.	cg00032879|cg00715290|cg00981070|cg01428928|cg01787285|cg01852476|cg01938025|cg02237208|cg02896354|cg03466562|cg04236205|cg04347414|cg04889790|cg05392448|cg06888836|cg07584620|cg07701579|cg07842327|cg08271229|cg08640824|cg09261593|cg09469355|cg09888283|cg12131894|cg12611488|cg12639453|cg12718519|cg13072890|cg13918804|cg15392919|cg15839450|cg16704920|cg16902087|cg17453416|cg17806162|cg17866257|cg1…	BANK1	NFATC1	4	18	101411286	79395856	trans	trans	FALSE	FALSE	FALSE	FALSE	cis	cis	FALSE	FALSE	.	.	FALSE	0.73394	H0	0.91572	H2	0.72081
40	1514	CD46:TNFRSF14	1	2488153	01:1988153-2988153	rs4870	G	A	41165	0.0062305	0.110096	-0.176559	0.0068206	0.00671952	0.00680527	0.4425	59.417	146.492	87.0749	FAM213B|RP3-395M20.12|RP3-395M20.7|RP3-395M20.8|RP3-395M20.9|TNFRSF14	Arm fat mass left|Arm fat mass right|Arm fat percentage left|Arm fat percentage right|Arm fat-free mass right|Arm predicted mass right|Asthma|Basal metabolic rate|Body fat percentage|Body mass index|Hayfever, allergic rhinitis or eczema|Impedance of leg right|Inflammatory bowel disease|Leg fat mass left|Leg fat mass right|Leg fat percentage left|Leg fat-free mass left|Leg fat-free mass right|Leg …	.	FAM213B|MMEL1|MMEL1;FAM213B|PANK4|PLCH2|RP3-395M20.7|RP3-395M20.8|RP3-395M20.9|TNFRSF14|TNFRSF14;RP3-395M20.8|TTC34|TTC34;RP13-436F16.1	.	cg00030604|cg00055434|cg00205605|cg00373616|cg00493831|cg00695391|cg00722329|cg00980319|cg00996827|cg01560642|cg01564665|cg01806151|cg02081327|cg02393107|cg02483661|cg03747657|cg03847348|cg04259720|cg04276316|cg04563718|cg05697835|cg05697866|cg05697909|cg05874270|cg05998672|cg06231244|cg06322310|cg06350196|cg06513673|cg06711333|cg06780875|cg07247405|cg07563069|cg07817856|cg07944745|cg08535779|cg0…	CD46	TNFRSF14	1	1	207752054	2555639	trans	cis	TRUE	FALSE	FALSE	FALSE	cis	cis	FALSE	FALSE	.	.	TRUE	0.931656	H2	0.932757	H2	0.997577
41	897	NECTIN2:TNFRSF14	1	2488153	01:1988153-2988153	rs4870	G	A	41243	0.00509757	0.110096	-0.15255	0.0067943	0.00671952	0.00690888	0.34381	59.4174	106.687	47.2698	FAM213B|RP3-395M20.12|RP3-395M20.7|RP3-395M20.8|RP3-395M20.9|TNFRSF14	Arm fat mass left|Arm fat mass right|Arm fat percentage left|Arm fat percentage right|Arm fat-free mass right|Arm predicted mass right|Asthma|Basal metabolic rate|Body fat percentage|Body mass index|Hayfever, allergic rhinitis or eczema|Impedance of leg right|Inflammatory bowel disease|Leg fat mass left|Leg fat mass right|Leg fat percentage left|Leg fat-free mass left|Leg fat-free mass right|Leg …	.	FAM213B|MMEL1|MMEL1;FAM213B|PANK4|PLCH2|RP3-395M20.7|RP3-395M20.8|RP3-395M20.9|TNFRSF14|TNFRSF14;RP3-395M20.8|TTC34|TTC34;RP13-436F16.1	.	cg00030604|cg00055434|cg00205605|cg00373616|cg00493831|cg00695391|cg00722329|cg00980319|cg00996827|cg01560642|cg01564665|cg01806151|cg02081327|cg02393107|cg02483661|cg03747657|cg03847348|cg04259720|cg04276316|cg04563718|cg05697835|cg05697866|cg05697909|cg05874270|cg05998672|cg06231244|cg06322310|cg06350196|cg06513673|cg06711333|cg06780875|cg07247405|cg07563069|cg07817856|cg07944745|cg08535779|cg0…	NECTIN2	TNFRSF14	19	1	44846175	2555639	trans	cis	TRUE	FALSE	FALSE	FALSE	cis	cis	FALSE	FALSE	.	.	FALSE	0.929006	H2	0.929389	H2	0.994695
42	1299	LTBR:TNFRSF14	1	2488153	01:1988153-2988153	rs4870	G	A	41885	-8.00049e-05	0.110096	-0.1347	0.00677582	0.00671952	0.00689748	0.00411074	59.4203	83.828	24.4077	FAM213B|RP3-395M20.12|RP3-395M20.7|RP3-395M20.8|RP3-395M20.9|TNFRSF14	Arm fat mass left|Arm fat mass right|Arm fat percentage left|Arm fat percentage right|Arm fat-free mass right|Arm predicted mass right|Asthma|Basal metabolic rate|Body fat percentage|Body mass index|Hayfever, allergic rhinitis or eczema|Impedance of leg right|Inflammatory bowel disease|Leg fat mass left|Leg fat mass right|Leg fat percentage left|Leg fat-free mass left|Leg fat-free mass right|Leg …	.	FAM213B|MMEL1|MMEL1;FAM213B|PANK4|PLCH2|RP3-395M20.7|RP3-395M20.8|RP3-395M20.9|TNFRSF14|TNFRSF14;RP3-395M20.8|TTC34|TTC34;RP13-436F16.1	.	cg00030604|cg00055434|cg00205605|cg00373616|cg00493831|cg00695391|cg00722329|cg00980319|cg00996827|cg01560642|cg01564665|cg01806151|cg02081327|cg02393107|cg02483661|cg03747657|cg03847348|cg04259720|cg04276316|cg04563718|cg05697835|cg05697866|cg05697909|cg05874270|cg05998672|cg06231244|cg06322310|cg06350196|cg06513673|cg06711333|cg06780875|cg07247405|cg07563069|cg07817856|cg07944745|cg08535779|cg0…	LTBR	TNFRSF14	12	1	6375045	2555639	trans	cis	TRUE	FALSE	FALSE	FALSE	cis	cis	FALSE	FALSE	.	.	FALSE	0.946499	H2	0.946675	H2	0.99499
43	1391	ESAM:TNFRSF14	1	2490898	01:1990898-2990898	rs2257763	A	C	42120	-0.00874015	-0.108508	0.143115	0.00667447	0.00665982	0.00680941	0.720389	58.7732	96.839	38.0658	FAM213B|RP3-395M20.12|RP3-395M20.7|RP3-395M20.8|RP3-395M20.9|TNFRSF14	Arm fat mass left|Arm fat mass right|Arm fat percentage left|Arm fat percentage right|Body fat percentage|Body mass index|Hayfever, allergic rhinitis or eczema|Inflammatory bowel disease|Leg fat mass left|Leg fat mass right|Leg fat percentage left|Leg fat-free mass right|Leg predicted mass right|No blood clot, bronchitis, emphysema, asthma, rhinitis, eczema or allergy diagnosed by doctor|Trunk fa…	.	FAM213B|MMEL1|MMEL1;FAM213B|PANK4|PLCH2|RP3-395M20.7|RP3-395M20.8|RP3-395M20.9|TNFRSF14|TNFRSF14;RP3-395M20.8|TTC34|TTC34;RP13-436F16.1	.	cg00030604|cg00055434|cg00205605|cg00373616|cg00493831|cg00695391|cg00722329|cg00980319|cg00996827|cg01560642|cg01564665|cg01806151|cg02081327|cg02393107|cg02483661|cg03847348|cg04259720|cg04276316|cg04563718|cg05528623|cg05697835|cg05697866|cg05697909|cg05874270|cg05998672|cg06231244|cg06322310|cg06350196|cg06513673|cg06780875|cg07247405|cg07563069|cg07817856|cg07944745|cg08535779|cg08615111|cg0…	ESAM	TNFRSF14	11	1	124752583	2555639	trans	cis	TRUE	FALSE	FALSE	FALSE	cis	cis	FALSE	FALSE	.	.	TRUE	0.894797	H2	0.897209	H2	0.993185
44	456	DFFA:SIRT2	1	3807388	01:3307388-4307388	rs4131373	A	G	42018	0.0260139	-0.0175476	0.0907952	0.00908226	0.00915293	0.00916551	2.37862	1.25787	22.3821	20.0035	C1orf174|DFFB|LINC01134	HIV 1 control viral load at set point|HIV 1 seropositive nonprogression|Self-reported venous thromboembolic disease	.	C1orf174|CD300C|CEP104|DFFB|DFFB;AL691523.1|LINC01134|RP13-15E13.1|SMIM1	.	cg00935967|cg00997310|cg01020987|cg02659673|cg02693688|cg03318469|cg03921357|cg09072381|cg09228402|cg09262197|cg09275693|cg10625090|cg11430783|cg13335886|cg14264496|cg14922732|cg16140954|cg16349667|cg17879856|cg22344254|cg22671931|cg23595256|cg23632752|cg23698560|cg24143374|cg25190722|cg26020826|cg26160564|cg26248091|H3K27ac	DFFA	SIRT2	1	19	10456522	38878555	trans	trans	FALSE	FALSE	FALSE	FALSE	cis	cis	FALSE	FALSE	.	.	FALSE	0.725517	H1	0.710207	H3	0.910003
45	1047	DFFA:PRDX5	1	3807388	01:3307388-4307388	rs4131373	A	G	42995	0.0260139	-0.0165554	0.0790645	0.00908226	0.00906918	0.00901472	2.37862	1.16788	17.735	15.3563	C1orf174|DFFB|LINC01134	HIV 1 control viral load at set point|HIV 1 seropositive nonprogression|Self-reported venous thromboembolic disease	.	C1orf174|CD300C|CEP104|DFFB|DFFB;AL691523.1|LINC01134|RP13-15E13.1|SMIM1	.	cg00935967|cg00997310|cg01020987|cg02659673|cg02693688|cg03318469|cg03921357|cg09072381|cg09228402|cg09262197|cg09275693|cg10625090|cg11430783|cg13335886|cg14264496|cg14922732|cg16140954|cg16349667|cg17879856|cg22344254|cg22671931|cg23595256|cg23632752|cg23698560|cg24143374|cg25190722|cg26020826|cg26160564|cg26248091|H3K27ac	DFFA	PRDX5	1	11	10456522	64318121	trans	trans	FALSE	FALSE	FALSE	FALSE	cis	cis	FALSE	FALSE	.	.	FALSE	0.724185	H1	0.690322	H3	0.914372
46	397	DFFA:HPCAL1	1	3807388	01:3307388-4307388	rs4131373	A	G	42995	0.0260139	-0.0140743	0.0745492	0.00908226	0.00907726	0.00906565	2.37862	0.917112	15.6914	13.3127	C1orf174|DFFB|LINC01134	HIV 1 control viral load at set point|HIV 1 seropositive nonprogression|Self-reported venous thromboembolic disease	.	C1orf174|CD300C|CEP104|DFFB|DFFB;AL691523.1|LINC01134|RP13-15E13.1|SMIM1	.	cg00935967|cg00997310|cg01020987|cg02659673|cg02693688|cg03318469|cg03921357|cg09072381|cg09228402|cg09262197|cg09275693|cg10625090|cg11430783|cg13335886|cg14264496|cg14922732|cg16140954|cg16349667|cg17879856|cg22344254|cg22671931|cg23595256|cg23632752|cg23698560|cg24143374|cg25190722|cg26020826|cg26160564|cg26248091|H3K27ac	DFFA	HPCAL1	1	2	10456522	10302889	trans	trans	FALSE	FALSE	FALSE	FALSE	cis	cis	FALSE	FALSE	.	.	FALSE	0.728088	H1	0.642325	H3	0.927706
47	955	DFFA:FOXO1	1	3814742	01:3314742-4314742	rs6658198	C	T	42090	-0.016179	0.0176374	-0.0591477	0.00772836	0.00776879	0.00777066	1.43992	1.6346	13.5588	11.9242	C1orf174|DFFB|LINC01134	.	.	C1orf174|CEP104|DFFB|KIAA0562|SMIM1	.	cg00935967|cg00997310|cg01020987|cg02693688|cg03808734|cg03921357|cg09275693|cg09800633|cg10555106|cg10625090|cg11430783|cg11983469|cg12594933|cg13057898|cg13335886|cg13558682|cg14264496|cg16140954|cg16307399|cg17848003|cg17879856|cg18436788|cg22125220|cg22529645|cg23277830|cg23698560|cg25762395|cg26020826|cg26550851|cg26550938|Percent-splice-in	DFFA	FOXO1	1	13	10456522	40555667	trans	trans	FALSE	FALSE	FALSE	FALSE	cis	cis	FALSE	FALSE	.	.	FALSE	0.724034	H1	0.73753	H3	0.88988
48	2063	DFFA:HCLS1	1	3823804	01:3323804-4323804	rs76419011	T	C	42965	0.027777	-0.00906929	0.0743083	0.00913753	0.00912783	0.00910421	2.62559	0.494267	15.4705	12.8449	C1orf174|DFFB|LINC01134	Self-reported venous thromboembolic disease	.	C1orf174|CEP104|DFFB|DFFB;AL691523.1|LINC01134|RP13-15E13.1|SMIM1	.	cg00935967|cg00997310|cg01020987|cg02659673|cg02693688|cg03921357|cg09072381|cg09228402|cg09275693|cg10625090|cg11430783|cg13335886|cg14264496|cg14922732|cg16140954|cg16307399|cg16349667|cg17519938|cg17855390|cg18809873|cg22344254|cg22671931|cg23277830|cg23595256|cg23698560|cg24143374|cg25190722|cg26020826|cg26160564|cg26248091|H3K27ac|Percent-splice-in	DFFA	HCLS1	1	3	10456522	121631399	trans	trans	FALSE	FALSE	FALSE	FALSE	cis	cis	FALSE	FALSE	.	.	FALSE	0.725715	H1	0.475191	H3	0.930968
49	983	GLOD4:KYAT1	1	6404299	01:5904299-6904299	rs114321116	T	G	41563	-0.0041975	0.26374	-0.492426	0.0345643	0.0346616	0.0350002	0.0441474	13.5497	44.1283	30.5786	ACOT7	.	.	.	.	.	GLOD4	KYAT1	17	9	757097	128832942	trans	trans	FALSE	FALSE	FALSE	FALSE	trans	cis	FALSE	FALSE	.	.	FALSE	0.93468	H2	0.930682	H2	0.97588
50	92	KYAT1:QDPR	1	6404299	01:5904299-6904299	rs114321116	T	G	42263	0.26374	-0.00423881	0.487583	0.0346616	0.0346621	0.0347292	13.5498	0.0444708	43.9488	30.399	ACOT7	.	.	.	.	.	KYAT1	QDPR	9	4	128832942	17460261	trans	trans	FALSE	FALSE	FALSE	FALSE	cis	cis	FALSE	FALSE	.	.	FALSE	0.933305	H1	0.999958	H4	0.933507
51	824	KYAT1:PLPBP	1	6404299	01:5904299-6904299	rs114321116	T	G	42461	0.26374	-0.0161773	0.485757	0.0346616	0.0347204	0.034629	13.5499	0.192961	43.8755	30.3256	ACOT7	.	.	.	.	.	KYAT1	PLPBP	9	8	128832942	37762595	trans	trans	FALSE	FALSE	FALSE	FALSE	cis	trans	FALSE	FALSE	.	.	FALSE	0.938941	H1	0.975749	H4	0.934547
52	941	FKBP4:KYAT1	1	6404299	01:5904299-6904299	rs114321116	T	G	41357	0.00442689	0.26374	-0.440628	0.0348663	0.0346616	0.0350654	0.0462564	13.5496	35.4217	21.8721	ACOT7	.	.	.	.	.	FKBP4	KYAT1	12	9	2794970	128832942	trans	trans	FALSE	FALSE	FALSE	FALSE	cis	cis	FALSE	FALSE	.	.	FALSE	0.93825	H2	0.938446	H2	0.99996
53	374	AHCY:KYAT1	1	6649603	01:6149603-7149603	rs75256375	A	G	42427	0.0313931	-0.0930493	0.165801	0.0198006	0.0198642	0.0197841	0.947426	5.55002	16.2653	10.7152	DNAJC11|KLHL21|THAP3|ZBTB48	.	.	ACOT7|THAP3|ZBTB48	.	cg27299712	AHCY	KYAT1	20	9	34280268	128832942	trans	trans	FALSE	FALSE	FALSE	FALSE	cis	cis	FALSE	FALSE	.	.	FALSE	0.923323	H2	0.92362	H2	0.975774
54	1560	PDCD1:TNFRSF9	1	7989566	01:7489566-8489566	rs2453021	T	C	41699	-2.35879e-05	0.13733	-0.155265	0.00703605	0.00683411	0.00697581	0.00116322	88.6624	108.385	19.7225	TNFRSF9	.	.	ERRFI1|NUDT6|PARK7|RP11-431K24.1|TNFRSF9|UTS2|VAMP3	.	cg00042356|cg00425885|cg01514075|cg01889893|cg03335216|cg05803631|cg06159484|cg06712362|cg10227331|cg10500283|cg11426075|cg12809925|cg13808198|cg14178899|cg16117781|cg18376288|cg19560758|cg21294301|cg21419617|cg22488970|cg22507406|cg22678073|cg23228279|cg23631229|cg23959705|cg24342270|cg24663338|cg25007680|cg25763306|cg26405913|cg26816564|H3K4me1	PDCD1	TNFRSF9	2	1	241849884	7915871	trans	cis	TRUE	FALSE	FALSE	FALSE	cis	cis	FALSE	FALSE	.	.	TRUE	0.889192	H2	0.889207	H2	0.997019
55	179	PARK7:PEBP1	1	8021973	01:7521973-8521973	rs35675666	T	G	42437	0.213008	0.00993975	0.526811	0.00904744	0.00908953	0.00873104	121.052	0.56199	760.323	639.271	ERRFI1|PARK7|RP11-431K24.1|TNFRSF9	Arm fat-free mass left|Arm fat-free mass right|Arm predicted mass left|Arm predicted mass right|Basal metabolic rate|Colitis ulcerative|Crohns disease|Height|Inflammatory bowel disease|Number of operations|Sitting height|Tonsillectomy|Trunk fat-free mass|Trunk predicted mass|Ulcerative colitis|Whole body fat-free mass|Whole body water mass	Threonate	CAMTA1|ERRFI1|PARK7|PER3|PER3;RP3-467L1.4|PER3;UTS2|RP3-467L1.4|TNFRSF9|UTS2|UTS2;PER3|VAMP3	.	cg00020474|cg00042356|cg00425885|cg01514075|cg02737782|cg03335216|cg04492086|cg04725166|cg05270224|cg05803631|cg06956444|cg08926642|cg09168692|cg09938876|cg10227331|cg10385390|cg10500283|cg11426075|cg11518359|cg12072178|cg12606891|cg12809925|cg13808198|cg14278614|cg17328665|cg17724687|cg18376288|cg19560758|cg20625138|cg21294301|cg21419617|cg21814278|cg22229039|cg22507406|cg22678073|cg23631229|cg2…	PARK7	PEBP1	1	12	7954291	118136124	cis	trans	TRUE	FALSE	FALSE	FALSE	cis	cis	FALSE	FALSE	.	.	TRUE	0.914221	H1	0.995202	H4	0.914928
56	182	NUDT5:PARK7	1	8021973	01:7521973-8521973	rs35675666	T	G	42437	0.0108157	0.213008	-0.526816	0.00911778	0.00904744	0.00875337	0.627932	121.052	756.625	635.573	ERRFI1|PARK7|RP11-431K24.1|TNFRSF9	Arm fat-free mass left|Arm fat-free mass right|Arm predicted mass left|Arm predicted mass right|Basal metabolic rate|Colitis ulcerative|Crohns disease|Height|Inflammatory bowel disease|Number of operations|Sitting height|Tonsillectomy|Trunk fat-free mass|Trunk predicted mass|Ulcerative colitis|Whole body fat-free mass|Whole body water mass	Threonate	CAMTA1|ERRFI1|PARK7|PER3|PER3;RP3-467L1.4|PER3;UTS2|RP3-467L1.4|TNFRSF9|UTS2|UTS2;PER3|VAMP3	.	cg00020474|cg00042356|cg00425885|cg01514075|cg02737782|cg03335216|cg04492086|cg04725166|cg05270224|cg05803631|cg06956444|cg08926642|cg09168692|cg09938876|cg10227331|cg10385390|cg10500283|cg11426075|cg11518359|cg12072178|cg12606891|cg12809925|cg13808198|cg14278614|cg17328665|cg17724687|cg18376288|cg19560758|cg20625138|cg21294301|cg21419617|cg21814278|cg22229039|cg22507406|cg22678073|cg23631229|cg2…	NUDT5	PARK7	10	1	12165330	7954291	trans	cis	TRUE	FALSE	FALSE	FALSE	cis	cis	FALSE	FALSE	.	.	TRUE	0.930503	H2	0.931328	H2	0.990087
57	267	GLOD4:PARK7	1	8021973	01:7521973-8521973	rs35675666	T	G	41697	0.0101469	0.213008	-0.475985	0.00913533	0.00904744	0.00887683	0.573993	121.038	605.571	484.532	ERRFI1|PARK7|RP11-431K24.1|TNFRSF9	Arm fat-free mass left|Arm fat-free mass right|Arm predicted mass left|Arm predicted mass right|Basal metabolic rate|Colitis ulcerative|Crohns disease|Height|Inflammatory bowel disease|Number of operations|Sitting height|Tonsillectomy|Trunk fat-free mass|Trunk predicted mass|Ulcerative colitis|Whole body fat-free mass|Whole body water mass	Threonate	CAMTA1|ERRFI1|PARK7|PER3|PER3;RP3-467L1.4|PER3;UTS2|RP3-467L1.4|TNFRSF9|UTS2|UTS2;PER3|VAMP3	.	cg00020474|cg00042356|cg00425885|cg01514075|cg02737782|cg03335216|cg04492086|cg04725166|cg05270224|cg05803631|cg06956444|cg08926642|cg09168692|cg09938876|cg10227331|cg10385390|cg10500283|cg11426075|cg11518359|cg12072178|cg12606891|cg12809925|cg13808198|cg14278614|cg17328665|cg17724687|cg18376288|cg19560758|cg20625138|cg21294301|cg21419617|cg21814278|cg22229039|cg22507406|cg22678073|cg23631229|cg2…	GLOD4	PARK7	17	1	757097	7954291	trans	cis	TRUE	FALSE	FALSE	FALSE	trans	cis	FALSE	FALSE	.	.	TRUE	0.906419	H2	0.907198	H2	0.994827
58	417	PARK7:TXNRD1	1	8021973	01:7521973-8521973	rs35675666	T	G	42437	0.213008	0.0105421	0.415161	0.00904744	0.00912005	0.0088637	121.052	0.606042	466.235	345.183	ERRFI1|PARK7|RP11-431K24.1|TNFRSF9	Arm fat-free mass left|Arm fat-free mass right|Arm predicted mass left|Arm predicted mass right|Basal metabolic rate|Colitis ulcerative|Crohns disease|Height|Inflammatory bowel disease|Number of operations|Sitting height|Tonsillectomy|Trunk fat-free mass|Trunk predicted mass|Ulcerative colitis|Whole body fat-free mass|Whole body water mass	Threonate	CAMTA1|ERRFI1|PARK7|PER3|PER3;RP3-467L1.4|PER3;UTS2|RP3-467L1.4|TNFRSF9|UTS2|UTS2;PER3|VAMP3	.	cg00020474|cg00042356|cg00425885|cg01514075|cg02737782|cg03335216|cg04492086|cg04725166|cg05270224|cg05803631|cg06956444|cg08926642|cg09168692|cg09938876|cg10227331|cg10385390|cg10500283|cg11426075|cg11518359|cg12072178|cg12606891|cg12809925|cg13808198|cg14278614|cg17328665|cg17724687|cg18376288|cg19560758|cg20625138|cg21294301|cg21419617|cg21814278|cg22229039|cg22507406|cg22678073|cg23631229|cg2…	PARK7	TXNRD1	1	12	7954291	104215779	cis	trans	TRUE	FALSE	FALSE	FALSE	cis	cis	FALSE	FALSE	.	.	TRUE	0.91459	H1	0.992182	H4	0.915286
59	449	PARK7:STIP1	1	8021973	01:7521973-8521973	rs35675666	T	G	42367	0.213008	0.015004	0.410641	0.00904744	0.00913281	0.00893894	121.051	0.99819	448.955	327.904	ERRFI1|PARK7|RP11-431K24.1|TNFRSF9	Arm fat-free mass left|Arm fat-free mass right|Arm predicted mass left|Arm predicted mass right|Basal metabolic rate|Colitis ulcerative|Crohns disease|Height|Inflammatory bowel disease|Number of operations|Sitting height|Tonsillectomy|Trunk fat-free mass|Trunk predicted mass|Ulcerative colitis|Whole body fat-free mass|Whole body water mass	Threonate	CAMTA1|ERRFI1|PARK7|PER3|PER3;RP3-467L1.4|PER3;UTS2|RP3-467L1.4|TNFRSF9|UTS2|UTS2;PER3|VAMP3	.	cg00020474|cg00042356|cg00425885|cg01514075|cg02737782|cg03335216|cg04492086|cg04725166|cg05270224|cg05803631|cg06956444|cg08926642|cg09168692|cg09938876|cg10227331|cg10385390|cg10500283|cg11426075|cg11518359|cg12072178|cg12606891|cg12809925|cg13808198|cg14278614|cg17328665|cg17724687|cg18376288|cg19560758|cg20625138|cg21294301|cg21419617|cg21814278|cg22229039|cg22507406|cg22678073|cg23631229|cg2…	PARK7	STIP1	1	11	7954291	64185272	cis	trans	TRUE	FALSE	FALSE	FALSE	cis	trans	FALSE	FALSE	.	.	TRUE	0.88989	H1	0.992423	H4	0.892981
60	435	MIF:PARK7	1	8021973	01:7521973-8521973	rs35675666	T	G	42367	0.0123445	0.213008	-0.371863	0.00916425	0.00904744	0.00888221	0.749633	121.051	374.656	253.605	ERRFI1|PARK7|RP11-431K24.1|TNFRSF9	Arm fat-free mass left|Arm fat-free mass right|Arm predicted mass left|Arm predicted mass right|Basal metabolic rate|Colitis ulcerative|Crohns disease|Height|Inflammatory bowel disease|Number of operations|Sitting height|Tonsillectomy|Trunk fat-free mass|Trunk predicted mass|Ulcerative colitis|Whole body fat-free mass|Whole body water mass	Threonate	CAMTA1|ERRFI1|PARK7|PER3|PER3;RP3-467L1.4|PER3;UTS2|RP3-467L1.4|TNFRSF9|UTS2|UTS2;PER3|VAMP3	.	cg00020474|cg00042356|cg00425885|cg01514075|cg02737782|cg03335216|cg04492086|cg04725166|cg05270224|cg05803631|cg06956444|cg08926642|cg09168692|cg09938876|cg10227331|cg10385390|cg10500283|cg11426075|cg11518359|cg12072178|cg12606891|cg12809925|cg13808198|cg14278614|cg17328665|cg17724687|cg18376288|cg19560758|cg20625138|cg21294301|cg21419617|cg21814278|cg22229039|cg22507406|cg22678073|cg23631229|cg2…	MIF	PARK7	22	1	23894383	7954291	trans	cis	TRUE	FALSE	FALSE	FALSE	cis	cis	FALSE	FALSE	.	.	TRUE	0.897639	H2	0.898487	H2	0.994419
61	601	NSFL1C:PARK7	1	8021973	01:7521973-8521973	rs35675666	T	G	42223	0.0114095	0.213008	-0.373585	0.00903717	0.00904744	0.00892448	0.684506	121.048	374.537	253.489	ERRFI1|PARK7|RP11-431K24.1|TNFRSF9	Arm fat-free mass left|Arm fat-free mass right|Arm predicted mass left|Arm predicted mass right|Basal metabolic rate|Colitis ulcerative|Crohns disease|Height|Inflammatory bowel disease|Number of operations|Sitting height|Tonsillectomy|Trunk fat-free mass|Trunk predicted mass|Ulcerative colitis|Whole body fat-free mass|Whole body water mass	Threonate	CAMTA1|ERRFI1|PARK7|PER3|PER3;RP3-467L1.4|PER3;UTS2|RP3-467L1.4|TNFRSF9|UTS2|UTS2;PER3|VAMP3	.	cg00020474|cg00042356|cg00425885|cg01514075|cg02737782|cg03335216|cg04492086|cg04725166|cg05270224|cg05803631|cg06956444|cg08926642|cg09168692|cg09938876|cg10227331|cg10385390|cg10500283|cg11426075|cg11518359|cg12072178|cg12606891|cg12809925|cg13808198|cg14278614|cg17328665|cg17724687|cg18376288|cg19560758|cg20625138|cg21294301|cg21419617|cg21814278|cg22229039|cg22507406|cg22678073|cg23631229|cg2…	NSFL1C	PARK7	20	1	1442162	7954291	trans	cis	TRUE	FALSE	FALSE	FALSE	cis	cis	FALSE	FALSE	.	.	TRUE	0.916568	H2	0.918821	H2	0.986913
62	330	PARK7:S100A4	1	8021973	01:7521973-8521973	rs35675666	T	G	41974	0.213008	0.0114754	0.361142	0.00904744	0.00911542	0.0089785	121.043	0.681783	346.412	225.368	ERRFI1|PARK7|RP11-431K24.1|TNFRSF9	Arm fat-free mass left|Arm fat-free mass right|Arm predicted mass left|Arm predicted mass right|Basal metabolic rate|Colitis ulcerative|Crohns disease|Height|Inflammatory bowel disease|Number of operations|Sitting height|Tonsillectomy|Trunk fat-free mass|Trunk predicted mass|Ulcerative colitis|Whole body fat-free mass|Whole body water mass	Threonate	CAMTA1|ERRFI1|PARK7|PER3|PER3;RP3-467L1.4|PER3;UTS2|RP3-467L1.4|TNFRSF9|UTS2|UTS2;PER3|VAMP3	.	cg00020474|cg00042356|cg00425885|cg01514075|cg02737782|cg03335216|cg04492086|cg04725166|cg05270224|cg05803631|cg06956444|cg08926642|cg09168692|cg09938876|cg10227331|cg10385390|cg10500283|cg11426075|cg11518359|cg12072178|cg12606891|cg12809925|cg13808198|cg14278614|cg17328665|cg17724687|cg18376288|cg19560758|cg20625138|cg21294301|cg21419617|cg21814278|cg22229039|cg22507406|cg22678073|cg23631229|cg2…	PARK7	S100A4	1	1	7954291	153543613	cis	trans	TRUE	FALSE	FALSE	FALSE	cis	cis	FALSE	FALSE	.	.	TRUE	0.903096	H1	0.994682	H4	0.904061
63	699	CIAPIN1:PARK7	1	8021973	01:7521973-8521973	rs35675666	T	G	41974	0.00971536	0.213008	-0.356335	0.00913987	0.00904744	0.0089839	0.540903	121.043	337.06	216.016	ERRFI1|PARK7|RP11-431K24.1|TNFRSF9	Arm fat-free mass left|Arm fat-free mass right|Arm predicted mass left|Arm predicted mass right|Basal metabolic rate|Colitis ulcerative|Crohns disease|Height|Inflammatory bowel disease|Number of operations|Sitting height|Tonsillectomy|Trunk fat-free mass|Trunk predicted mass|Ulcerative colitis|Whole body fat-free mass|Whole body water mass	Threonate	CAMTA1|ERRFI1|PARK7|PER3|PER3;RP3-467L1.4|PER3;UTS2|RP3-467L1.4|TNFRSF9|UTS2|UTS2;PER3|VAMP3	.	cg00020474|cg00042356|cg00425885|cg01514075|cg02737782|cg03335216|cg04492086|cg04725166|cg05270224|cg05803631|cg06956444|cg08926642|cg09168692|cg09938876|cg10227331|cg10385390|cg10500283|cg11426075|cg11518359|cg12072178|cg12606891|cg12809925|cg13808198|cg14278614|cg17328665|cg17724687|cg18376288|cg19560758|cg20625138|cg21294301|cg21419617|cg21814278|cg22229039|cg22507406|cg22678073|cg23631229|cg2…	CIAPIN1	PARK7	16	1	57428187	7954291	trans	cis	TRUE	FALSE	FALSE	FALSE	cis	cis	FALSE	FALSE	.	.	TRUE	0.904023	H2	0.904641	H2	0.992883
64	1450	FHIT:PARK7	1	8021973	01:7521973-8521973	rs35675666	T	G	40861	0.0184892	0.213008	-0.282047	0.0092663	0.00904744	0.00919114	1.3371	121.022	203.743	82.721	ERRFI1|PARK7|RP11-431K24.1|TNFRSF9	Arm fat-free mass left|Arm fat-free mass right|Arm predicted mass left|Arm predicted mass right|Basal metabolic rate|Colitis ulcerative|Crohns disease|Height|Inflammatory bowel disease|Number of operations|Sitting height|Tonsillectomy|Trunk fat-free mass|Trunk predicted mass|Ulcerative colitis|Whole body fat-free mass|Whole body water mass	Threonate	CAMTA1|ERRFI1|PARK7|PER3|PER3;RP3-467L1.4|PER3;UTS2|RP3-467L1.4|TNFRSF9|UTS2|UTS2;PER3|VAMP3	.	cg00020474|cg00042356|cg00425885|cg01514075|cg02737782|cg03335216|cg04492086|cg04725166|cg05270224|cg05803631|cg06956444|cg08926642|cg09168692|cg09938876|cg10227331|cg10385390|cg10500283|cg11426075|cg11518359|cg12072178|cg12606891|cg12809925|cg13808198|cg14278614|cg17328665|cg17724687|cg18376288|cg19560758|cg20625138|cg21294301|cg21419617|cg21814278|cg22229039|cg22507406|cg22678073|cg23631229|cg2…	FHIT	PARK7	3	1	59747277	7954291	trans	cis	TRUE	FALSE	FALSE	FALSE	cis	cis	FALSE	FALSE	.	.	FALSE	0.857889	H2	0.863258	H2	0.994034
65	1510	PARK7:TNFRSF9	1	8021973	01:7521973-8521973	rs35675666	T	G	41525	0.213008	-0.175795	0.274414	0.00904744	0.00876674	0.00899343	121.035	88.2945	201.514	80.4795	ERRFI1|PARK7|RP11-431K24.1|TNFRSF9	Arm fat-free mass left|Arm fat-free mass right|Arm predicted mass left|Arm predicted mass right|Basal metabolic rate|Colitis ulcerative|Crohns disease|Height|Inflammatory bowel disease|Number of operations|Sitting height|Tonsillectomy|Trunk fat-free mass|Trunk predicted mass|Ulcerative colitis|Whole body fat-free mass|Whole body water mass	Threonate	CAMTA1|ERRFI1|PARK7|PER3|PER3;RP3-467L1.4|PER3;UTS2|RP3-467L1.4|TNFRSF9|UTS2|UTS2;PER3|VAMP3	.	cg00020474|cg00042356|cg00425885|cg01514075|cg02737782|cg03335216|cg04492086|cg04725166|cg05270224|cg05803631|cg06956444|cg08926642|cg09168692|cg09938876|cg10227331|cg10385390|cg10500283|cg11426075|cg11518359|cg12072178|cg12606891|cg12809925|cg13808198|cg14278614|cg17328665|cg17724687|cg18376288|cg19560758|cg20625138|cg21294301|cg21419617|cg21814278|cg22229039|cg22507406|cg22678073|cg23631229|cg2…	PARK7	TNFRSF9	1	1	7954291	7915871	cis	cis	TRUE	TRUE	FALSE	FALSE	cis	cis	FALSE	FALSE	.	.	FALSE	1	H3	0.991716	H4	1
66	1938	F11R:PARK7	1	8021973	01:7521973-8521973	rs35675666	T	G	42437	0.0115819	0.213008	-0.25788	0.0091488	0.00904744	0.00904093	0.687106	121.052	176.547	55.4955	ERRFI1|PARK7|RP11-431K24.1|TNFRSF9	Arm fat-free mass left|Arm fat-free mass right|Arm predicted mass left|Arm predicted mass right|Basal metabolic rate|Colitis ulcerative|Crohns disease|Height|Inflammatory bowel disease|Number of operations|Sitting height|Tonsillectomy|Trunk fat-free mass|Trunk predicted mass|Ulcerative colitis|Whole body fat-free mass|Whole body water mass	Threonate	CAMTA1|ERRFI1|PARK7|PER3|PER3;RP3-467L1.4|PER3;UTS2|RP3-467L1.4|TNFRSF9|UTS2|UTS2;PER3|VAMP3	.	cg00020474|cg00042356|cg00425885|cg01514075|cg02737782|cg03335216|cg04492086|cg04725166|cg05270224|cg05803631|cg06956444|cg08926642|cg09168692|cg09938876|cg10227331|cg10385390|cg10500283|cg11426075|cg11518359|cg12072178|cg12606891|cg12809925|cg13808198|cg14278614|cg17328665|cg17724687|cg18376288|cg19560758|cg20625138|cg21294301|cg21419617|cg21814278|cg22229039|cg22507406|cg22678073|cg23631229|cg2…	F11R	PARK7	1	1	160995211	7954291	trans	cis	TRUE	FALSE	FALSE	FALSE	cis	cis	FALSE	FALSE	.	.	TRUE	0.881448	H2	0.881671	H2	0.993668
67	2438	CD164:PARK7	1	8021973	01:7521973-8521973	rs35675666	T	G	42437	0.00578467	0.213008	-0.23603	0.00911959	0.00904744	0.00903007	0.279113	121.052	148.687	27.6353	ERRFI1|PARK7|RP11-431K24.1|TNFRSF9	Arm fat-free mass left|Arm fat-free mass right|Arm predicted mass left|Arm predicted mass right|Basal metabolic rate|Colitis ulcerative|Crohns disease|Height|Inflammatory bowel disease|Number of operations|Sitting height|Tonsillectomy|Trunk fat-free mass|Trunk predicted mass|Ulcerative colitis|Whole body fat-free mass|Whole body water mass	Threonate	CAMTA1|ERRFI1|PARK7|PER3|PER3;RP3-467L1.4|PER3;UTS2|RP3-467L1.4|TNFRSF9|UTS2|UTS2;PER3|VAMP3	.	cg00020474|cg00042356|cg00425885|cg01514075|cg02737782|cg03335216|cg04492086|cg04725166|cg05270224|cg05803631|cg06956444|cg08926642|cg09168692|cg09938876|cg10227331|cg10385390|cg10500283|cg11426075|cg11518359|cg12072178|cg12606891|cg12809925|cg13808198|cg14278614|cg17328665|cg17724687|cg18376288|cg19560758|cg20625138|cg21294301|cg21419617|cg21814278|cg22229039|cg22507406|cg22678073|cg23631229|cg2…	CD164	PARK7	6	1	109366514	7954291	trans	cis	TRUE	FALSE	FALSE	FALSE	cis	cis	FALSE	FALSE	.	.	TRUE	0.940769	H2	0.940836	H2	0.992852
68	2216	PARK7:TXNDC5	1	8021973	01:7521973-8521973	rs35675666	T	G	42223	0.213008	0.0074519	0.234686	0.00904744	0.00910033	0.00904074	121.048	0.384186	146.68	25.6317	ERRFI1|PARK7|RP11-431K24.1|TNFRSF9	Arm fat-free mass left|Arm fat-free mass right|Arm predicted mass left|Arm predicted mass right|Basal metabolic rate|Colitis ulcerative|Crohns disease|Height|Inflammatory bowel disease|Number of operations|Sitting height|Tonsillectomy|Trunk fat-free mass|Trunk predicted mass|Ulcerative colitis|Whole body fat-free mass|Whole body water mass	Threonate	CAMTA1|ERRFI1|PARK7|PER3|PER3;RP3-467L1.4|PER3;UTS2|RP3-467L1.4|TNFRSF9|UTS2|UTS2;PER3|VAMP3	.	cg00020474|cg00042356|cg00425885|cg01514075|cg02737782|cg03335216|cg04492086|cg04725166|cg05270224|cg05803631|cg06956444|cg08926642|cg09168692|cg09938876|cg10227331|cg10385390|cg10500283|cg11426075|cg11518359|cg12072178|cg12606891|cg12809925|cg13808198|cg14278614|cg17328665|cg17724687|cg18376288|cg19560758|cg20625138|cg21294301|cg21419617|cg21814278|cg22229039|cg22507406|cg22678073|cg23631229|cg2…	PARK7	TXNDC5	1	6	7954291	7881517	cis	trans	TRUE	FALSE	FALSE	FALSE	cis	cis	FALSE	FALSE	.	.	FALSE	0.885822	H1	0.993363	H4	0.886183
69	1736	EFNA4:TNFRSF9	1	8021973	01:7521973-8521973	rs35675666	T	G	42035	-0.0111874	-0.175795	0.228244	0.00890161	0.00876674	0.0090557	0.680189	88.2996	138.411	50.1111	ERRFI1|PARK7|RP11-431K24.1|TNFRSF9	Arm fat-free mass left|Arm fat-free mass right|Arm predicted mass left|Arm predicted mass right|Basal metabolic rate|Colitis ulcerative|Crohns disease|Height|Inflammatory bowel disease|Number of operations|Sitting height|Tonsillectomy|Trunk fat-free mass|Trunk predicted mass|Ulcerative colitis|Whole body fat-free mass|Whole body water mass	Threonate	CAMTA1|ERRFI1|PARK7|PER3|PER3;RP3-467L1.4|PER3;UTS2|RP3-467L1.4|TNFRSF9|UTS2|UTS2;PER3|VAMP3	.	cg00020474|cg00042356|cg00425885|cg01514075|cg02737782|cg03335216|cg04492086|cg04725166|cg05270224|cg05803631|cg06956444|cg08926642|cg09168692|cg09938876|cg10227331|cg10385390|cg10500283|cg11426075|cg11518359|cg12072178|cg12606891|cg12809925|cg13808198|cg14278614|cg17328665|cg17724687|cg18376288|cg19560758|cg20625138|cg21294301|cg21419617|cg21814278|cg22229039|cg22507406|cg22678073|cg23631229|cg2…	EFNA4	TNFRSF9	1	1	155063737	7915871	trans	cis	TRUE	FALSE	FALSE	FALSE	cis	cis	FALSE	FALSE	.	.	TRUE	0.880691	H2	0.880829	H2	0.997565
70	1719	TNFRSF4:TNFRSF9	1	8021973	01:7521973-8521973	rs35675666	T	G	41713	-0.015117	-0.175795	0.225376	0.00887909	0.00876674	0.00910816	1.05226	88.2964	133.479	45.1823	ERRFI1|PARK7|RP11-431K24.1|TNFRSF9	Arm fat-free mass left|Arm fat-free mass right|Arm predicted mass left|Arm predicted mass right|Basal metabolic rate|Colitis ulcerative|Crohns disease|Height|Inflammatory bowel disease|Number of operations|Sitting height|Tonsillectomy|Trunk fat-free mass|Trunk predicted mass|Ulcerative colitis|Whole body fat-free mass|Whole body water mass	Threonate	CAMTA1|ERRFI1|PARK7|PER3|PER3;RP3-467L1.4|PER3;UTS2|RP3-467L1.4|TNFRSF9|UTS2|UTS2;PER3|VAMP3	.	cg00020474|cg00042356|cg00425885|cg01514075|cg02737782|cg03335216|cg04492086|cg04725166|cg05270224|cg05803631|cg06956444|cg08926642|cg09168692|cg09938876|cg10227331|cg10385390|cg10500283|cg11426075|cg11518359|cg12072178|cg12606891|cg12809925|cg13808198|cg14278614|cg17328665|cg17724687|cg18376288|cg19560758|cg20625138|cg21294301|cg21419617|cg21814278|cg22229039|cg22507406|cg22678073|cg23631229|cg2…	TNFRSF4	TNFRSF9	1	1	1211340	7915871	trans	cis	TRUE	FALSE	FALSE	FALSE	cis	cis	FALSE	FALSE	.	.	TRUE	0.869964	H2	0.870659	H2	0.997403
71	2817	EPHB6:TNFRSF9	1	8021973	01:7521973-8521973	rs35675666	T	G	42033	0.00635008	-0.175795	0.192858	0.00909743	0.00876674	0.00872233	0.314101	88.2996	106.989	18.6896	ERRFI1|PARK7|RP11-431K24.1|TNFRSF9	Arm fat-free mass left|Arm fat-free mass right|Arm predicted mass left|Arm predicted mass right|Basal metabolic rate|Colitis ulcerative|Crohns disease|Height|Inflammatory bowel disease|Number of operations|Sitting height|Tonsillectomy|Trunk fat-free mass|Trunk predicted mass|Ulcerative colitis|Whole body fat-free mass|Whole body water mass	Threonate	CAMTA1|ERRFI1|PARK7|PER3|PER3;RP3-467L1.4|PER3;UTS2|RP3-467L1.4|TNFRSF9|UTS2|UTS2;PER3|VAMP3	.	cg00020474|cg00042356|cg00425885|cg01514075|cg02737782|cg03335216|cg04492086|cg04725166|cg05270224|cg05803631|cg06956444|cg08926642|cg09168692|cg09938876|cg10227331|cg10385390|cg10500283|cg11426075|cg11518359|cg12072178|cg12606891|cg12809925|cg13808198|cg14278614|cg17328665|cg17724687|cg18376288|cg19560758|cg20625138|cg21294301|cg21419617|cg21814278|cg22229039|cg22507406|cg22678073|cg23631229|cg2…	EPHB6	TNFRSF9	7	1	142855061	7915871	trans	cis	TRUE	FALSE	FALSE	FALSE	cis	cis	FALSE	FALSE	.	.	FALSE	0.916673	H2	0.916693	H2	0.996816
72	1709	CRTAM:TNFRSF9	1	8021973	01:7521973-8521973	rs35675666	T	G	42101	0.0486252	-0.175795	0.196859	0.0090122	0.00876674	0.00903214	7.163	88.3003	104.011	15.7103	ERRFI1|PARK7|RP11-431K24.1|TNFRSF9	Arm fat-free mass left|Arm fat-free mass right|Arm predicted mass left|Arm predicted mass right|Basal metabolic rate|Colitis ulcerative|Crohns disease|Height|Inflammatory bowel disease|Number of operations|Sitting height|Tonsillectomy|Trunk fat-free mass|Trunk predicted mass|Ulcerative colitis|Whole body fat-free mass|Whole body water mass	Threonate	CAMTA1|ERRFI1|PARK7|PER3|PER3;RP3-467L1.4|PER3;UTS2|RP3-467L1.4|TNFRSF9|UTS2|UTS2;PER3|VAMP3	.	cg00020474|cg00042356|cg00425885|cg01514075|cg02737782|cg03335216|cg04492086|cg04725166|cg05270224|cg05803631|cg06956444|cg08926642|cg09168692|cg09938876|cg10227331|cg10385390|cg10500283|cg11426075|cg11518359|cg12072178|cg12606891|cg12809925|cg13808198|cg14278614|cg17328665|cg17724687|cg18376288|cg19560758|cg20625138|cg21294301|cg21419617|cg21814278|cg22229039|cg22507406|cg22678073|cg23631229|cg2…	CRTAM	TNFRSF9	11	1	122838500	7915871	trans	cis	TRUE	FALSE	FALSE	FALSE	cis	cis	FALSE	FALSE	.	.	FALSE	0.999739	H3	0.999677	H4	1
73	2607	ACVRL1:TNFRSF9	1	8021973	01:7521973-8521973	rs35675666	T	G	42035	-0.010308	-0.175795	0.196331	0.00869712	0.00876674	0.00905353	0.627204	88.2996	102.982	14.6826	ERRFI1|PARK7|RP11-431K24.1|TNFRSF9	Arm fat-free mass left|Arm fat-free mass right|Arm predicted mass left|Arm predicted mass right|Basal metabolic rate|Colitis ulcerative|Crohns disease|Height|Inflammatory bowel disease|Number of operations|Sitting height|Tonsillectomy|Trunk fat-free mass|Trunk predicted mass|Ulcerative colitis|Whole body fat-free mass|Whole body water mass	Threonate	CAMTA1|ERRFI1|PARK7|PER3|PER3;RP3-467L1.4|PER3;UTS2|RP3-467L1.4|TNFRSF9|UTS2|UTS2;PER3|VAMP3	.	cg00020474|cg00042356|cg00425885|cg01514075|cg02737782|cg03335216|cg04492086|cg04725166|cg05270224|cg05803631|cg06956444|cg08926642|cg09168692|cg09938876|cg10227331|cg10385390|cg10500283|cg11426075|cg11518359|cg12072178|cg12606891|cg12809925|cg13808198|cg14278614|cg17328665|cg17724687|cg18376288|cg19560758|cg20625138|cg21294301|cg21419617|cg21814278|cg22229039|cg22507406|cg22678073|cg23631229|cg2…	ACVRL1	TNFRSF9	12	1	51906908	7915871	trans	cis	TRUE	FALSE	FALSE	FALSE	cis	cis	FALSE	FALSE	.	.	TRUE	0.894478	H2	0.895419	H2	0.996223
74	183	DBI:PARK7	1	8173369	01:7673369-8673369	rs7524424	T	C	42250	0.00449667	0.17691	-0.188287	0.00880339	0.00870401	0.0087179	0.215025	90.675	102.167	11.4919	ERRFI1|PARK7|RP11-431K24.1	Arm fat-free mass left|Arm fat-free mass right|Arm predicted mass left|Arm predicted mass right|Basal metabolic rate|Height|Inflammatory bowel disease|Leg fat-free mass left|Leg fat-free mass right|Leg predicted mass left|Leg predicted mass right|Sitting height|Trunk fat-free mass|Trunk predicted mass|Ulcerative colitis|Whole body fat-free mass|Whole body water mass	.	CAMTA1|ERRFI1|PARK7|PER3|PER3;UTS2|UTS2|VAMP3	.	cg00020474|cg00042356|cg00341060|cg00425885|cg02737782|cg03335216|cg04492086|cg05270224|cg06956444|cg10227331|cg10385390|cg10500283|cg11426075|cg11518359|cg12809925|cg13808198|cg16060382|cg16192717|cg18376288|cg19560758|cg21294301|cg21419617|cg22678073|cg23631229|cg23959705|cg24251814|cg24342270|cg24663338|cg25978327|cg26816564|H3K27ac|Percent-splice-in	DBI	PARK7	2	1	119366924	7954291	trans	cis	TRUE	FALSE	FALSE	FALSE	cis	cis	FALSE	FALSE	.	.	FALSE	0.931678	H2	0.932123	H2	0.990614
75	687	ENO1:SERPINB6	1	8913181	01:8413181-9413181	rs6676285	T	G	42328	0.0674221	0.000397565	0.146239	0.00912003	0.00909594	0.00907544	12.8342	0.0154109	57.516	44.6817	ENO1|RPL23AP19	Heel bone mineral density|Treatment with salbutamol	.	|ENO1|ENO1-AS1|RERE|RP3-477M7.5|SLC45A1	.	cg00003187|cg00120948|cg00546117|cg06972019|cg10207928|cg10211414|cg10313368|cg10443148|cg10589840|cg12617549|cg12711814|cg13785123|cg18273817|cg19371916|cg21268984|cg23267872|cg23280294|cg24352878|cg25849281|cg27230594|cg27305255	ENO1	SERPINB6	1	6	8861000	2948159	cis	trans	TRUE	FALSE	FALSE	FALSE	cis	cis	FALSE	FALSE	.	.	TRUE	0.881097	H1	0.999973	H4	0.881173
76	649	ENO1:RWDD1	1	8913181	01:8413181-9413181	rs6676285	T	G	42405	0.0674221	0.00468658	0.141777	0.00912003	0.00906638	0.00903668	12.8343	0.21809	54.5896	41.7554	ENO1|RPL23AP19	Heel bone mineral density|Treatment with salbutamol	.	|ENO1|ENO1-AS1|RERE|RP3-477M7.5|SLC45A1	.	cg00003187|cg00120948|cg00546117|cg06972019|cg10207928|cg10211414|cg10313368|cg10443148|cg10589840|cg12617549|cg12711814|cg13785123|cg18273817|cg19371916|cg21268984|cg23267872|cg23280294|cg24352878|cg25849281|cg27230594|cg27305255	ENO1	RWDD1	1	6	8861000	116571409	cis	trans	TRUE	FALSE	FALSE	FALSE	cis	cis	FALSE	FALSE	.	.	TRUE	0.928732	H1	0.999974	H4	0.928721
77	634	ENO1:PTPN6	1	8913181	01:8413181-9413181	rs6676285	T	G	41698	0.0674221	0.00274106	0.139203	0.00912003	0.0091042	0.00916157	12.8341	0.117272	51.2737	38.4396	ENO1|RPL23AP19	Heel bone mineral density|Treatment with salbutamol	.	|ENO1|ENO1-AS1|RERE|RP3-477M7.5|SLC45A1	.	cg00003187|cg00120948|cg00546117|cg06972019|cg10207928|cg10211414|cg10313368|cg10443148|cg10589840|cg12617549|cg12711814|cg13785123|cg18273817|cg19371916|cg21268984|cg23267872|cg23280294|cg24352878|cg25849281|cg27230594|cg27305255	ENO1	PTPN6	1	12	8861000	6946468	cis	trans	TRUE	FALSE	FALSE	FALSE	cis	trans	FALSE	FALSE	.	.	TRUE	0.92151	H1	0.999974	H4	0.921813
78	822	ENO1:VTA1	1	8913181	01:8413181-9413181	rs6676285	T	G	42405	0.0674221	-0.0065287	0.132518	0.00912003	0.00907888	0.00910415	12.8343	0.325986	47.1546	34.3204	ENO1|RPL23AP19	Heel bone mineral density|Treatment with salbutamol	.	|ENO1|ENO1-AS1|RERE|RP3-477M7.5|SLC45A1	.	cg00003187|cg00120948|cg00546117|cg06972019|cg10207928|cg10211414|cg10313368|cg10443148|cg10589840|cg12617549|cg12711814|cg13785123|cg18273817|cg19371916|cg21268984|cg23267872|cg23280294|cg24352878|cg25849281|cg27230594|cg27305255	ENO1	VTA1	1	6	8861000	142147162	cis	trans	TRUE	FALSE	FALSE	FALSE	cis	trans	FALSE	FALSE	.	.	TRUE	0.937522	H1	0.999973	H4	0.937514
79	626	ENO1:ENO2	1	8913181	01:8413181-9413181	rs6676285	T	G	42405	0.0674221	0.0138447	0.121296	0.00912003	0.00908162	0.00907762	12.8343	0.894839	39.9147	27.0804	ENO1|RPL23AP19	Heel bone mineral density|Treatment with salbutamol	.	|ENO1|ENO1-AS1|RERE|RP3-477M7.5|SLC45A1	.	cg00003187|cg00120948|cg00546117|cg06972019|cg10207928|cg10211414|cg10313368|cg10443148|cg10589840|cg12617549|cg12711814|cg13785123|cg18273817|cg19371916|cg21268984|cg23267872|cg23280294|cg24352878|cg25849281|cg27230594|cg27305255	ENO1	ENO2	1	12	8861000	6913745	cis	trans	TRUE	FALSE	FALSE	FALSE	cis	cis	FALSE	FALSE	.	.	TRUE	0.927523	H1	0.999974	H4	0.927723
80	797	ENO1:FIS1	1	8913181	01:8413181-9413181	rs6676285	T	G	41566	0.0674221	-0.000611522	0.120804	0.00912003	0.00911547	0.00915391	12.8341	0.0238732	38.9595	26.1254	ENO1|RPL23AP19	Heel bone mineral density|Treatment with salbutamol	.	|ENO1|ENO1-AS1|RERE|RP3-477M7.5|SLC45A1	.	cg00003187|cg00120948|cg00546117|cg06972019|cg10207928|cg10211414|cg10313368|cg10443148|cg10589840|cg12617549|cg12711814|cg13785123|cg18273817|cg19371916|cg21268984|cg23267872|cg23280294|cg24352878|cg25849281|cg27230594|cg27305255	ENO1	FIS1	1	7	8861000	101239458	cis	trans	TRUE	FALSE	FALSE	FALSE	cis	cis	FALSE	FALSE	.	.	TRUE	0.919638	H1	0.999974	H4	0.92001
81	409	CA6:DNER	1	9034421	01:8534421-9534421	rs3765964	A	G	41466	0.586741	-0.00588509	0.629736	0.00601849	0.00701697	0.00605318	1860.2	0.396157	2090.23	230.028	CA6	.	.	CA6|RERE	Carbonic anhydrase 6	cg00935435|cg07601804|cg20822540	CA6	DNER	1	2	8945867	229357629	cis	trans	TRUE	FALSE	FALSE	FALSE	cis	cis	FALSE	FALSE	.	.	TRUE	0.884416	H1	1	H4	0.884416
82	1131	ELOA:NMNAT1	1	10575910	01:10075910-11075910	rs79317148	G	A	39473	0.0415147	0.30856	-0.400672	0.0260424	0.026007	0.02649	0.955001	31.6872	50.8134	19.1262	PEX14	Superficial injury of lower leg	.	CTNNBIP1|KIF1B|NMNAT1	.	.	ELOA	NMNAT1	1	1	23743448	9943428	trans	cis	TRUE	FALSE	FALSE	FALSE	cis	cis	FALSE	FALSE	.	.	FALSE	0.770918	H2	0.772318	H2	0.999445
83	1642	NBN:NMNAT1	1	10575910	01:10075910-11075910	rs79317148	G	A	38777	0.00630058	0.30856	-0.396849	0.0263493	0.026007	0.0267654	0.0909707	31.6862	48.8723	17.186	PEX14	Superficial injury of lower leg	.	CTNNBIP1|KIF1B|NMNAT1	.	.	NBN	NMNAT1	8	1	89933331	9943428	trans	cis	TRUE	FALSE	FALSE	FALSE	cis	cis	FALSE	FALSE	.	.	FALSE	0.800469	H2	0.801943	H2	0.999445
84	1278	TNFRSF8:TNFRSF9	1	12095521	01:11595521-12595521	rs1208992	A	G	41882	0.369922	-0.020807	0.485391	0.0156322	0.0154437	0.0156983	122.264	0.749831	206.852	84.5875	MIIP	Eosinophil count	.	KIAA2013|MFN2|MFN2;YWHAZ|PLOD1	.	H3K4me1	TNFRSF8	TNFRSF9	1	1	12063303	7915871	cis	trans	TRUE	FALSE	FALSE	FALSE	cis	cis	FALSE	FALSE	.	.	TRUE	0.88381	H1	1	H4	0.88381
85	1226	PDCD1:TNFRSF8	1	12095521	01:11595521-12595521	rs1208992	A	G	42382	-0.0235536	0.369922	-0.478397	0.0157836	0.0156322	0.0158658	0.867637	122.274	196.912	74.6386	MIIP	Eosinophil count	.	KIAA2013|MFN2|MFN2;YWHAZ|PLOD1	.	H3K4me1	PDCD1	TNFRSF8	2	1	241849884	12063303	trans	cis	TRUE	FALSE	FALSE	FALSE	cis	cis	FALSE	FALSE	.	.	TRUE	0.913377	H3	0.913377	H3	1
86	1412	TNFRSF4:TNFRSF8	1	12095521	01:11595521-12595521	rs1208992	A	G	42404	-0.00316437	0.369922	-0.453641	0.0155507	0.0156322	0.0158083	0.0763648	122.274	178.655	56.3805	MIIP	Eosinophil count	.	KIAA2013|MFN2|MFN2;YWHAZ|PLOD1	.	H3K4me1	TNFRSF4	TNFRSF8	1	1	1211340	12063303	trans	cis	TRUE	FALSE	FALSE	FALSE	cis	cis	FALSE	FALSE	.	.	TRUE	0.8842	H2	0.8842	H2	1
87	1197	IL2RA:TNFRSF8	1	12095521	01:11595521-12595521	rs1208992	A	G	41646	0.00921752	0.369922	-0.3927	0.0158159	0.0156322	0.0158319	0.251788	122.26	134.114	11.8539	MIIP	Eosinophil count	.	KIAA2013|MFN2|MFN2;YWHAZ|PLOD1	.	H3K4me1	IL2RA	TNFRSF8	10	1	6010689	12063303	trans	cis	TRUE	FALSE	FALSE	FALSE	cis	cis	FALSE	FALSE	.	.	TRUE	0.712368	H2	0.712368	H2	1
88	276	CD300E:TNFRSF1B	1	12206712	01:11706712-12706712	rs116095144	T	C	41944	0.0050939	-0.232736	0.257102	0.0142926	0.0143873	0.0144921	0.141738	57.9535	69.4359	11.4824	TNFRSF8	.	.	MFN2|OR1A2|TNFRSF1B|TNFRSF1B;MIR4632	Tumor necrosis factor receptor superfamily member 1B	cg00175403|cg00566331|cg01984154|cg05599723|cg13239848|cg13471521|cg20300911|cg20680726|cg22677556|cg23097499	CD300E	TNFRSF1B	17	1	74609885	12166991	trans	cis	TRUE	FALSE	FALSE	FALSE	cis	cis	FALSE	FALSE	.	.	FALSE	0.895582	H2	0.896466	H2	0.992612
89	462	TNFRSF1A:TNFRSF1B	1	12250188	01:11750188-12750188	rs5746012	A	C	42483	-0.000476871	-0.394316	0.776529	0.0167656	0.0168413	0.0171087	0.00996827	119.744	438.573	318.83	TNFRSF1B	.	.	MFN2|OR1A2|TNFRSF1B|TNFRSF8	Tumor necrosis factor ligand superfamily member 14|Tumor necrosis factor receptor superfamily member 1B	cg03370752|cg05599723|cg20680726|cg22677556	TNFRSF1A	TNFRSF1B	12	1	6328757	12166991	trans	cis	TRUE	FALSE	FALSE	FALSE	cis	cis	FALSE	FALSE	.	.	TRUE	0.899755	H2	0.899755	H2	0.996861
90	873	PIK3IP1:TNFRSF1B	1	12250188	01:11750188-12750188	rs5746012	A	C	42483	-0.00238915	-0.394316	0.60758	0.0164925	0.0168413	0.0172919	0.0531451	119.744	265.903	146.159	TNFRSF1B	.	.	MFN2|OR1A2|TNFRSF1B|TNFRSF8	Tumor necrosis factor ligand superfamily member 14|Tumor necrosis factor receptor superfamily member 1B	cg03370752|cg05599723|cg20680726|cg22677556	PIK3IP1	TNFRSF1B	22	1	31281594	12166991	trans	cis	TRUE	FALSE	FALSE	FALSE	cis	cis	FALSE	FALSE	.	.	TRUE	0.89823	H2	0.898262	H2	0.99654
91	801	HAVCR2:TNFRSF1B	1	12253062	01:11753062-12753062	rs5746026	A	G	42527	0.0050907	-0.392956	0.645861	0.0170221	0.0168791	0.0170208	0.1164	118.41	309.153	190.743	TNFRSF1B	.	.	OR1A2|TNFRSF1B|TNFRSF8	Tumor necrosis factor ligand superfamily member 14|Tumor necrosis factor receptor superfamily member 1B	cg05599723|cg20680726|cg22677556	HAVCR2	TNFRSF1B	5	1	157085832	12166991	trans	cis	TRUE	FALSE	FALSE	FALSE	cis	cis	FALSE	FALSE	.	.	TRUE	0.926622	H2	0.926205	H2	0.97646
92	114	CELA3A:CTRC	1	15770102	01:15270102-16270102	rs545634	A	G	41954	-0.0067805	-0.578261	0.877303	0.0114333	0.0110882	0.0107352	0.257156	574.027	1347.7	773.678	CTRC	Alcoholic chronic pancreatitis	.	CASP9|CTRC|RP11-288I21.1|RP4-680D5.2	.	cg01553112|cg05660106|cg07007550|cg08928189|cg11706911|cg13390004|cg14078231|cg16988262|cg17177755|cg17385448|cg19699088|cg24675056	CELA3A	CTRC	1	1	22001657	15438442	trans	cis	TRUE	FALSE	FALSE	FALSE	cis	cis	FALSE	FALSE	.	.	TRUE	0.914879	H2	0.914881	H2	0.999996
93	525	CTRC:PLA2G1B	1	15770102	01:15270102-16270102	rs545634	A	G	41958	-0.578261	0.00822867	-0.710333	0.0110882	0.0112823	0.011057	574.029	0.331804	856.693	282.664	CTRC	Alcoholic chronic pancreatitis	.	CASP9|CTRC|RP11-288I21.1|RP4-680D5.2	.	cg01553112|cg05660106|cg07007550|cg08928189|cg11706911|cg13390004|cg14078231|cg16988262|cg17177755|cg17385448|cg19699088|cg24675056	CTRC	PLA2G1B	1	12	15438442	120322115	cis	trans	TRUE	FALSE	FALSE	FALSE	cis	cis	FALSE	FALSE	.	.	TRUE	0.931303	H1	0.999996	H4	0.931299
94	1337	CPB1:CTRC	1	15770102	01:15270102-16270102	rs545634	A	G	42022	-0.0192408	-0.578261	0.603893	0.0114143	0.0110882	0.0108896	1.03685	574.056	646.323	72.2676	CTRC	Alcoholic chronic pancreatitis	.	CASP9|CTRC|RP11-288I21.1|RP4-680D5.2	.	cg01553112|cg05660106|cg07007550|cg08928189|cg11706911|cg13390004|cg14078231|cg16988262|cg17177755|cg17385448|cg19699088|cg24675056	CPB1	CTRC	3	1	148791102	15438442	trans	cis	TRUE	FALSE	FALSE	FALSE	cis	cis	FALSE	FALSE	.	.	TRUE	0.904968	H2	0.904967	H2	0.999987
95	1526	CPA1:CTRC	1	15770102	01:15270102-16270102	rs545634	A	G	42022	-0.015754	-0.578261	0.595278	0.011431	0.0110882	0.010957	0.774292	574.056	621.237	47.1818	CTRC	Alcoholic chronic pancreatitis	.	CASP9|CTRC|RP11-288I21.1|RP4-680D5.2	.	cg01553112|cg05660106|cg07007550|cg08928189|cg11706911|cg13390004|cg14078231|cg16988262|cg17177755|cg17385448|cg19699088|cg24675056	CPA1	CTRC	7	1	130380339	15438442	trans	cis	TRUE	FALSE	FALSE	FALSE	cis	cis	FALSE	FALSE	.	.	TRUE	0.926296	H2	0.926353	H2	0.999937
96	1576	BTN2A1:EPHA1	1	16505908	01:16005908-17005908	rs4661718	T	C	42562	0.0212623	-0.0608107	0.0889237	0.00687892	0.00655635	0.00653796	2.69972	19.7316	41.3162	21.5847	ARHGEF19-AS1|RP11-276H7.3	Basal metabolic rate|Eosinophil count|Heel bone mineral density right|Impedance of leg left|Impedance of leg right|Leg fat-free mass left|Leg fat-free mass right|Leg predicted mass left|Leg predicted mass right|Treatment with cholesterol lowering medication|Whole body water mass	.	ANO7L1|C1orf134|C1ORF89|CLCNKA|CLCNKB|EPHA2|FBXO42|NECAP2|PADI2|RP11-169K16.9|RP4-798A10.2|RSG1|SPATA21;C1orf144|SZRD1	.	cg00521428|cg00949922|cg01495321|cg02987928|cg02998240|cg03258665|cg03260781|cg03466522|cg03516026|cg03522107|cg03887218|cg03969515|cg04602081|cg06365898|cg06647782|cg07781491|cg08915038|cg08929791|cg09413450|cg10454529|cg10623389|cg11211795|cg11235583|cg11528029|cg11895451|cg12610519|cg13081498|cg13320181|cg14429204|cg14523706|cg15415507|cg16312002|cg16380888|cg16680438|cg17463745|cg17465616|cg1…	BTN2A1	EPHA1	6	7	26457904	143390289	trans	trans	FALSE	FALSE	FALSE	FALSE	cis	cis	FALSE	FALSE	.	.	FALSE	0.614243	H2	0.576278	H2	0.980754
97	2045	EPHA1:LTBR	1	16505908	01:16005908-17005908	rs4661718	T	C	42215	-0.0608107	0.0179183	-0.0840618	0.00655635	0.00694532	0.00673006	19.7314	2.00498	35.0118	15.2804	ARHGEF19-AS1|RP11-276H7.3	Basal metabolic rate|Eosinophil count|Heel bone mineral density right|Impedance of leg left|Impedance of leg right|Leg fat-free mass left|Leg fat-free mass right|Leg predicted mass left|Leg predicted mass right|Treatment with cholesterol lowering medication|Whole body water mass	.	ANO7L1|C1orf134|C1ORF89|CLCNKA|CLCNKB|EPHA2|FBXO42|NECAP2|PADI2|RP11-169K16.9|RP4-798A10.2|RSG1|SPATA21;C1orf144|SZRD1	.	cg00521428|cg00949922|cg01495321|cg02987928|cg02998240|cg03258665|cg03260781|cg03466522|cg03516026|cg03522107|cg03887218|cg03969515|cg04602081|cg06365898|cg06647782|cg07781491|cg08915038|cg08929791|cg09413450|cg10454529|cg10623389|cg11211795|cg11235583|cg11528029|cg11895451|cg12610519|cg13081498|cg13320181|cg14429204|cg14523706|cg15415507|cg16312002|cg16380888|cg16680438|cg17463745|cg17465616|cg1…	EPHA1	LTBR	7	12	143390289	6375045	trans	trans	FALSE	FALSE	FALSE	FALSE	cis	cis	FALSE	FALSE	.	.	FALSE	0.822158	H1	0.979316	H4	0.805063
98	2072	DKK3:LTBP2	1	17306029	01:16806029-17806029	rs9435731	A	C	42871	0.0102379	-0.0758462	0.103476	0.00656343	0.00577177	0.00639134	0.925165	38.6406	58.0523	19.4117	ATP13A2|MFAP2	Body mass index|Comparative height size at age 10|Forced expiratory volume in 1-second|Forced expiratory volume in 1-second, best measure|Forced expiratory volume in 1-second, predicted|Forced vital capacity|Forced vital capacity, best measure|Height|Hematocrit|Hemoglobin concentration|Impedance of arm left|Impedance of arm right|Impedance of leg left|Impedance of leg right|Impedance of whole bod…	.	ARHGEF19|ATP13A2|CROCC|CROCCP2|CROCCP4|DGCR6L;DGCR6|ESPNP|MFAP2|MST1L|MST1P2|NBPF1|PADI2|RP4-798A10.2|RSG1|SDHB	Microfibrillar-associated protein 2	cg00021123|cg00158227|cg01055135|cg01056467|cg01260170|cg01395667|cg02779210|cg03601920|cg04236263|cg04394641|cg04558298|cg04875062|cg05055766|cg05985737|cg06746829|cg06953703|cg07319253|cg07319459|cg07332002|cg07772660|cg09684160|cg10011855|cg11334694|cg12616097|cg12695612|cg12856965|cg13678243|cg13942136|cg15097007|cg16027378|cg16099624|cg16430862|cg16672535|cg17670191|cg18879300|cg19627864|cg2…	DKK3	LTBP2	11	14	11956207	74498183	trans	trans	FALSE	FALSE	FALSE	FALSE	cis	cis	FALSE	FALSE	.	.	FALSE	0.911776	H2	0.830576	H2	0.998559
99	2427	LTBP2:PDGFRA	1	17331676	01:16831676-17831676	rs3738814	G	A	42268	-0.0706648	0.0230451	-0.103256	0.00579987	0.00679303	0.00618568	33.3642	3.15907	61.6297	28.2655	ATP13A2	Body height|Comparative height size at age 10|Forced expiratory volume in 1-second|Forced expiratory volume in 1-second, best measure|Forced expiratory volume in 1-second, predicted|Forced vital capacity|Forced vital capacity, best measure|Hand grip strength right|Height|Height in females|Height in males|Height tails|Hip circumference adjusted for BMI|Impedance of arm left|Impedance of arm right|…	.	ATP13A2|CROCC|CROCCP2|CROCCP2;CROCC|CROCCP4|DGCR6L;DGCR6|ESPNP|LOC729559|MFAP2|MST1L|MST1P2|NBPF1|PADI2|PADI4|RP11-108M9.5|RP4-798A10.2|SDHB	Microfibrillar-associated protein 2	cg00660701|cg00714888|cg01056467|cg01327202|cg01395667|cg01783960|cg02063695|cg02779210|cg03601920|cg04236263|cg04394641|cg04558298|cg04875062|cg04934305|cg05055766|cg05985737|cg06746829|cg06953703|cg07319253|cg07319459|cg07332002|cg07772660|cg08477744|cg09684160|cg12402555|cg12616097|cg12695612|cg12856965|cg13678243|cg13942136|cg14981532|cg15101535|cg15209908|cg16027378|cg16099624|cg16430862|cg1…	LTBP2	PDGFRA	14	4	74498183	54229280	trans	trans	FALSE	FALSE	FALSE	FALSE	cis	cis	FALSE	FALSE	.	.	TRUE	0.697635	H1	0.999969	H4	0.681564
100	2015	DSG3:FABP9	1	17668563	01:17168563-18168563	rs35903413	A	G	41884	-0.0224325	0.134476	-0.152938	0.00925946	0.00964161	0.00978673	1.81215	43.388	54.167	10.779	PADI4	.	.	PADI4	.	cg02053132|cg03513388|cg03601920|cg06059147|cg06769739|cg06772309|cg07965774|cg08277548|cg10778072|cg11213707|cg11347165|cg11534596|cg14664242|cg17747053|cg17785802|cg18768338|cg19612890|cg21966975|cg23228178|Percent-splice-in	DSG3	FABP9	18	8	31447741	81458253	trans	trans	FALSE	FALSE	FALSE	FALSE	cis	cis	FALSE	FALSE	.	.	FALSE	0.7927	H2	0.778829	H2	0.998354
101	882	FEN1:PADI4	1	17674537	01:17174537-18174537	rs2240335	A	C	40103	0.0100608	-0.257176	0.33243	0.00725001	0.00716855	0.00724371	0.781891	276.736	447.476	170.74	PADI4	Arthritis rheumatoid|Basophil percentage of granulocytes|Basophil percentage of white cells|Rheumatoid arthritis|Rheumatoid arthritis cyclic citrullinated peptide CCP positive	Glutamate/ursodeoxycholate|Serum ratio of (glutamate)/(ursodeoxycholate)	AC004824.2|CD226|DSC2|HIST1H1C|HIST1H2BD|ICAM5|JUN|MANSC1|MPZL2|PADI4|PADI6|PLXDC2|ZNF304|ZNF737	.	cg00025357|cg00794400|cg01790353|cg02053132|cg03513388|cg03601920|cg03612692|cg04684114|cg05124692|cg06769739|cg06772309|cg08277548|cg08947790|cg08962590|cg10432422|cg11213707|cg11347165|cg11534596|cg13879177|cg16091981|cg17278062|cg17747053|cg18333690|cg18768338|cg19159961|cg21295838|cg21857822|cg21966975|cg23228178|cg26516532|cg26918754|H3K27ac|Percent-splice-in	FEN1	PADI4	11	1	61792911	17308195	trans	cis	TRUE	FALSE	FALSE	FALSE	trans	cis	FALSE	FALSE	.	.	TRUE	0.920701	H2	0.925242	H2	0.935193
102	814	FGR:PADI4	1	17674537	01:17174537-18174537	rs2240335	A	C	41392	0.0115138	-0.257176	0.326475	0.00727858	0.00716855	0.00713399	0.944294	276.87	445.383	168.513	PADI4	Arthritis rheumatoid|Basophil percentage of granulocytes|Basophil percentage of white cells|Rheumatoid arthritis|Rheumatoid arthritis cyclic citrullinated peptide CCP positive	Glutamate/ursodeoxycholate|Serum ratio of (glutamate)/(ursodeoxycholate)	AC004824.2|CD226|DSC2|HIST1H1C|HIST1H2BD|ICAM5|JUN|MANSC1|MPZL2|PADI4|PADI6|PLXDC2|ZNF304|ZNF737	.	cg00025357|cg00794400|cg01790353|cg02053132|cg03513388|cg03601920|cg03612692|cg04684114|cg05124692|cg06769739|cg06772309|cg08277548|cg08947790|cg08962590|cg10432422|cg11213707|cg11347165|cg11534596|cg13879177|cg16091981|cg17278062|cg17747053|cg18333690|cg18768338|cg19159961|cg21295838|cg21857822|cg21966975|cg23228178|cg26516532|cg26918754|H3K27ac|Percent-splice-in	FGR	PADI4	1	1	27612064	17308195	trans	cis	TRUE	FALSE	FALSE	FALSE	cis	cis	FALSE	FALSE	.	.	TRUE	0.889853	H2	0.889849	H2	1
103	997	FMNL1:PADI4	1	17674537	01:17174537-18174537	rs2240335	A	C	41392	0.0170706	-0.257176	0.314684	0.00726715	0.00716855	0.0071523	1.72519	276.87	412.548	135.678	PADI4	Arthritis rheumatoid|Basophil percentage of granulocytes|Basophil percentage of white cells|Rheumatoid arthritis|Rheumatoid arthritis cyclic citrullinated peptide CCP positive	Glutamate/ursodeoxycholate|Serum ratio of (glutamate)/(ursodeoxycholate)	AC004824.2|CD226|DSC2|HIST1H1C|HIST1H2BD|ICAM5|JUN|MANSC1|MPZL2|PADI4|PADI6|PLXDC2|ZNF304|ZNF737	.	cg00025357|cg00794400|cg01790353|cg02053132|cg03513388|cg03601920|cg03612692|cg04684114|cg05124692|cg06769739|cg06772309|cg08277548|cg08947790|cg08962590|cg10432422|cg11213707|cg11347165|cg11534596|cg13879177|cg16091981|cg17278062|cg17747053|cg18333690|cg18768338|cg19159961|cg21295838|cg21857822|cg21966975|cg23228178|cg26516532|cg26918754|H3K27ac|Percent-splice-in	FMNL1	PADI4	17	1	45221444	17308195	trans	cis	TRUE	FALSE	FALSE	FALSE	none	cis	FALSE	FALSE	.	.	TRUE	0.750725	H2	0.750709	H2	1
104	1795	MNDA:PADI4	1	17674537	01:17174537-18174537	rs2240335	A	C	40512	0.013278	-0.257176	0.289077	0.00720282	0.00716855	0.00725195	1.18528	276.779	340.137	63.3574	PADI4	Arthritis rheumatoid|Basophil percentage of granulocytes|Basophil percentage of white cells|Rheumatoid arthritis|Rheumatoid arthritis cyclic citrullinated peptide CCP positive	Glutamate/ursodeoxycholate|Serum ratio of (glutamate)/(ursodeoxycholate)	AC004824.2|CD226|DSC2|HIST1H1C|HIST1H2BD|ICAM5|JUN|MANSC1|MPZL2|PADI4|PADI6|PLXDC2|ZNF304|ZNF737	.	cg00025357|cg00794400|cg01790353|cg02053132|cg03513388|cg03601920|cg03612692|cg04684114|cg05124692|cg06769739|cg06772309|cg08277548|cg08947790|cg08962590|cg10432422|cg11213707|cg11347165|cg11534596|cg13879177|cg16091981|cg17278062|cg17747053|cg18333690|cg18768338|cg19159961|cg21295838|cg21857822|cg21966975|cg23228178|cg26516532|cg26918754|H3K27ac|Percent-splice-in	MNDA	PADI4	1	1	158831351	17308195	trans	cis	TRUE	FALSE	FALSE	FALSE	trans	cis	FALSE	FALSE	.	.	TRUE	0.879044	H2	0.879039	H2	1
105	1774	LPCAT2:PADI4	1	17674537	01:17174537-18174537	rs2240335	A	C	40556	0.00476465	-0.257176	0.285629	0.00719686	0.00716855	0.00719514	0.294183	276.784	337.407	60.6232	PADI4	Arthritis rheumatoid|Basophil percentage of granulocytes|Basophil percentage of white cells|Rheumatoid arthritis|Rheumatoid arthritis cyclic citrullinated peptide CCP positive	Glutamate/ursodeoxycholate|Serum ratio of (glutamate)/(ursodeoxycholate)	AC004824.2|CD226|DSC2|HIST1H1C|HIST1H2BD|ICAM5|JUN|MANSC1|MPZL2|PADI4|PADI6|PLXDC2|ZNF304|ZNF737	.	cg00025357|cg00794400|cg01790353|cg02053132|cg03513388|cg03601920|cg03612692|cg04684114|cg05124692|cg06769739|cg06772309|cg08277548|cg08947790|cg08962590|cg10432422|cg11213707|cg11347165|cg11534596|cg13879177|cg16091981|cg17278062|cg17747053|cg18333690|cg18768338|cg19159961|cg21295838|cg21857822|cg21966975|cg23228178|cg26516532|cg26918754|H3K27ac|Percent-splice-in	LPCAT2	PADI4	16	1	55509072	17308195	trans	cis	TRUE	FALSE	FALSE	FALSE	cis	cis	FALSE	FALSE	.	.	TRUE	0.929407	H2	0.929586	H2	0.999726
106	1420	NMNAT1:PADI4	1	17674537	01:17174537-18174537	rs2240335	A	C	40587	-0.0203922	-0.257176	0.280743	0.00714837	0.00716855	0.00722034	2.3628	276.787	324.002	47.215	PADI4	Arthritis rheumatoid|Basophil percentage of granulocytes|Basophil percentage of white cells|Rheumatoid arthritis|Rheumatoid arthritis cyclic citrullinated peptide CCP positive	Glutamate/ursodeoxycholate|Serum ratio of (glutamate)/(ursodeoxycholate)	AC004824.2|CD226|DSC2|HIST1H1C|HIST1H2BD|ICAM5|JUN|MANSC1|MPZL2|PADI4|PADI6|PLXDC2|ZNF304|ZNF737	.	cg00025357|cg00794400|cg01790353|cg02053132|cg03513388|cg03601920|cg03612692|cg04684114|cg05124692|cg06769739|cg06772309|cg08277548|cg08947790|cg08962590|cg10432422|cg11213707|cg11347165|cg11534596|cg13879177|cg16091981|cg17278062|cg17747053|cg18333690|cg18768338|cg19159961|cg21295838|cg21857822|cg21966975|cg23228178|cg26516532|cg26918754|H3K27ac|Percent-splice-in	NMNAT1	PADI4	1	1	9943428	17308195	trans	cis	TRUE	FALSE	FALSE	FALSE	cis	cis	FALSE	FALSE	.	.	TRUE	0.587065	H2	0.525671	H2	0.999308
107	1651	NCF2:PADI4	1	17674537	01:17174537-18174537	rs2240335	A	C	40531	0.00338162	-0.257176	0.274649	0.00719279	0.00716855	0.00725726	0.195004	276.781	307.302	30.5213	PADI4	Arthritis rheumatoid|Basophil percentage of granulocytes|Basophil percentage of white cells|Rheumatoid arthritis|Rheumatoid arthritis cyclic citrullinated peptide CCP positive	Glutamate/ursodeoxycholate|Serum ratio of (glutamate)/(ursodeoxycholate)	AC004824.2|CD226|DSC2|HIST1H1C|HIST1H2BD|ICAM5|JUN|MANSC1|MPZL2|PADI4|PADI6|PLXDC2|ZNF304|ZNF737	.	cg00025357|cg00794400|cg01790353|cg02053132|cg03513388|cg03601920|cg03612692|cg04684114|cg05124692|cg06769739|cg06772309|cg08277548|cg08947790|cg08962590|cg10432422|cg11213707|cg11347165|cg11534596|cg13879177|cg16091981|cg17278062|cg17747053|cg18333690|cg18768338|cg19159961|cg21295838|cg21857822|cg21966975|cg23228178|cg26516532|cg26918754|H3K27ac|Percent-splice-in	NCF2	PADI4	1	1	183555562	17308195	trans	cis	TRUE	FALSE	FALSE	FALSE	cis	cis	FALSE	FALSE	.	.	FALSE	0.932154	H2	0.932154	H2	1
108	604	MMP9:OSM	1	17674537	01:17174537-18174537	rs2240335	A	C	41299	0.0127101	-0.0137144	0.0542786	0.00714747	0.00721482	0.00727114	1.12282	1.24164	13.0707	11.8291	PADI4	Arthritis rheumatoid|Basophil percentage of granulocytes|Basophil percentage of white cells|Rheumatoid arthritis|Rheumatoid arthritis cyclic citrullinated peptide CCP positive	Glutamate/ursodeoxycholate|Serum ratio of (glutamate)/(ursodeoxycholate)	AC004824.2|CD226|DSC2|HIST1H1C|HIST1H2BD|ICAM5|JUN|MANSC1|MPZL2|PADI4|PADI6|PLXDC2|ZNF304|ZNF737	.	cg00025357|cg00794400|cg01790353|cg02053132|cg03513388|cg03601920|cg03612692|cg04684114|cg05124692|cg06769739|cg06772309|cg08277548|cg08947790|cg08962590|cg10432422|cg11213707|cg11347165|cg11534596|cg13879177|cg16091981|cg17278062|cg17747053|cg18333690|cg18768338|cg19159961|cg21295838|cg21857822|cg21966975|cg23228178|cg26516532|cg26918754|H3K27ac|Percent-splice-in	MMP9	OSM	20	22	46008908	30262829	trans	trans	FALSE	FALSE	FALSE	FALSE	cis	cis	FALSE	FALSE	.	.	FALSE	0.510852	H0	0.917499	H2	0.476278
109	2124	COLEC12:NBL1	1	19701015	01:19201015-20201015	rs3748753	A	G	41497	0.0138785	-0.0569344	0.0854847	0.00650224	0.00683108	0.00677408	1.48394	16.0963	35.7152	19.6189	CAPZB	Comparative height size at age 10|Height|Platelet count|Plateletcrit|Sitting height	.	CAPZB|CAPZB;LOC100130193;LOC644083|FAM83F;LOC100130899|MRTO4|NBL1|PQLC2	Bone morphogenetic protein 6	cg00755546|cg00932104|cg00968167|cg01534871|cg03542686|cg03884082|cg04925599|cg05051464|cg05820435|cg06212759|cg06788764|cg07573717|cg09356672|cg09976716|cg10970798|cg11335264|cg11962640|cg12065228|cg12763668|cg13100118|cg13555004|cg14220251|cg15026089|cg15136975|cg15624109|cg15826519|cg16675581|cg16694480|cg17081867|cg18923740|cg19713429|cg20248822|cg20432732|cg21813747|cg23111655|cg23711554|cg2…	COLEC12	NBL1	18	1	316737	19596979	trans	cis	TRUE	FALSE	FALSE	FALSE	cis	cis	FALSE	FALSE	.	.	FALSE	0.902436	H2	0.903113	H2	0.997656
110	1745	DLL1:NBL1	1	19780411	01:19280411-20280411	rs144337210	TGAA	T	41869	-0.0235385	0.0516213	-0.0899416	0.00691122	0.00691866	0.00709571	3.1803	13.0584	36.0247	22.9663	CAPZB	Comparative height size at age 10|Height|Self-reported hypothyroidism or myxoedema|Sitting height|Treatment with levothyroxine sodium	.	CAPZB|CAPZB;LOC100130193;LOC644083|EMC1|NBL1|PQLC2|YIF1B;C19orf33	.	cg00755546|cg00932104|cg00968167|cg03542686|cg03884082|cg05051464|cg06212759|cg07312601|cg07447773|cg08479603|cg09812541|cg09976716|cg11335264|cg11962640|cg12763668|cg13100118|cg13494428|cg13555004|cg15026089|cg15136975|cg15624109|cg16126458|cg17594860|cg18923740|cg19713429|cg21057046|cg23111655|cg24008908|cg24593138|cg25210609	DLL1	NBL1	6	1	170282206	19596979	trans	cis	TRUE	FALSE	FALSE	FALSE	cis	cis	FALSE	FALSE	.	.	FALSE	0.885464	H2	0.885336	H2	0.999079
111	2058	NBL1:TGFBR2	1	19956522	01:19456522-20456522	rs3748746	T	G	42593	-0.0997641	0.0138269	-0.140849	0.00785473	0.00771428	0.0078983	36.1676	1.1362	70.1474	33.9798	MINOS1|MINOS1-NBL1|NBL1|RP5-1056L3.1	Arm fat percentage left|Body mass index|Height|Impedance of arm right|Impedance of leg left|Impedance of leg right|Impedance of whole body|Sitting height|Waist circumference	.	AKR7A2|AKR7A3|CACNG4|NBL1|NBL1;NBL1	.	cg00023492|cg00755546|cg01534871|cg03048314|cg03884082|cg04925599|cg07147364|cg07367302|cg09860653|cg12094543|cg15624109|cg16650717|cg18923740|cg21057046|cg21813747|H3K4me1	NBL1	TGFBR2	1	3	19596979	30606601	cis	trans	TRUE	FALSE	FALSE	FALSE	cis	trans	FALSE	FALSE	.	.	FALSE	0.700909	H1	0.997879	H4	0.699619
112	2621	IGFBP6:NBL1	1	19956522	01:19456522-20456522	rs3748746	T	G	41609	0.00712197	-0.0997641	0.108867	0.00700166	0.00785473	0.00705126	0.50994	36.166	52.9018	16.7358	MINOS1|MINOS1-NBL1|NBL1|RP5-1056L3.1	Arm fat percentage left|Body mass index|Height|Impedance of arm right|Impedance of leg left|Impedance of leg right|Impedance of whole body|Sitting height|Waist circumference	.	AKR7A2|AKR7A3|CACNG4|NBL1|NBL1;NBL1	.	cg00023492|cg00755546|cg01534871|cg03048314|cg03884082|cg04925599|cg07147364|cg07367302|cg09860653|cg12094543|cg15624109|cg16650717|cg18923740|cg21057046|cg21813747|H3K4me1	IGFBP6	NBL1	12	1	53097436	19596979	trans	cis	TRUE	FALSE	FALSE	FALSE	cis	cis	FALSE	FALSE	.	.	TRUE	0.917053	H2	0.917003	H2	0.999833
113	620	NBL1:NECTIN4	1	19956522	01:19456522-20456522	rs3748746	T	G	42593	-0.0997641	0.000992768	-0.115407	0.00785473	0.00796639	0.00797453	36.1676	0.0453594	46.6268	10.4593	MINOS1|MINOS1-NBL1|NBL1|RP5-1056L3.1	Arm fat percentage left|Body mass index|Height|Impedance of arm right|Impedance of leg left|Impedance of leg right|Impedance of whole body|Sitting height|Waist circumference	.	AKR7A2|AKR7A3|CACNG4|NBL1|NBL1;NBL1	.	cg00023492|cg00755546|cg01534871|cg03048314|cg03884082|cg04925599|cg07147364|cg07367302|cg09860653|cg12094543|cg15624109|cg16650717|cg18923740|cg21057046|cg21813747|H3K4me1	NBL1	NECTIN4	1	1	19596979	161070998	cis	trans	TRUE	FALSE	FALSE	FALSE	cis	cis	FALSE	FALSE	.	.	FALSE	0.813734	H1	0.999603	H4	0.813736
114	114	CELA3A:CTRC	1	21189666	01:20689666-21689666	rs115073125	T	C	41949	0.0595704	-0.0299915	0.134713	0.0168417	0.0168719	0.0169906	3.39253	1.12219	14.6441	11.2516	EIF4G3	Cause of death: pneumonia, unspecified	.	CDA|EIF4G3	.	.	CELA3A	CTRC	1	1	22001657	15438442	cis	trans	TRUE	FALSE	TRUE	FALSE	cis	cis	FALSE	FALSE	.	.	FALSE	0.770692	H1	0.985527	H4	0.810455
115	475	IFNGR1:ROR1	1	21786068	01:21286068-22286068	rs4654748	T	C	41800	0.0199932	-0.026776	0.0566368	0.00673023	0.00666241	0.00676583	2.52676	4.23243	16.23	11.9976	NBPF3	Alkaline phosphatase|Circulating Vitamin B6 concentration ngmL|Folate pathway vitamin levels|Vitamin B6	.	ALPL|LINC00339|NBPF2P|NBPF3|NBPF3;NBPF1;LOC100653178;NBPF10;NBPF9|RP11-293F5.2;NBPF3|USP11	Vesicular integral-membrane protein VIP36	cg00786952|cg00863986|cg01037895|cg02390115|cg03213775|cg04259977|cg04349561|cg05364759|cg06035250|cg07142010|cg07708622|cg07981328|cg08727996|cg08922729|cg10112270|cg10487998|cg11658955|cg12466599|cg13377965|cg14515812|cg14781605|cg15827217|cg17800788|cg18789685|cg18892096|cg19319317|cg19682048|cg20417195|cg22620027|cg22681190|cg22719004|cg24117274|cg24307341|cg24722348|cg24944820|H3K27ac|H3K4me1	IFNGR1	ROR1	6	1	137197485	63774017	trans	trans	FALSE	FALSE	FALSE	FALSE	cis	cis	FALSE	FALSE	.	.	FALSE	0.699646	H0	0.533958	H2	0.960664
116	2085	HSPG2:IGFBP6	1	22147764	01:21647764-22647764	rs6684152	G	A	42093	-0.174306	-0.00656898	-0.187096	0.00722527	0.00654364	0.00645188	126.99	0.501075	182.36	55.3702	HSPG2|LDLRAD2	Birth weight|Birthweight	.	CDC42|HSPG2|RAP1GAP|USP48	E3 ubiquitin-protein ligase FANCL	cg00309945|cg06782041|cg07142010|cg10538929|cg12939901|cg13403586|cg13430819|cg14238120|cg16384073|cg18150885|cg18861547|cg21272897|cg24254377|cg26112909|cg26685187|cg27522078	HSPG2	IGFBP6	1	12	21822244	53097436	cis	trans	TRUE	FALSE	FALSE	FALSE	cis	cis	FALSE	FALSE	.	.	FALSE	0.918236	H1	0.992981	H3	0.920069
117	1231	HSPG2:PTGDS	1	22147764	01:21647764-22647764	rs6684152	G	A	42027	-0.174306	-0.00595762	-0.197457	0.00722527	0.00712746	0.00736625	126.989	0.394443	156.234	29.2447	HSPG2|LDLRAD2	Birth weight|Birthweight	.	CDC42|HSPG2|RAP1GAP|USP48	E3 ubiquitin-protein ligase FANCL	cg00309945|cg06782041|cg07142010|cg10538929|cg12939901|cg13403586|cg13430819|cg14238120|cg16384073|cg18150885|cg18861547|cg21272897|cg24254377|cg26112909|cg26685187|cg27522078	HSPG2	PTGDS	1	9	21822244	136975092	cis	trans	TRUE	FALSE	FALSE	FALSE	cis	cis	FALSE	FALSE	.	.	FALSE	0.691265	H3	0.998457	H4	0.691331
118	1866	COL6A3:HSPG2	1	22147764	01:21647764-22647764	rs6684152	G	A	41948	-0.00888501	-0.174306	0.191222	0.00727312	0.00722527	0.00753405	0.653927	126.987	140.322	13.3348	HSPG2|LDLRAD2	Birth weight|Birthweight	.	CDC42|HSPG2|RAP1GAP|USP48	E3 ubiquitin-protein ligase FANCL	cg00309945|cg06782041|cg07142010|cg10538929|cg12939901|cg13403586|cg13430819|cg14238120|cg16384073|cg18150885|cg18861547|cg21272897|cg24254377|cg26112909|cg26685187|cg27522078	COL6A3	HSPG2	2	1	237324003	21822244	trans	cis	TRUE	FALSE	FALSE	FALSE	cis	cis	FALSE	FALSE	.	.	TRUE	0.879006	H2	0.879391	H2	0.998485
119	651	CELA3A:CTRB1	1	22290429	01:21790429-22790429	rs72662484	T	C	41983	0.228106	-0.0476365	0.346197	0.00796317	0.00809551	0.00797027	178.011	8.39497	402.476	224.465	CELA3A|CELA3B|RP11-26H16.4	Granulocyte percentage of myeloid white cells|Heel bone mineral density|Monocyte percentage of white cells|Neutrophil count|Sitting height	.	CDC42|CELA3A|HS.279842|HSPG2|HSPG2;LDLRAD2|LINC00339|RN7SL421P|USP48	.	cg01781529|cg02856026|cg04297819|cg06161657|cg07142131|cg07180649|cg09938164|cg13063658|cg13430819|cg14238120|cg15582954|cg16054502|cg18861547|cg21272897|cg22817258|cg24254377|cg24332002|cg25011003|cg25138553|cg26112909|cg27522078|H3K27ac|H3K4me1	CELA3A	CTRB1	1	16	22001657	75218988	cis	trans	TRUE	FALSE	FALSE	FALSE	cis	cis	FALSE	FALSE	.	.	TRUE	0.960178	H4	0.969935	H4	0.984765
120	668	CELA3A:CPA1	1	22290429	01:21790429-22790429	rs72662484	T	C	42887	0.228106	-0.0362422	0.333998	0.00796317	0.00803727	0.00774218	178.047	5.18559	397.325	219.278	CELA3A|CELA3B|RP11-26H16.4	Granulocyte percentage of myeloid white cells|Heel bone mineral density|Monocyte percentage of white cells|Neutrophil count|Sitting height	.	CDC42|CELA3A|HS.279842|HSPG2|HSPG2;LDLRAD2|LINC00339|RN7SL421P|USP48	.	cg01781529|cg02856026|cg04297819|cg06161657|cg07142131|cg07180649|cg09938164|cg13063658|cg13430819|cg14238120|cg15582954|cg16054502|cg18861547|cg21272897|cg22817258|cg24254377|cg24332002|cg25011003|cg25138553|cg26112909|cg27522078|H3K27ac|H3K4me1	CELA3A	CPA1	1	7	22001657	130380339	cis	trans	TRUE	FALSE	FALSE	FALSE	cis	cis	FALSE	FALSE	.	.	TRUE	0.996782	H3	0.985366	H4	0.994559
121	754	CELA3A:PLA2G1B	1	22290429	01:21790429-22790429	rs72662484	T	C	42823	0.228106	-0.0440036	0.327285	0.00796317	0.00793555	0.00791365	178.044	7.52948	365.889	187.845	CELA3A|CELA3B|RP11-26H16.4	Granulocyte percentage of myeloid white cells|Heel bone mineral density|Monocyte percentage of white cells|Neutrophil count|Sitting height	.	CDC42|CELA3A|HS.279842|HSPG2|HSPG2;LDLRAD2|LINC00339|RN7SL421P|USP48	.	cg01781529|cg02856026|cg04297819|cg06161657|cg07142131|cg07180649|cg09938164|cg13063658|cg13430819|cg14238120|cg15582954|cg16054502|cg18861547|cg21272897|cg22817258|cg24254377|cg24332002|cg25011003|cg25138553|cg26112909|cg27522078|H3K27ac|H3K4me1	CELA3A	PLA2G1B	1	12	22001657	120322115	cis	trans	TRUE	FALSE	FALSE	FALSE	cis	cis	FALSE	FALSE	.	.	TRUE	0.978251	H4	0.99899	H4	0.979133
122	639	CELA3A:CPB1	1	22290429	01:21790429-22790429	rs72662484	T	C	42887	0.228106	-0.00369641	0.302693	0.00796317	0.00802759	0.00771496	178.047	0.190315	330.09	152.043	CELA3A|CELA3B|RP11-26H16.4	Granulocyte percentage of myeloid white cells|Heel bone mineral density|Monocyte percentage of white cells|Neutrophil count|Sitting height	.	CDC42|CELA3A|HS.279842|HSPG2|HSPG2;LDLRAD2|LINC00339|RN7SL421P|USP48	.	cg01781529|cg02856026|cg04297819|cg06161657|cg07142131|cg07180649|cg09938164|cg13063658|cg13430819|cg14238120|cg15582954|cg16054502|cg18861547|cg21272897|cg22817258|cg24254377|cg24332002|cg25011003|cg25138553|cg26112909|cg27522078|H3K27ac|H3K4me1	CELA3A	CPB1	1	3	22001657	148791102	cis	trans	TRUE	FALSE	FALSE	FALSE	cis	cis	FALSE	FALSE	.	.	TRUE	0.762887	H1	0.997175	H4	0.76283
123	437	CPA1:PRSS2	1	22304142	01:21804142-22804142	rs11576963	A	T	42341	-0.0409478	0.0192498	-0.106102	0.0115909	0.0116002	0.0116271	3.38543	1.01307	19.1277	15.7423	CELA3B	Height	.	CDC42|CELA3A|CELA3B|HSPG2|RNU6-1022P	.	cg01794853|cg02856026|cg04297819|cg08608952|cg13357518|cg13430819|cg16583536|cg18861547|cg26820209|cg27522078	CPA1	PRSS2	7	7	130380339	142760398	trans	trans	FALSE	FALSE	FALSE	FALSE	cis	cis	FALSE	FALSE	.	.	FALSE	0.969788	H3	0.999962	H3	0.995726
124	160	CPA1:CPB1	1	22310811	01:21810811-22810811	rs112944567	A	G	43011	0.149951	0.0177822	0.298017	0.0272229	0.0271958	0.0272571	7.43836	0.289708	27.0621	19.6238	CELA3A|CELA3B|RP11-26H16.4	Injury of other and unspecified intrathoracic organs|Treatment with vascalpha 5mg m or r tablet	.	HSPG2|RAP1GAP|USP48	.	cg05305413|cg08647727|cg21385314	CPA1	CPB1	7	3	130380339	148791102	trans	trans	FALSE	FALSE	FALSE	FALSE	cis	cis	FALSE	FALSE	.	.	TRUE	0.760468	H1	0.96752	H4	0.762381
125	2186	ELOA:MAD1L1	1	24043985	01:23543985-24543985	rs985086	T	C	41137	-0.0662861	0.00946109	-0.0942577	0.00682058	0.00671001	0.00691065	21.5757	0.799838	41.5402	19.9645	ELOA|RN7SL532P|RP5-886K2.1	High light scatter percentage of red cells|High light scatter reticulocyte count|Immature fraction of reticulocytes|Reticulocyte fraction of red cells|Self-reported hypothyroidism or myxoedema	.	CNR2|FUCA1|GALE|HMGCL|ID3|LYPLA2|PITHD1|PNRC2|RP11-4M23.2|RP5-886K2.3|RPL11|TCEB3|TCEB3;LOC100506963|TCEB3;RP5-886K2.3	.	cg01604210|cg02690117|cg02907300|cg05160751|cg05560725|cg06902898|cg07568418|cg08896387|cg09473613|cg10227880|cg10511985|cg10953003|cg10961323|cg10978503|cg11851169|cg12084952|cg15692032|cg15997130|cg16718162|cg17246694|cg18888403|cg19367136|cg22077361|cg22614927|cg23245838|cg24406162|cg24699146|cg25037394|H3K27ac|H3K4me1	ELOA	MAD1L1	1	7	23743448	1815793	cis	trans	TRUE	FALSE	FALSE	FALSE	cis	cis	FALSE	FALSE	.	.	TRUE	0.93298	H1	0.977637	H4	0.932251
126	2609	ELOA:POLR2F	1	24043985	01:23543985-24543985	rs985086	T	C	42173	-0.0662861	-0.00243376	-0.0833887	0.00682058	0.00672989	0.00683278	21.5763	0.144101	33.4722	11.8959	ELOA|RN7SL532P|RP5-886K2.1	High light scatter percentage of red cells|High light scatter reticulocyte count|Immature fraction of reticulocytes|Reticulocyte fraction of red cells|Self-reported hypothyroidism or myxoedema	.	CNR2|FUCA1|GALE|HMGCL|ID3|LYPLA2|PITHD1|PNRC2|RP11-4M23.2|RP5-886K2.3|RPL11|TCEB3|TCEB3;LOC100506963|TCEB3;RP5-886K2.3	.	cg01604210|cg02690117|cg02907300|cg05160751|cg05560725|cg06902898|cg07568418|cg08896387|cg09473613|cg10227880|cg10511985|cg10953003|cg10961323|cg10978503|cg11851169|cg12084952|cg15692032|cg15997130|cg16718162|cg17246694|cg18888403|cg19367136|cg22077361|cg22614927|cg23245838|cg24406162|cg24699146|cg25037394|H3K27ac|H3K4me1	ELOA	POLR2F	1	22	23743448	37952607	cis	trans	TRUE	FALSE	FALSE	FALSE	cis	trans	FALSE	FALSE	.	.	TRUE	0.942748	H1	0.980059	H4	0.942716
127	2700	APBB1IP:ELOA	1	24043985	01:23543985-24543985	rs985086	T	C	42173	0.00663674	-0.0662861	0.0818907	0.00683928	0.00682058	0.00684869	0.479045	21.5763	32.1716	10.5953	ELOA|RN7SL532P|RP5-886K2.1	High light scatter percentage of red cells|High light scatter reticulocyte count|Immature fraction of reticulocytes|Reticulocyte fraction of red cells|Self-reported hypothyroidism or myxoedema	.	CNR2|FUCA1|GALE|HMGCL|ID3|LYPLA2|PITHD1|PNRC2|RP11-4M23.2|RP5-886K2.3|RPL11|TCEB3|TCEB3;LOC100506963|TCEB3;RP5-886K2.3	.	cg01604210|cg02690117|cg02907300|cg05160751|cg05560725|cg06902898|cg07568418|cg08896387|cg09473613|cg10227880|cg10511985|cg10953003|cg10961323|cg10978503|cg11851169|cg12084952|cg15692032|cg15997130|cg16718162|cg17246694|cg18888403|cg19367136|cg22077361|cg22614927|cg23245838|cg24406162|cg24699146|cg25037394|H3K27ac|H3K4me1	APBB1IP	ELOA	10	1	26438341	23743448	trans	cis	TRUE	FALSE	FALSE	FALSE	cis	cis	FALSE	FALSE	.	.	TRUE	0.92711	H2	0.92681	H2	0.979609
128	1786	ELOA:SRP14	1	24100223	01:23600223-24600223	rs7514394	T	C	42251	-0.0630062	0.0125311	-0.0996222	0.00685965	0.00683731	0.00689968	19.3671	1.17492	46.4171	27.05	CNR2|FUCA1|GALE|HMGCL|PITHD1	Eosinophil count|Eosinophil percentage of granulocytes|Eosinophil percentage of white cells|High light scatter percentage of red cells|High light scatter reticulocyte count|Immature fraction of reticulocytes|Reticulocyte count|Reticulocyte fraction of red cells	.	CNR2|FUCA1|FUSIP1|GALE|HMGCL|ID3|LOC642558|LYPLA2|PITHD1|PNRC2|RP11-4M23.2|RP5-886K2.3|SRSF10|TCEB3|TCEB3;LOC100506963|TCEB3;RP5-886K2.3	.	cg01604210|cg01827999|cg02907300|cg05160751|cg05560725|cg06902898|cg07568418|cg08896387|cg09473613|cg10227880|cg10511985|cg10953003|cg10978503|cg11851169|cg12084952|cg12587471|cg13580783|cg15692032|cg15997130|cg16718162|cg18888403|cg19367136|cg20317437|cg22077361|cg22341848|cg22508172|cg22614927|cg23245838|cg24406162|cg24699146|cg24792360|cg25037394|H3K27ac|H3K4me1	ELOA	SRP14	1	15	23743448	40035690	cis	trans	TRUE	FALSE	FALSE	FALSE	cis	trans	FALSE	FALSE	.	.	TRUE	0.92495	H1	0.976146	H4	0.922103
129	2335	ELOA:PARP1	1	24100223	01:23600223-24600223	rs7514394	T	C	41510	-0.0630062	0.00708202	-0.0970649	0.00685965	0.00685639	0.00698093	19.3668	0.520492	43.1259	23.7591	CNR2|FUCA1|GALE|HMGCL|PITHD1	Eosinophil count|Eosinophil percentage of granulocytes|Eosinophil percentage of white cells|High light scatter percentage of red cells|High light scatter reticulocyte count|Immature fraction of reticulocytes|Reticulocyte count|Reticulocyte fraction of red cells	.	CNR2|FUCA1|FUSIP1|GALE|HMGCL|ID3|LOC642558|LYPLA2|PITHD1|PNRC2|RP11-4M23.2|RP5-886K2.3|SRSF10|TCEB3|TCEB3;LOC100506963|TCEB3;RP5-886K2.3	.	cg01604210|cg01827999|cg02907300|cg05160751|cg05560725|cg06902898|cg07568418|cg08896387|cg09473613|cg10227880|cg10511985|cg10953003|cg10978503|cg11851169|cg12084952|cg12587471|cg13580783|cg15692032|cg15997130|cg16718162|cg18888403|cg19367136|cg20317437|cg22077361|cg22341848|cg22508172|cg22614927|cg23245838|cg24406162|cg24699146|cg24792360|cg25037394|H3K27ac|H3K4me1	ELOA	PARP1	1	1	23743448	226360210	cis	trans	TRUE	FALSE	FALSE	FALSE	cis	cis	FALSE	FALSE	.	.	TRUE	0.942528	H1	0.984661	H4	0.942463
130	54	APEX1:ELOA	1	24100223	01:23600223-24600223	rs7514394	T	C	41873	0.010646	-0.0630062	0.0928846	0.00686879	0.00685965	0.00695746	0.916602	19.3669	39.8455	20.4786	CNR2|FUCA1|GALE|HMGCL|PITHD1	Eosinophil count|Eosinophil percentage of granulocytes|Eosinophil percentage of white cells|High light scatter percentage of red cells|High light scatter reticulocyte count|Immature fraction of reticulocytes|Reticulocyte count|Reticulocyte fraction of red cells	.	CNR2|FUCA1|FUSIP1|GALE|HMGCL|ID3|LOC642558|LYPLA2|PITHD1|PNRC2|RP11-4M23.2|RP5-886K2.3|SRSF10|TCEB3|TCEB3;LOC100506963|TCEB3;RP5-886K2.3	.	cg01604210|cg01827999|cg02907300|cg05160751|cg05560725|cg06902898|cg07568418|cg08896387|cg09473613|cg10227880|cg10511985|cg10953003|cg10978503|cg11851169|cg12084952|cg12587471|cg13580783|cg15692032|cg15997130|cg16718162|cg18888403|cg19367136|cg20317437|cg22077361|cg22341848|cg22508172|cg22614927|cg23245838|cg24406162|cg24699146|cg24792360|cg25037394|H3K27ac|H3K4me1	APEX1	ELOA	14	1	20455191	23743448	trans	cis	TRUE	FALSE	FALSE	FALSE	cis	cis	FALSE	FALSE	.	.	TRUE	0.911658	H2	0.911537	H2	0.982423
131	2227	LY96:ST6GAL1	1	25257753	01:24757753-25757753	rs79211218	T	C	41766	-0.165958	0.086165	-0.223342	0.0174444	0.0172944	0.0175492	20.7128	6.19997	36.3072	15.5944	RUNX3	Hair or balding pattern: pattern 4|Treatment with thyroxine product	.	PNRC2	.	cg09993145|cg22153728|cg27058497	LY96	ST6GAL1	8	3	73991392	186930325	trans	trans	FALSE	FALSE	FALSE	FALSE	cis	cis	FALSE	FALSE	.	.	TRUE	0.999994	H4	1	H4	0.999994
132	2121	CEP85:RNF41	1	26549399	01:26049399-27049399	rs17163720	T	C	41442	0.0877998	-0.00772629	0.144959	0.00931221	0.00932342	0.00931547	20.3596	0.390106	53.7193	33.3597	CATSPER4|CEP85|RP11-231P20.2	.	.	ARID1A|CCDC21|CD52|CEP85|CNKSR1|HMGN2|LDLRAP1|NAT10|SH3BGRL3;UBXN11|UBXN11|ZDHHC18|ZNF593|ZNF593;RP11-96L14.7	.	cg00017970|cg00147160|cg00300879|cg00540238|cg00646396|cg00852783|cg00938395|cg01200442|cg01414934|cg01568347|cg01614726|cg01943692|cg01973987|cg03724759|cg03844060|cg04236334|cg04280647|cg04990556|cg05768558|cg08133631|cg08572767|cg08729059|cg08853451|cg09890400|cg10096100|cg10121294|cg10402321|cg11070193|cg11418559|cg11643099|cg12733254|cg12744634|cg13151135|cg13223043|cg13462544|cg14254745|cg1…	CEP85	RNF41	1	12	26234200	56202179	cis	trans	TRUE	FALSE	FALSE	FALSE	cis	none	FALSE	FALSE	.	.	TRUE	0.939197	H1	0.981966	H4	0.939126
133	163	CEP85:ZBTB16	1	26549399	01:26049399-27049399	rs17163720	T	C	41442	0.0877998	-0.0129207	0.13349	0.00931221	0.00930395	0.00931384	20.3596	0.782723	45.7513	25.3917	CATSPER4|CEP85|RP11-231P20.2	.	.	ARID1A|CCDC21|CD52|CEP85|CNKSR1|HMGN2|LDLRAP1|NAT10|SH3BGRL3;UBXN11|UBXN11|ZDHHC18|ZNF593|ZNF593;RP11-96L14.7	.	cg00017970|cg00147160|cg00300879|cg00540238|cg00646396|cg00852783|cg00938395|cg01200442|cg01414934|cg01568347|cg01614726|cg01943692|cg01973987|cg03724759|cg03844060|cg04236334|cg04280647|cg04990556|cg05768558|cg08133631|cg08572767|cg08729059|cg08853451|cg09890400|cg10096100|cg10121294|cg10402321|cg11070193|cg11418559|cg11643099|cg12733254|cg12744634|cg13151135|cg13223043|cg13462544|cg14254745|cg1…	CEP85	ZBTB16	1	11	26234200	114059041	cis	trans	TRUE	FALSE	FALSE	FALSE	cis	cis	FALSE	FALSE	.	.	FALSE	0.948223	H1	0.981793	H4	0.946602
134	2420	CEP85:MZT1	1	26549399	01:26049399-27049399	rs17163720	T	C	41442	0.0877998	-0.00403547	0.127416	0.00931221	0.00933898	0.00924738	20.3596	0.176745	42.3698	22.0102	CATSPER4|CEP85|RP11-231P20.2	.	.	ARID1A|CCDC21|CD52|CEP85|CNKSR1|HMGN2|LDLRAP1|NAT10|SH3BGRL3;UBXN11|UBXN11|ZDHHC18|ZNF593|ZNF593;RP11-96L14.7	.	cg00017970|cg00147160|cg00300879|cg00540238|cg00646396|cg00852783|cg00938395|cg01200442|cg01414934|cg01568347|cg01614726|cg01943692|cg01973987|cg03724759|cg03844060|cg04236334|cg04280647|cg04990556|cg05768558|cg08133631|cg08572767|cg08729059|cg08853451|cg09890400|cg10096100|cg10121294|cg10402321|cg11070193|cg11418559|cg11643099|cg12733254|cg12744634|cg13151135|cg13223043|cg13462544|cg14254745|cg1…	CEP85	MZT1	1	13	26234200	72708367	cis	trans	TRUE	FALSE	FALSE	FALSE	cis	trans	FALSE	FALSE	.	.	FALSE	0.960513	H1	0.985717	H4	0.960443
135	2355	CDC27:CEP85	1	26646730	01:26146730-27146730	rs17645	G	A	41493	0.015052	-0.0640621	0.109656	0.00819084	0.00816616	0.00814242	1.17967	14.3527	40.5262	26.1735	AIM1L|CD52|UBXN11	Asthma|Granulocyte percentage of myeloid white cells|Hayfever, allergic rhinitis or eczema|Monocyte count|Monocyte percentage of white cells|No blood clot, bronchitis, emphysema, asthma, rhinitis, eczema or allergy diagnosed by doctor|Plateletcrit|Self-reported asthma|Sitting height	.	AIM1L|BCL2L1|CCDC21|CD52|CEP85|CNKSR1|RP11-569G9.7|SH3BGRL3|SH3BGRL3;UBXN11|TRIM63|UBXN11|UBXN11;CD52|ZNF593|ZNF593;RP11-96L14.7|ZNF683	.	cg00147160|cg00387941|cg00478361|cg00813993|cg00852783|cg01414934|cg01768342|cg01973987|cg02171825|cg02839330|cg03844060|cg04145287|cg04236334|cg04450032|cg04661629|cg04876693|cg04978408|cg04990556|cg05768558|cg05816868|cg06376214|cg07461501|cg08034986|cg08133631|cg08572767|cg09799571|cg10468070|cg11070193|cg11674508|cg12733254|cg12744634|cg13223043|cg13462544|cg13553204|cg14788334|cg15090202|cg1…	CDC27	CEP85	17	1	47117703	26234200	trans	cis	TRUE	FALSE	FALSE	FALSE	cis	cis	FALSE	FALSE	.	.	TRUE	0.95893	H2	0.939536	H2	0.999813
136	1196	MMP9:OLR1	1	27169200	01:26669200-27669200	rs71636784	G	T	40804	-0.0396357	0.0348207	-0.10589	0.00924199	0.00934687	0.00936532	4.74431	3.70934	28.8706	24.1263	ARID1A|GPATCH3|GPN2|NUDC|RN7SL165P|SFN|ZDHHC18	Basophil count|Basophil percentage of granulocytes|Basophil percentage of white cells|Eosinophil percentage of granulocytes|Eosinophil percentage of white cells|Granulocyte percentage of myeloid white cells|Monocyte percentage of white cells|Neutrophil percentage of granulocytes|Neutrophil percentage of white cells|Self-reported hypertension|Vascular or heart problems diagnosed by doctor: high bl…	.	ARID1A|CEP85|NUDC|PIGV|RP5-968P14.2|ZDHHC18	Xaa-Pro aminopeptidase 2	cg00176111|cg01298304|cg02242572|cg06216065|cg06511276|cg08237971|cg10964757|cg12136895|cg12203394|cg12595401|cg13235717|cg15110463|cg15497006|cg16574155|cg16701767|cg16985652|cg17456097|cg17860800|cg18028470|cg19125999|cg21921474|cg22042546|cg23463742|cg24313303|cg25706447|cg25841309|cg26005232	MMP9	OLR1	20	12	46008908	10158301	trans	trans	FALSE	FALSE	FALSE	FALSE	cis	cis	FALSE	FALSE	.	.	FALSE	0.491054	H4	0.839202	H4	0.802229
137	2614	OLR1:OSM	1	27169200	01:26669200-27669200	rs71636784	G	T	40881	0.0348207	-0.0302341	0.0851869	0.00934687	0.0093302	0.00942549	3.70935	2.92287	18.7786	15.0693	ARID1A|GPATCH3|GPN2|NUDC|RN7SL165P|SFN|ZDHHC18	Basophil count|Basophil percentage of granulocytes|Basophil percentage of white cells|Eosinophil percentage of granulocytes|Eosinophil percentage of white cells|Granulocyte percentage of myeloid white cells|Monocyte percentage of white cells|Neutrophil percentage of granulocytes|Neutrophil percentage of white cells|Self-reported hypertension|Vascular or heart problems diagnosed by doctor: high bl…	.	ARID1A|CEP85|NUDC|PIGV|RP5-968P14.2|ZDHHC18	Xaa-Pro aminopeptidase 2	cg00176111|cg01298304|cg02242572|cg06216065|cg06511276|cg08237971|cg10964757|cg12136895|cg12203394|cg12595401|cg13235717|cg15110463|cg15497006|cg16574155|cg16701767|cg16985652|cg17456097|cg17860800|cg18028470|cg19125999|cg21921474|cg22042546|cg23463742|cg24313303|cg25706447|cg25841309|cg26005232	OLR1	OSM	12	22	10158301	30262829	trans	trans	FALSE	FALSE	FALSE	FALSE	cis	cis	FALSE	FALSE	.	.	FALSE	0.246629	H2	0.796472	H4	0.347647
138	712	ATP5IF1:DIABLO	1	28517379	01:28017379-29017379	rs2481974	A	C	41637	0.108919	0.00552381	0.25046	0.00714046	0.00718251	0.00709714	51.6667	0.354716	268.109	216.443	ATPIF1|DNAJC8|PTAFR|SESN2	.	.	AL353354.1|ATPIF1|DNAJC8|DNAJC8;AL353354.1;AL353354.2|EYA3|LOC100129624|PHACTR4|PTAFR|RPA2|SESN2|SMPDL3B|SNHG12	.	cg00017546|cg00033102|cg00956142|cg01018002|cg01198591|cg01245356|cg01557411|cg02251754|cg02737621|cg03226554|cg03512248|cg05045517|cg06754224|cg07148744|cg07318049|cg07424927|cg07913096|cg08123074|cg10782019|cg12055914|cg12076479|cg13577188|cg14378564|cg17457884|cg17903590|cg18468844|cg20569141|cg20801348|cg21168982|cg21438252|cg21577315|cg21775279|cg23394462|cg23847017|cg25150572|cg26058965|cg2…	ATP5IF1	DIABLO	1	12	28236109	122207663	cis	trans	TRUE	FALSE	FALSE	FALSE	cis	trans	FALSE	FALSE	.	.	TRUE	0.942255	H1	0.978714	H4	0.943134
139	855	ATP5IF1:SNAP29	1	28517379	01:28017379-29017379	rs2481974	A	C	42053	0.108919	0.00304076	0.230125	0.00714046	0.00716338	0.00710873	51.6681	0.17314	226.375	174.707	ATPIF1|DNAJC8|PTAFR|SESN2	.	.	AL353354.1|ATPIF1|DNAJC8|DNAJC8;AL353354.1;AL353354.2|EYA3|LOC100129624|PHACTR4|PTAFR|RPA2|SESN2|SMPDL3B|SNHG12	.	cg00017546|cg00033102|cg00956142|cg01018002|cg01198591|cg01245356|cg01557411|cg02251754|cg02737621|cg03226554|cg03512248|cg05045517|cg06754224|cg07148744|cg07318049|cg07424927|cg07913096|cg08123074|cg10782019|cg12055914|cg12076479|cg13577188|cg14378564|cg17457884|cg17903590|cg18468844|cg20569141|cg20801348|cg21168982|cg21438252|cg21577315|cg21775279|cg23394462|cg23847017|cg25150572|cg26058965|cg2…	ATP5IF1	SNAP29	1	22	28236109	20859007	cis	trans	TRUE	FALSE	FALSE	FALSE	cis	cis	FALSE	FALSE	.	.	TRUE	0.92549	H1	0.994409	H4	0.925786
140	936	ATP5IF1:SKAP2	1	28517379	01:28017379-29017379	rs2481974	A	C	42626	0.108919	0.00528568	0.221298	0.00714046	0.00715871	0.00706826	51.67	0.336957	212.033	160.363	ATPIF1|DNAJC8|PTAFR|SESN2	.	.	AL353354.1|ATPIF1|DNAJC8|DNAJC8;AL353354.1;AL353354.2|EYA3|LOC100129624|PHACTR4|PTAFR|RPA2|SESN2|SMPDL3B|SNHG12	.	cg00017546|cg00033102|cg00956142|cg01018002|cg01198591|cg01245356|cg01557411|cg02251754|cg02737621|cg03226554|cg03512248|cg05045517|cg06754224|cg07148744|cg07318049|cg07424927|cg07913096|cg08123074|cg10782019|cg12055914|cg12076479|cg13577188|cg14378564|cg17457884|cg17903590|cg18468844|cg20569141|cg20801348|cg21168982|cg21438252|cg21577315|cg21775279|cg23394462|cg23847017|cg25150572|cg26058965|cg2…	ATP5IF1	SKAP2	1	7	28236109	26667068	cis	trans	TRUE	FALSE	FALSE	FALSE	cis	trans	FALSE	FALSE	.	.	TRUE	0.952989	H1	0.975616	H4	0.954177
141	962	ATP5IF1:CD69	1	28517379	01:28017379-29017379	rs2481974	A	C	41575	0.108919	0.00221999	0.221471	0.00714046	0.00719313	0.00716354	51.6665	0.120556	206.788	155.122	ATPIF1|DNAJC8|PTAFR|SESN2	.	.	AL353354.1|ATPIF1|DNAJC8|DNAJC8;AL353354.1;AL353354.2|EYA3|LOC100129624|PHACTR4|PTAFR|RPA2|SESN2|SMPDL3B|SNHG12	.	cg00017546|cg00033102|cg00956142|cg01018002|cg01198591|cg01245356|cg01557411|cg02251754|cg02737621|cg03226554|cg03512248|cg05045517|cg06754224|cg07148744|cg07318049|cg07424927|cg07913096|cg08123074|cg10782019|cg12055914|cg12076479|cg13577188|cg14378564|cg17457884|cg17903590|cg18468844|cg20569141|cg20801348|cg21168982|cg21438252|cg21577315|cg21775279|cg23394462|cg23847017|cg25150572|cg26058965|cg2…	ATP5IF1	CD69	1	12	28236109	9752486	cis	trans	TRUE	FALSE	FALSE	FALSE	cis	cis	FALSE	FALSE	.	.	TRUE	0.946125	H1	0.98953	H4	0.946597
142	1120	ATP5IF1:MPIG6B	1	28517379	01:28017379-29017379	rs2481974	A	C	42557	0.108919	0.000243014	0.203309	0.00714046	0.00716775	0.00709469	51.6698	0.0119077	178.173	126.503	ATPIF1|DNAJC8|PTAFR|SESN2	.	.	AL353354.1|ATPIF1|DNAJC8|DNAJC8;AL353354.1;AL353354.2|EYA3|LOC100129624|PHACTR4|PTAFR|RPA2|SESN2|SMPDL3B|SNHG12	.	cg00017546|cg00033102|cg00956142|cg01018002|cg01198591|cg01245356|cg01557411|cg02251754|cg02737621|cg03226554|cg03512248|cg05045517|cg06754224|cg07148744|cg07318049|cg07424927|cg07913096|cg08123074|cg10782019|cg12055914|cg12076479|cg13577188|cg14378564|cg17457884|cg17903590|cg18468844|cg20569141|cg20801348|cg21168982|cg21438252|cg21577315|cg21775279|cg23394462|cg23847017|cg25150572|cg26058965|cg2…	ATP5IF1	MPIG6B	1	6	28236109	31718594	cis	trans	TRUE	FALSE	FALSE	FALSE	cis	trans	FALSE	FALSE	.	.	TRUE	0.957345	H1	0.99876	H4	0.957413
143	1256	ATP5IF1:CNST	1	28517379	01:28017379-29017379	rs2481974	A	C	41772	0.108919	0.00338882	0.195903	0.00714046	0.00717051	0.00716316	51.6672	0.196203	162.51	110.843	ATPIF1|DNAJC8|PTAFR|SESN2	.	.	AL353354.1|ATPIF1|DNAJC8|DNAJC8;AL353354.1;AL353354.2|EYA3|LOC100129624|PHACTR4|PTAFR|RPA2|SESN2|SMPDL3B|SNHG12	.	cg00017546|cg00033102|cg00956142|cg01018002|cg01198591|cg01245356|cg01557411|cg02251754|cg02737621|cg03226554|cg03512248|cg05045517|cg06754224|cg07148744|cg07318049|cg07424927|cg07913096|cg08123074|cg10782019|cg12055914|cg12076479|cg13577188|cg14378564|cg17457884|cg17903590|cg18468844|cg20569141|cg20801348|cg21168982|cg21438252|cg21577315|cg21775279|cg23394462|cg23847017|cg25150572|cg26058965|cg2…	ATP5IF1	CNST	1	1	28236109	246566444	cis	trans	TRUE	FALSE	FALSE	FALSE	cis	trans	FALSE	FALSE	.	.	TRUE	0.947745	H1	0.988312	H4	0.948195
144	1037	ATP5IF1:MANF	1	28535233	01:28035233-29035233	rs510379	C	T	42527	0.109538	-0.000735474	0.211085	0.00714958	0.00716927	0.00709078	52.1148	0.0370196	192.024	139.909	ATPIF1|DNAJC8|PTAFR|SESN2	.	.	AL353354.1|ATPIF1|DNAJC8|DNAJC8;AL353354.1;AL353354.2|EYA3|LOC100129624|PHACTR4|PTAFR|RPA2|SESN2|SMPDL3B|SNHG12	.	cg00017546|cg00033102|cg00956142|cg01018002|cg01198591|cg01245356|cg01557411|cg02251754|cg02737621|cg03226554|cg03512248|cg05045517|cg06754224|cg07148744|cg07318049|cg07424927|cg07913096|cg08123074|cg10782019|cg12055914|cg12076479|cg13577188|cg14378564|cg17457884|cg17903590|cg18468844|cg20569141|cg20801348|cg21168982|cg21438252|cg21577315|cg21775279|cg23394462|cg23847017|cg25150572|cg26058965|cg2…	ATP5IF1	MANF	1	3	28236109	51385291	cis	trans	TRUE	FALSE	FALSE	FALSE	cis	cis	FALSE	FALSE	.	.	TRUE	0.949771	H1	0.98441	H4	0.949706
145	1060	ATP5IF1:FIS1	1	28535233	01:28035233-29035233	rs510379	C	T	42326	0.109538	0.00033958	0.208929	0.00714958	0.00717894	0.00711412	52.1141	0.0167019	186.967	134.853	ATPIF1|DNAJC8|PTAFR|SESN2	.	.	AL353354.1|ATPIF1|DNAJC8|DNAJC8;AL353354.1;AL353354.2|EYA3|LOC100129624|PHACTR4|PTAFR|RPA2|SESN2|SMPDL3B|SNHG12	.	cg00017546|cg00033102|cg00956142|cg01018002|cg01198591|cg01245356|cg01557411|cg02251754|cg02737621|cg03226554|cg03512248|cg05045517|cg06754224|cg07148744|cg07318049|cg07424927|cg07913096|cg08123074|cg10782019|cg12055914|cg12076479|cg13577188|cg14378564|cg17457884|cg17903590|cg18468844|cg20569141|cg20801348|cg21168982|cg21438252|cg21577315|cg21775279|cg23394462|cg23847017|cg25150572|cg26058965|cg2…	ATP5IF1	FIS1	1	7	28236109	101239458	cis	trans	TRUE	FALSE	FALSE	FALSE	cis	cis	FALSE	FALSE	.	.	TRUE	0.931002	H1	0.998288	H4	0.931086
146	1083	ATP5IF1:METAP1D	1	28535233	01:28035233-29035233	rs510379	C	T	41692	0.109538	0.00173712	0.208266	0.00714958	0.00718771	0.0071673	52.112	0.0920354	183.075	130.963	ATPIF1|DNAJC8|PTAFR|SESN2	.	.	AL353354.1|ATPIF1|DNAJC8|DNAJC8;AL353354.1;AL353354.2|EYA3|LOC100129624|PHACTR4|PTAFR|RPA2|SESN2|SMPDL3B|SNHG12	.	cg00017546|cg00033102|cg00956142|cg01018002|cg01198591|cg01245356|cg01557411|cg02251754|cg02737621|cg03226554|cg03512248|cg05045517|cg06754224|cg07148744|cg07318049|cg07424927|cg07913096|cg08123074|cg10782019|cg12055914|cg12076479|cg13577188|cg14378564|cg17457884|cg17903590|cg18468844|cg20569141|cg20801348|cg21168982|cg21438252|cg21577315|cg21775279|cg23394462|cg23847017|cg25150572|cg26058965|cg2…	ATP5IF1	METAP1D	1	2	28236109	171999943	cis	trans	TRUE	FALSE	FALSE	FALSE	cis	cis	FALSE	FALSE	.	.	TRUE	0.948729	H1	0.999433	H4	0.948798
147	1094	ATP5IF1:DECR1	1	28535233	01:28035233-29035233	rs510379	C	T	41692	0.109538	0.00407725	0.206967	0.00714958	0.0071899	0.00716215	52.112	0.24362	181.093	128.981	ATPIF1|DNAJC8|PTAFR|SESN2	.	.	AL353354.1|ATPIF1|DNAJC8|DNAJC8;AL353354.1;AL353354.2|EYA3|LOC100129624|PHACTR4|PTAFR|RPA2|SESN2|SMPDL3B|SNHG12	.	cg00017546|cg00033102|cg00956142|cg01018002|cg01198591|cg01245356|cg01557411|cg02251754|cg02737621|cg03226554|cg03512248|cg05045517|cg06754224|cg07148744|cg07318049|cg07424927|cg07913096|cg08123074|cg10782019|cg12055914|cg12076479|cg13577188|cg14378564|cg17457884|cg17903590|cg18468844|cg20569141|cg20801348|cg21168982|cg21438252|cg21577315|cg21775279|cg23394462|cg23847017|cg25150572|cg26058965|cg2…	ATP5IF1	DECR1	1	8	28236109	90001405	cis	trans	TRUE	FALSE	FALSE	FALSE	cis	cis	FALSE	FALSE	.	.	TRUE	0.956435	H1	0.999456	H4	0.956476
148	1247	ATP5IF1:FXN	1	28535233	01:28035233-29035233	rs510379	C	T	42033	0.109538	0.000807827	0.195312	0.00714958	0.00715146	0.00714915	52.1131	0.0409285	162.179	110.066	ATPIF1|DNAJC8|PTAFR|SESN2	.	.	AL353354.1|ATPIF1|DNAJC8|DNAJC8;AL353354.1;AL353354.2|EYA3|LOC100129624|PHACTR4|PTAFR|RPA2|SESN2|SMPDL3B|SNHG12	.	cg00017546|cg00033102|cg00956142|cg01018002|cg01198591|cg01245356|cg01557411|cg02251754|cg02737621|cg03226554|cg03512248|cg05045517|cg06754224|cg07148744|cg07318049|cg07424927|cg07913096|cg08123074|cg10782019|cg12055914|cg12076479|cg13577188|cg14378564|cg17457884|cg17903590|cg18468844|cg20569141|cg20801348|cg21168982|cg21438252|cg21577315|cg21775279|cg23394462|cg23847017|cg25150572|cg26058965|cg2…	ATP5IF1	FXN	1	9	28236109	69035751	cis	trans	TRUE	FALSE	FALSE	FALSE	cis	cis	FALSE	FALSE	.	.	TRUE	0.964001	H1	0.999562	H4	0.964051
149	1330	ATP5IF1:LYN	1	28535233	01:28035233-29035233	rs510379	C	T	41485	0.109538	0.00356082	0.190026	0.00714958	0.00719106	0.00718775	52.1112	0.207272	152.026	99.9144	ATPIF1|DNAJC8|PTAFR|SESN2	.	.	AL353354.1|ATPIF1|DNAJC8|DNAJC8;AL353354.1;AL353354.2|EYA3|LOC100129624|PHACTR4|PTAFR|RPA2|SESN2|SMPDL3B|SNHG12	.	cg00017546|cg00033102|cg00956142|cg01018002|cg01198591|cg01245356|cg01557411|cg02251754|cg02737621|cg03226554|cg03512248|cg05045517|cg06754224|cg07148744|cg07318049|cg07424927|cg07913096|cg08123074|cg10782019|cg12055914|cg12076479|cg13577188|cg14378564|cg17457884|cg17903590|cg18468844|cg20569141|cg20801348|cg21168982|cg21438252|cg21577315|cg21775279|cg23394462|cg23847017|cg25150572|cg26058965|cg2…	ATP5IF1	LYN	1	8	28236109	55879835	cis	trans	TRUE	FALSE	FALSE	FALSE	cis	trans	FALSE	FALSE	.	.	TRUE	0.952443	H1	0.999207	H4	0.95258
150	1498	ATP5IF1:FYB1	1	28535233	01:28035233-29035233	rs510379	C	T	41810	0.109538	0.00777179	0.179523	0.00714958	0.00718906	0.00717623	52.1124	0.553342	136.381	84.2687	ATPIF1|DNAJC8|PTAFR|SESN2	.	.	AL353354.1|ATPIF1|DNAJC8|DNAJC8;AL353354.1;AL353354.2|EYA3|LOC100129624|PHACTR4|PTAFR|RPA2|SESN2|SMPDL3B|SNHG12	.	cg00017546|cg00033102|cg00956142|cg01018002|cg01198591|cg01245356|cg01557411|cg02251754|cg02737621|cg03226554|cg03512248|cg05045517|cg06754224|cg07148744|cg07318049|cg07424927|cg07913096|cg08123074|cg10782019|cg12055914|cg12076479|cg13577188|cg14378564|cg17457884|cg17903590|cg18468844|cg20569141|cg20801348|cg21168982|cg21438252|cg21577315|cg21775279|cg23394462|cg23847017|cg25150572|cg26058965|cg2…	ATP5IF1	FYB1	1	5	28236109	39105252	cis	trans	TRUE	FALSE	FALSE	FALSE	cis	trans	FALSE	FALSE	.	.	TRUE	0.926611	H1	0.997097	H4	0.927562
151	1582	ATP5IF1:PRDX3	1	28535233	01:28035233-29035233	rs510379	C	T	41011	0.109538	-0.00219701	0.177288	0.00714958	0.00724903	0.0072471	52.1096	0.11814	130.497	78.3878	ATPIF1|DNAJC8|PTAFR|SESN2	.	.	AL353354.1|ATPIF1|DNAJC8|DNAJC8;AL353354.1;AL353354.2|EYA3|LOC100129624|PHACTR4|PTAFR|RPA2|SESN2|SMPDL3B|SNHG12	.	cg00017546|cg00033102|cg00956142|cg01018002|cg01198591|cg01245356|cg01557411|cg02251754|cg02737621|cg03226554|cg03512248|cg05045517|cg06754224|cg07148744|cg07318049|cg07424927|cg07913096|cg08123074|cg10782019|cg12055914|cg12076479|cg13577188|cg14378564|cg17457884|cg17903590|cg18468844|cg20569141|cg20801348|cg21168982|cg21438252|cg21577315|cg21775279|cg23394462|cg23847017|cg25150572|cg26058965|cg2…	ATP5IF1	PRDX3	1	10	28236109	119167720	cis	trans	TRUE	FALSE	FALSE	FALSE	cis	cis	FALSE	FALSE	.	.	TRUE	0.941403	H1	0.990907	H4	0.940791
152	1601	ATP5IF1:HSPA1A	1	28535233	01:28035233-29035233	rs510379	C	T	42463	0.109538	0.00356535	0.173272	0.00714958	0.00716509	0.00712448	52.1146	0.208472	129.037	76.922	ATPIF1|DNAJC8|PTAFR|SESN2	.	.	AL353354.1|ATPIF1|DNAJC8|DNAJC8;AL353354.1;AL353354.2|EYA3|LOC100129624|PHACTR4|PTAFR|RPA2|SESN2|SMPDL3B|SNHG12	.	cg00017546|cg00033102|cg00956142|cg01018002|cg01198591|cg01245356|cg01557411|cg02251754|cg02737621|cg03226554|cg03512248|cg05045517|cg06754224|cg07148744|cg07318049|cg07424927|cg07913096|cg08123074|cg10782019|cg12055914|cg12076479|cg13577188|cg14378564|cg17457884|cg17903590|cg18468844|cg20569141|cg20801348|cg21168982|cg21438252|cg21577315|cg21775279|cg23394462|cg23847017|cg25150572|cg26058965|cg2…	ATP5IF1	HSPA1A	1	6	28236109	31815543	cis	trans	TRUE	FALSE	FALSE	FALSE	cis	cis	FALSE	FALSE	.	.	TRUE	0.948772	H1	0.999392	H4	0.949302
153	1685	ATP5IF1:CD40	1	28535233	01:28035233-29035233	rs510379	C	T	42321	0.109538	-4.70415e-05	0.168927	0.00714958	0.00714059	0.00713316	52.1141	0.00228881	122.454	70.3398	ATPIF1|DNAJC8|PTAFR|SESN2	.	.	AL353354.1|ATPIF1|DNAJC8|DNAJC8;AL353354.1;AL353354.2|EYA3|LOC100129624|PHACTR4|PTAFR|RPA2|SESN2|SMPDL3B|SNHG12	.	cg00017546|cg00033102|cg00956142|cg01018002|cg01198591|cg01245356|cg01557411|cg02251754|cg02737621|cg03226554|cg03512248|cg05045517|cg06754224|cg07148744|cg07318049|cg07424927|cg07913096|cg08123074|cg10782019|cg12055914|cg12076479|cg13577188|cg14378564|cg17457884|cg17903590|cg18468844|cg20569141|cg20801348|cg21168982|cg21438252|cg21577315|cg21775279|cg23394462|cg23847017|cg25150572|cg26058965|cg2…	ATP5IF1	CD40	1	20	28236109	46118278	cis	trans	TRUE	FALSE	FALSE	FALSE	cis	cis	FALSE	FALSE	.	.	TRUE	0.958704	H1	0.999472	H4	0.95875
154	1780	ATP5IF1:F2R	1	28535233	01:28035233-29035233	rs510379	C	T	42458	0.109538	-0.00023951	0.165378	0.00714958	0.00716979	0.00712856	52.1145	0.0117303	117.598	65.4832	ATPIF1|DNAJC8|PTAFR|SESN2	.	.	AL353354.1|ATPIF1|DNAJC8|DNAJC8;AL353354.1;AL353354.2|EYA3|LOC100129624|PHACTR4|PTAFR|RPA2|SESN2|SMPDL3B|SNHG12	.	cg00017546|cg00033102|cg00956142|cg01018002|cg01198591|cg01245356|cg01557411|cg02251754|cg02737621|cg03226554|cg03512248|cg05045517|cg06754224|cg07148744|cg07318049|cg07424927|cg07913096|cg08123074|cg10782019|cg12055914|cg12076479|cg13577188|cg14378564|cg17457884|cg17903590|cg18468844|cg20569141|cg20801348|cg21168982|cg21438252|cg21577315|cg21775279|cg23394462|cg23847017|cg25150572|cg26058965|cg2…	ATP5IF1	F2R	1	5	28236109	76716126	cis	trans	TRUE	FALSE	FALSE	FALSE	cis	cis	FALSE	FALSE	.	.	TRUE	0.920839	H1	0.999491	H4	0.920887
155	2459	ATP5IF1:DAPP1	1	28535233	01:28035233-29035233	rs510379	C	T	41692	0.109538	0.0019396	0.161339	0.00714958	0.0071896	0.00719674	52.112	0.103842	109.929	57.8167	ATPIF1|DNAJC8|PTAFR|SESN2	.	.	AL353354.1|ATPIF1|DNAJC8|DNAJC8;AL353354.1;AL353354.2|EYA3|LOC100129624|PHACTR4|PTAFR|RPA2|SESN2|SMPDL3B|SNHG12	.	cg00017546|cg00033102|cg00956142|cg01018002|cg01198591|cg01245356|cg01557411|cg02251754|cg02737621|cg03226554|cg03512248|cg05045517|cg06754224|cg07148744|cg07318049|cg07424927|cg07913096|cg08123074|cg10782019|cg12055914|cg12076479|cg13577188|cg14378564|cg17457884|cg17903590|cg18468844|cg20569141|cg20801348|cg21168982|cg21438252|cg21577315|cg21775279|cg23394462|cg23847017|cg25150572|cg26058965|cg2…	ATP5IF1	DAPP1	1	4	28236109	99816827	cis	trans	TRUE	FALSE	FALSE	FALSE	cis	cis	FALSE	FALSE	.	.	FALSE	0.93556	H1	0.99909	H4	0.935684
156	800	STAMBP:WWP2	1	31208042	01:30708042-31708042	Affx-8835497	T	C	41401	0.0166513	-0.0196287	0.0653172	0.00782451	0.00783047	0.00780042	1.4771	1.914	16.2393	14.3253	.	.	.	.	.	.	STAMBP	WWP2	2	16	73828916	69762328	trans	trans	FALSE	FALSE	FALSE	FALSE	cis	cis	FALSE	FALSE	.	.	FALSE	0.458485	H2	0.650347	H2	0.667138
157	1993	PTPN1:WWP2	1	31208042	01:30708042-31708042	Affx-8835497	T	C	41464	0.0189721	-0.0196287	0.0598391	0.00783472	0.00783047	0.00783964	1.81082	1.914	13.6299	11.7159	.	.	.	.	.	.	PTPN1	WWP2	20	16	50510321	69762328	trans	trans	FALSE	FALSE	FALSE	FALSE	trans	cis	FALSE	FALSE	.	.	FALSE	0.62408	H2	0.831809	H2	0.666277
158	935	TBCC:WWP2	1	31208042	01:30708042-31708042	Affx-8835497	T	C	41464	0.0208191	-0.0196287	0.0591159	0.00783997	0.00783047	0.00783456	2.10117	1.914	13.3376	11.2364	.	.	.	.	.	.	TBCC	WWP2	6	16	42744498	69762328	trans	trans	FALSE	FALSE	FALSE	FALSE	cis	cis	FALSE	FALSE	.	.	FALSE	0.584937	H2	0.619022	H2	0.672952
159	973	DNMBP:WWP2	1	31208042	01:30708042-31708042	Affx-8835497	T	C	41464	0.0155272	-0.0196287	0.0568026	0.00781813	0.00783047	0.00778116	1.32759	1.914	12.5333	10.6193	.	.	.	.	.	.	DNMBP	WWP2	10	16	99875577	69762328	trans	trans	FALSE	FALSE	FALSE	FALSE	cis	cis	FALSE	FALSE	.	.	FALSE	0.629738	H2	0.911568	H2	0.851854
160	835	CLEC14A:PIK3IP1	1	31350566	01:30850566-31850566	rs2491133	C	T	42421	0.0705921	-0.0104494	0.100552	0.00711114	0.00694296	0.00724021	22.4726	0.878366	43.0296	20.557	SDC3	.	.	SDC3	.	cg00658151|cg09874992|cg10039041|cg14836522|cg15580226|cg19308769|H3K4me1	CLEC14A	PIK3IP1	14	22	38254000	31281594	trans	trans	FALSE	FALSE	FALSE	FALSE	cis	cis	FALSE	FALSE	.	.	FALSE	0.915431	H1	0.99911	H4	0.915332
161	2461	CLEC14A:EPHB4	1	31350566	01:30850566-31850566	rs2491133	C	T	42033	0.0705921	0.000480784	0.0932315	0.00711114	0.00724354	0.00728204	22.4724	0.0236132	36.7316	14.2593	SDC3	.	.	SDC3	.	cg00658151|cg09874992|cg10039041|cg14836522|cg15580226|cg19308769|H3K4me1	CLEC14A	EPHB4	14	7	38254000	100802565	trans	trans	FALSE	FALSE	FALSE	FALSE	cis	cis	FALSE	FALSE	.	.	TRUE	0.929039	H1	0.998879	H4	0.929053
162	1593	RSPO1:RSPO3	1	37975279	01:37475279-38475279	rs215214	T	C	38388	0.354366	-0.0122316	0.418949	0.013314	0.0126093	0.0135418	153.948	0.478823	206.872	52.9244	DNALI1|GNL2|MEAF6|SNIP1	.	Arabinose/glycylvaline|Serum ratio of (arabinose)/(glycylvaline)	C1orf149|FHL3|MEAF6|PRPH|RP11-422J8.1|SF3A3|SNIP1	.	cg02930200|cg03140118|cg08134680|cg11397548|cg12696750|cg13401533|cg17226042|cg20772512|cg21165978|cg21171625|cg21488617|cg22437405|cg24428600	RSPO1	RSPO3	1	6	37611350	127118671	cis	trans	TRUE	FALSE	FALSE	FALSE	cis	cis	FALSE	FALSE	.	.	TRUE	0.943933	H1	1	H4	0.943933
163	1758	NOTCH1:TIE1	1	43771090	01:43271090-44271090	rs3120044	A	G	43004	-0.00473341	-0.200957	0.234203	0.00688782	0.00692871	0.00690429	0.308078	182.458	248.201	65.7427	CDC20|ELOVL1|MED8|MPL|SZT2|TIE1	Comparative height size at age 10|Diastolic blood pressure|Height|Hemoglobin concentration|Qualifications: college or university degree|Systolic blood pressure|Vascular or heart problems diagnosed by doctor: none of the above	.	CCDC23|CDC20|ELOVL1|HYI|HYI;SZT2;HYI-AS1|MED8|MED8;RP1-92O14.6|MPL|RP1-92O14.3|RP1-92O14.6|SZT2|TIE1	Tyrosine-protein kinase receptor Tie-1, soluble	cg02668051|cg03753284|cg03971454|cg05370662|cg05663262|cg05704639|cg06188908|cg07719884|cg07865091|cg08263040|cg08706567|cg11073811|cg11731606|cg11839415|cg12235622|cg13393721|cg13470063|cg16045533|cg16572910|cg16858125|cg18175779|cg18345219|cg18394614|cg18856478|cg20426709|cg21219903|cg21279996|cg21539594|cg22797134|cg24476096|cg25844639|cg26153096|cg27547344|H3K27ac|H3K4me1	NOTCH1	TIE1	9	1	136494433	43300982	trans	cis	TRUE	FALSE	FALSE	FALSE	cis	cis	FALSE	FALSE	.	.	TRUE	0.950424	H2	0.950553	H2	0.998343
164	1675	HYOU1:PTPRF	1	44083519	01:43583519-44583519	Affx-10469281	A	G	43008	0.0205421	-0.0799145	0.099573	0.00786131	0.00764664	0.00768886	2.04689	24.8077	37.559	12.7513	.	.	.	.	.	.	HYOU1	PTPRF	11	1	119044188	43525187	trans	cis	TRUE	FALSE	FALSE	FALSE	cis	cis	FALSE	FALSE	.	.	FALSE	0.901031	H2	0.896563	H2	0.994459
165	938	SCARF2:TNFRSF21	1	44249344	01:43749344-44749344	rs12760274	G	A	42818	0.0412081	-0.00945121	0.0630823	0.00636767	0.00713209	0.00667079	10.0083	0.73254	20.4763	10.468	ST3GAL3	Maternal smoking around birth|Serous invasive ovarian cancer	.	ARTN|ATP6V0B|CCDC24|CCDC24;SLC6A9|HYI|KDM4A-AS1|MED8|ST3GAL3	Beta-1,4-galactosyltransferase 2	cg00946598|cg04025127|cg04131194|cg04259904|cg04511444|cg05370662|cg05886813|cg06207804|cg06526872|cg07565499|cg07598341|cg08142848|cg08462360|cg09903430|cg09989037|cg10958452|cg11073811|cg11837102|cg11958827|cg12133952|cg12599982|cg12908607|cg13246856|cg13606994|cg15482928|cg15620905|cg15962314|cg17737314|cg17918314|cg18394614|cg19743044|cg20942219|cg21519202|cg22384188|cg22617819|cg22797514|cg2…	SCARF2	TNFRSF21	22	6	20424584	47231532	trans	trans	FALSE	FALSE	FALSE	FALSE	cis	cis	FALSE	FALSE	.	.	FALSE	0.954063	H1	0.99632	H4	0.950629
166	1560	PDCD1:TNFRSF9	1	44289397	01:43789397-44789397	rs37459	G	A	41677	0.0727355	-0.00459601	0.0910662	0.00702278	0.00686949	0.00699909	24.38	0.298027	37.9004	13.5204	ST3GAL3	Age at menarche|Maternal smoking around birth|Qualifications: A levels or as levels or equivalent|Qualifications: college or university degree|Qualifications: none|Years of educational attainment	.	ATP6V0B|CCDC24|CCDC24;SLC6A9|HYI|KDM4A-AS1|MED8|ST3GAL3	.	cg00946598|cg02416986|cg03753284|cg04131194|cg04259904|cg04511444|cg05370662|cg05886813|cg06207804|cg07598341|cg08142848|cg08462360|cg09903430|cg09989037|cg10958452|cg11073811|cg11837102|cg11958827|cg12133952|cg12599982|cg12908607|cg13246856|cg13606994|cg15482928|cg15962314|cg17737314|cg18394614|cg19743044|cg20942219|cg21519202|cg22384188|cg22617819|cg22875872|cg22930187|cg23290313|cg26396357|cg2…	PDCD1	TNFRSF9	2	1	241849884	7915871	trans	trans	FALSE	FALSE	FALSE	FALSE	cis	cis	FALSE	FALSE	.	.	FALSE	0.953276	H1	0.989747	H4	0.953021
167	579	ARG1:HMBS	1	46563680	01:46063680-47063680	rs1085244	A	C	42124	0.0203961	-0.0152314	0.0530237	0.00696584	0.00679998	0.00673065	2.46685	1.6003	14.4676	12.0007	GPBP1L1|IPP|MAST2|PIK3R3|RP11-630I5.1|RP4-533D7.6|TMEM69	Body mass index adjusted for smoking in males|Granulocyte count|Height|Hematocrit|Hemoglobin concentration|High light scatter reticulocyte count|log eGFR cystatin C|Mean corpuscular volume|Monocyte count|Myeloid white cell count|Neutrophil count|Red blood cell count|Reticulocyte count|Sitting height|Sum basophil neutrophil counts|Sum neutrophil eosinophil counts|White blood cell count	.	AKR1A1|CCDC163P|CCDC17|FAAH|GPBP1L1|GPBP1L1;RPS15AP10|Hs.396207|IPP|LURAP1|MAST2|MKNK1|MOB3C|MUTYH|NASP|PIK3R3|POMGNT1|POMGNT1;LURAP1|PRDX1|RP11-767N6.2|TESK2|TESK2;TOE1|TMEM69|UROD	Alcohol dehydrogenase [NADP(+)]	cg01008154|cg01431908|cg01553935|cg02835462|cg02853497|cg02896515|cg03123370|cg03146154|cg04036898|cg04296837|cg04975920|cg05322273|cg06212760|cg06703079|cg06784218|cg06974930|cg08160980|cg08638929|cg08644498|cg09827048|cg11155036|cg11803389|cg15157453|cg15605315|cg15696662|cg15711727|cg15837086|cg16907488|cg16989107|cg17533684|cg17932810|cg19321695|cg19856273|cg21942576|cg22073794|cg22112435|cg2…	ARG1	HMBS	6	11	131470832	119084866	trans	trans	FALSE	FALSE	FALSE	FALSE	cis	cis	FALSE	FALSE	.	.	FALSE	0.429979	H1	0.400166	H3	0.80535
168	373	CD69:EDAR	1	54826187	01:54326187-55326187	rs10489565	C	T	40681	-0.0147958	0.0903315	-0.118308	0.00990761	0.00989107	0.00997957	0.868554	19.1559	31.6398	12.484	SSBP3	Platelet distribution width	.	RPS3A|SIGLECP16	.	cg00590761|cg00988037|cg02927682|cg04561731|cg04605287|cg06356333|cg08106066|cg10761558|cg17085123|cg17417004|cg18755543|cg24834436	CD69	EDAR	12	2	9752486	108894471	trans	trans	FALSE	FALSE	FALSE	FALSE	cis	cis	FALSE	FALSE	.	.	FALSE	0.923145	H2	0.922833	H2	0.981631
169	548	DBNL:EDAR	1	54826187	01:54326187-55326187	rs10489565	C	T	41056	-0.0115934	0.0903315	-0.115252	0.00986858	0.00989107	0.00991686	0.619626	19.1561	30.447	11.291	SSBP3	Platelet distribution width	.	RPS3A|SIGLECP16	.	cg00590761|cg00988037|cg02927682|cg04561731|cg04605287|cg06356333|cg08106066|cg10761558|cg17085123|cg17417004|cg18755543|cg24834436	DBNL	EDAR	7	2	44044640	108894471	trans	trans	FALSE	FALSE	FALSE	FALSE	cis	cis	FALSE	FALSE	.	.	FALSE	0.934518	H2	0.934431	H2	0.984233
170	199	CCN2:DKK1	1	54826187	01:54326187-55326187	rs10489565	C	T	41215	0.0270829	-0.016145	0.0749517	0.00986107	0.00981847	0.00993307	2.21989	0.999516	13.338	11.1181	SSBP3	Platelet distribution width	.	RPS3A|SIGLECP16	.	cg00590761|cg00988037|cg02927682|cg04561731|cg04605287|cg06356333|cg08106066|cg10761558|cg17085123|cg17417004|cg18755543|cg24834436	CCN2	DKK1	6	10	131948176	52314281	trans	trans	FALSE	FALSE	FALSE	FALSE	cis	cis	FALSE	FALSE	.	.	FALSE	0.777527	H0	0.60786	H4	0.913489
171	333	EDAR:F2R	1	54845044	01:54345044-55345044	rs12409431	A	G	41746	0.117223	-0.00302966	0.151437	0.0109339	0.0109341	0.0109854	26.0562	0.10695	42.4105	16.3543	SSBP3	Platelet distribution width	.	SSBP3	.	cg00590761|cg00988037|cg02927682|cg04561731|cg06356333|cg08106066|cg10761558|cg17085123|cg17417004|cg18755543|cg24834436	EDAR	F2R	2	5	108894471	76716126	trans	trans	FALSE	FALSE	FALSE	FALSE	cis	cis	FALSE	FALSE	.	.	FALSE	0.862377	H1	0.984829	H4	0.862345
172	424	EDAR:PRDX5	1	54845044	01:54345044-55345044	rs12409431	A	G	42136	0.117223	-0.002	0.148287	0.0109339	0.0108853	0.0109112	26.0566	0.0684287	41.2516	15.195	SSBP3	Platelet distribution width	.	SSBP3	.	cg00590761|cg00988037|cg02927682|cg04561731|cg06356333|cg08106066|cg10761558|cg17085123|cg17417004|cg18755543|cg24834436	EDAR	PRDX5	2	11	108894471	64318121	trans	trans	FALSE	FALSE	FALSE	FALSE	cis	cis	FALSE	FALSE	.	.	FALSE	0.935332	H1	0.985588	H4	0.935325
173	321	EDAR:ENO2	1	54845044	01:54345044-55345044	rs12409431	A	G	41926	0.117223	-0.00395883	0.146304	0.0109339	0.0109025	0.0109588	26.0564	0.14477	39.8456	13.7892	SSBP3	Platelet distribution width	.	SSBP3	.	cg00590761|cg00988037|cg02927682|cg04561731|cg06356333|cg08106066|cg10761558|cg17085123|cg17417004|cg18755543|cg24834436	EDAR	ENO2	2	12	108894471	6913745	trans	trans	FALSE	FALSE	FALSE	FALSE	cis	cis	FALSE	FALSE	.	.	FALSE	0.93175	H1	0.985289	H4	0.931723
174	367	CRADD:EDAR	1	54845044	01:54345044-55345044	rs12409431	A	G	41347	0.00184641	0.117223	-0.145987	0.0109892	0.0109339	0.0110158	0.0621973	26.0559	39.2785	13.2225	SSBP3	Platelet distribution width	.	SSBP3	.	cg00590761|cg00988037|cg02927682|cg04561731|cg06356333|cg08106066|cg10761558|cg17085123|cg17417004|cg18755543|cg24834436	CRADD	EDAR	12	2	93677375	108894471	trans	trans	FALSE	FALSE	FALSE	FALSE	cis	cis	FALSE	FALSE	.	.	FALSE	0.942261	H2	0.942269	H2	0.984529
175	581	EDAR:TMSB10	1	54845044	01:54345044-55345044	rs12409431	A	G	41562	0.117223	-0.010165	0.144202	0.0109339	0.0108726	0.0109393	26.0561	0.456136	38.8736	12.8175	SSBP3	Platelet distribution width	.	SSBP3	.	cg00590761|cg00988037|cg02927682|cg04561731|cg06356333|cg08106066|cg10761558|cg17085123|cg17417004|cg18755543|cg24834436	EDAR	TMSB10	2	2	108894471	84905656	trans	trans	FALSE	FALSE	FALSE	FALSE	cis	trans	FALSE	FALSE	.	.	FALSE	0.899987	H1	0.984525	H4	0.899785
176	534	EDAR:SERPINB1	1	54845044	01:54345044-55345044	rs12409431	A	G	41421	0.117223	-0.00508251	0.142877	0.0109339	0.0109571	0.0110137	26.056	0.191955	37.6824	11.6264	SSBP3	Platelet distribution width	.	SSBP3	.	cg00590761|cg00988037|cg02927682|cg04561731|cg06356333|cg08106066|cg10761558|cg17085123|cg17417004|cg18755543|cg24834436	EDAR	SERPINB1	2	6	108894471	2832332	trans	trans	FALSE	FALSE	FALSE	FALSE	cis	cis	FALSE	FALSE	.	.	FALSE	0.937843	H1	0.984929	H4	0.937768
177	407	DBI:EDAR	1	54845044	01:54345044-55345044	rs12409431	A	G	41369	0.00204399	0.117223	-0.142316	0.0109545	0.0109339	0.0110068	0.0695687	26.0559	37.4409	11.385	SSBP3	Platelet distribution width	.	SSBP3	.	cg00590761|cg00988037|cg02927682|cg04561731|cg06356333|cg08106066|cg10761558|cg17085123|cg17417004|cg18755543|cg24834436	DBI	EDAR	2	2	119366924	108894471	trans	trans	FALSE	FALSE	FALSE	FALSE	cis	cis	FALSE	FALSE	.	.	FALSE	0.930378	H2	0.930419	H2	0.985014
178	561	EDAR:F11R	1	54845044	01:54345044-55345044	rs12409431	A	G	41562	0.117223	-0.000883599	0.141108	0.0109339	0.0109383	0.0110012	26.0561	0.0289019	36.8628	10.8067	SSBP3	Platelet distribution width	.	SSBP3	.	cg00590761|cg00988037|cg02927682|cg04561731|cg06356333|cg08106066|cg10761558|cg17085123|cg17417004|cg18755543|cg24834436	EDAR	F11R	2	1	108894471	160995211	trans	trans	FALSE	FALSE	FALSE	FALSE	cis	cis	FALSE	FALSE	.	.	FALSE	0.919535	H1	0.984359	H4	0.919525
179	698	EBAG9:EDAR	1	54845044	01:54345044-55345044	rs12409431	A	G	41415	-0.0130437	0.117223	-0.141405	0.010988	0.0109339	0.0110354	0.628562	26.056	36.7909	10.735	SSBP3	Platelet distribution width	.	SSBP3	.	cg00590761|cg00988037|cg02927682|cg04561731|cg06356333|cg08106066|cg10761558|cg17085123|cg17417004|cg18755543|cg24834436	EBAG9	EDAR	8	2	109539711	108894471	trans	trans	FALSE	FALSE	FALSE	FALSE	cis	cis	FALSE	FALSE	.	.	FALSE	0.930018	H2	0.92919	H2	0.9829
180	140	CCN2:VEGFC	1	54845044	01:54345044-55345044	rs12409431	A	G	41867	0.0341002	-0.0186339	0.0976174	0.0109098	0.010905	0.0109888	2.75072	1.05797	18.1714	15.4207	SSBP3	Platelet distribution width	.	SSBP3	.	cg00590761|cg00988037|cg02927682|cg04561731|cg06356333|cg08106066|cg10761558|cg17085123|cg17417004|cg18755543|cg24834436	CCN2	VEGFC	6	4	131948176	176683538	trans	trans	FALSE	FALSE	FALSE	FALSE	cis	cis	FALSE	FALSE	.	.	FALSE	0.783281	H0	0.617612	H4	0.903444
181	782	DSG4:FABP9	1	59083427	01:58583427-59583427	rs6587832	A	G	41365	-0.0209167	0.0421426	-0.0653609	0.0070688	0.0070557	0.00715866	2.51033	8.62884	19.147	10.5181	RP4-592A1.2	.	.	DAB1|DAB1;OMA1|KLKB1|OMA1|TACSTD2	.	cg00571483|cg01747796|cg01923724|cg03513464|cg03530925|cg06208288|cg08165487|cg10500911|cg10708189|cg14377059|cg17479898|cg17512779|cg21536783|cg22940152|H3K27ac|H3K4me1	DSG4	FABP9	18	8	31376777	81458253	trans	trans	FALSE	FALSE	FALSE	FALSE	cis	cis	FALSE	FALSE	.	.	FALSE	0.997675	H3	0.996534	H4	0.994103
182	2542	HYOU1:TGFBR3	1	59669488	01:59169488-60169488	rs12739904	C	T	42831	-0.00416601	0.099493	-0.114165	0.0075109	0.00745943	0.00750259	0.237225	39.7749	51.4259	11.651	HSD52|LINC01358	Systolic blood pressure	.	FGGY	.	cg03298073|cg06810869|cg18762505|cg21809161|H3K4me1	HYOU1	TGFBR3	11	1	119044188	91680343	trans	trans	FALSE	FALSE	FALSE	FALSE	cis	cis	FALSE	FALSE	.	.	FALSE	0.841177	H2	0.841158	H2	0.998286
183	2484	ADGRG2:ITGB1	1	59669488	01:59169488-60169488	rs12739904	C	T	41600	0.080016	-0.00970164	0.0970206	0.00697609	0.00733651	0.00717823	29.6834	0.730371	40.8121	11.1287	HSD52|LINC01358	Systolic blood pressure	.	FGGY	.	cg03298073|cg06810869|cg18762505|cg21809161|H3K4me1	ADGRG2	ITGB1	X	10	18989307	32887273	trans	trans	FALSE	FALSE	FALSE	FALSE	trans	trans	FALSE	FALSE	.	.	FALSE	0.943103	H1	0.997157	H4	0.942869
184	797	ENO1:FIS1	1	62969402	01:62469402-63469402	rs1168029	A	G	38050	0.0107475	-0.0218996	0.057471	0.00750533	0.00749579	0.00752565	0.817708	2.45785	13.6419	11.184	AL138847.1|DOCK7|RP11-230B22.1|USP1	Arachidic acid 20:0|LDL cholesterol|Lipid metabolism phenotypes|Low density lipoprotein|Mean platelet volume|Medication for cholesterol, blood pressure or diabetes: cholesterol lowering medication|Metabolism|No treatment with medication for cholesterol, blood pressure, diabetes, or take exogenous hormones|Platelet count|Platelet distribution width|Self-reported high cholesterol|Total cholesterol|…	1-arachidonoyl-GPI|1-arachidonoyl-GPI (20:4)|1-oleoyl-GPI|1-oleoyl-GPI (18:1)|1-palmitoyl-2-arachidonoyl-GPI|1-palmitoyl-2-arachidonoyl-GPI (16:0/20:4)|1-stearoyl-2-arachidonoyl-GPI|1-stearoyl-2-arachidonoyl-GPI (18:0/20:4)|1-stearoyl-2-linoleoyl-GPI|1-stearoyl-2-linoleoyl-GPI (18:0/18:2)|1-stearoyl-GPI|1-stearoyl-GPI (18:0)|18:2 linoleic acid (LA)|2-stearoyl-GPI|2-stearoyl-GPI (18:0)|ApoB|Choles…	ANGPTL3|ATG4C|DOCK7|DOCK7;ANGPTL3|MYLIP|USP1	Angiopoietin-like 3	cg01097102|cg02218214|cg04022724|cg04486648|cg06547732|cg06595852|cg06896770|cg08107208|cg10583485|cg10830713|cg11960592|cg16991569|cg20674206|cg26877327|H3K27ac|H3K4me1	ENO1	FIS1	1	7	8861000	101239458	trans	trans	FALSE	FALSE	FALSE	FALSE	cis	cis	FALSE	FALSE	.	.	FALSE	0.811562	H0	0.938143	H2	0.681434
185	2205	IL18BP:ROR1	1	64612756	01:64112756-65112756	rs2806542	G	A	41933	0.000644809	0.210528	-0.219904	0.00702369	0.00706509	0.00717373	0.0329889	192.369	203.374	11.0055	ROR1	.	.	.	Tyrosine-protein kinase transmembrane receptor ROR1	cg07797372|cg08036553|cg10753073|cg15481583|cg17171259|cg21850722|cg22352634|cg26317111|H3K4me1	IL18BP	ROR1	11	1	71998613	63774017	trans	cis	TRUE	FALSE	FALSE	FALSE	cis	cis	FALSE	FALSE	.	.	FALSE	0.940664	H2	0.940711	H2	0.999907
186	475	IFNGR1:ROR1	1	64614495	01:64114495-65114495	rs1408416	T	G	41772	-0.00794722	-0.388619	0.513966	0.00897057	0.0086811	0.00866459	0.425199	426.785	735.428	308.643	ROR1	.	.	UBE2U	Tyrosine-protein kinase transmembrane receptor ROR1	cg03041650|cg08036553|cg10753073|cg17171259|cg21850722	IFNGR1	ROR1	6	1	137197485	63774017	trans	cis	TRUE	FALSE	FALSE	FALSE	cis	cis	FALSE	FALSE	.	.	TRUE	0.949777	H2	0.949785	H2	0.999748
187	520	ROR1:THBD	1	64614495	01:64114495-65114495	rs1408416	T	G	42471	-0.388619	-0.00437063	-0.481849	0.0086811	0.00877451	0.00825804	426.947	0.208722	713.007	286.061	ROR1	.	.	UBE2U	Tyrosine-protein kinase transmembrane receptor ROR1	cg03041650|cg08036553|cg10753073|cg17171259|cg21850722	ROR1	THBD	1	20	63774017	23045633	cis	trans	TRUE	FALSE	FALSE	FALSE	cis	cis	FALSE	FALSE	.	.	TRUE	0.957407	H1	0.999479	H4	0.95745
188	686	ROR1:TNFRSF21	1	64614495	01:64114495-65114495	rs1408416	T	G	41951	-0.388619	-0.00111158	-0.49056	0.0086811	0.00892161	0.00883749	426.827	0.0453497	647.476	220.649	ROR1	.	.	UBE2U	Tyrosine-protein kinase transmembrane receptor ROR1	cg03041650|cg08036553|cg10753073|cg17171259|cg21850722	ROR1	TNFRSF21	1	6	63774017	47231532	cis	trans	TRUE	FALSE	FALSE	FALSE	cis	cis	FALSE	FALSE	.	.	TRUE	0.946388	H1	0.989808	H4	0.946372
189	1594	CD58:ROR1	1	64614495	01:64114495-65114495	rs1408416	T	G	41501	-0.0168904	-0.388619	0.421876	0.00912493	0.0086811	0.00866759	1.19264	426.721	502.055	75.3343	ROR1	.	.	UBE2U	Tyrosine-protein kinase transmembrane receptor ROR1	cg03041650|cg08036553|cg10753073|cg17171259|cg21850722	CD58	ROR1	1	1	116514534	63774017	trans	cis	TRUE	FALSE	FALSE	FALSE	cis	cis	FALSE	FALSE	.	.	TRUE	0.930803	H2	0.930953	H2	0.999714
190	1887	HYOU1:ROR1	1	64614495	01:64114495-65114495	rs1408416	T	G	42255	-0.0189871	-0.388619	0.417776	0.00904422	0.0086811	0.00874712	1.44623	426.897	484.204	57.3069	ROR1	.	.	UBE2U	Tyrosine-protein kinase transmembrane receptor ROR1	cg03041650|cg08036553|cg10753073|cg17171259|cg21850722	HYOU1	ROR1	11	1	119044188	63774017	trans	cis	TRUE	FALSE	FALSE	FALSE	cis	cis	FALSE	FALSE	.	.	TRUE	0.900664	H2	0.908314	H2	0.992023
191	109	LRP11:ROR1	1	64614495	01:64114495-65114495	rs1408416	T	G	42471	-0.00252796	-0.388619	0.403466	0.00893812	0.0086811	0.00884519	0.109406	426.947	442.835	15.8881	ROR1	.	.	UBE2U	Tyrosine-protein kinase transmembrane receptor ROR1	cg03041650|cg08036553|cg10753073|cg17171259|cg21850722	LRP11	ROR1	6	1	149818757	63774017	trans	cis	TRUE	FALSE	FALSE	FALSE	cis	cis	FALSE	FALSE	.	.	FALSE	0.941237	H2	0.941276	H2	0.993718
192	2712	CANT1:ROR1	1	64614495	01:64114495-65114495	rs1408416	T	G	42335	-0.00878051	-0.388619	0.398218	0.00910443	0.0086811	0.00875864	0.475163	426.916	440.002	13.0858	ROR1	.	.	UBE2U	Tyrosine-protein kinase transmembrane receptor ROR1	cg03041650|cg08036553|cg10753073|cg17171259|cg21850722	CANT1	ROR1	17	1	78991716	63774017	trans	cis	TRUE	FALSE	FALSE	FALSE	cis	cis	FALSE	FALSE	.	.	FALSE	0.949294	H2	0.949604	H2	0.998975
193	1644	PDLIM7:SRC	1	65209111	01:64709111-65709111	rs114695117	A	C	42088	0.0795035	0.00910769	0.214432	0.0214458	0.0214508	0.0213395	3.6781	0.173186	23.0039	19.3258	RAVER2	Eosinophil count|Eosinophil counts|Eosinophil percentage of granulocytes|Eosinophil percentage of white cells|Hayfever, allergic rhinitis or eczema|Neutrophil percentage of granulocytes|Sum eosinophil basophil counts	.	CTB-83J4.2|DPM1|FBXL20|MLTK|RASSF1|RAVER2	.	.	PDLIM7	SRC	5	20	177483394	37344685	trans	trans	FALSE	FALSE	FALSE	FALSE	trans	trans	FALSE	FALSE	.	.	FALSE	0.566345	H1	0.99984	H4	0.58085
194	2474	DOK2:PDLIM7	1	65209111	01:64709111-65709111	rs114695117	A	C	41873	0.0146644	0.0795035	-0.183816	0.021505	0.0214458	0.0214191	0.30513	3.6781	17.0155	13.3374	RAVER2	Eosinophil count|Eosinophil counts|Eosinophil percentage of granulocytes|Eosinophil percentage of white cells|Hayfever, allergic rhinitis or eczema|Neutrophil percentage of granulocytes|Sum eosinophil basophil counts	.	CTB-83J4.2|DPM1|FBXL20|MLTK|RASSF1|RAVER2	.	.	DOK2	PDLIM7	8	5	21908873	177483394	trans	trans	FALSE	FALSE	FALSE	FALSE	cis	trans	FALSE	FALSE	.	.	FALSE	0.562721	H2	0.583851	H2	0.9997
195	2146	ITGB1BP2:PDLIM7	1	65209111	01:64709111-65709111	rs114695117	A	C	41078	-0.00587582	0.0795035	-0.180076	0.0217186	0.0214458	0.021827	0.104167	3.67808	15.7882	12.1101	RAVER2	Eosinophil count|Eosinophil counts|Eosinophil percentage of granulocytes|Eosinophil percentage of white cells|Hayfever, allergic rhinitis or eczema|Neutrophil percentage of granulocytes|Sum eosinophil basophil counts	.	CTB-83J4.2|DPM1|FBXL20|MLTK|RASSF1|RAVER2	.	.	ITGB1BP2	PDLIM7	X	5	71301750	177483394	trans	trans	FALSE	FALSE	FALSE	FALSE	trans	trans	FALSE	FALSE	.	.	FALSE	0.840198	H2	0.841462	H2	0.999932
196	2327	MGLL:PDLIM7	1	65209111	01:64709111-65709111	rs114695117	A	C	42663	-0.00307103	0.0795035	-0.168663	0.0214652	0.0214458	0.0214233	0.0524509	3.67811	14.4501	10.772	RAVER2	Eosinophil count|Eosinophil counts|Eosinophil percentage of granulocytes|Eosinophil percentage of white cells|Hayfever, allergic rhinitis or eczema|Neutrophil percentage of granulocytes|Sum eosinophil basophil counts	.	CTB-83J4.2|DPM1|FBXL20|MLTK|RASSF1|RAVER2	.	.	MGLL	PDLIM7	3	5	127689062	177483394	trans	trans	FALSE	FALSE	FALSE	FALSE	cis	trans	FALSE	FALSE	.	.	FALSE	0.794152	H2	0.799267	H2	0.999935
197	1983	IL6ST:LEPR	1	66075952	01:65575952-66575952	rs1805094	C	G	42453	0.00201273	-0.283247	0.310533	0.00898916	0.00884366	0.00882398	0.0846892	221.701	266.721	45.0195	LEPR|RN7SL854P	Cerebrospinal fluid biomarker levels|Granulocyte count|Myeloid white cell count|Neutrophil count|Sum basophil neutrophil counts|Sum neutrophil eosinophil counts|White blood cell count	.	LEPR|LEPR;LEPROT|LEPROT|LEPROT;LEPR	Leptin receptor	cg04111102|cg04704294|cg08716655|cg14976592|cg23688719	IL6ST	LEPR	5	1	55935095	65420652	trans	cis	TRUE	FALSE	FALSE	FALSE	cis	cis	FALSE	FALSE	.	.	TRUE	0.821517	H2	0.821505	H2	0.994716
198	1737	LEPR:NTRK2	1	66089782	01:65589782-66589782	rs6700896	T	C	42508	-0.155217	0.0161592	-0.16633	0.0068875	0.00691341	0.00698324	111.079	1.71165	123.85	12.7709	LEPR|RN7SL854P	Baseline acute phase serum amyloid concentrations|Basophil percentage of granulocytes|C reactive protein|C-reactive protein|Granulocyte count|Granulocyte percentage of myeloid white cells|Lymphocyte count|Lymphocyte percentage of white cells|Mean corpuscular hemoglobin|Mean corpuscular hemoglobin concentration|Mean corpuscular volume|Monocyte percentage of white cells|Myeloid white cell count|Neu…	.	ASMTL|LEPR|LEPR;LEPROT|LEPROT|MBOAT1	C-reactive protein|C-Reactive Protein|Leptin receptor|Serum amyloid A1	cg03050981|cg03514351|cg04111102|cg04704294|cg07959978|cg08716655|cg14976592|cg16265717|cg16294013|cg22336004|cg22488256|cg23688719|cg26832142|cg27433482|H3K4me1	LEPR	NTRK2	1	9	65420652	84668375	cis	trans	TRUE	FALSE	FALSE	FALSE	cis	cis	FALSE	FALSE	.	.	FALSE	0.920969	H1	0.99259	H4	0.920973
199	1255	REG1A:REG3A	1	67390416	01:66890416-67890416	rs3008858	C	G	41995	-0.023913	0.0363581	-0.0683162	0.00760182	0.00740712	0.0076319	2.78039	6.03572	18.4377	12.402	MIER1|SLC35D1|WDR78	Acute pericarditis|Birth weight|Comparative body size at age 10|Comparative height size at age 10|Height|Lymphocyte count|Lymphocyte percentage of white cells|Neutrophil percentage of white cells|Sitting height	.	MIER1|NEK5;UTP14C|SLC35D1|WDR78	.	cg00044354|cg02640540|cg03340356|cg04880992|cg08029281|cg08660285|cg09585255|cg11518657|cg12267147|cg12940439|cg17031739|cg17833169|cg21115004|cg21684588|cg23084441|cg23722790|cg25154630|cg25208677|cg25408008	REG1A	REG3A	2	2	79120362	79157003	trans	trans	FALSE	FALSE	FALSE	FALSE	cis	cis	FALSE	FALSE	.	.	FALSE	0.463711	H2	0.396438	H2	0.819312
200	2009	IRAK4:MAP2K6	1	68197671	01:67697671-68697671	rs632959	G	A	42361	-0.00835723	0.0449852	-0.142146	0.0075585	0.00755534	0.0074898	0.570451	8.5791	79.2587	70.6796	GADD45A|GNG12	Mean corpuscular hemoglobin|Mean corpuscular volume	.	EPS8|GADD45A|IL12RB2|PTPRO	.	cg01810907|cg03935359|cg10178795|cg11855555|cg13784017|cg16693012|cg17125585|cg17168836|cg20790998|cg22082780|cg23232299|cg26804772|H3K27ac|H3K4me1	IRAK4	MAP2K6	12	17	43758944	69414697	trans	trans	FALSE	FALSE	FALSE	FALSE	cis	trans	FALSE	FALSE	.	.	TRUE	0.771314	H2	0.770265	H2	0.985302
201	1042	MAP2K6:NT5C3A	1	68197671	01:67697671-68697671	rs632959	G	A	42294	0.0449852	-0.0116314	0.121049	0.00755534	0.00755859	0.00747881	8.57909	0.907094	58.0188	49.4397	GADD45A|GNG12	Mean corpuscular hemoglobin|Mean corpuscular volume	.	EPS8|GADD45A|IL12RB2|PTPRO	.	cg01810907|cg03935359|cg10178795|cg11855555|cg13784017|cg16693012|cg17125585|cg17168836|cg20790998|cg22082780|cg23232299|cg26804772|H3K27ac|H3K4me1	MAP2K6	NT5C3A	17	7	69414697	33014130	trans	trans	FALSE	FALSE	FALSE	FALSE	trans	cis	FALSE	FALSE	.	.	TRUE	0.874104	H1	0.990435	H4	0.872025
202	175	MAP2K6:PRTFDC1	1	68197671	01:67697671-68697671	rs632959	G	A	40640	0.0449852	-0.00325874	0.114811	0.00755534	0.0076432	0.0076936	8.57896	0.174023	49.4979	40.919	GADD45A|GNG12	Mean corpuscular hemoglobin|Mean corpuscular volume	.	EPS8|GADD45A|IL12RB2|PTPRO	.	cg01810907|cg03935359|cg10178795|cg11855555|cg13784017|cg16693012|cg17125585|cg17168836|cg20790998|cg22082780|cg23232299|cg26804772|H3K27ac|H3K4me1	MAP2K6	PRTFDC1	17	10	69414697	24848614	trans	trans	FALSE	FALSE	FALSE	FALSE	trans	cis	FALSE	FALSE	.	.	TRUE	0.920799	H1	0.989001	H4	0.920624
203	2172	AXIN1:MAP2K6	1	68197671	01:67697671-68697671	rs632959	G	A	42361	-0.00237876	0.0449852	-0.103689	0.00753811	0.00755534	0.00743345	0.123589	8.5791	43.3982	34.8191	GADD45A|GNG12	Mean corpuscular hemoglobin|Mean corpuscular volume	.	EPS8|GADD45A|IL12RB2|PTPRO	.	cg01810907|cg03935359|cg10178795|cg11855555|cg13784017|cg16693012|cg17125585|cg17168836|cg20790998|cg22082780|cg23232299|cg26804772|H3K27ac|H3K4me1	AXIN1	MAP2K6	16	17	287440	69414697	trans	trans	FALSE	FALSE	FALSE	FALSE	cis	trans	FALSE	FALSE	.	.	TRUE	0.881457	H2	0.882196	H2	0.993416
204	355	MAP2K6:TBL1X	1	68197671	01:67697671-68697671	rs632959	G	A	40639	0.0449852	0.000487944	0.0995092	0.00755534	0.00764178	0.00770115	8.57896	0.0226934	37.3919	28.8129	GADD45A|GNG12	Mean corpuscular hemoglobin|Mean corpuscular volume	.	EPS8|GADD45A|IL12RB2|PTPRO	.	cg01810907|cg03935359|cg10178795|cg11855555|cg13784017|cg16693012|cg17125585|cg17168836|cg20790998|cg22082780|cg23232299|cg26804772|H3K27ac|H3K4me1	MAP2K6	TBL1X	17	X	69414697	9463320	trans	trans	FALSE	FALSE	FALSE	FALSE	trans	trans	FALSE	FALSE	.	.	TRUE	0.899613	H1	0.98596	H4	0.900913
205	1244	DECR1:MAP2K6	1	68197671	01:67697671-68697671	rs632959	G	A	42361	-0.00336478	0.0449852	-0.0915469	0.0075578	0.00755534	0.00754055	0.182982	8.5791	33.1352	24.5561	GADD45A|GNG12	Mean corpuscular hemoglobin|Mean corpuscular volume	.	EPS8|GADD45A|IL12RB2|PTPRO	.	cg01810907|cg03935359|cg10178795|cg11855555|cg13784017|cg16693012|cg17125585|cg17168836|cg20790998|cg22082780|cg23232299|cg26804772|H3K27ac|H3K4me1	DECR1	MAP2K6	8	17	90001405	69414697	trans	trans	FALSE	FALSE	FALSE	FALSE	cis	trans	FALSE	FALSE	.	.	TRUE	0.864649	H2	0.864942	H2	0.979638
206	346	MAP2K6:SAMD9L	1	68197671	01:67697671-68697671	rs632959	G	A	42361	0.0449852	-0.000220367	0.0885715	0.00755534	0.00755659	0.00752736	8.5791	0.0102231	31.1868	22.6077	GADD45A|GNG12	Mean corpuscular hemoglobin|Mean corpuscular volume	.	EPS8|GADD45A|IL12RB2|PTPRO	.	cg01810907|cg03935359|cg10178795|cg11855555|cg13784017|cg16693012|cg17125585|cg17168836|cg20790998|cg22082780|cg23232299|cg26804772|H3K27ac|H3K4me1	MAP2K6	SAMD9L	17	7	69414697	93130056	trans	trans	FALSE	FALSE	FALSE	FALSE	trans	cis	FALSE	FALSE	.	.	TRUE	0.713658	H1	0.990539	H4	0.714682
207	7	MAP2K6:MGMT	1	68197671	01:67697671-68697671	rs632959	G	A	42361	0.0449852	-0.00596174	0.086005	0.00755534	0.00756034	0.00754037	8.5791	0.366151	29.3644	20.7853	GADD45A|GNG12	Mean corpuscular hemoglobin|Mean corpuscular volume	.	EPS8|GADD45A|IL12RB2|PTPRO	.	cg01810907|cg03935359|cg10178795|cg11855555|cg13784017|cg16693012|cg17125585|cg17168836|cg20790998|cg22082780|cg23232299|cg26804772|H3K27ac|H3K4me1	MAP2K6	MGMT	17	10	69414697	129467190	trans	trans	FALSE	FALSE	FALSE	FALSE	trans	cis	FALSE	FALSE	.	.	FALSE	0.886838	H1	0.961449	H4	0.884288
208	1622	MAP2K6:PPP1R12A	1	68197671	01:67697671-68697671	rs632959	G	A	41666	0.0449852	-0.00279049	0.0837721	0.00755534	0.00753824	0.0075985	8.57904	0.147977	27.4984	18.9194	GADD45A|GNG12	Mean corpuscular hemoglobin|Mean corpuscular volume	.	EPS8|GADD45A|IL12RB2|PTPRO	.	cg01810907|cg03935359|cg10178795|cg11855555|cg13784017|cg16693012|cg17125585|cg17168836|cg20790998|cg22082780|cg23232299|cg26804772|H3K27ac|H3K4me1	MAP2K6	PPP1R12A	17	12	69414697	79773563	trans	trans	FALSE	FALSE	FALSE	FALSE	trans	trans	FALSE	FALSE	.	.	TRUE	0.912813	H1	0.991196	H4	0.912681
209	2480	AGRP:CCN1	1	86052985	01:85552985-86552985	rs4370804	T	C	41882	-0.00446002	-0.126341	0.148854	0.00764629	0.00766577	0.00738935	0.252045	60.1084	89.0946	28.9862	CYR61|RP11-290M5.2	Height	.	DDAH1|ITM2C|SRGAP3|ZNHIT6	.	cg00183684|cg00418071|cg00734567|cg01040434|cg01192746|cg02501086|cg07350718|cg10593400|cg11345352|cg11737676|cg11750851|cg13388692|cg13450265|cg17108141|cg17807903|cg18027683|cg18808054|cg20169015|cg20960181|cg22123915|cg23173688|cg23216685|cg24439713|cg24662614|cg24692177|cg24724587|cg25606842	AGRP	CCN1	16	1	67482571	85580761	trans	cis	TRUE	FALSE	FALSE	FALSE	cis	cis	FALSE	FALSE	.	.	TRUE	0.939981	H2	0.940717	H2	0.998478
210	2542	HYOU1:TGFBR3	1	92327045	01:91827045-92827045	rs1805110	A	G	43023	0.00884475	-0.234928	0.268664	0.0124668	0.0123609	0.0124258	0.320536	79.4863	102.398	22.9112	TGFBR3	.	.	EPHX4|SLC13A1	.	cg01081438|cg01347529|cg01515515|cg02935097|cg03003526|cg03421440|cg06442199|cg13299824|cg14732540|cg19245011|cg25769732	HYOU1	TGFBR3	11	1	119044188	91680343	trans	cis	TRUE	FALSE	FALSE	FALSE	cis	cis	FALSE	FALSE	.	.	TRUE	0.9337	H2	0.933616	H2	0.983176
211	160	CPA1:CPB1	1	92972660	01:92472660-93472660	rs6603977	A	G	42839	-0.0374315	-0.00406814	-0.0757204	0.00840458	0.00839689	0.00841703	5.07255	0.202008	18.614	13.5414	C1orf146|EVI5|GFI1|GLMN|RN7SL824P|RP4-775D17.1|RPAP2	Body mass index|Cholesterol total|Comparative height size at age 10|Granulocyte percentage of myeloid white cells|Heel bone mineral density|Height|Immature fraction of reticulocytes|Impedance of leg left|Impedance of whole body|LDL cholesterol|Low density lipoprotein|Lymphocyte percentage of white cells|Monocyte count|Monocyte percentage of white cells|Myeloid white cell count|Sitting height|Tota…	.	ALDH1A1|BCL11A|C11orf82|C19orf59|C1QB|CACNA2D3|CD1B|CD36|CDC42BPB|CDC7|CLIP4|CTC-439O9.2|CYP1B1|DFNA5|DR1|EPHX4|EVI5|FAM198B|FAM69A|FNBP1L|FOLR2|FXYD6|GPBAR1|GPR162|IRAK3|KCNK13|KIAA0355|LILRA3|LTB4R|LYZ|MAFB|MPZL2|MTF2|MYO7A|OSCAR|PDXK|PLBD1|PMP22|PTP4A3|RP5-1014C4.3|RPAP2|RPL5;SNORD21;FAM69A|RTN1|SCPEP1|SHROOM1|SLC18B1|SLC24A4|SLC47A1|SNORA66|TBC1D2|TMED5|TMEM144|TMEM8B|TSHZ3|VENTX|ZBED3	.	cg01515515|cg01766941|cg04158367|cg04414446|cg04777348|cg04955573|cg06338710|cg06442199|cg09662411|cg09674502|cg10399789|cg12876356|cg14179389|cg14732540|cg16297569|cg16373998|cg17826107|cg18146737|cg18316974|cg19245011|cg20125091|cg21218183|cg23624705|cg24683414|cg27432653|H3K27ac|H3K4me1|Percent-splice-in	CPA1	CPB1	7	3	130380339	148791102	trans	trans	FALSE	FALSE	FALSE	FALSE	cis	cis	FALSE	FALSE	.	.	FALSE	0.45144	H1	0.670055	H3	0.700342
212	2657	ASGR1:DCBLD2	1	109817192	01:109317192-110317192	rs7528419	G	A	41297	0.124753	-0.0590187	0.142488	0.0081083	0.00791984	0.00817984	52.5429	13.0281	66.9883	14.4453	CELSR2	1 alkyl 2 acetylglycerophosphocholine esterase|Acute myocardial infarction|Age related disease endophenotypes|Age related diseases mortality and associated endophenotypes|Angina pectoris|Angiographic coronary artery disease|APOB apolipoprotein B|APOB apolipoprotein B response after 40mg daily simvastatin treatment|APOB assay lipoprotein fraction concentration|APOB assay lipoprotein fraction conce…	18:2 linoleic acid (LA)|ApoB|CH2 groups to double bonds ratio|Cholesterol|Cholesterol esters in large LDL|Cholesterol esters in medium LDL|Concentration of IDL particles|Concentration of large LDL particles|Concentration of medium LDL particles|Concentration of small LDL particles|Concentration of very small VLDL particles|Double bonds in fatty acids|Est-C|Esterified cholesterol|Free cholesterol|…	AMIGO1|CELSR2|GSTM1|GSTM3|GSTM4|GSTM4;GSTM5;GSTM1|KIAA1324|PSMA5|PSRC1|reporter|SALL3|SARS|SORT1	Apolipoprotein B|Carbonic anhydrase-related protein 10|Catalase|Complement C1q tumor necrosis factor-related protein 1|Four-jointed box protein 1|Granulin|Granulins|Group XIIB secretory phospholipase A2-like protein|Hemojuvelin|Low-density lipoprotein receptor-related protein 1B|Neogenin|Repulsive guidance molecule A|Sodium-coupled monocarboxylate transporter 1|SORT|Stanniocalcin-1	cg00908766|cg02175308|cg08367326|cg09250146|cg09502502|cg09754932|cg12465704|cg13926338|cg16562342|cg16988986|cg17243654|cg20569839|cg20569855|cg20591472|cg21079113|cg21684021|cg21692308|cg23032129|cg23616212|H3K27ac|H3K4me1	ASGR1	DCBLD2	17	3	7173431	98795941	trans	trans	FALSE	FALSE	FALSE	FALSE	cis	cis	FALSE	FALSE	.	.	TRUE	0.996563	H4	0.998987	H4	0.996814
213	2454	HS6ST1:MEGF9	1	109817192	01:109317192-110317192	rs7528419	G	A	42071	-0.0769251	0.0849921	-0.126296	0.0081556	0.00823739	0.00817544	20.3753	24.2029	52.9627	28.7598	CELSR2	1 alkyl 2 acetylglycerophosphocholine esterase|Acute myocardial infarction|Age related disease endophenotypes|Age related diseases mortality and associated endophenotypes|Angina pectoris|Angiographic coronary artery disease|APOB apolipoprotein B|APOB apolipoprotein B response after 40mg daily simvastatin treatment|APOB assay lipoprotein fraction concentration|APOB assay lipoprotein fraction conce…	18:2 linoleic acid (LA)|ApoB|CH2 groups to double bonds ratio|Cholesterol|Cholesterol esters in large LDL|Cholesterol esters in medium LDL|Concentration of IDL particles|Concentration of large LDL particles|Concentration of medium LDL particles|Concentration of small LDL particles|Concentration of very small VLDL particles|Double bonds in fatty acids|Est-C|Esterified cholesterol|Free cholesterol|…	AMIGO1|CELSR2|GSTM1|GSTM3|GSTM4|GSTM4;GSTM5;GSTM1|KIAA1324|PSMA5|PSRC1|reporter|SALL3|SARS|SORT1	Apolipoprotein B|Carbonic anhydrase-related protein 10|Catalase|Complement C1q tumor necrosis factor-related protein 1|Four-jointed box protein 1|Granulin|Granulins|Group XIIB secretory phospholipase A2-like protein|Hemojuvelin|Low-density lipoprotein receptor-related protein 1B|Neogenin|Repulsive guidance molecule A|Sodium-coupled monocarboxylate transporter 1|SORT|Stanniocalcin-1	cg00908766|cg02175308|cg08367326|cg09250146|cg09502502|cg09754932|cg12465704|cg13926338|cg16562342|cg16988986|cg17243654|cg20569839|cg20569855|cg20591472|cg21079113|cg21684021|cg21692308|cg23032129|cg23616212|H3K27ac|H3K4me1	HS6ST1	MEGF9	2	9	128236716	120600811	trans	trans	FALSE	FALSE	FALSE	FALSE	cis	cis	FALSE	FALSE	.	.	TRUE	0.992482	H4	0.994261	H4	0.996488
214	686	ROR1:TNFRSF21	1	109817192	01:109317192-110317192	rs7528419	G	A	41733	0.0202612	-0.0764367	0.110239	0.00805824	0.00807445	0.00828775	1.92339	20.5172	39.5617	19.0446	CELSR2	1 alkyl 2 acetylglycerophosphocholine esterase|Acute myocardial infarction|Age related disease endophenotypes|Age related diseases mortality and associated endophenotypes|Angina pectoris|Angiographic coronary artery disease|APOB apolipoprotein B|APOB apolipoprotein B response after 40mg daily simvastatin treatment|APOB assay lipoprotein fraction concentration|APOB assay lipoprotein fraction conce…	18:2 linoleic acid (LA)|ApoB|CH2 groups to double bonds ratio|Cholesterol|Cholesterol esters in large LDL|Cholesterol esters in medium LDL|Concentration of IDL particles|Concentration of large LDL particles|Concentration of medium LDL particles|Concentration of small LDL particles|Concentration of very small VLDL particles|Double bonds in fatty acids|Est-C|Esterified cholesterol|Free cholesterol|…	AMIGO1|CELSR2|GSTM1|GSTM3|GSTM4|GSTM4;GSTM5;GSTM1|KIAA1324|PSMA5|PSRC1|reporter|SALL3|SARS|SORT1	Apolipoprotein B|Carbonic anhydrase-related protein 10|Catalase|Complement C1q tumor necrosis factor-related protein 1|Four-jointed box protein 1|Granulin|Granulins|Group XIIB secretory phospholipase A2-like protein|Hemojuvelin|Low-density lipoprotein receptor-related protein 1B|Neogenin|Repulsive guidance molecule A|Sodium-coupled monocarboxylate transporter 1|SORT|Stanniocalcin-1	cg00908766|cg02175308|cg08367326|cg09250146|cg09502502|cg09754932|cg12465704|cg13926338|cg16562342|cg16988986|cg17243654|cg20569839|cg20569855|cg20591472|cg21079113|cg21684021|cg21692308|cg23032129|cg23616212|H3K27ac|H3K4me1	ROR1	TNFRSF21	1	6	63774017	47231532	trans	trans	FALSE	FALSE	FALSE	FALSE	cis	cis	FALSE	FALSE	.	.	FALSE	0.782672	H2	0.753021	H2	0.9951
215	1227	THY1:TNFRSF21	1	109817192	01:109317192-110317192	rs7528419	G	A	42593	0.018645	-0.0764367	0.101191	0.0080447	0.00807445	0.00819573	1.68885	20.5176	34.2352	13.7176	CELSR2	1 alkyl 2 acetylglycerophosphocholine esterase|Acute myocardial infarction|Age related disease endophenotypes|Age related diseases mortality and associated endophenotypes|Angina pectoris|Angiographic coronary artery disease|APOB apolipoprotein B|APOB apolipoprotein B response after 40mg daily simvastatin treatment|APOB assay lipoprotein fraction concentration|APOB assay lipoprotein fraction conce…	18:2 linoleic acid (LA)|ApoB|CH2 groups to double bonds ratio|Cholesterol|Cholesterol esters in large LDL|Cholesterol esters in medium LDL|Concentration of IDL particles|Concentration of large LDL particles|Concentration of medium LDL particles|Concentration of small LDL particles|Concentration of very small VLDL particles|Double bonds in fatty acids|Est-C|Esterified cholesterol|Free cholesterol|…	AMIGO1|CELSR2|GSTM1|GSTM3|GSTM4|GSTM4;GSTM5;GSTM1|KIAA1324|PSMA5|PSRC1|reporter|SALL3|SARS|SORT1	Apolipoprotein B|Carbonic anhydrase-related protein 10|Catalase|Complement C1q tumor necrosis factor-related protein 1|Four-jointed box protein 1|Granulin|Granulins|Group XIIB secretory phospholipase A2-like protein|Hemojuvelin|Low-density lipoprotein receptor-related protein 1B|Neogenin|Repulsive guidance molecule A|Sodium-coupled monocarboxylate transporter 1|SORT|Stanniocalcin-1	cg00908766|cg02175308|cg08367326|cg09250146|cg09502502|cg09754932|cg12465704|cg13926338|cg16562342|cg16988986|cg17243654|cg20569839|cg20569855|cg20591472|cg21079113|cg21684021|cg21692308|cg23032129|cg23616212|H3K27ac|H3K4me1	THY1	TNFRSF21	11	6	119415476	47231532	trans	trans	FALSE	FALSE	FALSE	FALSE	cis	cis	FALSE	FALSE	.	.	FALSE	0.824979	H2	0.824581	H2	0.998008
216	2601	IL6ST:MARCO	1	109817590	01:109317590-110317590	rs12740374	T	G	42507	0.0258848	-0.134394	0.157899	0.00814021	0.00805373	0.00815431	2.83136	61.5906	82.4486	20.8581	CELSR2	1 alkyl 2 acetylglycerophosphocholine esterase|Acute myocardial infarction|Age related disease endophenotypes|Age related diseases mortality and associated endophenotypes|Angina pectoris|Angiographic coronary artery disease|APOB apolipoprotein B|APOB apolipoprotein B response after 40mg daily simvastatin treatment|APOB assay lipoprotein fraction concentration|APOB assay lipoprotein fraction conce…	18:2 linoleic acid (LA)|ApoB|CH2 groups to double bonds ratio|Cholesterol|Cholesterol esters in large LDL|Cholesterol esters in medium LDL|Concentration of IDL particles|Concentration of large LDL particles|Concentration of medium LDL particles|Concentration of small LDL particles|Concentration of very small VLDL particles|Double bonds in fatty acids|Est-C|Esterified cholesterol|Free cholesterol|…	AMIGO1|CELSR2|GSTM1|GSTM3|GSTM4|GSTM4;GSTM5;GSTM1|KIAA1324|PSMA5|PSRC1|reporter|SALL3|SARS|SORT1	Apolipoprotein B|Carbonic anhydrase-related protein 10|Catalase|Complement C1q tumor necrosis factor-related protein 1|Four-jointed box protein 1|Granulin|Granulins|Group XIIB secretory phospholipase A2-like protein|Hemojuvelin|Low-density lipoprotein receptor-related protein 1B|Neogenin|Repulsive guidance molecule A|Sodium-coupled monocarboxylate transporter 1|SORT|Stanniocalcin-1	cg00908766|cg02175308|cg08367326|cg09250146|cg09502502|cg09754932|cg12465704|cg13926338|cg16562342|cg16988986|cg17243654|cg20569839|cg20569855|cg20591472|cg21079113|cg21684021|cg21692308|cg23032129|cg23616212|H3K27ac|H3K4me1	IL6ST	MARCO	5	2	55935095	118942194	trans	trans	FALSE	FALSE	FALSE	FALSE	cis	cis	FALSE	FALSE	.	.	TRUE	0.499195	H2	0.493151	H2	0.998878
217	661	CLEC14A:TNFRSF21	1	109817590	01:109317590-110317590	rs12740374	T	G	42269	0.0294904	-0.0762845	0.116874	0.00794772	0.0080372	0.00781834	3.68387	20.621	49.6701	29.0491	CELSR2	1 alkyl 2 acetylglycerophosphocholine esterase|Acute myocardial infarction|Age related disease endophenotypes|Age related diseases mortality and associated endophenotypes|Angina pectoris|Angiographic coronary artery disease|APOB apolipoprotein B|APOB apolipoprotein B response after 40mg daily simvastatin treatment|APOB assay lipoprotein fraction concentration|APOB assay lipoprotein fraction conce…	18:2 linoleic acid (LA)|ApoB|CH2 groups to double bonds ratio|Cholesterol|Cholesterol esters in large LDL|Cholesterol esters in medium LDL|Concentration of IDL particles|Concentration of large LDL particles|Concentration of medium LDL particles|Concentration of small LDL particles|Concentration of very small VLDL particles|Double bonds in fatty acids|Est-C|Esterified cholesterol|Free cholesterol|…	AMIGO1|CELSR2|GSTM1|GSTM3|GSTM4|GSTM4;GSTM5;GSTM1|KIAA1324|PSMA5|PSRC1|reporter|SALL3|SARS|SORT1	Apolipoprotein B|Carbonic anhydrase-related protein 10|Catalase|Complement C1q tumor necrosis factor-related protein 1|Four-jointed box protein 1|Granulin|Granulins|Group XIIB secretory phospholipase A2-like protein|Hemojuvelin|Low-density lipoprotein receptor-related protein 1B|Neogenin|Repulsive guidance molecule A|Sodium-coupled monocarboxylate transporter 1|SORT|Stanniocalcin-1	cg00908766|cg02175308|cg08367326|cg09250146|cg09502502|cg09754932|cg12465704|cg13926338|cg16562342|cg16988986|cg17243654|cg20569839|cg20569855|cg20591472|cg21079113|cg21684021|cg21692308|cg23032129|cg23616212|H3K27ac|H3K4me1	CLEC14A	TNFRSF21	14	6	38254000	47231532	trans	trans	FALSE	FALSE	FALSE	FALSE	cis	cis	FALSE	FALSE	.	.	FALSE	0.703773	H4	0.766482	H4	0.995659
218	938	SCARF2:TNFRSF21	1	109817590	01:109317590-110317590	rs12740374	T	G	42847	0.018196	-0.0762845	0.107388	0.00718397	0.0080372	0.00751456	1.94626	20.6213	45.4953	24.874	CELSR2	1 alkyl 2 acetylglycerophosphocholine esterase|Acute myocardial infarction|Age related disease endophenotypes|Age related diseases mortality and associated endophenotypes|Angina pectoris|Angiographic coronary artery disease|APOB apolipoprotein B|APOB apolipoprotein B response after 40mg daily simvastatin treatment|APOB assay lipoprotein fraction concentration|APOB assay lipoprotein fraction conce…	18:2 linoleic acid (LA)|ApoB|CH2 groups to double bonds ratio|Cholesterol|Cholesterol esters in large LDL|Cholesterol esters in medium LDL|Concentration of IDL particles|Concentration of large LDL particles|Concentration of medium LDL particles|Concentration of small LDL particles|Concentration of very small VLDL particles|Double bonds in fatty acids|Est-C|Esterified cholesterol|Free cholesterol|…	AMIGO1|CELSR2|GSTM1|GSTM3|GSTM4|GSTM4;GSTM5;GSTM1|KIAA1324|PSMA5|PSRC1|reporter|SALL3|SARS|SORT1	Apolipoprotein B|Carbonic anhydrase-related protein 10|Catalase|Complement C1q tumor necrosis factor-related protein 1|Four-jointed box protein 1|Granulin|Granulins|Group XIIB secretory phospholipase A2-like protein|Hemojuvelin|Low-density lipoprotein receptor-related protein 1B|Neogenin|Repulsive guidance molecule A|Sodium-coupled monocarboxylate transporter 1|SORT|Stanniocalcin-1	cg00908766|cg02175308|cg08367326|cg09250146|cg09502502|cg09754932|cg12465704|cg13926338|cg16562342|cg16988986|cg17243654|cg20569839|cg20569855|cg20591472|cg21079113|cg21684021|cg21692308|cg23032129|cg23616212|H3K27ac|H3K4me1	SCARF2	TNFRSF21	22	6	20424584	47231532	trans	trans	FALSE	FALSE	FALSE	FALSE	cis	cis	FALSE	FALSE	.	.	FALSE	0.860705	H2	0.842484	H2	0.995161
219	1457	JAM2:TNFRSF21	1	109817590	01:109317590-110317590	rs12740374	T	G	42847	0.0193613	-0.0762845	0.112503	0.00785251	0.0080372	0.00794575	1.86386	20.6213	44.6811	24.0598	CELSR2	1 alkyl 2 acetylglycerophosphocholine esterase|Acute myocardial infarction|Age related disease endophenotypes|Age related diseases mortality and associated endophenotypes|Angina pectoris|Angiographic coronary artery disease|APOB apolipoprotein B|APOB apolipoprotein B response after 40mg daily simvastatin treatment|APOB assay lipoprotein fraction concentration|APOB assay lipoprotein fraction conce…	18:2 linoleic acid (LA)|ApoB|CH2 groups to double bonds ratio|Cholesterol|Cholesterol esters in large LDL|Cholesterol esters in medium LDL|Concentration of IDL particles|Concentration of large LDL particles|Concentration of medium LDL particles|Concentration of small LDL particles|Concentration of very small VLDL particles|Double bonds in fatty acids|Est-C|Esterified cholesterol|Free cholesterol|…	AMIGO1|CELSR2|GSTM1|GSTM3|GSTM4|GSTM4;GSTM5;GSTM1|KIAA1324|PSMA5|PSRC1|reporter|SALL3|SARS|SORT1	Apolipoprotein B|Carbonic anhydrase-related protein 10|Catalase|Complement C1q tumor necrosis factor-related protein 1|Four-jointed box protein 1|Granulin|Granulins|Group XIIB secretory phospholipase A2-like protein|Hemojuvelin|Low-density lipoprotein receptor-related protein 1B|Neogenin|Repulsive guidance molecule A|Sodium-coupled monocarboxylate transporter 1|SORT|Stanniocalcin-1	cg00908766|cg02175308|cg08367326|cg09250146|cg09502502|cg09754932|cg12465704|cg13926338|cg16562342|cg16988986|cg17243654|cg20569839|cg20569855|cg20591472|cg21079113|cg21684021|cg21692308|cg23032129|cg23616212|H3K27ac|H3K4me1	JAM2	TNFRSF21	21	6	25639258	47231532	trans	trans	FALSE	FALSE	FALSE	FALSE	cis	cis	FALSE	FALSE	.	.	FALSE	0.759361	H2	0.75496	H2	0.997052
220	222	F7:PROC	1	109817590	01:109317590-110317590	rs12740374	T	G	42527	0.0141194	-0.084003	0.106402	0.00812139	0.00814197	0.00821451	1.08554	24.2007	37.5731	13.3724	CELSR2	1 alkyl 2 acetylglycerophosphocholine esterase|Acute myocardial infarction|Age related disease endophenotypes|Age related diseases mortality and associated endophenotypes|Angina pectoris|Angiographic coronary artery disease|APOB apolipoprotein B|APOB apolipoprotein B response after 40mg daily simvastatin treatment|APOB assay lipoprotein fraction concentration|APOB assay lipoprotein fraction conce…	18:2 linoleic acid (LA)|ApoB|CH2 groups to double bonds ratio|Cholesterol|Cholesterol esters in large LDL|Cholesterol esters in medium LDL|Concentration of IDL particles|Concentration of large LDL particles|Concentration of medium LDL particles|Concentration of small LDL particles|Concentration of very small VLDL particles|Double bonds in fatty acids|Est-C|Esterified cholesterol|Free cholesterol|…	AMIGO1|CELSR2|GSTM1|GSTM3|GSTM4|GSTM4;GSTM5;GSTM1|KIAA1324|PSMA5|PSRC1|reporter|SALL3|SARS|SORT1	Apolipoprotein B|Carbonic anhydrase-related protein 10|Catalase|Complement C1q tumor necrosis factor-related protein 1|Four-jointed box protein 1|Granulin|Granulins|Group XIIB secretory phospholipase A2-like protein|Hemojuvelin|Low-density lipoprotein receptor-related protein 1B|Neogenin|Repulsive guidance molecule A|Sodium-coupled monocarboxylate transporter 1|SORT|Stanniocalcin-1	cg00908766|cg02175308|cg08367326|cg09250146|cg09502502|cg09754932|cg12465704|cg13926338|cg16562342|cg16988986|cg17243654|cg20569839|cg20569855|cg20591472|cg21079113|cg21684021|cg21692308|cg23032129|cg23616212|H3K27ac|H3K4me1	F7	PROC	13	2	113105788	127418427	trans	trans	FALSE	FALSE	FALSE	FALSE	cis	cis	FALSE	FALSE	.	.	TRUE	0.735114	H2	0.72685	H2	0.877986
221	2612	CDH3:TNFRSF21	1	109817590	01:109317590-110317590	rs12740374	T	G	42847	0.0291698	-0.0762845	0.100286	0.008147	0.0080372	0.0077992	3.4642	20.6213	37.0432	16.422	CELSR2	1 alkyl 2 acetylglycerophosphocholine esterase|Acute myocardial infarction|Age related disease endophenotypes|Age related diseases mortality and associated endophenotypes|Angina pectoris|Angiographic coronary artery disease|APOB apolipoprotein B|APOB apolipoprotein B response after 40mg daily simvastatin treatment|APOB assay lipoprotein fraction concentration|APOB assay lipoprotein fraction conce…	18:2 linoleic acid (LA)|ApoB|CH2 groups to double bonds ratio|Cholesterol|Cholesterol esters in large LDL|Cholesterol esters in medium LDL|Concentration of IDL particles|Concentration of large LDL particles|Concentration of medium LDL particles|Concentration of small LDL particles|Concentration of very small VLDL particles|Double bonds in fatty acids|Est-C|Esterified cholesterol|Free cholesterol|…	AMIGO1|CELSR2|GSTM1|GSTM3|GSTM4|GSTM4;GSTM5;GSTM1|KIAA1324|PSMA5|PSRC1|reporter|SALL3|SARS|SORT1	Apolipoprotein B|Carbonic anhydrase-related protein 10|Catalase|Complement C1q tumor necrosis factor-related protein 1|Four-jointed box protein 1|Granulin|Granulins|Group XIIB secretory phospholipase A2-like protein|Hemojuvelin|Low-density lipoprotein receptor-related protein 1B|Neogenin|Repulsive guidance molecule A|Sodium-coupled monocarboxylate transporter 1|SORT|Stanniocalcin-1	cg00908766|cg02175308|cg08367326|cg09250146|cg09502502|cg09754932|cg12465704|cg13926338|cg16562342|cg16988986|cg17243654|cg20569839|cg20569855|cg20591472|cg21079113|cg21684021|cg21692308|cg23032129|cg23616212|H3K27ac|H3K4me1	CDH3	TNFRSF21	16	6	68636189	47231532	trans	trans	FALSE	FALSE	FALSE	FALSE	cis	cis	FALSE	FALSE	.	.	FALSE	0.590482	H4	0.671426	H4	0.99614
222	484	F9:PROC	1	109817838	01:109317838-110317838	rs660240	C	T	42363	0.0193305	-0.0892896	0.115323	0.0082328	0.00827039	0.0081668	1.724	26.4103	44.4469	18.0366	CELSR2	1 alkyl 2 acetylglycerophosphocholine esterase|Abdominal aortic aneurysm|Acute myocardial infarction|Angina pectoris|Angiographic coronary artery disease|APOB apolipoprotein B|APOB apolipoprotein B response after 40mg daily simvastatin treatment|APOB assay lipoprotein fraction concentration|APOB assay lipoprotein fraction concentration in fasting sample|Arm fat-free mass right|Arm predicted mass …	18:2 linoleic acid (LA)|ApoB|CH2 groups to double bonds ratio|Cholesterol|Cholesterol esters in large LDL|Cholesterol esters in medium LDL|Concentration of IDL particles|Concentration of large LDL particles|Concentration of medium LDL particles|Concentration of small LDL particles|Concentration of very small VLDL particles|Double bonds in fatty acids|Est-C|Esterified cholesterol|Free cholesterol|…	AMIGO1|CELSR2|GSTM1|GSTM3|GSTM4|GSTM4;GSTM5;GSTM1|KIAA1324|PSMA5|PSRC1|reporter|SALL3|SARS|SORT1	Apolipoprotein B|Carbonic anhydrase-related protein 10|Catalase|Complement C1q tumor necrosis factor-related protein 1|E-selectin|Four-jointed box protein 1|Granulin|Granulins|Group XIIB secretory phospholipase A2-like protein|Hemojuvelin|Low-density lipoprotein receptor-related protein 1B|Neogenin|Repulsive guidance molecule A|Sodium-coupled monocarboxylate transporter 1|SORT|Stanniocalcin-1	cg00908766|cg02175308|cg04619882|cg08367326|cg08872703|cg09250146|cg09502502|cg09754932|cg09971754|cg12465704|cg13926338|cg16562342|cg16988986|cg17243654|cg20569839|cg20569855|cg20591472|cg21079113|cg21684021|cg21692308|cg23032129|cg23616212|H3K27ac|H3K4me1	F9	PROC	X	2	139530739	127418427	trans	trans	FALSE	FALSE	FALSE	FALSE	trans	cis	FALSE	FALSE	.	.	FALSE	0.810877	H2	0.773033	H2	0.99856
223	1793	PSRC1:SESTD1	1	109823458	01:109323458-110323458	rs34863121	T	C	40160	0.760257	-0.0193471	0.946593	0.0311263	0.0314239	0.0314848	130.075	0.26913	195.676	65.6011	PSRC1	.	.	KIAA1324	.	.	PSRC1	SESTD1	1	2	109279556	179101678	cis	trans	TRUE	FALSE	FALSE	FALSE	cis	cis	FALSE	FALSE	.	.	TRUE	0.877525	H1	1	H4	0.877525
224	1814	PSRC1:RABEPK	1	109823458	01:109323458-110323458	rs34863121	T	C	41447	0.760257	-0.0312699	0.929685	0.0311263	0.0313649	0.0310281	130.105	0.496503	194.435	64.3306	PSRC1	.	.	KIAA1324	.	.	PSRC1	RABEPK	1	9	109279556	125200542	cis	trans	TRUE	FALSE	FALSE	FALSE	cis	cis	FALSE	FALSE	.	.	TRUE	0.920332	H1	1	H4	0.920332
225	2347	PSRC1:SORT1	1	109823458	01:109323458-110323458	rs34863121	T	C	40563	0.760257	-0.0377605	0.855158	0.0311263	0.0306479	0.0310959	130.085	0.661686	164.247	34.1623	PSRC1	.	.	KIAA1324	.	.	PSRC1	SORT1	1	1	109279556	109309568	cis	cis	TRUE	TRUE	FALSE	TRUE	cis	cis	FALSE	FALSE	.	.	TRUE	1	H3	1	H4	1
226	2407	AMFR:PSRC1	1	109823458	01:109323458-110323458	rs34863121	T	C	40160	-0.00657376	0.760257	-0.857613	0.0314485	0.0311263	0.031577	0.0786133	130.075	160.25	30.175	PSRC1	.	.	KIAA1324	.	.	AMFR	PSRC1	16	1	56361452	109279556	trans	cis	TRUE	FALSE	FALSE	FALSE	none	cis	FALSE	FALSE	.	.	TRUE	0.919831	H2	0.919831	H2	1
227	2465	PRKRA:PSRC1	1	109823458	01:109323458-110323458	rs34863121	T	C	41447	-0.00545038	0.760257	-0.830935	0.0311111	0.0311263	0.0308586	0.0650319	130.105	157.611	27.5063	PSRC1	.	.	KIAA1324	.	.	PRKRA	PSRC1	2	1	178431292	109279556	trans	cis	TRUE	FALSE	FALSE	FALSE	trans	cis	FALSE	FALSE	.	.	TRUE	0.805335	H2	0.805335	H2	1
228	2510	MPHOSPH8:PSRC1	1	109823458	01:109323458-110323458	rs34863121	T	C	40205	-0.00643911	0.760257	-0.838191	0.0312481	0.0311263	0.0315891	0.0774085	130.076	153.081	23.0042	PSRC1	.	.	KIAA1324	.	.	MPHOSPH8	PSRC1	13	1	19633659	109279556	trans	cis	TRUE	FALSE	FALSE	FALSE	cis	cis	FALSE	FALSE	.	.	TRUE	0.917285	H2	0.917285	H2	1
229	2562	PSRC1:SMAD1	1	109823458	01:109323458-110323458	rs34863121	T	C	41447	0.760257	-0.0335854	0.816823	0.0311263	0.0312519	0.030998	130.105	0.548936	151.046	20.9415	PSRC1	.	.	KIAA1324	.	.	PSRC1	SMAD1	1	4	109279556	145481194	cis	trans	TRUE	FALSE	FALSE	FALSE	cis	trans	FALSE	FALSE	.	.	TRUE	0.887218	H1	1	H4	0.887218
230	2656	PSRC1:RAB37	1	109823458	01:109323458-110323458	rs34863121	T	C	40282	0.760257	-0.00708366	0.81503	0.0311263	0.0311087	0.0312813	130.078	0.0862521	147.694	17.6159	PSRC1	.	.	KIAA1324	.	.	PSRC1	RAB37	1	17	109279556	74670578	cis	trans	TRUE	FALSE	FALSE	FALSE	cis	none	FALSE	FALSE	.	.	TRUE	0.926675	H1	1	H4	0.926675
231	2707	LBR:PSRC1	1	109823458	01:109323458-110323458	rs34863121	T	C	41090	0.00621239	0.760257	-0.796923	0.0307088	0.0311263	0.0310912	0.0758845	130.097	143.039	12.9418	PSRC1	.	.	KIAA1324	.	.	LBR	PSRC1	1	1	225401502	109279556	trans	cis	TRUE	FALSE	FALSE	FALSE	trans	cis	FALSE	FALSE	.	.	TRUE	0.855634	H2	0.855634	H2	1
232	2061	SPINT2:TNFSF13	1	109846278	01:109346278-110346278	rs407102	T	C	42633	0.0316999	-0.0303967	0.0621632	0.00738916	0.00708456	0.00737421	4.74709	4.74807	16.4474	11.6994	MYBPHL|PSMA5|SORT1|SYPL2	Arm fat-free mass right|Arm predicted mass right|Basal metabolic rate|Fluid intelligence score|Impedance of arm left|Impedance of arm right|Impedance of leg left|Impedance of leg right|Impedance of whole body|Job involves heavy manual or physical work|LDL cholesterol|Leg fat-free mass left|Leg fat-free mass right|Leg predicted mass left|Leg predicted mass right|log eGFR creatinine|log eGFR creati…	.	AMIGO1|ATXN7L2|CYB561D1|CYB561D1;AMIGO1|GSTM1|GSTM3|GSTM4|GSTM4;GSTM5;GSTM1|KIAA1324|MYBPHL|PSMA5|PSRC1|SARS|SORT1|SYPL2	Granulin	cg00908766|cg02175308|cg04012600|cg05048475|cg07196577|cg07589691|cg07725836|cg08367326|cg08644463|cg08704217|cg08872703|cg09131339|cg10127483|cg11161837|cg12465704|cg12515325|cg13673164|cg13926338|cg16275483|cg16988986|cg20591472|cg21079113|cg21692308|cg23032129|cg23616212|cg23639374|cg24897320	SPINT2	TNFSF13	19	17	38244035	7558292	trans	trans	FALSE	FALSE	FALSE	FALSE	cis	cis	FALSE	FALSE	.	.	FALSE	0.992782	H3	0.992782	H3	0.999754
233	1725	ESAM:SORT1	1	110035159	01:109535159-110535159	rs11590351	C	T	42226	0.0159528	-0.174967	0.219439	0.00775062	0.00785122	0.00782906	1.40262	108.658	170.568	61.9099	ATXN7L2|CYB561D1|PSMA5|SORT1|SYPL2	Doctor diagnosed asthma|Impedance of arm left|Impedance of arm right|Impedance of leg left|Impedance of leg right|Impedance of whole body|Job involves heavy manual or physical work|log eGFR creatinine|Qualifications: college or university degree|Qualifications: none|Serum creatinine|Time spent using computer	.	AMIGO1|ATXN7L2|CYB561D1|CYB561D1;AMIGO1|GSTM1|GSTM2|GSTM2;GSTM1;ERVK11-1|GSTM4|GSTM4;GSTM5;GSTM1|KIAA1324|MYBPHL|PSMA5|PSRC1|SORT1|SYPL2	.	cg00924017|cg02175308|cg04012600|cg05048475|cg06932256|cg07196577|cg07569194|cg07589691|cg07725836|cg08367326|cg08644463|cg08704217|cg09131339|cg10127483|cg12419308|cg12465704|cg12515325|cg13673164|cg13926338|cg16275483|cg16988986|cg20591472|cg20676696|cg21079113|cg21451998|cg22247664|cg23032129|cg23616212|cg24897320|cg25027501|cg25213350|cg27182047	ESAM	SORT1	11	1	124752583	109309568	trans	cis	TRUE	FALSE	FALSE	FALSE	cis	cis	FALSE	FALSE	.	.	TRUE	0.745929	H2	0.744867	H2	0.994177
234	1868	NID1:SORT1	1	110035159	01:109535159-110535159	rs11590351	C	T	41830	0.0148057	-0.174967	0.212232	0.0077475	0.00785122	0.0077074	1.25175	108.652	164.709	56.0571	ATXN7L2|CYB561D1|PSMA5|SORT1|SYPL2	Doctor diagnosed asthma|Impedance of arm left|Impedance of arm right|Impedance of leg left|Impedance of leg right|Impedance of whole body|Job involves heavy manual or physical work|log eGFR creatinine|Qualifications: college or university degree|Qualifications: none|Serum creatinine|Time spent using computer	.	AMIGO1|ATXN7L2|CYB561D1|CYB561D1;AMIGO1|GSTM1|GSTM2|GSTM2;GSTM1;ERVK11-1|GSTM4|GSTM4;GSTM5;GSTM1|KIAA1324|MYBPHL|PSMA5|PSRC1|SORT1|SYPL2	.	cg00924017|cg02175308|cg04012600|cg05048475|cg06932256|cg07196577|cg07569194|cg07589691|cg07725836|cg08367326|cg08644463|cg08704217|cg09131339|cg10127483|cg12419308|cg12465704|cg12515325|cg13673164|cg13926338|cg16275483|cg16988986|cg20591472|cg20676696|cg21079113|cg21451998|cg22247664|cg23032129|cg23616212|cg24897320|cg25027501|cg25213350|cg27182047	NID1	SORT1	1	1	235975830	109309568	trans	cis	TRUE	FALSE	FALSE	FALSE	cis	cis	FALSE	FALSE	.	.	TRUE	0.90786	H2	0.907668	H2	0.996486
235	1921	SORT1:ST6GAL1	1	110035159	01:109535159-110535159	rs11590351	C	T	42226	-0.174967	0.0214292	-0.21537	0.00785122	0.00774604	0.00789589	108.658	2.24648	161.679	53.0213	ATXN7L2|CYB561D1|PSMA5|SORT1|SYPL2	Doctor diagnosed asthma|Impedance of arm left|Impedance of arm right|Impedance of leg left|Impedance of leg right|Impedance of whole body|Job involves heavy manual or physical work|log eGFR creatinine|Qualifications: college or university degree|Qualifications: none|Serum creatinine|Time spent using computer	.	AMIGO1|ATXN7L2|CYB561D1|CYB561D1;AMIGO1|GSTM1|GSTM2|GSTM2;GSTM1;ERVK11-1|GSTM4|GSTM4;GSTM5;GSTM1|KIAA1324|MYBPHL|PSMA5|PSRC1|SORT1|SYPL2	.	cg00924017|cg02175308|cg04012600|cg05048475|cg06932256|cg07196577|cg07569194|cg07589691|cg07725836|cg08367326|cg08644463|cg08704217|cg09131339|cg10127483|cg12419308|cg12465704|cg12515325|cg13673164|cg13926338|cg16275483|cg16988986|cg20591472|cg20676696|cg21079113|cg21451998|cg22247664|cg23032129|cg23616212|cg24897320|cg25027501|cg25213350|cg27182047	SORT1	ST6GAL1	1	3	109309568	186930325	cis	trans	TRUE	FALSE	FALSE	FALSE	cis	cis	FALSE	FALSE	.	.	TRUE	0.563853	H1	0.996042	H4	0.563474
236	2445	CD84:SORT1	1	110035159	01:109535159-110535159	rs11590351	C	T	41577	0.00148089	-0.174967	0.195819	0.00795371	0.00785122	0.00785554	0.0694086	108.648	135.425	26.7764	ATXN7L2|CYB561D1|PSMA5|SORT1|SYPL2	Doctor diagnosed asthma|Impedance of arm left|Impedance of arm right|Impedance of leg left|Impedance of leg right|Impedance of whole body|Job involves heavy manual or physical work|log eGFR creatinine|Qualifications: college or university degree|Qualifications: none|Serum creatinine|Time spent using computer	.	AMIGO1|ATXN7L2|CYB561D1|CYB561D1;AMIGO1|GSTM1|GSTM2|GSTM2;GSTM1;ERVK11-1|GSTM4|GSTM4;GSTM5;GSTM1|KIAA1324|MYBPHL|PSMA5|PSRC1|SORT1|SYPL2	.	cg00924017|cg02175308|cg04012600|cg05048475|cg06932256|cg07196577|cg07569194|cg07589691|cg07725836|cg08367326|cg08644463|cg08704217|cg09131339|cg10127483|cg12419308|cg12465704|cg12515325|cg13673164|cg13926338|cg16275483|cg16988986|cg20591472|cg20676696|cg21079113|cg21451998|cg22247664|cg23032129|cg23616212|cg24897320|cg25027501|cg25213350|cg27182047	CD84	SORT1	1	1	160541095	109309568	trans	cis	TRUE	FALSE	FALSE	FALSE	cis	cis	FALSE	FALSE	.	.	TRUE	0.949682	H2	0.949681	H2	0.996204
237	2129	BTN2A1:CSF1	1	110466466	01:109966466-110966466	rs1058885	C	T	42618	-0.00147496	0.17608	-0.218327	0.00691334	0.00695355	0.00699333	0.0803702	139.701	210.846	71.1447	CSF1	Monocyte count	.	CSF1	.	cg02457085|cg05132925|cg07910945|cg16127759|cg19627034|cg22763586|cg23667749|cg26878893	BTN2A1	CSF1	6	1	26457904	109910242	trans	cis	TRUE	FALSE	FALSE	FALSE	cis	cis	FALSE	FALSE	.	.	TRUE	0.90095	H2	0.916589	H2	0.999987
238	1467	CSF1:IFNGR1	1	110466466	01:109966466-110966466	rs1058885	C	T	42618	0.17608	0.00675904	0.212118	0.00695355	0.00698524	0.00701088	139.701	0.477242	198.246	58.545	CSF1	Monocyte count	.	CSF1	.	cg02457085|cg05132925|cg07910945|cg16127759|cg19627034|cg22763586|cg23667749|cg26878893	CSF1	IFNGR1	1	6	109910242	137197485	cis	trans	TRUE	FALSE	FALSE	FALSE	cis	cis	FALSE	FALSE	.	.	TRUE	0.936369	H1	1	H4	0.936369
239	780	CSF1:LTBR	1	110466466	01:109966466-110966466	rs1058885	C	T	42209	0.17608	-0.00395582	0.210353	0.00695355	0.00697945	0.00698973	139.691	0.243466	196.159	56.4677	CSF1	Monocyte count	.	CSF1	.	cg02457085|cg05132925|cg07910945|cg16127759|cg19627034|cg22763586|cg23667749|cg26878893	CSF1	LTBR	1	12	109910242	6375045	cis	trans	TRUE	FALSE	FALSE	FALSE	cis	cis	FALSE	FALSE	.	.	TRUE	0.871557	H1	1	H4	0.871557
240	2255	CSF1:SEMA3F	1	110483773	01:109983773-110983773	rs7540934	A	G	41772	-0.158033	0.0119177	-0.176447	0.00688892	0.00687375	0.00697098	115.017	1.08113	139.564	24.5474	CSF1	Platelet count	.	RBAK|STRIP1;RP4-773N10.5	Calpain-2 catalytic subunit	cg02457085|cg04920632|cg07910945|cg16127759|cg19627034|cg21830222|cg23667749|cg26878893	CSF1	SEMA3F	1	3	109910242	50155045	cis	trans	TRUE	FALSE	FALSE	FALSE	cis	cis	FALSE	FALSE	.	.	TRUE	0.840881	H1	1	H4	0.840881
241	281	CSF1:IL10RB	1	110491212	01:109991212-110991212	rs6675402	T	C	42597	0.129171	1.54359e-05	0.140032	0.00673996	0.00670266	0.00674546	80.7951	0.00079874	94.5244	13.7293	CSF1	.	.	.	Calpain-2 catalytic subunit	cg05132925|cg07910945|cg08471800|cg14513316|cg16127759|cg17271428|cg19627034|cg21830222|cg23667749|cg26878893	CSF1	IL10RB	1	21	109910242	33266367	cis	trans	TRUE	FALSE	FALSE	FALSE	cis	cis	FALSE	FALSE	.	.	TRUE	0.936599	H1	1	H4	0.936599
242	1010	RHOC:TBCB	1	113083439	01:112583439-113583439	rs10745330	T	C	41873	0.0800816	0.0199071	0.18913	0.00689452	0.00688402	0.00682053	30.4147	2.41651	166.993	136.578	CAPZA1|MOV10|ST7L|WNT2B	Comparative body size at age 10|Gene expression of ST7L in monocytes|Heel bone mineral density left|Heel bone mineral density right|Mean platelet volume|Platelet count|Platelet distribution width|Plateletcrit	.	CAPZA1|CAPZA1;ST7L;BAZ2B|MOV10|RHOC|RHOC;PPM1J|snoU13|ST7L|ST7L;CAPZA1|WNT2B	Alpha-crystallin A chain|Alpha-N-acetylgalactosaminide alpha-2,6-sialyltransferase 3|Fms-related tyrosine kinase 3 ligand	cg03417473|cg04154465|cg04571584|cg07005055|cg07974622|cg11835347|cg19507217|cg22162597|cg23010346|cg24344074|cg25320499|cg26875637	RHOC	TBCB	1	19	112701127	36114289	cis	trans	TRUE	FALSE	FALSE	FALSE	cis	trans	FALSE	FALSE	.	.	TRUE	0.509507	H1	0.999977	H4	0.506989
243	1190	MITD1:RHOC	1	113083439	01:112583439-113583439	rs10745330	T	C	41873	0.0185695	0.0800816	-0.174257	0.00688175	0.00689452	0.00681898	2.15672	30.4147	142.215	111.8	CAPZA1|MOV10|ST7L|WNT2B	Comparative body size at age 10|Gene expression of ST7L in monocytes|Heel bone mineral density left|Heel bone mineral density right|Mean platelet volume|Platelet count|Platelet distribution width|Plateletcrit	.	CAPZA1|CAPZA1;ST7L;BAZ2B|MOV10|RHOC|RHOC;PPM1J|snoU13|ST7L|ST7L;CAPZA1|WNT2B	Alpha-crystallin A chain|Alpha-N-acetylgalactosaminide alpha-2,6-sialyltransferase 3|Fms-related tyrosine kinase 3 ligand	cg03417473|cg04154465|cg04571584|cg07005055|cg07974622|cg11835347|cg19507217|cg22162597|cg23010346|cg24344074|cg25320499|cg26875637	MITD1	RHOC	2	1	99161427	112701127	trans	cis	TRUE	FALSE	FALSE	FALSE	cis	cis	FALSE	FALSE	.	.	TRUE	0.618185	H2	0.615667	H2	0.999977
244	191	FKBP5:RHOC	1	113083439	01:112583439-113583439	rs10745330	T	C	41873	0.0212113	0.0800816	-0.155061	0.00687487	0.00689452	0.00678089	2.69154	30.4147	114.302	83.8872	CAPZA1|MOV10|ST7L|WNT2B	Comparative body size at age 10|Gene expression of ST7L in monocytes|Heel bone mineral density left|Heel bone mineral density right|Mean platelet volume|Platelet count|Platelet distribution width|Plateletcrit	.	CAPZA1|CAPZA1;ST7L;BAZ2B|MOV10|RHOC|RHOC;PPM1J|snoU13|ST7L|ST7L;CAPZA1|WNT2B	Alpha-crystallin A chain|Alpha-N-acetylgalactosaminide alpha-2,6-sialyltransferase 3|Fms-related tyrosine kinase 3 ligand	cg03417473|cg04154465|cg04571584|cg07005055|cg07974622|cg11835347|cg19507217|cg22162597|cg23010346|cg24344074|cg25320499|cg26875637	FKBP5	RHOC	6	1	35573585	112701127	trans	cis	TRUE	FALSE	FALSE	FALSE	cis	cis	FALSE	FALSE	.	.	TRUE	0.621018	H4	0.624345	H4	0.999977
245	1111	RHOC:TBCC	1	113083439	01:112583439-113583439	rs10745330	T	C	41873	0.0800816	0.0216234	0.150959	0.00689452	0.00688424	0.0068614	30.4147	2.77343	105.947	75.5319	CAPZA1|MOV10|ST7L|WNT2B	Comparative body size at age 10|Gene expression of ST7L in monocytes|Heel bone mineral density left|Heel bone mineral density right|Mean platelet volume|Platelet count|Platelet distribution width|Plateletcrit	.	CAPZA1|CAPZA1;ST7L;BAZ2B|MOV10|RHOC|RHOC;PPM1J|snoU13|ST7L|ST7L;CAPZA1|WNT2B	Alpha-crystallin A chain|Alpha-N-acetylgalactosaminide alpha-2,6-sialyltransferase 3|Fms-related tyrosine kinase 3 ligand	cg03417473|cg04154465|cg04571584|cg07005055|cg07974622|cg11835347|cg19507217|cg22162597|cg23010346|cg24344074|cg25320499|cg26875637	RHOC	TBCC	1	6	112701127	42744498	cis	trans	TRUE	FALSE	FALSE	FALSE	cis	cis	FALSE	FALSE	.	.	TRUE	0.626104	H4	0.999977	H4	0.629371
246	896	PMVK:RHOC	1	113083439	01:112583439-113583439	rs10745330	T	C	40403	0.0227227	0.0800816	-0.14267	0.00694327	0.00689452	0.00694968	2.97206	30.4129	92.4496	62.0367	CAPZA1|MOV10|ST7L|WNT2B	Comparative body size at age 10|Gene expression of ST7L in monocytes|Heel bone mineral density left|Heel bone mineral density right|Mean platelet volume|Platelet count|Platelet distribution width|Plateletcrit	.	CAPZA1|CAPZA1;ST7L;BAZ2B|MOV10|RHOC|RHOC;PPM1J|snoU13|ST7L|ST7L;CAPZA1|WNT2B	Alpha-crystallin A chain|Alpha-N-acetylgalactosaminide alpha-2,6-sialyltransferase 3|Fms-related tyrosine kinase 3 ligand	cg03417473|cg04154465|cg04571584|cg07005055|cg07974622|cg11835347|cg19507217|cg22162597|cg23010346|cg24344074|cg25320499|cg26875637	PMVK	RHOC	1	1	154924740	112701127	trans	cis	TRUE	FALSE	FALSE	FALSE	cis	cis	FALSE	FALSE	.	.	TRUE	0.737856	H4	0.74086	H4	0.999977
247	2123	RHOC:TXLNA	1	113083439	01:112583439-113583439	rs10745330	T	C	41873	0.0800816	0.0165012	0.125252	0.00689452	0.00685699	0.00678817	30.4147	1.79287	74.9942	44.5795	CAPZA1|MOV10|ST7L|WNT2B	Comparative body size at age 10|Gene expression of ST7L in monocytes|Heel bone mineral density left|Heel bone mineral density right|Mean platelet volume|Platelet count|Platelet distribution width|Plateletcrit	.	CAPZA1|CAPZA1;ST7L;BAZ2B|MOV10|RHOC|RHOC;PPM1J|snoU13|ST7L|ST7L;CAPZA1|WNT2B	Alpha-crystallin A chain|Alpha-N-acetylgalactosaminide alpha-2,6-sialyltransferase 3|Fms-related tyrosine kinase 3 ligand	cg03417473|cg04154465|cg04571584|cg07005055|cg07974622|cg11835347|cg19507217|cg22162597|cg23010346|cg24344074|cg25320499|cg26875637	RHOC	TXLNA	1	1	112701127	32179675	cis	trans	TRUE	FALSE	FALSE	FALSE	cis	trans	FALSE	FALSE	.	.	TRUE	0.69925	H1	0.999977	H4	0.69761
248	2179	RHOC:TIA1	1	113083439	01:112583439-113583439	rs10745330	T	C	39970	0.0800816	0.0192219	0.125933	0.00689452	0.00695613	0.0069926	30.4124	2.24226	71.4986	41.0862	CAPZA1|MOV10|ST7L|WNT2B	Comparative body size at age 10|Gene expression of ST7L in monocytes|Heel bone mineral density left|Heel bone mineral density right|Mean platelet volume|Platelet count|Platelet distribution width|Plateletcrit	.	CAPZA1|CAPZA1;ST7L;BAZ2B|MOV10|RHOC|RHOC;PPM1J|snoU13|ST7L|ST7L;CAPZA1|WNT2B	Alpha-crystallin A chain|Alpha-N-acetylgalactosaminide alpha-2,6-sialyltransferase 3|Fms-related tyrosine kinase 3 ligand	cg03417473|cg04154465|cg04571584|cg07005055|cg07974622|cg11835347|cg19507217|cg22162597|cg23010346|cg24344074|cg25320499|cg26875637	RHOC	TIA1	1	2	112701127	70209444	cis	trans	TRUE	FALSE	FALSE	FALSE	cis	trans	FALSE	FALSE	.	.	TRUE	0.627026	H1	0.999977	H4	0.624477
249	1738	CD69:RHOC	1	113083439	01:112583439-113583439	rs10745330	T	C	40947	0.0159667	0.0800816	-0.120852	0.00687248	0.00689452	0.00694663	1.69532	30.4136	66.8191	36.4055	CAPZA1|MOV10|ST7L|WNT2B	Comparative body size at age 10|Gene expression of ST7L in monocytes|Heel bone mineral density left|Heel bone mineral density right|Mean platelet volume|Platelet count|Platelet distribution width|Plateletcrit	.	CAPZA1|CAPZA1;ST7L;BAZ2B|MOV10|RHOC|RHOC;PPM1J|snoU13|ST7L|ST7L;CAPZA1|WNT2B	Alpha-crystallin A chain|Alpha-N-acetylgalactosaminide alpha-2,6-sialyltransferase 3|Fms-related tyrosine kinase 3 ligand	cg03417473|cg04154465|cg04571584|cg07005055|cg07974622|cg11835347|cg19507217|cg22162597|cg23010346|cg24344074|cg25320499|cg26875637	CD69	RHOC	12	1	9752486	112701127	trans	cis	TRUE	FALSE	FALSE	FALSE	cis	cis	FALSE	FALSE	.	.	TRUE	0.819423	H2	0.818019	H2	0.999976
250	2272	IMPA1:RHOC	1	113083439	01:112583439-113583439	rs10745330	T	C	41873	0.0233101	0.0800816	-0.118049	0.00688415	0.00689452	0.00687803	3.14892	30.4147	65.0749	34.6602	CAPZA1|MOV10|ST7L|WNT2B	Comparative body size at age 10|Gene expression of ST7L in monocytes|Heel bone mineral density left|Heel bone mineral density right|Mean platelet volume|Platelet count|Platelet distribution width|Plateletcrit	.	CAPZA1|CAPZA1;ST7L;BAZ2B|MOV10|RHOC|RHOC;PPM1J|snoU13|ST7L|ST7L;CAPZA1|WNT2B	Alpha-crystallin A chain|Alpha-N-acetylgalactosaminide alpha-2,6-sialyltransferase 3|Fms-related tyrosine kinase 3 ligand	cg03417473|cg04154465|cg04571584|cg07005055|cg07974622|cg11835347|cg19507217|cg22162597|cg23010346|cg24344074|cg25320499|cg26875637	IMPA1	RHOC	8	1	81656914	112701127	trans	cis	TRUE	FALSE	FALSE	FALSE	cis	cis	FALSE	FALSE	.	.	TRUE	0.750767	H4	0.752877	H4	0.999977
251	2321	CHMP1A:RHOC	1	113083439	01:112583439-113583439	rs10745330	T	C	41873	0.0164927	0.0800816	-0.118	0.00688482	0.00689452	0.00687524	1.77986	30.4147	65.0736	34.659	CAPZA1|MOV10|ST7L|WNT2B	Comparative body size at age 10|Gene expression of ST7L in monocytes|Heel bone mineral density left|Heel bone mineral density right|Mean platelet volume|Platelet count|Platelet distribution width|Plateletcrit	.	CAPZA1|CAPZA1;ST7L;BAZ2B|MOV10|RHOC|RHOC;PPM1J|snoU13|ST7L|ST7L;CAPZA1|WNT2B	Alpha-crystallin A chain|Alpha-N-acetylgalactosaminide alpha-2,6-sialyltransferase 3|Fms-related tyrosine kinase 3 ligand	cg03417473|cg04154465|cg04571584|cg07005055|cg07974622|cg11835347|cg19507217|cg22162597|cg23010346|cg24344074|cg25320499|cg26875637	CHMP1A	RHOC	16	1	89640816	112701127	trans	cis	TRUE	FALSE	FALSE	FALSE	cis	cis	FALSE	FALSE	.	.	TRUE	0.782837	H2	0.781457	H2	0.999977
252	101	COMT:RHOC	1	113083439	01:112583439-113583439	rs10745330	T	C	39980	0.0156237	0.0800816	-0.119063	0.00693502	0.00689452	0.00697603	1.61488	30.4124	64.3552	33.9428	CAPZA1|MOV10|ST7L|WNT2B	Comparative body size at age 10|Gene expression of ST7L in monocytes|Heel bone mineral density left|Heel bone mineral density right|Mean platelet volume|Platelet count|Platelet distribution width|Plateletcrit	.	CAPZA1|CAPZA1;ST7L;BAZ2B|MOV10|RHOC|RHOC;PPM1J|snoU13|ST7L|ST7L;CAPZA1|WNT2B	Alpha-crystallin A chain|Alpha-N-acetylgalactosaminide alpha-2,6-sialyltransferase 3|Fms-related tyrosine kinase 3 ligand	cg03417473|cg04154465|cg04571584|cg07005055|cg07974622|cg11835347|cg19507217|cg22162597|cg23010346|cg24344074|cg25320499|cg26875637	COMT	RHOC	22	1	19941371	112701127	trans	cis	TRUE	FALSE	FALSE	FALSE	cis	cis	FALSE	FALSE	.	.	TRUE	0.819657	H2	0.818516	H2	0.999977
253	1740	RHOC:SRC	1	113110619	01:112610619-113610619	rs1001494	C	T	41088	0.0783827	0.0198937	0.146471	0.00691463	0.00686095	0.00688232	29.015	2.42725	99.2395	70.2245	CAPZA1|MOV10|ST7L|WNT2B	Comparative body size at age 10|Heel bone mineral density right|Mean platelet volume|Platelet count|Platelet distribution width|Plateletcrit	.	CAPZA1|CAPZA1;ST7L;BAZ2B|MOV10|RHOC|RHOC;PPM1J|snoU13|ST7L|ST7L;CAPZA1|WNT2B	Alpha-N-acetylgalactosaminide alpha-2,6-sialyltransferase 3|Fms-related tyrosine kinase 3 ligand	cg03417473|cg04154465|cg04571584|cg07005055|cg07974622|cg11835347|cg19507217|cg22162597|cg23010346|cg24344074|cg25320499|cg26875637	RHOC	SRC	1	20	112701127	37344685	cis	trans	TRUE	FALSE	FALSE	FALSE	cis	trans	FALSE	FALSE	.	.	TRUE	0.697953	H4	0.999976	H4	0.700803
254	248	TFF1:TFF2	1	117938103	01:117438103-118438103	rs58694069	A	G	41727	0.0201791	-0.0335371	0.0637606	0.00709598	0.0071099	0.00746232	2.35057	5.61948	16.8743	11.2548	LINC01525|MAN1A2|RP11-188D8.1|VPS25P1	Number of live births	.	CD101|MAN1A2	.	cg04848349|cg06513974|cg11645631|cg11819305|cg15159625|cg18389062|cg20383390|cg22223232|cg22424284|H3K27ac|H3K4me1	TFF1	TFF2	21	21	42362282	42346357	trans	trans	FALSE	FALSE	FALSE	FALSE	cis	cis	FALSE	FALSE	.	.	FALSE	0.804102	H2	0.743833	H2	0.890152
255	1266	CDKN2D:MANF	1	118165691	01:117665691-118665691	Affx-35396861	T	C	41516	0.0245804	-0.00385333	0.071399	0.00740703	0.00737337	0.00743638	3.043	0.220941	21.0801	18.0371	.	.	.	.	.	.	CDKN2D	MANF	19	3	10566460	51385291	trans	trans	FALSE	FALSE	FALSE	FALSE	trans	cis	FALSE	FALSE	.	.	TRUE	0.623009	H0	0.581265	H2	0.930871
256	510	CDKN2D:HPCAL1	1	118172538	01:117672538-118672538	rs6696923	G	A	41900	0.0222334	-0.0045227	0.0691692	0.0071228	0.0070669	0.00713171	2.74451	0.282174	21.4923	18.7478	FAM46C	High light scatter percentage of red cells|High light scatter reticulocyte count|Mean corpuscular hemoglobin|Mean corpuscular volume|Reticulocyte count|Reticulocyte fraction of red cells	.	AZI1|C6orf25|CCL5|CDC37|CLK3|CLU|CTR9|FAM108B1|FAM46C|HCST|ITGA2B|NGFRAP1|PAFAH1B3|PF4V1|PF4V1;PF4|PPBP|PROS1|SNORD36A|SPARC;LOC100505813|TBC1D22A|TGFB1I1|TIMP1|TREML1	Fibroblast growth factor 8 isoform B	cg04485988|cg04720592|cg09992184|cg10523000|cg20306265|cg22424284|cg24498500|cg25767870|H3K4me1	CDKN2D	HPCAL1	19	2	10566460	10302889	trans	trans	FALSE	FALSE	FALSE	FALSE	trans	cis	FALSE	FALSE	.	.	FALSE	0.632108	H0	0.975525	H4	0.945539
257	815	CDKN2D:PMVK	1	118172538	01:117672538-118672538	rs6696923	G	A	40522	0.0222334	-0.00357826	0.0679861	0.0071228	0.00719268	0.0072676	2.7445	0.208415	20.0555	17.311	FAM46C	High light scatter percentage of red cells|High light scatter reticulocyte count|Mean corpuscular hemoglobin|Mean corpuscular volume|Reticulocyte count|Reticulocyte fraction of red cells	.	AZI1|C6orf25|CCL5|CDC37|CLK3|CLU|CTR9|FAM108B1|FAM46C|HCST|ITGA2B|NGFRAP1|PAFAH1B3|PF4V1|PF4V1;PF4|PPBP|PROS1|SNORD36A|SPARC;LOC100505813|TBC1D22A|TGFB1I1|TIMP1|TREML1	Fibroblast growth factor 8 isoform B	cg04485988|cg04720592|cg09992184|cg10523000|cg20306265|cg22424284|cg24498500|cg25767870|H3K4me1	CDKN2D	PMVK	19	1	10566460	154924740	trans	trans	FALSE	FALSE	FALSE	FALSE	trans	cis	FALSE	FALSE	.	.	FALSE	0.638529	H0	0.483663	H2	0.956724
258	1869	CDKN2D:CRADD	1	118172538	01:117672538-118672538	rs6696923	G	A	41243	0.0222334	-0.00145392	0.0616017	0.0071228	0.00713217	0.00718621	2.7445	0.0765131	16.9789	14.2344	FAM46C	High light scatter percentage of red cells|High light scatter reticulocyte count|Mean corpuscular hemoglobin|Mean corpuscular volume|Reticulocyte count|Reticulocyte fraction of red cells	.	AZI1|C6orf25|CCL5|CDC37|CLK3|CLU|CTR9|FAM108B1|FAM46C|HCST|ITGA2B|NGFRAP1|PAFAH1B3|PF4V1|PF4V1;PF4|PPBP|PROS1|SNORD36A|SPARC;LOC100505813|TBC1D22A|TGFB1I1|TIMP1|TREML1	Fibroblast growth factor 8 isoform B	cg04485988|cg04720592|cg09992184|cg10523000|cg20306265|cg22424284|cg24498500|cg25767870|H3K4me1	CDKN2D	CRADD	19	12	10566460	93677375	trans	trans	FALSE	FALSE	FALSE	FALSE	trans	cis	FALSE	FALSE	.	.	FALSE	0.630579	H0	0.987083	H4	0.944744
259	2496	CD69:CDKN2D	1	118172538	01:117672538-118672538	rs6696923	G	A	41224	-0.00544749	0.0222334	-0.0607715	0.00712623	0.0071228	0.007194	0.352014	2.7445	16.5127	13.7682	FAM46C	High light scatter percentage of red cells|High light scatter reticulocyte count|Mean corpuscular hemoglobin|Mean corpuscular volume|Reticulocyte count|Reticulocyte fraction of red cells	.	AZI1|C6orf25|CCL5|CDC37|CLK3|CLU|CTR9|FAM108B1|FAM46C|HCST|ITGA2B|NGFRAP1|PAFAH1B3|PF4V1|PF4V1;PF4|PPBP|PROS1|SNORD36A|SPARC;LOC100505813|TBC1D22A|TGFB1I1|TIMP1|TREML1	Fibroblast growth factor 8 isoform B	cg04485988|cg04720592|cg09992184|cg10523000|cg20306265|cg22424284|cg24498500|cg25767870|H3K4me1	CD69	CDKN2D	12	19	9752486	10566460	trans	trans	FALSE	FALSE	FALSE	FALSE	cis	trans	FALSE	FALSE	.	.	FALSE	0.629263	H0	0.943093	H2	0.977899
260	870	CDKN2D:TBC1D23	1	118172538	01:117672538-118672538	rs6696923	G	A	42208	0.0222334	-0.00984828	0.0577021	0.0071228	0.00712793	0.00711183	2.74451	0.777056	15.2969	12.5523	FAM46C	High light scatter percentage of red cells|High light scatter reticulocyte count|Mean corpuscular hemoglobin|Mean corpuscular volume|Reticulocyte count|Reticulocyte fraction of red cells	.	AZI1|C6orf25|CCL5|CDC37|CLK3|CLU|CTR9|FAM108B1|FAM46C|HCST|ITGA2B|NGFRAP1|PAFAH1B3|PF4V1|PF4V1;PF4|PPBP|PROS1|SNORD36A|SPARC;LOC100505813|TBC1D22A|TGFB1I1|TIMP1|TREML1	Fibroblast growth factor 8 isoform B	cg04485988|cg04720592|cg09992184|cg10523000|cg20306265|cg22424284|cg24498500|cg25767870|H3K4me1	CDKN2D	TBC1D23	19	3	10566460	100260992	trans	trans	FALSE	FALSE	FALSE	FALSE	trans	cis	FALSE	FALSE	.	.	FALSE	0.639607	H0	0.958346	H4	0.954181
261	314	CDKN2D:CNPY4	1	118172538	01:117672538-118672538	rs6696923	G	A	42208	0.0222334	-0.00120662	0.0561316	0.0071228	0.00712781	0.00710946	2.74451	0.0626955	14.528	11.7835	FAM46C	High light scatter percentage of red cells|High light scatter reticulocyte count|Mean corpuscular hemoglobin|Mean corpuscular volume|Reticulocyte count|Reticulocyte fraction of red cells	.	AZI1|C6orf25|CCL5|CDC37|CLK3|CLU|CTR9|FAM108B1|FAM46C|HCST|ITGA2B|NGFRAP1|PAFAH1B3|PF4V1|PF4V1;PF4|PPBP|PROS1|SNORD36A|SPARC;LOC100505813|TBC1D22A|TGFB1I1|TIMP1|TREML1	Fibroblast growth factor 8 isoform B	cg04485988|cg04720592|cg09992184|cg10523000|cg20306265|cg22424284|cg24498500|cg25767870|H3K4me1	CDKN2D	CNPY4	19	7	10566460	100119634	trans	trans	FALSE	FALSE	FALSE	FALSE	trans	cis	FALSE	FALSE	.	.	FALSE	0.633526	H0	0.986477	H4	0.944968
262	585	CDKN2D:SIRT2	1	118172538	01:117672538-118672538	rs6696923	G	A	42208	0.0222334	-0.00473159	0.0556793	0.0071228	0.00712789	0.00710494	2.74451	0.295152	14.3248	11.5803	FAM46C	High light scatter percentage of red cells|High light scatter reticulocyte count|Mean corpuscular hemoglobin|Mean corpuscular volume|Reticulocyte count|Reticulocyte fraction of red cells	.	AZI1|C6orf25|CCL5|CDC37|CLK3|CLU|CTR9|FAM108B1|FAM46C|HCST|ITGA2B|NGFRAP1|PAFAH1B3|PF4V1|PF4V1;PF4|PPBP|PROS1|SNORD36A|SPARC;LOC100505813|TBC1D22A|TGFB1I1|TIMP1|TREML1	Fibroblast growth factor 8 isoform B	cg04485988|cg04720592|cg09992184|cg10523000|cg20306265|cg22424284|cg24498500|cg25767870|H3K4me1	CDKN2D	SIRT2	19	19	10566460	38878555	trans	trans	FALSE	FALSE	FALSE	FALSE	trans	cis	FALSE	FALSE	.	.	FALSE	0.636084	H0	0.983047	H4	0.951712
263	2768	CDKN2D:KIFBP	1	118213987	01:117713987-118713987	rs10923376	T	G	42133	0.0143504	-0.00476763	0.0510537	0.00706948	0.00707201	0.00702856	1.37292	0.300842	12.4168	11.0439	SNORA40|VDAC2P3	.	.	FAM46C|NGFRAP1	.	cg04485988|cg04720592|cg10523000|cg20306265|cg22381395|cg22424284|cg24498500|cg25767870|H3K27ac|H3K4me1	CDKN2D	KIFBP	19	10	10566460	68988803	trans	trans	FALSE	FALSE	FALSE	FALSE	trans	trans	FALSE	FALSE	.	.	FALSE	0.62876	H0	0.984516	H4	0.940508
264	149	CDKN2D:TBL1X	1	118213987	01:117713987-118713987	rs10923376	T	G	40606	0.0143504	-0.0105683	0.051823	0.00706948	0.0071416	0.00716557	1.37292	0.857209	12.3156	10.9427	SNORA40|VDAC2P3	.	.	FAM46C|NGFRAP1	.	cg04485988|cg04720592|cg10523000|cg20306265|cg22381395|cg22424284|cg24498500|cg25767870|H3K27ac|H3K4me1	CDKN2D	TBL1X	19	X	10566460	9463320	trans	trans	FALSE	FALSE	FALSE	FALSE	trans	trans	FALSE	FALSE	.	.	FALSE	0.635128	H0	0.986267	H4	0.934341
265	647	CD160:NCR1	1	121330376	01:120830376-121830376	rs28656969	C	A	42058	-0.128343	0.00552645	-0.153658	0.0113506	0.0114071	0.0114974	28.8746	0.202005	39.9285	11.0539	LINC01691	.	.	EMBP1|SRGAP2C	.	.	CD160	NCR1	1	19	145719471	54906148	trans	trans	FALSE	FALSE	FALSE	FALSE	cis	cis	FALSE	FALSE	.	.	FALSE	0.966246	H1	0.998421	H4	0.963626
266	336	CD160:KLRB1	1	145626119	01:145126119-146126119	rs12736138	T	C	42733	-0.338004	-0.00233309	-0.415041	0.00677636	0.00692783	0.00664561	526.902	0.13295	812.385	285.483	CD160|POLR3C|RNF115	NKeff:%314-158a+; NK: (CD314-CD158a+)|Serum urate	.	ANKRD34A|ANKRD35|CD160|GPR89A|NBPF10|NUDT17|PIAS3|PIAS3;NUDT17|POLR3C	.	cg00025211|cg00394712|cg01715025|cg06095777|cg07164556|cg08614201|cg10798745|cg11743829|cg12832565|cg15521792|cg16928044|cg20975414|cg24874173|cg25221984|H3K27ac|H3K4me1	CD160	KLRB1	1	12	145719471	9594551	cis	trans	TRUE	FALSE	FALSE	FALSE	cis	cis	FALSE	FALSE	.	.	TRUE	0.898408	H1	0.999867	H4	0.898412
267	647	CD160:NCR1	1	145626119	01:145126119-146126119	rs12736138	T	C	41898	-0.338004	0.00125904	-0.395183	0.00677636	0.00700519	0.00680191	526.611	0.0668339	706.786	180.175	CD160|POLR3C|RNF115	NKeff:%314-158a+; NK: (CD314-CD158a+)|Serum urate	.	ANKRD34A|ANKRD35|CD160|GPR89A|NBPF10|NUDT17|PIAS3|PIAS3;NUDT17|POLR3C	.	cg00025211|cg00394712|cg01715025|cg06095777|cg07164556|cg08614201|cg10798745|cg11743829|cg12832565|cg15521792|cg16928044|cg20975414|cg24874173|cg25221984|H3K27ac|H3K4me1	CD160	NCR1	1	19	145719471	54906148	cis	trans	TRUE	FALSE	FALSE	FALSE	cis	cis	FALSE	FALSE	.	.	TRUE	0.979436	H1	0.999868	H4	0.979471
268	1013	PPP1R2:SNAP23	1	145664437	01:145164437-146164437	rs12143826	G	A	42422	-0.0165645	0.00596721	-0.0606605	0.00814567	0.00813974	0.0080787	1.3767	0.333947	13.2155	11.8388	CD160|POLR3C|RNF115	Body mass index|Diastolic blood pressure	.	ANKRD35|CD160|NUDT17|POLR3C|RNF115|RNF115;CD160	.	cg01715025|cg03221539|cg06095777|cg08614201|cg11743829|cg12420472|cg13460467|cg15521792|cg16928044|cg24874173|cg25173010|cg25221984|cg26251123|H3K4me1	PPP1R2	SNAP23	3	15	195514428	42491233	trans	trans	FALSE	FALSE	FALSE	FALSE	trans	trans	FALSE	FALSE	.	.	FALSE	0.965461	H0	0.946148	H2	0.976699
269	336	CD160:KLRB1	1	147825454	01:147325454-148325454	rs3009468	G	A	42698	0.0784302	-0.00972122	0.105693	0.00968928	0.00962901	0.00965017	15.2292	0.504866	27.1521	11.9229	RP11-495P10.3|RP6-74O6.6	.	.	LINC01138|NBPF14|NBPF24|NEK4|RNU1-122P|RP11-495P10.2	.	cg00702489|cg01052200|cg01946451|cg02451774|cg03102494|cg03221539|cg03242265|cg03388667|cg03951833|cg04869838|cg07565961|cg09074625|cg10486098|cg10537450|cg12099459|cg13067553|cg13392957|cg13470112|cg15818208|cg15829969|cg17149103|cg17476910|cg18140268|cg19265480|cg19639898|cg20769700|cg21919968|cg23206461|cg23989012|cg24346776|cg24367548|cg25001930|cg25862444|H3K27ac|H3K4me1	CD160	KLRB1	1	12	145719471	9594551	trans	trans	FALSE	FALSE	FALSE	FALSE	cis	cis	FALSE	FALSE	.	.	FALSE	0.978689	H1	0.99706	H4	0.880408
270	1585	ACVRL1:SCARB2	1	150737220	01:150237220-151237220	rs41271951	G	A	41269	-0.088212	0.0645484	-0.16377	0.0116418	0.0114479	0.0120095	13.4431	7.76269	41.524	28.0809	CTSS|GOLPH3L|HORMAD1	Blood protein levels|Heel bone mineral density|Impedance of leg left|Impedance of leg right|Leg fat-free mass left|Leg fat-free mass right|Leg predicted mass left|Leg predicted mass right|Malignant neoplasm of prostate|Schizophrenia	.	ADAMTSL4|ANP32E|ANXA9|CDC42SE1|CERS2|CERS2;RP11-316M1.12|CLDND1|CTSK|CTSS|ECM1|FAM63A|FAM63A;ANXA9|FCGR1A|FCGR1B;FCGR1A;FCGR1C;HIST2H2BF|LYSMD1|MRPS21|OTUD7B|POGZ|RP11-196G18.22|RP11-196G18.3|RP11-458I7.4|RP11-54A4.2|RPRD2|SCNM1|SELENBP1|SEMA6C|SV2A|TNFAIP8L2	Cathepsin S	cg01076495|cg01464052|cg03818307|cg04414720|cg04601296|cg07929029|cg09365446|cg09563216|cg09579323|cg10589385|cg11822372|cg12974394|cg13181291|cg13320146|cg14037218|cg15448220|cg16386293|cg17724175|cg18016565|cg18611122|cg20817941|cg21859421|cg22823121|cg25066665|cg26058502|cg26891210|H3K27ac|H3K4me1	ACVRL1	SCARB2	12	4	51906908	76158737	trans	trans	FALSE	FALSE	FALSE	FALSE	cis	cis	FALSE	FALSE	.	.	TRUE	0.892205	H4	0.946658	H4	0.997019
271	276	CD300E:TNFRSF1B	1	150902941	01:150402941-151402941	rs11204744	G	A	41911	-0.03893	0.0140672	-0.0660641	0.00750991	0.00757622	0.00762934	6.66075	1.19823	17.3084	10.6476	ARNT|CERS2|CTSS|RP11-235D19.4|RP11-363I22.3|SETDB1	Eosinophil count|Eosinophil percentage of granulocytes|Eosinophil percentage of white cells|Granulocyte percentage of myeloid white cells|Impedance of arm left|Impedance of arm right|Impedance of whole body|log eGFR creatinine|Lymphocyte count|Monocyte count|Monocyte percentage of white cells|Neutrophil percentage of granulocytes|Neutrophil percentage of white cells|Sum eosinophil basophil counts	.	ADAMTSL4|ANXA9|ARNT|BNIPL|C1orf138|CDC42SE1|CDC42SE1;C1orf56|CERS2|CERS2;RP11-316M1.12|CTSK|CTSS|FAM63A|GABPB2|GOLPH3L|HORMAD1|LASS2|LYSMD1|MCL1|MCL1;ADAMTSL4;C1orf138|MLLT11;RP11-316M1.11|MRPS21|MTMR11|PSMD4|RFX5|RP11-54A4.2|RPRD2|SEMA6C|SETDB1|TNFAIP8L2;LYSMD1	EGF containing fibulin-like extracellular matrix protein 1	cg00253735|cg01045946|cg01281797|cg01966665|cg03258749|cg04065086|cg04165759|cg04414720|cg06902698|cg07422880|cg07929029|cg08578023|cg09028383|cg09365446|cg10589385|cg10832186|cg11205312|cg11822372|cg11825431|cg11928198|cg13201342|cg13320146|cg13477111|cg13899718|cg15448220|cg17724175|cg18892169|cg20802392|cg20817941|cg21859421|cg22012583|cg22823121|cg25306932|cg26058502|cg26891210	CD300E	TNFRSF1B	17	1	74609885	12166991	trans	trans	FALSE	FALSE	FALSE	FALSE	cis	cis	FALSE	FALSE	.	.	FALSE	0.756632	H3	0.957956	H4	0.753825
272	235	MED18:TBL1X	1	150939744	01:150439744-151439744	rs11204750	A	C	41404	-0.00676664	0.0180821	-0.0582919	0.00727494	0.00727337	0.0072673	0.453076	1.88873	14.9685	13.0798	ANXA9|ARNT|CERS2|CTSK|CTSS|GOLPH3L|HORMAD1|RP11-235D19.4|RP11-363I22.3|SETDB1	Eosinophil percentage of granulocytes|Forced vital capacity|Forced vital capacity, best measure|Granulocyte percentage of myeloid white cells|Lymphocyte count|Lymphocyte percentage of white cells|Monocyte count|Monocyte percentage of white cells|Neutrophil percentage of granulocytes|Neutrophil percentage of white cells	1-oleoyl-GPI|1-oleoyl-GPI (18:1)	ADAMTSL4|ANXA9|ANXA9;FAM63A|ARNT|BNIPL|CDC42SE1|CERS2|CERS2;RP11-316M1.12|CERS2;SETDB1|CLDN14|CTSK|CTSS|GOLPH3L|HORMAD1|LYSMD1|MCL1|MCL1;ADAMTSL4;C1orf138|Metazoa_SRP|MRPS21|PRUNE|PSMD4|RP11-235D19.2|SETDB1|SETDB1;CERS2	Cathepsin S|Fibrinogen	cg00253735|cg00304076|cg01045946|cg01281797|cg02459569|cg02961109|cg04065086|cg04414720|cg05630111|cg06902698|cg07422880|cg07929029|cg08578023|cg09028383|cg09034736|cg09059988|cg09365446|cg10589385|cg10832186|cg10961700|cg11205312|cg12974394|cg13073141|cg13175981|cg13201342|cg13320146|cg13357341|cg13477111|cg13899718|cg15232718|cg15448220|cg17724175|cg18016565|cg18611122|cg18892169|cg19750321|cg2…	MED18	TBL1X	1	X	28329002	9463320	trans	trans	FALSE	FALSE	FALSE	FALSE	trans	trans	FALSE	FALSE	.	.	FALSE	0.838627	H0	0.937428	H2	0.806759
273	18	PTPN1:TDRKH	1	151761172	01:151261172-152261172	rs12756855	G	A	40653	0.0156909	-0.308414	0.658324	0.00687158	0.00676882	0.00619746	1.64958	441.424	2164.4	1722.98	LINGO4|OAZ3|RORC|TDRKH	Self-reported ulcerative colitis	.	CTSK|LINGO4|MRPL9|OAZ3|OAZ3;RP11-98D18.2;RP11-98D18.16|OAZ3;TDRKH|RORC|RORC;LINGO4|SNX27|TDRKH	.	cg00295744|cg01062247|cg01427957|cg03431165|cg05927068|cg07092448|cg07112087|cg08893853|cg09251328|cg11157584|cg11690979|cg11803184|cg12582028|cg13201297|cg13496167|cg15673994|cg18019451|cg20686828|cg21712805|cg21965995|cg22719658|cg23864823|cg24153003|cg24503712|cg24545100|cg25112191|cg25202261|cg25363808|cg26050734	PTPN1	TDRKH	20	1	50510321	151770107	trans	cis	TRUE	FALSE	FALSE	FALSE	trans	cis	FALSE	FALSE	.	.	TRUE	0.862711	H2	0.863236	H2	0.999918
274	32	TARBP2:TDRKH	1	151761172	01:151261172-152261172	rs12756855	G	A	41457	0.0143109	-0.308414	0.583959	0.00693363	0.00676882	0.00631374	1.40865	441.633	1690.78	1249.15	LINGO4|OAZ3|RORC|TDRKH	Self-reported ulcerative colitis	.	CTSK|LINGO4|MRPL9|OAZ3|OAZ3;RP11-98D18.2;RP11-98D18.16|OAZ3;TDRKH|RORC|RORC;LINGO4|SNX27|TDRKH	.	cg00295744|cg01062247|cg01427957|cg03431165|cg05927068|cg07092448|cg07112087|cg08893853|cg09251328|cg11157584|cg11690979|cg11803184|cg12582028|cg13201297|cg13496167|cg15673994|cg18019451|cg20686828|cg21712805|cg21965995|cg22719658|cg23864823|cg24153003|cg24503712|cg24545100|cg25112191|cg25202261|cg25363808|cg26050734	TARBP2	TDRKH	12	1	53500921	151770107	trans	cis	TRUE	FALSE	FALSE	FALSE	trans	cis	FALSE	FALSE	.	.	TRUE	0.843115	H2	0.824074	H2	0.805455
275	40	MAVS:TDRKH	1	151761172	01:151261172-152261172	rs12756855	G	A	40166	0.0167338	-0.308414	0.580812	0.00693618	0.00676882	0.00641232	1.80007	441.293	1623.09	1181.8	LINGO4|OAZ3|RORC|TDRKH	Self-reported ulcerative colitis	.	CTSK|LINGO4|MRPL9|OAZ3|OAZ3;RP11-98D18.2;RP11-98D18.16|OAZ3;TDRKH|RORC|RORC;LINGO4|SNX27|TDRKH	.	cg00295744|cg01062247|cg01427957|cg03431165|cg05927068|cg07092448|cg07112087|cg08893853|cg09251328|cg11157584|cg11690979|cg11803184|cg12582028|cg13201297|cg13496167|cg15673994|cg18019451|cg20686828|cg21712805|cg21965995|cg22719658|cg23864823|cg24153003|cg24503712|cg24545100|cg25112191|cg25202261|cg25363808|cg26050734	MAVS	TDRKH	20	1	3846799	151770107	trans	cis	TRUE	FALSE	FALSE	FALSE	cis	cis	FALSE	FALSE	.	.	TRUE	0.792826	H2	0.795469	H2	0.999917
276	80	PPP1R9B:TDRKH	1	151761172	01:151261172-152261172	rs12756855	G	A	41161	0.0172404	-0.308414	0.515581	0.00680506	0.00676882	0.00647696	1.94701	441.557	1281.75	840.197	LINGO4|OAZ3|RORC|TDRKH	Self-reported ulcerative colitis	.	CTSK|LINGO4|MRPL9|OAZ3|OAZ3;RP11-98D18.2;RP11-98D18.16|OAZ3;TDRKH|RORC|RORC;LINGO4|SNX27|TDRKH	.	cg00295744|cg01062247|cg01427957|cg03431165|cg05927068|cg07092448|cg07112087|cg08893853|cg09251328|cg11157584|cg11690979|cg11803184|cg12582028|cg13201297|cg13496167|cg15673994|cg18019451|cg20686828|cg21712805|cg21965995|cg22719658|cg23864823|cg24153003|cg24503712|cg24545100|cg25112191|cg25202261|cg25363808|cg26050734	PPP1R9B	TDRKH	17	1	50133737	151770107	trans	cis	TRUE	FALSE	FALSE	FALSE	trans	cis	FALSE	FALSE	.	.	TRUE	0.81233	H2	0.77179	H2	0.706408
277	99	STK24:TDRKH	1	151761172	01:151261172-152261172	rs12756855	G	A	41457	0.0190962	-0.308414	0.499434	0.00693895	0.00676882	0.00648614	2.22729	441.633	1205.28	763.65	LINGO4|OAZ3|RORC|TDRKH	Self-reported ulcerative colitis	.	CTSK|LINGO4|MRPL9|OAZ3|OAZ3;RP11-98D18.2;RP11-98D18.16|OAZ3;TDRKH|RORC|RORC;LINGO4|SNX27|TDRKH	.	cg00295744|cg01062247|cg01427957|cg03431165|cg05927068|cg07092448|cg07112087|cg08893853|cg09251328|cg11157584|cg11690979|cg11803184|cg12582028|cg13201297|cg13496167|cg15673994|cg18019451|cg20686828|cg21712805|cg21965995|cg22719658|cg23864823|cg24153003|cg24503712|cg24545100|cg25112191|cg25202261|cg25363808|cg26050734	STK24	TDRKH	13	1	98445185	151770107	trans	cis	TRUE	FALSE	FALSE	FALSE	trans	cis	FALSE	FALSE	.	.	TRUE	0.531946	H2	0.482151	H2	0.839636
278	118	CETN2:TDRKH	1	151761172	01:151261172-152261172	rs12756855	G	A	41457	0.0164973	-0.308414	0.488638	0.00693684	0.00676882	0.00650544	1.75942	441.633	1150.55	708.917	LINGO4|OAZ3|RORC|TDRKH	Self-reported ulcerative colitis	.	CTSK|LINGO4|MRPL9|OAZ3|OAZ3;RP11-98D18.2;RP11-98D18.16|OAZ3;TDRKH|RORC|RORC;LINGO4|SNX27|TDRKH	.	cg00295744|cg01062247|cg01427957|cg03431165|cg05927068|cg07092448|cg07112087|cg08893853|cg09251328|cg11157584|cg11690979|cg11803184|cg12582028|cg13201297|cg13496167|cg15673994|cg18019451|cg20686828|cg21712805|cg21965995|cg22719658|cg23864823|cg24153003|cg24503712|cg24545100|cg25112191|cg25202261|cg25363808|cg26050734	CETN2	TDRKH	X	1	152826994	151770107	trans	cis	TRUE	FALSE	FALSE	FALSE	trans	cis	FALSE	FALSE	.	.	TRUE	0.816379	H2	0.787916	H2	0.994562
279	129	EBAG9:TDRKH	1	151761172	01:151261172-152261172	rs12756855	G	A	40653	0.012616	-0.308414	0.490602	0.00687309	0.00676882	0.00656562	1.17764	441.424	1138.03	696.605	LINGO4|OAZ3|RORC|TDRKH	Self-reported ulcerative colitis	.	CTSK|LINGO4|MRPL9|OAZ3|OAZ3;RP11-98D18.2;RP11-98D18.16|OAZ3;TDRKH|RORC|RORC;LINGO4|SNX27|TDRKH	.	cg00295744|cg01062247|cg01427957|cg03431165|cg05927068|cg07092448|cg07112087|cg08893853|cg09251328|cg11157584|cg11690979|cg11803184|cg12582028|cg13201297|cg13496167|cg15673994|cg18019451|cg20686828|cg21712805|cg21965995|cg22719658|cg23864823|cg24153003|cg24503712|cg24545100|cg25112191|cg25202261|cg25363808|cg26050734	EBAG9	TDRKH	8	1	109539711	151770107	trans	cis	TRUE	FALSE	FALSE	FALSE	cis	cis	FALSE	FALSE	.	.	TRUE	0.870286	H2	0.864909	H2	0.831931
280	211	AKT1S1:TDRKH	1	151761172	01:151261172-152261172	rs12756855	G	A	41457	0.0098448	-0.308414	0.450836	0.00692272	0.00676882	0.00656294	0.809655	441.633	972.359	530.726	LINGO4|OAZ3|RORC|TDRKH	Self-reported ulcerative colitis	.	CTSK|LINGO4|MRPL9|OAZ3|OAZ3;RP11-98D18.2;RP11-98D18.16|OAZ3;TDRKH|RORC|RORC;LINGO4|SNX27|TDRKH	.	cg00295744|cg01062247|cg01427957|cg03431165|cg05927068|cg07092448|cg07112087|cg08893853|cg09251328|cg11157584|cg11690979|cg11803184|cg12582028|cg13201297|cg13496167|cg15673994|cg18019451|cg20686828|cg21712805|cg21965995|cg22719658|cg23864823|cg24153003|cg24503712|cg24545100|cg25112191|cg25202261|cg25363808|cg26050734	AKT1S1	TDRKH	19	1	49869033	151770107	trans	cis	TRUE	FALSE	FALSE	FALSE	trans	cis	FALSE	FALSE	.	.	TRUE	0.598144	H2	0.596878	H2	0.991947
281	288	TDRKH:TST	1	151761172	01:151261172-152261172	rs12756855	G	A	41386	-0.308414	0.0128214	-0.431945	0.00676882	0.00694331	0.00660761	441.615	1.18833	884.984	443.37	LINGO4|OAZ3|RORC|TDRKH	Self-reported ulcerative colitis	.	CTSK|LINGO4|MRPL9|OAZ3|OAZ3;RP11-98D18.2;RP11-98D18.16|OAZ3;TDRKH|RORC|RORC;LINGO4|SNX27|TDRKH	.	cg00295744|cg01062247|cg01427957|cg03431165|cg05927068|cg07092448|cg07112087|cg08893853|cg09251328|cg11157584|cg11690979|cg11803184|cg12582028|cg13201297|cg13496167|cg15673994|cg18019451|cg20686828|cg21712805|cg21965995|cg22719658|cg23864823|cg24153003|cg24503712|cg24545100|cg25112191|cg25202261|cg25363808|cg26050734	TDRKH	TST	1	22	151770107	37010859	cis	trans	TRUE	FALSE	FALSE	FALSE	cis	cis	FALSE	FALSE	.	.	TRUE	0.925963	H1	0.862667	H4	0.916811
282	284	SLC27A4:TDRKH	1	151761172	01:151261172-152261172	rs12756855	G	A	41457	0.0181374	-0.308414	0.431093	0.00692722	0.00676882	0.00660791	2.05352	441.633	881.664	440.031	LINGO4|OAZ3|RORC|TDRKH	Self-reported ulcerative colitis	.	CTSK|LINGO4|MRPL9|OAZ3|OAZ3;RP11-98D18.2;RP11-98D18.16|OAZ3;TDRKH|RORC|RORC;LINGO4|SNX27|TDRKH	.	cg00295744|cg01062247|cg01427957|cg03431165|cg05927068|cg07092448|cg07112087|cg08893853|cg09251328|cg11157584|cg11690979|cg11803184|cg12582028|cg13201297|cg13496167|cg15673994|cg18019451|cg20686828|cg21712805|cg21965995|cg22719658|cg23864823|cg24153003|cg24503712|cg24545100|cg25112191|cg25202261|cg25363808|cg26050734	SLC27A4	TDRKH	9	1	128340527	151770107	trans	cis	TRUE	FALSE	FALSE	FALSE	cis	cis	FALSE	FALSE	.	.	TRUE	0.805978	H2	0.757206	H2	0.963026
283	377	DCTN6:TDRKH	1	151761172	01:151261172-152261172	rs12756855	G	A	41457	0.0096711	-0.308414	0.408794	0.0069363	0.00676882	0.00663554	0.787167	441.633	790.451	348.818	LINGO4|OAZ3|RORC|TDRKH	Self-reported ulcerative colitis	.	CTSK|LINGO4|MRPL9|OAZ3|OAZ3;RP11-98D18.2;RP11-98D18.16|OAZ3;TDRKH|RORC|RORC;LINGO4|SNX27|TDRKH	.	cg00295744|cg01062247|cg01427957|cg03431165|cg05927068|cg07092448|cg07112087|cg08893853|cg09251328|cg11157584|cg11690979|cg11803184|cg12582028|cg13201297|cg13496167|cg15673994|cg18019451|cg20686828|cg21712805|cg21965995|cg22719658|cg23864823|cg24153003|cg24503712|cg24545100|cg25112191|cg25202261|cg25363808|cg26050734	DCTN6	TDRKH	8	1	30156319	151770107	trans	cis	TRUE	FALSE	FALSE	FALSE	trans	cis	FALSE	FALSE	.	.	TRUE	0.918134	H2	0.918006	H2	0.999917
284	499	PRTFDC1:TDRKH	1	151761172	01:151261172-152261172	rs12756855	G	A	41457	0.0135958	-0.308414	0.393421	0.00693886	0.00676882	0.00666164	1.30037	441.633	729.038	287.405	LINGO4|OAZ3|RORC|TDRKH	Self-reported ulcerative colitis	.	CTSK|LINGO4|MRPL9|OAZ3|OAZ3;RP11-98D18.2;RP11-98D18.16|OAZ3;TDRKH|RORC|RORC;LINGO4|SNX27|TDRKH	.	cg00295744|cg01062247|cg01427957|cg03431165|cg05927068|cg07092448|cg07112087|cg08893853|cg09251328|cg11157584|cg11690979|cg11803184|cg12582028|cg13201297|cg13496167|cg15673994|cg18019451|cg20686828|cg21712805|cg21965995|cg22719658|cg23864823|cg24153003|cg24503712|cg24545100|cg25112191|cg25202261|cg25363808|cg26050734	PRTFDC1	TDRKH	10	1	24848614	151770107	trans	cis	TRUE	FALSE	FALSE	FALSE	cis	cis	FALSE	FALSE	.	.	TRUE	0.778999	H2	0.774087	H2	0.804206
285	559	MAX:TDRKH	1	151761172	01:151261172-152261172	rs12756855	G	A	41457	0.0113112	-0.308414	0.38157	0.00692311	0.00676882	0.00663683	0.990117	441.633	692.422	250.789	LINGO4|OAZ3|RORC|TDRKH	Self-reported ulcerative colitis	.	CTSK|LINGO4|MRPL9|OAZ3|OAZ3;RP11-98D18.2;RP11-98D18.16|OAZ3;TDRKH|RORC|RORC;LINGO4|SNX27|TDRKH	.	cg00295744|cg01062247|cg01427957|cg03431165|cg05927068|cg07092448|cg07112087|cg08893853|cg09251328|cg11157584|cg11690979|cg11803184|cg12582028|cg13201297|cg13496167|cg15673994|cg18019451|cg20686828|cg21712805|cg21965995|cg22719658|cg23864823|cg24153003|cg24503712|cg24545100|cg25112191|cg25202261|cg25363808|cg26050734	MAX	TDRKH	14	1	65006174	151770107	trans	cis	TRUE	FALSE	FALSE	FALSE	cis	cis	FALSE	FALSE	.	.	TRUE	0.907851	H2	0.905705	H2	0.983477
286	1459	HMOX2:TDRKH	1	151761172	01:151261172-152261172	rs12756855	G	A	41457	-0.00417313	-0.308414	0.333417	0.00687944	0.00676882	0.00673529	0.26431	441.633	518.774	77.1405	LINGO4|OAZ3|RORC|TDRKH	Self-reported ulcerative colitis	.	CTSK|LINGO4|MRPL9|OAZ3|OAZ3;RP11-98D18.2;RP11-98D18.16|OAZ3;TDRKH|RORC|RORC;LINGO4|SNX27|TDRKH	.	cg00295744|cg01062247|cg01427957|cg03431165|cg05927068|cg07092448|cg07112087|cg08893853|cg09251328|cg11157584|cg11690979|cg11803184|cg12582028|cg13201297|cg13496167|cg15673994|cg18019451|cg20686828|cg21712805|cg21965995|cg22719658|cg23864823|cg24153003|cg24503712|cg24545100|cg25112191|cg25202261|cg25363808|cg26050734	HMOX2	TDRKH	16	1	4474690	151770107	trans	cis	TRUE	FALSE	FALSE	FALSE	cis	cis	FALSE	FALSE	.	.	TRUE	0.941578	H2	0.941578	H2	0.999909
287	782	DSG4:FABP9	1	152088844	01:151588844-152588844	rs36010924	G	A	41395	-0.0557287	0.381958	-0.464353	0.00868542	0.00846382	0.00850044	9.85052	433.441	627.515	194.075	PUDPP2|S100A11|TCHH|TCHHL1	Hair|Hair morphology|Hair morphology Adolescent|Hair morphology Straight or Curly|Hair morphology Straight Wavy or Curly|Hair or balding pattern: pattern 2|Hair or balding pattern: pattern 3|Hair or balding pattern: pattern 4|Hair shape|Scalp hair shape	.	CSF2RA|FLG-AS1|HRNR|NBPF18P|S100A10|S100A11|THEM4	.	cg01062247|cg01925883|cg03465714|cg03957898|cg05340162|cg09063149|cg10500702|cg10795646|cg13249591|cg13445177|cg13447818|cg13496167|cg16689481|cg16908740|cg18348690|cg20167074|cg20694572|cg21622002|cg22228337|cg22719314|cg24594295|cg24645670|cg25112191|cg25848158|cg26020982|cg26230275|cg26390526	DSG4	FABP9	18	8	31376777	81458253	trans	trans	FALSE	FALSE	FALSE	FALSE	cis	cis	FALSE	FALSE	.	.	TRUE	0.99463	H4	0.994696	H4	0.999667
288	2015	DSG3:FABP9	1	152088844	01:151588844-152588844	rs36010924	G	A	41820	-0.0133866	0.381958	-0.409977	0.00831372	0.00846382	0.00857541	0.969134	433.545	484.998	51.4532	PUDPP2|S100A11|TCHH|TCHHL1	Hair|Hair morphology|Hair morphology Adolescent|Hair morphology Straight or Curly|Hair morphology Straight Wavy or Curly|Hair or balding pattern: pattern 2|Hair or balding pattern: pattern 3|Hair or balding pattern: pattern 4|Hair shape|Scalp hair shape	.	CSF2RA|FLG-AS1|HRNR|NBPF18P|S100A10|S100A11|THEM4	.	cg01062247|cg01925883|cg03465714|cg03957898|cg05340162|cg09063149|cg10500702|cg10795646|cg13249591|cg13445177|cg13447818|cg13496167|cg16689481|cg16908740|cg18348690|cg20167074|cg20694572|cg21622002|cg22228337|cg22719314|cg24594295|cg24645670|cg25112191|cg25848158|cg26020982|cg26230275|cg26390526	DSG3	FABP9	18	8	31447741	81458253	trans	trans	FALSE	FALSE	FALSE	FALSE	cis	cis	FALSE	FALSE	.	.	TRUE	1	H3	1	H3	0.999186
289	2226	CST6:FABP9	1	152088844	01:151588844-152588844	rs36010924	G	A	40366	-0.0212005	0.381958	-0.412381	0.00854728	0.00846382	0.00872579	1.88179	433.18	473.817	40.6362	PUDPP2|S100A11|TCHH|TCHHL1	Hair|Hair morphology|Hair morphology Adolescent|Hair morphology Straight or Curly|Hair morphology Straight Wavy or Curly|Hair or balding pattern: pattern 2|Hair or balding pattern: pattern 3|Hair or balding pattern: pattern 4|Hair shape|Scalp hair shape	.	CSF2RA|FLG-AS1|HRNR|NBPF18P|S100A10|S100A11|THEM4	.	cg01062247|cg01925883|cg03465714|cg03957898|cg05340162|cg09063149|cg10500702|cg10795646|cg13249591|cg13445177|cg13447818|cg13496167|cg16689481|cg16908740|cg18348690|cg20167074|cg20694572|cg21622002|cg22228337|cg22719314|cg24594295|cg24645670|cg25112191|cg25848158|cg26020982|cg26230275|cg26390526	CST6	FABP9	11	8	66012008	81458253	trans	trans	FALSE	FALSE	FALSE	FALSE	cis	cis	FALSE	FALSE	.	.	TRUE	0.983172	H3	0.982927	H3	0.997035
290	2805	CAPG:S100A12	1	153336018	01:152836018-153836018	rs724781	G	C	40999	0.00919358	-0.226607	0.236096	0.00750734	0.00754612	0.00763414	0.656142	195.267	206.886	11.6189	S100A9	Basophil percentage of granulocytes|Basophil percentage of white cells|Granulocyte percentage of myeloid white cells|Matrix metalloproteinase 8 levels	ADpSGEGDFXAEGGGVR*/glycerol 2-phosphate|Serum ratio of (ADpSGEGDFXAEGGGVR*)/(glycerol 2-phosphate)	EMR3;ITGB1|IL1R2|MAP3K2|S100A12|S100A8|S100A9|SDC2|TSPAN16;RAB3D|ZZEF1	Protein S100-A12	cg01910639|cg02901136|cg03165378|cg03514239|cg05848175|cg06355720|cg08123339|cg08127462|cg09174555|cg11787791|cg11797573|cg15467116|cg20256009|cg23092820|cg23277715|cg23656322|cg25286012|H3K27ac	CAPG	S100A12	2	1	85394753	153373711	trans	cis	TRUE	FALSE	FALSE	FALSE	cis	cis	FALSE	FALSE	.	.	FALSE	0.929141	H2	0.929141	H2	1
291	330	PARK7:S100A4	1	153336018	01:152836018-153836018	rs724781	G	C	41983	-0.00387637	0.0365179	-0.0795616	0.00759282	0.00759167	0.00761173	0.214896	5.82028	24.8141	18.9939	S100A9	Basophil percentage of granulocytes|Basophil percentage of white cells|Granulocyte percentage of myeloid white cells|Matrix metalloproteinase 8 levels	ADpSGEGDFXAEGGGVR*/glycerol 2-phosphate|Serum ratio of (ADpSGEGDFXAEGGGVR*)/(glycerol 2-phosphate)	EMR3;ITGB1|IL1R2|MAP3K2|S100A12|S100A8|S100A9|SDC2|TSPAN16;RAB3D|ZZEF1	Protein S100-A12	cg01910639|cg02901136|cg03165378|cg03514239|cg05848175|cg06355720|cg08123339|cg08127462|cg09174555|cg11787791|cg11797573|cg15467116|cg20256009|cg23092820|cg23277715|cg23656322|cg25286012|H3K27ac	PARK7	S100A4	1	1	7954291	153543613	trans	cis	TRUE	FALSE	FALSE	TRUE	cis	cis	FALSE	FALSE	.	.	TRUE	0.917297	H2	0.917324	H2	0.999951
292	991	S100A11:S100A12	1	153337943	01:152837943-153837943	rs3014874	A	G	40677	0.00426608	-0.248465	0.324004	0.00770298	0.00766949	0.00772768	0.236794	226.616	375.422	148.806	S100A9	Basophil percentage of granulocytes|Basophil percentage of white cells|Granulocyte percentage of myeloid white cells|Matrix metalloproteinase 8 levels	ADpSGEGDFXAEGGGVR*/glycerol 2-phosphate|Serum ratio of (ADpSGEGDFXAEGGGVR*)/(glycerol 2-phosphate)	EMR3;ITGB1|IL1R2|MAP3K2|S100A12|S100A8|S100A9|SDC2|TSPAN16;RAB3D|ZZEF1	Protein S100-A12	cg01910639|cg02901136|cg03165378|cg03514239|cg05848175|cg06355720|cg08123339|cg08127462|cg09174555|cg11787791|cg11797573|cg15467116|cg20256009|cg23092820|cg23277715|cg23656322|cg25286012|H3K27ac	S100A11	S100A12	1	1	152032506	153373711	trans	cis	TRUE	FALSE	FALSE	FALSE	cis	cis	FALSE	FALSE	.	.	TRUE	0.999677	H3	0.999677	H3	1
293	1039	NCF2:S100A12	1	153337943	01:152837943-153837943	rs3014874	A	G	40991	0.0109449	-0.248465	0.320712	0.00775336	0.00766949	0.00773683	0.801163	226.638	367.226	140.587	S100A9	Basophil percentage of granulocytes|Basophil percentage of white cells|Granulocyte percentage of myeloid white cells|Matrix metalloproteinase 8 levels	ADpSGEGDFXAEGGGVR*/glycerol 2-phosphate|Serum ratio of (ADpSGEGDFXAEGGGVR*)/(glycerol 2-phosphate)	EMR3;ITGB1|IL1R2|MAP3K2|S100A12|S100A8|S100A9|SDC2|TSPAN16;RAB3D|ZZEF1	Protein S100-A12	cg01910639|cg02901136|cg03165378|cg03514239|cg05848175|cg06355720|cg08123339|cg08127462|cg09174555|cg11787791|cg11797573|cg15467116|cg20256009|cg23092820|cg23277715|cg23656322|cg25286012|H3K27ac	NCF2	S100A12	1	1	183555562	153373711	trans	cis	TRUE	FALSE	FALSE	FALSE	cis	cis	FALSE	FALSE	.	.	TRUE	0.923907	H2	0.923907	H2	1
294	1418	LSP1:S100A12	1	153337943	01:152837943-153837943	rs3014874	A	G	41060	0.000622041	-0.248465	0.299868	0.00768441	0.00766949	0.00774859	0.0289639	226.643	321.101	94.4577	S100A9	Basophil percentage of granulocytes|Basophil percentage of white cells|Granulocyte percentage of myeloid white cells|Matrix metalloproteinase 8 levels	ADpSGEGDFXAEGGGVR*/glycerol 2-phosphate|Serum ratio of (ADpSGEGDFXAEGGGVR*)/(glycerol 2-phosphate)	EMR3;ITGB1|IL1R2|MAP3K2|S100A12|S100A8|S100A9|SDC2|TSPAN16;RAB3D|ZZEF1	Protein S100-A12	cg01910639|cg02901136|cg03165378|cg03514239|cg05848175|cg06355720|cg08123339|cg08127462|cg09174555|cg11787791|cg11797573|cg15467116|cg20256009|cg23092820|cg23277715|cg23656322|cg25286012|H3K27ac	LSP1	S100A12	11	1	1850904	153373711	trans	cis	TRUE	FALSE	FALSE	FALSE	cis	cis	FALSE	FALSE	.	.	TRUE	0.737272	H2	0.737272	H2	1
295	1694	LCN2:S100A12	1	153337943	01:152837943-153837943	rs3014874	A	G	39732	0.0708178	-0.248465	0.293083	0.00771616	0.00766949	0.00788799	19.337	226.549	296.35	69.8011	S100A9	Basophil percentage of granulocytes|Basophil percentage of white cells|Granulocyte percentage of myeloid white cells|Matrix metalloproteinase 8 levels	ADpSGEGDFXAEGGGVR*/glycerol 2-phosphate|Serum ratio of (ADpSGEGDFXAEGGGVR*)/(glycerol 2-phosphate)	EMR3;ITGB1|IL1R2|MAP3K2|S100A12|S100A8|S100A9|SDC2|TSPAN16;RAB3D|ZZEF1	Protein S100-A12	cg01910639|cg02901136|cg03165378|cg03514239|cg05848175|cg06355720|cg08123339|cg08127462|cg09174555|cg11787791|cg11797573|cg15467116|cg20256009|cg23092820|cg23277715|cg23656322|cg25286012|H3K27ac	LCN2	S100A12	9	1	128149071	153373711	trans	cis	TRUE	FALSE	FALSE	FALSE	cis	cis	FALSE	FALSE	.	.	TRUE	0.999996	H4	0.999996	H4	1
296	2513	S100A12:S100P	1	153337943	01:152837943-153837943	rs3014874	A	G	40268	-0.248465	0.0019514	-0.267926	0.00766949	0.00770517	0.0078377	226.587	0.0968722	251.764	25.1763	S100A9	Basophil percentage of granulocytes|Basophil percentage of white cells|Granulocyte percentage of myeloid white cells|Matrix metalloproteinase 8 levels	ADpSGEGDFXAEGGGVR*/glycerol 2-phosphate|Serum ratio of (ADpSGEGDFXAEGGGVR*)/(glycerol 2-phosphate)	EMR3;ITGB1|IL1R2|MAP3K2|S100A12|S100A8|S100A9|SDC2|TSPAN16;RAB3D|ZZEF1	Protein S100-A12	cg01910639|cg02901136|cg03165378|cg03514239|cg05848175|cg06355720|cg08123339|cg08127462|cg09174555|cg11787791|cg11797573|cg15467116|cg20256009|cg23092820|cg23277715|cg23656322|cg25286012|H3K27ac	S100A12	S100P	1	4	153373711	6693878	cis	trans	TRUE	FALSE	FALSE	FALSE	cis	cis	FALSE	FALSE	.	.	TRUE	0.948156	H1	1	H4	0.948156
297	604	MMP9:OSM	1	153337943	01:152837943-153837943	rs3014874	A	G	41232	0.0207045	-0.0138517	0.071503	0.00769478	0.0077701	0.00783341	2.14675	1.12701	19.1374	16.9907	S100A9	Basophil percentage of granulocytes|Basophil percentage of white cells|Granulocyte percentage of myeloid white cells|Matrix metalloproteinase 8 levels	ADpSGEGDFXAEGGGVR*/glycerol 2-phosphate|Serum ratio of (ADpSGEGDFXAEGGGVR*)/(glycerol 2-phosphate)	EMR3;ITGB1|IL1R2|MAP3K2|S100A12|S100A8|S100A9|SDC2|TSPAN16;RAB3D|ZZEF1	Protein S100-A12	cg01910639|cg02901136|cg03165378|cg03514239|cg05848175|cg06355720|cg08123339|cg08127462|cg09174555|cg11787791|cg11797573|cg15467116|cg20256009|cg23092820|cg23277715|cg23656322|cg25286012|H3K27ac	MMP9	OSM	20	22	46008908	30262829	trans	trans	FALSE	FALSE	FALSE	FALSE	cis	cis	FALSE	FALSE	.	.	FALSE	0.527434	H0	0.579095	H2	0.862851
298	482	GLOD4:S100A4	1	153549673	01:153049673-154049673	rs16835464	C	T	41516	0.0065395	0.339242	-0.612368	0.0176429	0.0175022	0.0174335	0.148196	82.5986	265.656	183.057	S100A2	.	.	S100A12|S100A3|S100A6	Protein S100-A4|Protein S100-A6	cg00018184|cg08127462|cg09171874|cg17107867|cg23656322	GLOD4	S100A4	17	1	757097	153543613	trans	cis	TRUE	FALSE	FALSE	FALSE	trans	cis	FALSE	FALSE	.	.	TRUE	0.934403	H2	0.934377	H2	0.999961
299	724	MIF:S100A4	1	153549673	01:153049673-154049673	rs16835464	C	T	41642	0.00175616	0.339242	-0.549896	0.0176762	0.0175022	0.0174596	0.0358066	82.5997	214.466	131.867	S100A2	.	.	S100A12|S100A3|S100A6	Protein S100-A4|Protein S100-A6	cg00018184|cg08127462|cg09171874|cg17107867|cg23656322	MIF	S100A4	22	1	23894383	153543613	trans	cis	TRUE	FALSE	FALSE	FALSE	cis	cis	FALSE	FALSE	.	.	TRUE	0.936374	H2	0.936398	H2	0.999749
300	1581	S100A4:SNX9	1	153549673	01:153049673-154049673	rs16835464	C	T	41421	0.339242	-0.00955251	0.44326	0.0175022	0.0176281	0.0175371	82.5977	0.230699	139.164	56.5666	S100A2	.	.	S100A12|S100A3|S100A6	Protein S100-A4|Protein S100-A6	cg00018184|cg08127462|cg09171874|cg17107867|cg23656322	S100A4	SNX9	1	6	153543613	157700387	cis	trans	TRUE	FALSE	FALSE	FALSE	cis	cis	FALSE	FALSE	.	.	TRUE	0.951595	H1	0.999881	H4	0.951579
301	1848	MSRA:S100A4	1	153549673	01:153049673-154049673	rs16835464	C	T	42291	0.0158945	0.339242	-0.405856	0.0176479	0.0175022	0.0174181	0.43441	82.6053	118.608	36.0031	S100A2	.	.	S100A12|S100A3|S100A6	Protein S100-A4|Protein S100-A6	cg00018184|cg08127462|cg09171874|cg17107867|cg23656322	MSRA	S100A4	8	1	10054292	153543613	trans	cis	TRUE	FALSE	FALSE	FALSE	cis	cis	FALSE	FALSE	.	.	TRUE	0.919079	H2	0.919353	H2	0.999672
302	1199	GLO1:S100A4	1	153549673	01:153049673-154049673	rs16835464	C	T	40654	-0.00850646	0.339242	-0.39563	0.0177931	0.0175022	0.017928	0.198872	82.5908	106.559	23.9681	S100A2	.	.	S100A12|S100A3|S100A6	Protein S100-A4|Protein S100-A6	cg00018184|cg08127462|cg09171874|cg17107867|cg23656322	GLO1	S100A4	6	1	38675925	153543613	trans	cis	TRUE	FALSE	FALSE	FALSE	cis	cis	FALSE	FALSE	.	.	FALSE	0.888341	H2	0.888338	H2	0.999911
303	2346	ITGB5:S100A4	1	153549673	01:153049673-154049673	rs16835464	C	T	42291	0.00738622	0.339242	-0.359649	0.0172549	0.0175022	0.0170814	0.17483	82.6053	97.1833	14.578	S100A2	.	.	S100A12|S100A3|S100A6	Protein S100-A4|Protein S100-A6	cg00018184|cg08127462|cg09171874|cg17107867|cg23656322	ITGB5	S100A4	3	1	124761948	153543613	trans	cis	TRUE	FALSE	FALSE	FALSE	cis	cis	FALSE	FALSE	.	.	FALSE	0.954754	H2	0.954722	H2	0.99966
304	846	HPCAL1:S100A4	1	153551467	01:153051467-154051467	rs79245801	C	A	42241	-0.0206818	0.28316	-0.350322	0.0235243	0.0234562	0.0235952	0.420999	32.7724	49.0137	16.2413	S100A2	.	.	S100A12	.	.	HPCAL1	S100A4	2	1	10302889	153543613	trans	cis	TRUE	FALSE	FALSE	FALSE	cis	cis	FALSE	FALSE	.	.	FALSE	0.941358	H2	0.941599	H2	0.999574
305	1603	CSF1:IL6	1	154420087	01:153920087-154920087	rs61812598	A	G	41577	-0.0291568	0.239152	-0.274906	0.00687347	0.00669248	0.00678322	4.65349	274.757	351.489	76.7317	IL6R	Allergic disease|Allergic disease asthma hay fever or eczema|Asthma|Atopic dermatitis|Blood protein levels|C reactive protein|C reactive protein levels|C-reactive protein|Cerebrospinal fluid biomarker levels|Cerebrospinal fluid levels of Alzheimers disease related proteins|Circulating C reactive protein|Circulating interleukin 6 IL 6|Circulating soluble interleukin 6 sIL 6|Coronary artery disease…	Decanoylcarnitine/sebacate (decanedioate)|Serum ratio of (decanoylcarnitine)/(sebacate (decanedioate))	ALDH1A1|ASGR2|CTSA|F13A1|FLVCR2|GPBAR1|HTRA1|IL6R|MFSD1|MS4A4A|NRG1|NUP210L|PEA15|SPRY2|TDRD10|UBE2Q1	CRP|D-dimer|IL-6 sRa|Interleukin-6|Interleukin-6 receptor subunit alpha|P08887 protein abundance levels	cg00791854|cg02856953|cg03920003|cg05756780|cg06269322|cg06980173|cg08056629|cg09257526|cg09786420|cg13549904|cg15645757|cg16899920|cg17001401|cg17038417|cg17218026|cg19360104|cg19970699|cg20688791|cg21262032|cg22128197|cg24498305|H3K27ac|Percent-splice-in	CSF1	IL6	1	7	109910242	22725884	trans	trans	FALSE	FALSE	FALSE	FALSE	cis	trans	FALSE	FALSE	.	.	TRUE	0.9397	H4	0.941244	H4	0.998534
306	896	PMVK:RHOC	1	154835394	01:154335394-155335394	rs72993366	G	T	40396	-0.0855328	0.00207598	-0.171764	0.02116	0.0211639	0.021284	4.2753	0.0353346	15.1417	10.8664	KCNN3|ZBTB7B	.	.	GBAP1|PMVK|THBS3	.	cg10503610|cg18315680	PMVK	RHOC	1	1	154924740	112701127	cis	trans	TRUE	FALSE	TRUE	FALSE	cis	cis	FALSE	FALSE	.	.	FALSE	0.947399	H1	0.8907	H3	0.945464
307	676	MANF:PMVK	1	154938954	01:154438954-155438954	rs11552300	T	C	40795	0.00762908	-0.104622	0.274431	0.018252	0.0184334	0.0184683	0.170079	7.85674	49.0891	41.2324	PMVK|SHC1	Treatment with plaquenil 200mg tablet	.	GBAP1|GBAP1;GBA|PMVK|THBS3	.	cg08949192|cg10503610|cg18315680	MANF	PMVK	3	1	51385291	154924740	trans	cis	TRUE	FALSE	FALSE	FALSE	cis	cis	FALSE	FALSE	.	.	FALSE	0.930996	H2	0.936931	H2	0.552423
308	815	CDKN2D:PMVK	1	154938954	01:154438954-155438954	rs11552300	T	C	40578	0.00850945	-0.104622	0.271403	0.0183502	0.0184334	0.01861	0.191892	7.85673	47.3261	39.4694	PMVK|SHC1	Treatment with plaquenil 200mg tablet	.	GBAP1|GBAP1;GBA|PMVK|THBS3	.	cg08949192|cg10503610|cg18315680	CDKN2D	PMVK	19	1	10566460	154924740	trans	cis	TRUE	FALSE	FALSE	FALSE	trans	cis	FALSE	FALSE	.	.	FALSE	0.92867	H2	0.931623	H2	0.545755
309	762	PMVK:TBCB	1	154938954	01:154438954-155438954	rs11552300	T	C	40610	-0.104622	-0.00334694	-0.255943	0.0184334	0.0183789	0.0185782	7.85673	0.0677805	42.3554	34.4986	PMVK|SHC1	Treatment with plaquenil 200mg tablet	.	GBAP1|GBAP1;GBA|PMVK|THBS3	.	cg08949192|cg10503610|cg18315680	PMVK	TBCB	1	19	154924740	36114289	cis	trans	TRUE	FALSE	FALSE	FALSE	cis	trans	FALSE	FALSE	.	.	FALSE	0.922291	H1	0.542835	H4	0.949151
310	827	PMVK:PTPN6	1	154938954	01:154438954-155438954	rs11552300	T	C	40727	-0.104622	-0.00151522	-0.248231	0.0184334	0.0182446	0.018367	7.85674	0.0297406	40.805	32.9482	PMVK|SHC1	Treatment with plaquenil 200mg tablet	.	GBAP1|GBAP1;GBA|PMVK|THBS3	.	cg08949192|cg10503610|cg18315680	PMVK	PTPN6	1	12	154924740	6946468	cis	trans	TRUE	FALSE	FALSE	FALSE	cis	trans	FALSE	FALSE	.	.	FALSE	0.926468	H1	0.99225	H3	0.951229
311	148	PMVK:PRTFDC1	1	154938954	01:154438954-155438954	rs11552300	T	C	41410	-0.104622	0.00311467	-0.224518	0.0184334	0.0184397	0.0183705	7.85679	0.0625486	33.564	25.7072	PMVK|SHC1	Treatment with plaquenil 200mg tablet	.	GBAP1|GBAP1;GBA|PMVK|THBS3	.	cg08949192|cg10503610|cg18315680	PMVK	PRTFDC1	1	10	154924740	24848614	cis	trans	TRUE	FALSE	FALSE	FALSE	cis	cis	FALSE	FALSE	.	.	FALSE	0.838002	H1	0.552177	H4	0.935039
312	906	DAPP1:PMVK	1	154938954	01:154438954-155438954	rs11552300	T	C	40619	0.00897045	-0.104622	0.221325	0.0183143	0.0184334	0.0185954	0.204625	7.85673	31.8837	24.027	PMVK|SHC1	Treatment with plaquenil 200mg tablet	.	GBAP1|GBAP1;GBA|PMVK|THBS3	.	cg08949192|cg10503610|cg18315680	DAPP1	PMVK	4	1	99816827	154924740	trans	cis	TRUE	FALSE	FALSE	FALSE	cis	cis	FALSE	FALSE	.	.	FALSE	0.952581	H2	0.946532	H2	0.552285
313	829	HPCAL1:PMVK	1	154938954	01:154438954-155438954	rs11552300	T	C	41115	-0.00168725	-0.104622	0.218339	0.0181902	0.0184334	0.0184655	0.0333431	7.85677	31.4812	23.6244	PMVK|SHC1	Treatment with plaquenil 200mg tablet	.	GBAP1|GBAP1;GBA|PMVK|THBS3	.	cg08949192|cg10503610|cg18315680	HPCAL1	PMVK	2	1	10302889	154924740	trans	cis	TRUE	FALSE	FALSE	FALSE	cis	cis	FALSE	FALSE	.	.	FALSE	0.906013	H2	0.939869	H2	0.987919
314	1280	CRADD:PMVK	1	154938954	01:154438954-155438954	rs11552300	T	C	40541	-0.00209548	-0.104622	0.210294	0.0183764	0.0184334	0.0186049	0.041334	7.85672	28.8533	20.9966	PMVK|SHC1	Treatment with plaquenil 200mg tablet	.	GBAP1|GBAP1;GBA|PMVK|THBS3	.	cg08949192|cg10503610|cg18315680	CRADD	PMVK	12	1	93677375	154924740	trans	cis	TRUE	FALSE	FALSE	FALSE	cis	cis	FALSE	FALSE	.	.	FALSE	0.880877	H2	0.94282	H2	0.509653
315	1532	PMVK:PRDX5	1	154938954	01:154438954-155438954	rs11552300	T	C	41115	-0.104622	0.00411762	-0.203033	0.0184334	0.0181729	0.0184375	7.85677	0.0857884	27.436	19.5792	PMVK|SHC1	Treatment with plaquenil 200mg tablet	.	GBAP1|GBAP1;GBA|PMVK|THBS3	.	cg08949192|cg10503610|cg18315680	PMVK	PRDX5	1	11	154924740	64318121	cis	trans	TRUE	FALSE	FALSE	FALSE	cis	cis	FALSE	FALSE	.	.	FALSE	0.931686	H1	0.879008	H3	0.954535
316	1808	DFFA:PMVK	1	154938954	01:154438954-155438954	rs11552300	T	C	41115	0.00179982	-0.104622	0.178826	0.0182007	0.0184334	0.0184622	0.0356328	7.85677	21.4377	13.581	PMVK|SHC1	Treatment with plaquenil 200mg tablet	.	GBAP1|GBAP1;GBA|PMVK|THBS3	.	cg08949192|cg10503610|cg18315680	DFFA	PMVK	1	1	10456522	154924740	trans	cis	TRUE	FALSE	FALSE	FALSE	cis	cis	FALSE	FALSE	.	.	FALSE	0.780692	H2	0.939529	H2	0.83527
317	1680	PMVK:TARBP2	1	154938954	01:154438954-155438954	rs11552300	T	C	41410	-0.104622	0.00740513	-0.173343	0.0184334	0.0184208	0.0184248	7.85679	0.162609	20.2757	12.4189	PMVK|SHC1	Treatment with plaquenil 200mg tablet	.	GBAP1|GBAP1;GBA|PMVK|THBS3	.	cg08949192|cg10503610|cg18315680	PMVK	TARBP2	1	12	154924740	53500921	cis	trans	TRUE	FALSE	FALSE	FALSE	cis	trans	FALSE	FALSE	.	.	FALSE	0.926966	H1	0.672257	H3	0.944104
318	1819	FHIT:PMVK	1	154991389	01:154491389-155491389	rs905938	C	T	41354	0.00412768	-0.0428156	0.0699888	0.00790193	0.00790394	0.00790527	0.220822	7.21505	18.0547	10.8397	DCST2|ZBTB7B	Allergic disease|Arm fat mass left|Arm fat mass right|Arm fat-free mass left|Arm fat-free mass right|Arm predicted mass left|Arm predicted mass right|Basal metabolic rate|Birth length|Birth weight|Birthlength|Body mass index|Comparative height size at age 10|Eosinophil percentage of granulocytes|Hayfever, allergic rhinitis or eczema|Height|Hip circumference|Hip circumference adjusted for BMI|Impe…	Glycerol/threitol|Serum ratio of (glycerol)/(threitol)	ADAM15|DCST2|KRT26|MTMR11|MUC1|PBXIP1|SHC1|SHC1;PYGO2|THBS3|ZBTB7B|ZBTB7B;DCST2	.	cg00103785|cg01554474|cg01782486|cg03006527|cg03351412|cg03420144|cg06221963|cg06418219|cg07287293|cg08472142|cg09359103|cg12436631|cg13095190|cg14980020|cg15204354|cg16256492|cg16318349|cg16680214|cg17949364|cg21596858|cg24250549|cg24348479|cg25745642	FHIT	PMVK	3	1	59747277	154924740	trans	cis	TRUE	FALSE	FALSE	TRUE	cis	cis	FALSE	FALSE	.	.	FALSE	0.920755	H2	0.935561	H2	0.99907
319	1910	AKT1S1:PMVK	1	154991389	01:154491389-155491389	rs905938	C	T	41354	0.00743134	-0.0428156	0.0694143	0.00788781	0.00790394	0.00790298	0.460759	7.21505	17.7833	10.5683	DCST2|ZBTB7B	Allergic disease|Arm fat mass left|Arm fat mass right|Arm fat-free mass left|Arm fat-free mass right|Arm predicted mass left|Arm predicted mass right|Basal metabolic rate|Birth length|Birth weight|Birthlength|Body mass index|Comparative height size at age 10|Eosinophil percentage of granulocytes|Hayfever, allergic rhinitis or eczema|Height|Hip circumference|Hip circumference adjusted for BMI|Impe…	Glycerol/threitol|Serum ratio of (glycerol)/(threitol)	ADAM15|DCST2|KRT26|MTMR11|MUC1|PBXIP1|SHC1|SHC1;PYGO2|THBS3|ZBTB7B|ZBTB7B;DCST2	.	cg00103785|cg01554474|cg01782486|cg03006527|cg03351412|cg03420144|cg06221963|cg06418219|cg07287293|cg08472142|cg09359103|cg12436631|cg13095190|cg14980020|cg15204354|cg16256492|cg16318349|cg16680214|cg17949364|cg21596858|cg24250549|cg24348479|cg25745642	AKT1S1	PMVK	19	1	49869033	154924740	trans	cis	TRUE	FALSE	FALSE	TRUE	trans	cis	FALSE	FALSE	.	.	FALSE	0.944792	H2	0.946605	H2	0.998864
320	544	EFNA1:TNFRSF1A	1	155076043	01:154576043-155576043	rs4625273	T	C	42219	0.301245	0.000674991	0.367735	0.00664538	0.00661543	0.00641355	437.448	0.0368116	689.288	251.84	EFNA3|Y_RNA	Crohns disease|Hematocrit|Mouth or teeth dental problems: dentures|Mouth or teeth dental problems: none of the above|Serum magnesium|Smoking status: previous	.	ADAM15|DAP3|DPM3|EFNA1|EFNA3|EFNA3;EFNA3|FDPS|FDPS;RP11-21N7.2|FDPS;RUSC1-AS1|GBA|GBAP1|GBAP1;GBA|HCN3|Hs.517172|KRTCAP2|MTX1|MTX1;RP11-263K19.6|MTX1P1|MUC1|RAG1AP1|RP11-263K19.4|SCAMP3|SLC50A1|SYT11|THBS3|THBS3;RP11-263K19.4|TRIM46|TRIM46;KRTCAP2|YY1AP1	Trefoil factor 1	cg00103785|cg00449821|cg00577578|cg01019262|cg01554474|cg02153340|cg02834765|cg02992639|cg03006527|cg05778494|cg05790982|cg06639488|cg07189204|cg07207669|cg08949192|cg10017653|cg10196558|cg10802414|cg11491247|cg13069100|cg13808842|cg14171486|cg14375345|cg14528056|cg16171526|cg16269418|cg16905506|cg18568145|cg18832152|cg20311333|cg21199495|cg21609826|cg22049894|cg22500132|cg22531371|cg22678754|cg2…	EFNA1	TNFRSF1A	1	12	155127876	6328757	cis	trans	TRUE	FALSE	FALSE	FALSE	cis	cis	FALSE	FALSE	.	.	TRUE	0.957434	H1	0.999189	H4	0.957434
321	588	EFNA1:PIK3IP1	1	155076043	01:154576043-155576043	rs4625273	T	C	42219	0.301245	0.00286689	0.363305	0.00664538	0.00650779	0.0064611	437.448	0.18075	663.905	226.456	EFNA3|Y_RNA	Crohns disease|Hematocrit|Mouth or teeth dental problems: dentures|Mouth or teeth dental problems: none of the above|Serum magnesium|Smoking status: previous	.	ADAM15|DAP3|DPM3|EFNA1|EFNA3|EFNA3;EFNA3|FDPS|FDPS;RP11-21N7.2|FDPS;RUSC1-AS1|GBA|GBAP1|GBAP1;GBA|HCN3|Hs.517172|KRTCAP2|MTX1|MTX1;RP11-263K19.6|MTX1P1|MUC1|RAG1AP1|RP11-263K19.4|SCAMP3|SLC50A1|SYT11|THBS3|THBS3;RP11-263K19.4|TRIM46|TRIM46;KRTCAP2|YY1AP1	Trefoil factor 1	cg00103785|cg00449821|cg00577578|cg01019262|cg01554474|cg02153340|cg02834765|cg02992639|cg03006527|cg05778494|cg05790982|cg06639488|cg07189204|cg07207669|cg08949192|cg10017653|cg10196558|cg10802414|cg11491247|cg13069100|cg13808842|cg14171486|cg14375345|cg14528056|cg16171526|cg16269418|cg16905506|cg18568145|cg18832152|cg20311333|cg21199495|cg21609826|cg22049894|cg22500132|cg22531371|cg22678754|cg2…	EFNA1	PIK3IP1	1	22	155127876	31281594	cis	trans	TRUE	FALSE	FALSE	FALSE	cis	cis	FALSE	FALSE	.	.	TRUE	0.934744	H1	0.580151	H3	0.935352
322	245	LAMP3:MSLN	1	155151493	01:154651493-155651493	rs11264341	T	C	41711	-0.0236687	0.0195871	-0.0546185	0.00660893	0.00681176	0.00696652	3.46566	2.39403	14.3366	10.8709	MTX1|THBS3|TRIM46	Arm fat-free mass left|Arm fat-free mass right|Arm predicted mass left|Arm predicted mass right|Basal metabolic rate|Diffuse type gastric cancer|Forced vital capacity|Forced vital capacity, best measure|Hematocrit|Hemoglobin concentration|Impedance of arm left|Impedance of arm right|Impedance of leg left|Impedance of leg right|Impedance of whole body|Leg fat-free mass left|Leg fat-free mass right…	.	ADAM15|DAP3|DPM3|EFNA3;EFNA3|FAM189B|FDPS|GBA|GBAP1|GBAP1;GBA|HCN3|HIST1H3H|hsa-mir;THBS3|KRTCAP2|MTX1|MTX1;AL713999.28;RP11-263K19.9;GBA|MTX1;RP11-263K19.6|MTX1P1|MUC1|RIT1|RP11-263K19.4|SEMA4A|THBS3|THBS3;RP11-263K19.4|TRIM46|UBQLN4|YY1AP1	.	cg00103785|cg00449821|cg00577578|cg01019262|cg02992639|cg03006527|cg03489965|cg04928693|cg05778494|cg05790982|cg06200634|cg07189204|cg07207669|cg08170787|cg08574629|cg08949192|cg09037777|cg10017653|cg10142848|cg10196558|cg10619342|cg10802414|cg11211259|cg11491247|cg12688265|cg13069100|cg13804478|cg13808842|cg14171486|cg14375345|cg14528056|cg15685922|cg15699386|cg17129435|cg17284865|cg18568145|cg1…	LAMP3	MSLN	3	16	183122215	760734	trans	trans	FALSE	FALSE	FALSE	FALSE	cis	cis	FALSE	FALSE	.	.	FALSE	0.875234	H1	0.996683	H4	0.811646
323	1028	ALPP:LAMP3	1	155178782	01:154678782-155678782	rs760077	T	A	41847	-0.0613583	0.0377479	-0.0916942	0.00698102	0.00671592	0.00699966	17.8066	7.71797	38.4043	20.5976	HMGN2P18|MTX1	Arm fat mass left|Arm fat mass right|Arm fat percentage left|Arm fat percentage right|Basal metabolic rate|Body mass index|Hematocrit|Hemoglobin concentration|Illnesses of mother: none of the above, group 2|Impedance of leg left|Impedance of leg right|Impedance of whole body|Leg fat-free mass left|Leg fat-free mass right|Leg predicted mass left|Leg predicted mass right|Mouth or teeth dental probl…	.	ADAM15|DAP3|DPM3|EFNA1|EFNA3;EFNA3|FAM189B|FDPS|FDPS;RP11-21N7.2|FDPS;RUSC1-AS1|GBA|GBA;GBAP1|GBAP1|GBAP1;GBA|HCN3|HIST1H2BD|HIST1H3H|KRTCAP2|MSTO2P|MTX1|MTX1;RP11-263K19.6|MTX1P1|MUC1|RAB25|RIT1|RP11-263K19.4|RUSC1-AS1|SCAMP3|SEMA4A|SLC50A1|SYT11|THBS3|THBS3;RP11-263K19.4|TRIM46|TSPAN31|UBQLN4|YY1AP1	N-terminal pro-BNP|Trefoil factor 1	cg00449821|cg00577578|cg00930306|cg01019262|cg01391297|cg01428953|cg01554474|cg02153340|cg02516288|cg02834765|cg02992639|cg03379131|cg04928693|cg05778494|cg05790982|cg06639488|cg07189204|cg07207669|cg08170787|cg08949192|cg09579413|cg10017653|cg10142848|cg10196558|cg10802414|cg11211259|cg12436631|cg12663426|cg12688265|cg13069100|cg13804478|cg13808842|cg14171486|cg14375345|cg14528056|cg15685922|cg1…	ALPP	LAMP3	2	3	232378724	183122215	trans	trans	FALSE	FALSE	FALSE	FALSE	cis	cis	FALSE	FALSE	.	.	FALSE	0.857804	H3	0.591844	H3	0.995283
324	2530	CLPP:SCAMP3	1	155230131	01:154730131-155730131	rs1142287	T	C	41210	0.00552277	-0.081659	0.118428	0.00795879	0.00792278	0.00802018	0.311815	24.1528	48.4906	24.3378	CLK2|FAM189B|FDPS|HCN3|PKLR|SCAMP3	Body mass index|Body mass index females|Creatinine in urine|Crohns disease|Inflammatory bowel disease	.	ADAM15|AL713999.1|DAP3|DAP3;YY1AP1|FAM189B|FDPS|FDPS;RP11-21N7.2|FDPS;RUSC1-AS1|GBA|GBA;GBAP1|GBAP1|GBAP1;GBA|HCN3|HIST1H2AE|HIST1H2BD|HIST1H2BH|HIST1H3H|KRTCAP2|MSTO1|MSTO2P|MTX1|MTX1;RP11-263K19.6|MTX1P1|MUC1|PKLR|RAB25|RIT1|RP11-263K19.4|RP11-29H23.5|RUSC1|RUSC1-AS1|SCAMP3|SYT11|THBS3|THBS3;RP11-263K19.4|TRIM46|UBQLN4|UBQLN4P1|YY1AP1	.	cg00577578|cg01019262|cg01391297|cg01554474|cg01971813|cg02153340|cg02834765|cg03054909|cg03489965|cg04859929|cg05778494|cg05790982|cg06200634|cg06221963|cg07189204|cg07207669|cg08170787|cg08574629|cg08949192|cg09037777|cg09359103|cg09579413|cg10017653|cg10142848|cg10196558|cg10802414|cg11211259|cg11216632|cg11736940|cg12033273|cg12436631|cg13795986|cg13808842|cg14171486|cg14375345|cg14528056|cg1…	CLPP	SCAMP3	19	1	6361531	155255979	trans	cis	TRUE	FALSE	FALSE	FALSE	none	cis	FALSE	FALSE	.	.	TRUE	0.94687	H2	0.961719	H2	0.617291
325	1525	PTPN1:SCAMP3	1	155230432	01:154730432-155730432	Affx-5400299	A	G	41433	0.00636671	-0.36828	0.764523	0.0330138	0.0327513	0.0329514	0.0720769	28.5669	117.601	89.0345	.	.	.	.	.	.	PTPN1	SCAMP3	20	1	50510321	155255979	trans	cis	TRUE	FALSE	FALSE	FALSE	trans	cis	FALSE	FALSE	.	.	TRUE	0.942892	H2	0.942887	H2	1
326	1591	SCAMP3:VPS53	1	155230432	01:154730432-155730432	Affx-5400299	A	G	42333	-0.36828	-0.00914877	-0.740644	0.0327513	0.0328585	0.0325474	28.5678	0.107525	113.216	84.6484	.	.	.	.	.	.	SCAMP3	VPS53	1	17	155255979	508503	cis	trans	TRUE	FALSE	FALSE	FALSE	cis	trans	FALSE	FALSE	.	.	TRUE	0.94865	H1	1	H4	0.948644
327	1707	DNAJA2:SCAMP3	1	155230432	01:154730432-155730432	Affx-5400299	A	G	41890	-0.0130313	-0.36828	0.702454	0.0325908	0.0327513	0.0327579	0.161609	28.5674	100.736	72.1687	.	.	.	.	.	.	DNAJA2	SCAMP3	16	1	46955362	155255979	trans	cis	TRUE	FALSE	FALSE	FALSE	trans	cis	FALSE	FALSE	.	.	TRUE	0.950793	H2	0.95079	H2	0.999999
328	446	SCAMP3:TBC1D23	1	155230432	01:154730432-155730432	Affx-5400299	A	G	42333	-0.36828	-0.00709489	-0.692964	0.0327513	0.0328663	0.0324036	28.5678	0.0813988	100.203	71.6354	.	.	.	.	.	.	SCAMP3	TBC1D23	1	3	155255979	100260992	cis	trans	TRUE	FALSE	FALSE	FALSE	cis	cis	FALSE	FALSE	.	.	TRUE	0.943114	H1	0.999999	H4	0.943111
329	1291	MAVS:SCAMP3	1	155230432	01:154730432-155730432	Affx-5400299	A	G	40798	-0.00471556	-0.36828	0.688444	0.0332391	0.0327513	0.0328872	0.0519858	28.5663	96.0664	67.5002	.	.	.	.	.	.	MAVS	SCAMP3	20	1	3846799	155255979	trans	cis	TRUE	FALSE	FALSE	FALSE	cis	cis	FALSE	FALSE	.	.	TRUE	0.935383	H2	0.935434	H2	0.999996
330	2073	DCTN1:SCAMP3	1	155230432	01:154730432-155730432	Affx-5400299	A	G	42091	-0.0203802	-0.36828	0.625557	0.0325896	0.0327513	0.0327705	0.274302	28.5676	80.1641	51.5965	.	.	.	.	.	.	DCTN1	SCAMP3	2	1	74361154	155255979	trans	cis	TRUE	FALSE	FALSE	FALSE	trans	cis	FALSE	FALSE	.	.	FALSE	0.947806	H2	0.9478	H2	1
331	2093	ERBIN:SCAMP3	1	155230432	01:154730432-155730432	Affx-5400299	A	G	42333	-0.0218601	-0.36828	0.58786	0.0328614	0.0327513	0.0324884	0.295924	28.5678	72.1777	43.6099	.	.	.	.	.	.	ERBIN	SCAMP3	5	1	65926556	155255979	trans	cis	TRUE	FALSE	FALSE	FALSE	trans	cis	FALSE	FALSE	.	.	TRUE	0.946482	H2	0.964975	H2	0.918135
332	2259	SCAMP3:STX4	1	155230432	01:154730432-155730432	Affx-5400299	A	G	42333	-0.36828	-0.0126679	-0.564822	0.0327513	0.0327198	0.0327472	28.5678	0.155748	65.7083	37.1404	.	.	.	.	.	.	SCAMP3	STX4	1	16	155255979	31032889	cis	trans	TRUE	FALSE	FALSE	FALSE	cis	trans	FALSE	FALSE	.	.	FALSE	0.925054	H1	0.99873	H4	0.933084
333	2192	PPP1R9B:SCAMP3	1	155230432	01:154730432-155730432	Affx-5400299	A	G	42023	-0.0293804	-0.36828	0.565997	0.0326192	0.0327513	0.0328343	0.434449	28.5675	65.6322	37.0647	.	.	.	.	.	.	PPP1R9B	SCAMP3	17	1	50133737	155255979	trans	cis	TRUE	FALSE	FALSE	FALSE	trans	cis	FALSE	FALSE	.	.	TRUE	0.93965	H2	0.962195	H2	0.618213
334	610	HMBS:PKLR	1	155310443	01:154810443-155810443	rs12748814	T	C	42068	-0.0252875	-0.296299	0.478401	0.0120404	0.0121893	0.0120782	1.44715	128.898	336.159	207.261	ASH1L|YY1AP1	HbA1c|High light scatter percentage of red cells|High light scatter reticulocyte count|Reticulocyte count|Reticulocyte fraction of red cells	.	ADAM15|C1orf85|DAP3|DAP3;YY1AP1|FDPS|FDPS;RP11-21N7.2|FDPS;RUSC1-AS1|GBA|GBA;GBAP1|GBAP1|GBAP1;GBA|HCN3|HIST1H3H|HIST1H3H;HIST1H3F;HIST1H3B;HIST1H3J;HIST1H3G;HIST1H3I;HIST1H3E;HIST1H3C;HIST1H3D;HIST1H3A|MSTO1|MSTO1;MSTO2P|MSTO2P|MTX1|MTX1;RP11-263K19.6|MTX1P1|PKLR|RIT1|RP11-29H23.5|RUSC1-AS1|SCAMP3|SEMA4A|SMG5|SYT11|THBS3|THBS3;RP11-263K19.4|UBQLN4|YY1AP1|YY1AP1;RP11-29H23.5	Synaptotagmin-11	cg00504075|cg00577578|cg01019262|cg01971813|cg02834765|cg05778494|cg06221963|cg06418219|cg07189204|cg08005692|cg08170787|cg08574629|cg08949192|cg09037777|cg09359103|cg09579413|cg10142848|cg10802414|cg11736940|cg12738981|cg14160151|cg14171486|cg14375345|cg14528056|cg18568145|cg19516515|cg22877509|cg22941637|cg23589035|cg24006126|cg24544490|H3K27ac|H3K4me1|Percent-splice-in	HMBS	PKLR	11	1	119084866	155289293	trans	cis	TRUE	FALSE	FALSE	FALSE	cis	cis	FALSE	FALSE	.	.	TRUE	0.53818	H2	0.772196	H2	0.999455
335	603	BLVRB:PKLR	1	155310443	01:154810443-155810443	rs12748814	T	C	41909	-0.0219394	-0.296299	0.472374	0.0121175	0.0121893	0.0119638	1.15356	128.894	334.064	205.17	ASH1L|YY1AP1	HbA1c|High light scatter percentage of red cells|High light scatter reticulocyte count|Reticulocyte count|Reticulocyte fraction of red cells	.	ADAM15|C1orf85|DAP3|DAP3;YY1AP1|FDPS|FDPS;RP11-21N7.2|FDPS;RUSC1-AS1|GBA|GBA;GBAP1|GBAP1|GBAP1;GBA|HCN3|HIST1H3H|HIST1H3H;HIST1H3F;HIST1H3B;HIST1H3J;HIST1H3G;HIST1H3I;HIST1H3E;HIST1H3C;HIST1H3D;HIST1H3A|MSTO1|MSTO1;MSTO2P|MSTO2P|MTX1|MTX1;RP11-263K19.6|MTX1P1|PKLR|RIT1|RP11-29H23.5|RUSC1-AS1|SCAMP3|SEMA4A|SMG5|SYT11|THBS3|THBS3;RP11-263K19.4|UBQLN4|YY1AP1|YY1AP1;RP11-29H23.5	Synaptotagmin-11	cg00504075|cg00577578|cg01019262|cg01971813|cg02834765|cg05778494|cg06221963|cg06418219|cg07189204|cg08005692|cg08170787|cg08574629|cg08949192|cg09037777|cg09359103|cg09579413|cg10142848|cg10802414|cg11736940|cg12738981|cg14160151|cg14171486|cg14375345|cg14528056|cg18568145|cg19516515|cg22877509|cg22941637|cg23589035|cg24006126|cg24544490|H3K27ac|H3K4me1|Percent-splice-in	BLVRB	PKLR	19	1	40447765	155289293	trans	cis	TRUE	FALSE	FALSE	FALSE	cis	cis	FALSE	FALSE	.	.	TRUE	0.906989	H2	0.930637	H2	0.999455
336	902	PKLR:PSMD9	1	155310443	01:154810443-155810443	rs12748814	T	C	41520	-0.296299	-0.00492908	-0.434696	0.0121893	0.0122428	0.0122496	128.886	0.162894	271.029	142.143	ASH1L|YY1AP1	HbA1c|High light scatter percentage of red cells|High light scatter reticulocyte count|Reticulocyte count|Reticulocyte fraction of red cells	.	ADAM15|C1orf85|DAP3|DAP3;YY1AP1|FDPS|FDPS;RP11-21N7.2|FDPS;RUSC1-AS1|GBA|GBA;GBAP1|GBAP1|GBAP1;GBA|HCN3|HIST1H3H|HIST1H3H;HIST1H3F;HIST1H3B;HIST1H3J;HIST1H3G;HIST1H3I;HIST1H3E;HIST1H3C;HIST1H3D;HIST1H3A|MSTO1|MSTO1;MSTO2P|MSTO2P|MTX1|MTX1;RP11-263K19.6|MTX1P1|PKLR|RIT1|RP11-29H23.5|RUSC1-AS1|SCAMP3|SEMA4A|SMG5|SYT11|THBS3|THBS3;RP11-263K19.4|UBQLN4|YY1AP1|YY1AP1;RP11-29H23.5	Synaptotagmin-11	cg00504075|cg00577578|cg01019262|cg01971813|cg02834765|cg05778494|cg06221963|cg06418219|cg07189204|cg08005692|cg08170787|cg08574629|cg08949192|cg09037777|cg09359103|cg09579413|cg10142848|cg10802414|cg11736940|cg12738981|cg14160151|cg14171486|cg14375345|cg14528056|cg18568145|cg19516515|cg22877509|cg22941637|cg23589035|cg24006126|cg24544490|H3K27ac|H3K4me1|Percent-splice-in	PKLR	PSMD9	1	12	155289293	121888732	cis	trans	TRUE	FALSE	FALSE	FALSE	cis	cis	FALSE	FALSE	.	.	TRUE	0.963666	H1	0.999455	H4	0.964412
337	1049	ARG1:PKLR	1	155310443	01:154810443-155810443	rs12748814	T	C	41456	-0.0186036	-0.296299	0.410575	0.0123199	0.0121893	0.012191	0.882597	128.885	244.608	115.724	ASH1L|YY1AP1	HbA1c|High light scatter percentage of red cells|High light scatter reticulocyte count|Reticulocyte count|Reticulocyte fraction of red cells	.	ADAM15|C1orf85|DAP3|DAP3;YY1AP1|FDPS|FDPS;RP11-21N7.2|FDPS;RUSC1-AS1|GBA|GBA;GBAP1|GBAP1|GBAP1;GBA|HCN3|HIST1H3H|HIST1H3H;HIST1H3F;HIST1H3B;HIST1H3J;HIST1H3G;HIST1H3I;HIST1H3E;HIST1H3C;HIST1H3D;HIST1H3A|MSTO1|MSTO1;MSTO2P|MSTO2P|MTX1|MTX1;RP11-263K19.6|MTX1P1|PKLR|RIT1|RP11-29H23.5|RUSC1-AS1|SCAMP3|SEMA4A|SMG5|SYT11|THBS3|THBS3;RP11-263K19.4|UBQLN4|YY1AP1|YY1AP1;RP11-29H23.5	Synaptotagmin-11	cg00504075|cg00577578|cg01019262|cg01971813|cg02834765|cg05778494|cg06221963|cg06418219|cg07189204|cg08005692|cg08170787|cg08574629|cg08949192|cg09037777|cg09359103|cg09579413|cg10142848|cg10802414|cg11736940|cg12738981|cg14160151|cg14171486|cg14375345|cg14528056|cg18568145|cg19516515|cg22877509|cg22941637|cg23589035|cg24006126|cg24544490|H3K27ac|H3K4me1|Percent-splice-in	ARG1	PKLR	6	1	131470832	155289293	trans	cis	TRUE	FALSE	FALSE	FALSE	cis	cis	FALSE	FALSE	.	.	TRUE	0.885809	H2	0.920319	H2	0.999455
338	1249	ALDH1A1:PKLR	1	155310443	01:154810443-155810443	rs12748814	T	C	41909	-0.00602958	-0.296299	0.392761	0.0118973	0.0121893	0.0119986	0.213038	128.894	231.358	102.464	ASH1L|YY1AP1	HbA1c|High light scatter percentage of red cells|High light scatter reticulocyte count|Reticulocyte count|Reticulocyte fraction of red cells	.	ADAM15|C1orf85|DAP3|DAP3;YY1AP1|FDPS|FDPS;RP11-21N7.2|FDPS;RUSC1-AS1|GBA|GBA;GBAP1|GBAP1|GBAP1;GBA|HCN3|HIST1H3H|HIST1H3H;HIST1H3F;HIST1H3B;HIST1H3J;HIST1H3G;HIST1H3I;HIST1H3E;HIST1H3C;HIST1H3D;HIST1H3A|MSTO1|MSTO1;MSTO2P|MSTO2P|MTX1|MTX1;RP11-263K19.6|MTX1P1|PKLR|RIT1|RP11-29H23.5|RUSC1-AS1|SCAMP3|SEMA4A|SMG5|SYT11|THBS3|THBS3;RP11-263K19.4|UBQLN4|YY1AP1|YY1AP1;RP11-29H23.5	Synaptotagmin-11	cg00504075|cg00577578|cg01019262|cg01971813|cg02834765|cg05778494|cg06221963|cg06418219|cg07189204|cg08005692|cg08170787|cg08574629|cg08949192|cg09037777|cg09359103|cg09579413|cg10142848|cg10802414|cg11736940|cg12738981|cg14160151|cg14171486|cg14375345|cg14528056|cg18568145|cg19516515|cg22877509|cg22941637|cg23589035|cg24006126|cg24544490|H3K27ac|H3K4me1|Percent-splice-in	ALDH1A1	PKLR	9	1	72900671	155289293	trans	cis	TRUE	FALSE	FALSE	FALSE	cis	cis	FALSE	FALSE	.	.	TRUE	0.949222	H2	0.958028	H2	0.999455
339	1267	PKLR:UBAC1	1	155310443	01:154810443-155810443	rs12748814	T	C	41520	-0.296299	-0.0172403	-0.392108	0.0121893	0.0122013	0.0123068	128.886	0.802261	219.377	90.491	ASH1L|YY1AP1	HbA1c|High light scatter percentage of red cells|High light scatter reticulocyte count|Reticulocyte count|Reticulocyte fraction of red cells	.	ADAM15|C1orf85|DAP3|DAP3;YY1AP1|FDPS|FDPS;RP11-21N7.2|FDPS;RUSC1-AS1|GBA|GBA;GBAP1|GBAP1|GBAP1;GBA|HCN3|HIST1H3H|HIST1H3H;HIST1H3F;HIST1H3B;HIST1H3J;HIST1H3G;HIST1H3I;HIST1H3E;HIST1H3C;HIST1H3D;HIST1H3A|MSTO1|MSTO1;MSTO2P|MSTO2P|MTX1|MTX1;RP11-263K19.6|MTX1P1|PKLR|RIT1|RP11-29H23.5|RUSC1-AS1|SCAMP3|SEMA4A|SMG5|SYT11|THBS3|THBS3;RP11-263K19.4|UBQLN4|YY1AP1|YY1AP1;RP11-29H23.5	Synaptotagmin-11	cg00504075|cg00577578|cg01019262|cg01971813|cg02834765|cg05778494|cg06221963|cg06418219|cg07189204|cg08005692|cg08170787|cg08574629|cg08949192|cg09037777|cg09359103|cg09579413|cg10142848|cg10802414|cg11736940|cg12738981|cg14160151|cg14171486|cg14375345|cg14528056|cg18568145|cg19516515|cg22877509|cg22941637|cg23589035|cg24006126|cg24544490|H3K27ac|H3K4me1|Percent-splice-in	PKLR	UBAC1	1	9	155289293	135932969	cis	trans	TRUE	FALSE	FALSE	FALSE	cis	cis	FALSE	FALSE	.	.	TRUE	0.914467	H1	0.999454	H4	0.927441
340	1402	HAGH:PKLR	1	155310443	01:154810443-155810443	rs12748814	T	C	41941	-0.025667	-0.296299	0.37185	0.0119668	0.0121893	0.011786	1.49525	128.895	215.218	86.3228	ASH1L|YY1AP1	HbA1c|High light scatter percentage of red cells|High light scatter reticulocyte count|Reticulocyte count|Reticulocyte fraction of red cells	.	ADAM15|C1orf85|DAP3|DAP3;YY1AP1|FDPS|FDPS;RP11-21N7.2|FDPS;RUSC1-AS1|GBA|GBA;GBAP1|GBAP1|GBAP1;GBA|HCN3|HIST1H3H|HIST1H3H;HIST1H3F;HIST1H3B;HIST1H3J;HIST1H3G;HIST1H3I;HIST1H3E;HIST1H3C;HIST1H3D;HIST1H3A|MSTO1|MSTO1;MSTO2P|MSTO2P|MTX1|MTX1;RP11-263K19.6|MTX1P1|PKLR|RIT1|RP11-29H23.5|RUSC1-AS1|SCAMP3|SEMA4A|SMG5|SYT11|THBS3|THBS3;RP11-263K19.4|UBQLN4|YY1AP1|YY1AP1;RP11-29H23.5	Synaptotagmin-11	cg00504075|cg00577578|cg01019262|cg01971813|cg02834765|cg05778494|cg06221963|cg06418219|cg07189204|cg08005692|cg08170787|cg08574629|cg08949192|cg09037777|cg09359103|cg09579413|cg10142848|cg10802414|cg11736940|cg12738981|cg14160151|cg14171486|cg14375345|cg14528056|cg18568145|cg19516515|cg22877509|cg22941637|cg23589035|cg24006126|cg24544490|H3K27ac|H3K4me1|Percent-splice-in	HAGH	PKLR	16	1	1795620	155289293	trans	cis	TRUE	FALSE	FALSE	FALSE	cis	cis	FALSE	FALSE	.	.	TRUE	0.66284	H2	0.813142	H2	0.999455
341	1442	DNPH1:PKLR	1	155310443	01:154810443-155810443	rs12748814	T	C	42563	-0.00064737	-0.296299	0.378143	0.012211	0.0121893	0.0121602	0.0187615	128.908	209.22	80.3116	ASH1L|YY1AP1	HbA1c|High light scatter percentage of red cells|High light scatter reticulocyte count|Reticulocyte count|Reticulocyte fraction of red cells	.	ADAM15|C1orf85|DAP3|DAP3;YY1AP1|FDPS|FDPS;RP11-21N7.2|FDPS;RUSC1-AS1|GBA|GBA;GBAP1|GBAP1|GBAP1;GBA|HCN3|HIST1H3H|HIST1H3H;HIST1H3F;HIST1H3B;HIST1H3J;HIST1H3G;HIST1H3I;HIST1H3E;HIST1H3C;HIST1H3D;HIST1H3A|MSTO1|MSTO1;MSTO2P|MSTO2P|MTX1|MTX1;RP11-263K19.6|MTX1P1|PKLR|RIT1|RP11-29H23.5|RUSC1-AS1|SCAMP3|SEMA4A|SMG5|SYT11|THBS3|THBS3;RP11-263K19.4|UBQLN4|YY1AP1|YY1AP1;RP11-29H23.5	Synaptotagmin-11	cg00504075|cg00577578|cg01019262|cg01971813|cg02834765|cg05778494|cg06221963|cg06418219|cg07189204|cg08005692|cg08170787|cg08574629|cg08949192|cg09037777|cg09359103|cg09579413|cg10142848|cg10802414|cg11736940|cg12738981|cg14160151|cg14171486|cg14375345|cg14528056|cg18568145|cg19516515|cg22877509|cg22941637|cg23589035|cg24006126|cg24544490|H3K27ac|H3K4me1|Percent-splice-in	DNPH1	PKLR	6	1	43225629	155289293	trans	cis	TRUE	FALSE	FALSE	FALSE	cis	cis	FALSE	FALSE	.	.	TRUE	0.957654	H2	0.957762	H2	0.999432
342	654	PKLR:TGM2	1	155310443	01:154810443-155810443	rs12748814	T	C	41645	-0.296299	-0.0203384	-0.37279	0.0121893	0.0122148	0.0122056	128.889	1.01815	201.908	73.0193	ASH1L|YY1AP1	HbA1c|High light scatter percentage of red cells|High light scatter reticulocyte count|Reticulocyte count|Reticulocyte fraction of red cells	.	ADAM15|C1orf85|DAP3|DAP3;YY1AP1|FDPS|FDPS;RP11-21N7.2|FDPS;RUSC1-AS1|GBA|GBA;GBAP1|GBAP1|GBAP1;GBA|HCN3|HIST1H3H|HIST1H3H;HIST1H3F;HIST1H3B;HIST1H3J;HIST1H3G;HIST1H3I;HIST1H3E;HIST1H3C;HIST1H3D;HIST1H3A|MSTO1|MSTO1;MSTO2P|MSTO2P|MTX1|MTX1;RP11-263K19.6|MTX1P1|PKLR|RIT1|RP11-29H23.5|RUSC1-AS1|SCAMP3|SEMA4A|SMG5|SYT11|THBS3|THBS3;RP11-263K19.4|UBQLN4|YY1AP1|YY1AP1;RP11-29H23.5	Synaptotagmin-11	cg00504075|cg00577578|cg01019262|cg01971813|cg02834765|cg05778494|cg06221963|cg06418219|cg07189204|cg08005692|cg08170787|cg08574629|cg08949192|cg09037777|cg09359103|cg09579413|cg10142848|cg10802414|cg11736940|cg12738981|cg14160151|cg14171486|cg14375345|cg14528056|cg18568145|cg19516515|cg22877509|cg22941637|cg23589035|cg24006126|cg24544490|H3K27ac|H3K4me1|Percent-splice-in	PKLR	TGM2	1	20	155289293	38127385	cis	trans	TRUE	FALSE	FALSE	FALSE	cis	cis	FALSE	FALSE	.	.	FALSE	0.797055	H1	0.999455	H4	0.839062
343	546	LHPP:PKLR	1	155310443	01:154810443-155810443	rs12748814	T	C	42494	-0.00798635	-0.296299	0.365803	0.0121125	0.0121893	0.0120977	0.292706	128.907	198.006	69.0997	ASH1L|YY1AP1	HbA1c|High light scatter percentage of red cells|High light scatter reticulocyte count|Reticulocyte count|Reticulocyte fraction of red cells	.	ADAM15|C1orf85|DAP3|DAP3;YY1AP1|FDPS|FDPS;RP11-21N7.2|FDPS;RUSC1-AS1|GBA|GBA;GBAP1|GBAP1|GBAP1;GBA|HCN3|HIST1H3H|HIST1H3H;HIST1H3F;HIST1H3B;HIST1H3J;HIST1H3G;HIST1H3I;HIST1H3E;HIST1H3C;HIST1H3D;HIST1H3A|MSTO1|MSTO1;MSTO2P|MSTO2P|MTX1|MTX1;RP11-263K19.6|MTX1P1|PKLR|RIT1|RP11-29H23.5|RUSC1-AS1|SCAMP3|SEMA4A|SMG5|SYT11|THBS3|THBS3;RP11-263K19.4|UBQLN4|YY1AP1|YY1AP1;RP11-29H23.5	Synaptotagmin-11	cg00504075|cg00577578|cg01019262|cg01971813|cg02834765|cg05778494|cg06221963|cg06418219|cg07189204|cg08005692|cg08170787|cg08574629|cg08949192|cg09037777|cg09359103|cg09579413|cg10142848|cg10802414|cg11736940|cg12738981|cg14160151|cg14171486|cg14375345|cg14528056|cg18568145|cg19516515|cg22877509|cg22941637|cg23589035|cg24006126|cg24544490|H3K27ac|H3K4me1|Percent-splice-in	LHPP	PKLR	10	1	124461823	155289293	trans	cis	TRUE	FALSE	FALSE	FALSE	cis	cis	FALSE	FALSE	.	.	TRUE	0.96183	H2	0.963489	H2	0.999455
344	1997	AXIN1:HEXIM1	1	156455173	01:155955173-156955173	rs11264486	A	G	42401	-0.00123316	0.0436559	-0.0976857	0.00718081	0.00718184	0.0071691	0.0636619	8.91282	41.4627	32.5498	MEF2D	Body mass index|Impedance of arm left|Medication for pain relief, constipation, heartburn: none of the above|Medication for pain relief, constipation, heartburn: paracetamol|Migraine|Migraine without aura|Pain type experienced in last month: headache|Platelet count|Plateletcrit|Pulse rate|Self-reported migraine	.	C21orf7|CALD1|LGALSL|MEF2D|THBS1|TMEM79	.	cg01937068|cg02232839|cg06759845|cg07794409|cg08548089|cg08943375|cg09796170|cg10323725|cg11739633|cg12267069|cg12689752|cg13849999|cg14087168|cg15150034|cg15723874|cg15820574|cg16908770|cg17036007|cg18854398|cg21877565|cg23217622|cg26121730	AXIN1	HEXIM1	16	17	287440	45148475	trans	trans	FALSE	FALSE	FALSE	FALSE	cis	cis	FALSE	FALSE	.	.	FALSE	0.948011	H2	0.950036	H2	0.998085
345	880	ANGPT1:APP	1	156455173	01:155955173-156955173	rs11264486	A	G	41619	0.0307209	-0.0166164	0.0953549	0.00719016	0.00719184	0.00723814	4.71307	1.68052	38.8275	34.1144	MEF2D	Body mass index|Impedance of arm left|Medication for pain relief, constipation, heartburn: none of the above|Medication for pain relief, constipation, heartburn: paracetamol|Migraine|Migraine without aura|Pain type experienced in last month: headache|Platelet count|Plateletcrit|Pulse rate|Self-reported migraine	.	C21orf7|CALD1|LGALSL|MEF2D|THBS1|TMEM79	.	cg01937068|cg02232839|cg06759845|cg07794409|cg08548089|cg08943375|cg09796170|cg10323725|cg11739633|cg12267069|cg12689752|cg13849999|cg14087168|cg15150034|cg15723874|cg15820574|cg16908770|cg17036007|cg18854398|cg21877565|cg23217622|cg26121730	ANGPT1	APP	8	21	107249482	25880550	trans	trans	FALSE	FALSE	FALSE	FALSE	cis	cis	FALSE	FALSE	.	.	FALSE	0.993028	H4	1	H3	1
346	990	CXCL5:EDAR	1	156455173	01:155955173-156955173	rs11264486	A	G	41509	0.0521503	-0.0400301	0.0934897	0.00707018	0.00719311	0.00713553	12.7798	7.57893	38.4161	25.6363	MEF2D	Body mass index|Impedance of arm left|Medication for pain relief, constipation, heartburn: none of the above|Medication for pain relief, constipation, heartburn: paracetamol|Migraine|Migraine without aura|Pain type experienced in last month: headache|Platelet count|Plateletcrit|Pulse rate|Self-reported migraine	.	C21orf7|CALD1|LGALSL|MEF2D|THBS1|TMEM79	.	cg01937068|cg02232839|cg06759845|cg07794409|cg08548089|cg08943375|cg09796170|cg10323725|cg11739633|cg12267069|cg12689752|cg13849999|cg14087168|cg15150034|cg15723874|cg15820574|cg16908770|cg17036007|cg18854398|cg21877565|cg23217622|cg26121730	CXCL5	EDAR	4	2	73995642	108894471	trans	trans	FALSE	FALSE	FALSE	FALSE	cis	cis	FALSE	FALSE	.	.	FALSE	0.997225	H4	0.997335	H4	0.999958
347	1746	HEXIM1:IPCEF1	1	156455173	01:155955173-156955173	rs11264486	A	G	41380	0.0436559	-0.0164901	0.0918353	0.00718184	0.00719123	0.00725998	8.91273	1.66059	35.8808	26.9681	MEF2D	Body mass index|Impedance of arm left|Medication for pain relief, constipation, heartburn: none of the above|Medication for pain relief, constipation, heartburn: paracetamol|Migraine|Migraine without aura|Pain type experienced in last month: headache|Platelet count|Plateletcrit|Pulse rate|Self-reported migraine	.	C21orf7|CALD1|LGALSL|MEF2D|THBS1|TMEM79	.	cg01937068|cg02232839|cg06759845|cg07794409|cg08548089|cg08943375|cg09796170|cg10323725|cg11739633|cg12267069|cg12689752|cg13849999|cg14087168|cg15150034|cg15723874|cg15820574|cg16908770|cg17036007|cg18854398|cg21877565|cg23217622|cg26121730	HEXIM1	IPCEF1	17	6	45148475	154154496	trans	trans	FALSE	FALSE	FALSE	FALSE	cis	cis	FALSE	FALSE	.	.	FALSE	0.862546	H1	0.998729	H4	0.857922
348	998	APP:DKK1	1	156455173	01:155955173-156955173	rs11264486	A	G	42213	-0.0166164	0.0288347	-0.0879301	0.00719184	0.00713803	0.00719091	1.68052	4.27051	33.5986	29.3281	MEF2D	Body mass index|Impedance of arm left|Medication for pain relief, constipation, heartburn: none of the above|Medication for pain relief, constipation, heartburn: paracetamol|Migraine|Migraine without aura|Pain type experienced in last month: headache|Platelet count|Plateletcrit|Pulse rate|Self-reported migraine	.	C21orf7|CALD1|LGALSL|MEF2D|THBS1|TMEM79	.	cg01937068|cg02232839|cg06759845|cg07794409|cg08548089|cg08943375|cg09796170|cg10323725|cg11739633|cg12267069|cg12689752|cg13849999|cg14087168|cg15150034|cg15723874|cg15820574|cg16908770|cg17036007|cg18854398|cg21877565|cg23217622|cg26121730	APP	DKK1	21	10	25880550	52314281	trans	trans	FALSE	FALSE	FALSE	FALSE	cis	cis	FALSE	FALSE	.	.	FALSE	0.991772	H4	1	H3	0.999924
349	1730	HBEGF:PDGFA	1	156455173	01:155955173-156955173	rs11264486	A	G	42342	-0.0140579	0.0344917	-0.0808735	0.00717165	0.00714679	0.00716215	1.30122	5.85493	28.7992	22.9442	MEF2D	Body mass index|Impedance of arm left|Medication for pain relief, constipation, heartburn: none of the above|Medication for pain relief, constipation, heartburn: paracetamol|Migraine|Migraine without aura|Pain type experienced in last month: headache|Platelet count|Plateletcrit|Pulse rate|Self-reported migraine	.	C21orf7|CALD1|LGALSL|MEF2D|THBS1|TMEM79	.	cg01937068|cg02232839|cg06759845|cg07794409|cg08548089|cg08943375|cg09796170|cg10323725|cg11739633|cg12267069|cg12689752|cg13849999|cg14087168|cg15150034|cg15723874|cg15820574|cg16908770|cg17036007|cg18854398|cg21877565|cg23217622|cg26121730	HBEGF	PDGFA	5	7	140332843	497258	trans	trans	FALSE	FALSE	FALSE	FALSE	trans	cis	FALSE	FALSE	.	.	FALSE	0.907949	H4	0.999831	H3	0.999834
350	149	CDKN2D:TBL1X	1	156455173	01:155955173-156955173	rs11264486	A	G	40745	0.0393613	-0.00697356	0.081706	0.00719932	0.00727042	0.00728682	7.33776	0.471753	28.4099	21.0722	MEF2D	Body mass index|Impedance of arm left|Medication for pain relief, constipation, heartburn: none of the above|Medication for pain relief, constipation, heartburn: paracetamol|Migraine|Migraine without aura|Pain type experienced in last month: headache|Platelet count|Plateletcrit|Pulse rate|Self-reported migraine	.	C21orf7|CALD1|LGALSL|MEF2D|THBS1|TMEM79	.	cg01937068|cg02232839|cg06759845|cg07794409|cg08548089|cg08943375|cg09796170|cg10323725|cg11739633|cg12267069|cg12689752|cg13849999|cg14087168|cg15150034|cg15723874|cg15820574|cg16908770|cg17036007|cg18854398|cg21877565|cg23217622|cg26121730	CDKN2D	TBL1X	19	X	10566460	9463320	trans	trans	FALSE	FALSE	FALSE	FALSE	trans	trans	FALSE	FALSE	.	.	FALSE	0.87121	H1	0.998275	H4	0.936146
351	978	APP:SPARC	1	156455173	01:155955173-156955173	rs11264486	A	G	41965	-0.0166164	0.0256278	-0.0793347	0.00719184	0.00718052	0.00720641	1.68052	3.44533	27.4221	23.9768	MEF2D	Body mass index|Impedance of arm left|Medication for pain relief, constipation, heartburn: none of the above|Medication for pain relief, constipation, heartburn: paracetamol|Migraine|Migraine without aura|Pain type experienced in last month: headache|Platelet count|Plateletcrit|Pulse rate|Self-reported migraine	.	C21orf7|CALD1|LGALSL|MEF2D|THBS1|TMEM79	.	cg01937068|cg02232839|cg06759845|cg07794409|cg08548089|cg08943375|cg09796170|cg10323725|cg11739633|cg12267069|cg12689752|cg13849999|cg14087168|cg15150034|cg15723874|cg15820574|cg16908770|cg17036007|cg18854398|cg21877565|cg23217622|cg26121730	APP	SPARC	21	5	25880550	151661096	trans	trans	FALSE	FALSE	FALSE	FALSE	cis	cis	FALSE	FALSE	.	.	FALSE	0.99548	H4	1	H3	0.999996
352	2768	CDKN2D:KIFBP	1	156455173	01:155955173-156955173	rs11264486	A	G	42277	0.0393613	0.0129435	0.0778945	0.00719932	0.00720683	0.00715708	7.33785	1.13966	26.8233	19.4855	MEF2D	Body mass index|Impedance of arm left|Medication for pain relief, constipation, heartburn: none of the above|Medication for pain relief, constipation, heartburn: paracetamol|Migraine|Migraine without aura|Pain type experienced in last month: headache|Platelet count|Plateletcrit|Pulse rate|Self-reported migraine	.	C21orf7|CALD1|LGALSL|MEF2D|THBS1|TMEM79	.	cg01937068|cg02232839|cg06759845|cg07794409|cg08548089|cg08943375|cg09796170|cg10323725|cg11739633|cg12267069|cg12689752|cg13849999|cg14087168|cg15150034|cg15723874|cg15820574|cg16908770|cg17036007|cg18854398|cg21877565|cg23217622|cg26121730	CDKN2D	KIFBP	19	10	10566460	68988803	trans	trans	FALSE	FALSE	FALSE	FALSE	trans	trans	FALSE	FALSE	.	.	FALSE	0.878356	H1	0.998341	H4	0.943421
353	357	CDKN1A:CDKN2D	1	156455173	01:155955173-156955173	rs11264486	A	G	42277	-0.00928	0.0393613	-0.0769326	0.0071806	0.00719932	0.00716227	0.707222	7.33785	26.1519	18.814	MEF2D	Body mass index|Impedance of arm left|Medication for pain relief, constipation, heartburn: none of the above|Medication for pain relief, constipation, heartburn: paracetamol|Migraine|Migraine without aura|Pain type experienced in last month: headache|Platelet count|Plateletcrit|Pulse rate|Self-reported migraine	.	C21orf7|CALD1|LGALSL|MEF2D|THBS1|TMEM79	.	cg01937068|cg02232839|cg06759845|cg07794409|cg08548089|cg08943375|cg09796170|cg10323725|cg11739633|cg12267069|cg12689752|cg13849999|cg14087168|cg15150034|cg15723874|cg15820574|cg16908770|cg17036007|cg18854398|cg21877565|cg23217622|cg26121730	CDKN1A	CDKN2D	6	19	36676460	10566460	trans	trans	FALSE	FALSE	FALSE	FALSE	cis	trans	FALSE	FALSE	.	.	FALSE	0.835942	H2	0.90546	H2	0.998104
354	477	BACH1:HEXIM1	1	156455173	01:155955173-156955173	rs11264486	A	G	42401	0.00489487	0.0436559	-0.0770554	0.00719443	0.00718184	0.00717843	0.304278	8.91282	26.1188	17.206	MEF2D	Body mass index|Impedance of arm left|Medication for pain relief, constipation, heartburn: none of the above|Medication for pain relief, constipation, heartburn: paracetamol|Migraine|Migraine without aura|Pain type experienced in last month: headache|Platelet count|Plateletcrit|Pulse rate|Self-reported migraine	.	C21orf7|CALD1|LGALSL|MEF2D|THBS1|TMEM79	.	cg01937068|cg02232839|cg06759845|cg07794409|cg08548089|cg08943375|cg09796170|cg10323725|cg11739633|cg12267069|cg12689752|cg13849999|cg14087168|cg15150034|cg15723874|cg15820574|cg16908770|cg17036007|cg18854398|cg21877565|cg23217622|cg26121730	BACH1	HEXIM1	21	17	29194071	45148475	trans	trans	FALSE	FALSE	FALSE	FALSE	trans	cis	FALSE	FALSE	.	.	FALSE	0.945912	H2	0.948469	H2	0.998332
355	1192	APP:VEGFC	1	156455173	01:155955173-156955173	rs11264486	A	G	41965	-0.0166164	0.0272965	-0.0769724	0.00719184	0.00716747	0.00721755	1.68052	3.85364	25.7928	21.9391	MEF2D	Body mass index|Impedance of arm left|Medication for pain relief, constipation, heartburn: none of the above|Medication for pain relief, constipation, heartburn: paracetamol|Migraine|Migraine without aura|Pain type experienced in last month: headache|Platelet count|Plateletcrit|Pulse rate|Self-reported migraine	.	C21orf7|CALD1|LGALSL|MEF2D|THBS1|TMEM79	.	cg01937068|cg02232839|cg06759845|cg07794409|cg08548089|cg08943375|cg09796170|cg10323725|cg11739633|cg12267069|cg12689752|cg13849999|cg14087168|cg15150034|cg15723874|cg15820574|cg16908770|cg17036007|cg18854398|cg21877565|cg23217622|cg26121730	APP	VEGFC	21	4	25880550	176683538	trans	trans	FALSE	FALSE	FALSE	FALSE	cis	cis	FALSE	FALSE	.	.	FALSE	0.992674	H4	1	H3	0.999958
356	2474	DOK2:PDLIM7	1	156455173	01:155955173-156955173	rs11264486	A	G	41822	-0.00448618	0.0272109	-0.0760009	0.00718225	0.00717131	0.00714843	0.273906	3.82914	25.6401	21.811	MEF2D	Body mass index|Impedance of arm left|Medication for pain relief, constipation, heartburn: none of the above|Medication for pain relief, constipation, heartburn: paracetamol|Migraine|Migraine without aura|Pain type experienced in last month: headache|Platelet count|Plateletcrit|Pulse rate|Self-reported migraine	.	C21orf7|CALD1|LGALSL|MEF2D|THBS1|TMEM79	.	cg01937068|cg02232839|cg06759845|cg07794409|cg08548089|cg08943375|cg09796170|cg10323725|cg11739633|cg12267069|cg12689752|cg13849999|cg14087168|cg15150034|cg15723874|cg15820574|cg16908770|cg17036007|cg18854398|cg21877565|cg23217622|cg26121730	DOK2	PDLIM7	8	5	21908873	177483394	trans	trans	FALSE	FALSE	FALSE	FALSE	cis	trans	FALSE	FALSE	.	.	TRUE	0.889938	H0	0.953662	H2	0.761694
357	2047	HEXIM1:IKBKG	1	156455173	01:155955173-156955173	rs11264486	A	G	42401	0.0436559	0.00601922	0.0763499	0.00718184	0.00719076	0.00718989	8.91282	0.395176	25.5813	16.6685	MEF2D	Body mass index|Impedance of arm left|Medication for pain relief, constipation, heartburn: none of the above|Medication for pain relief, constipation, heartburn: paracetamol|Migraine|Migraine without aura|Pain type experienced in last month: headache|Platelet count|Plateletcrit|Pulse rate|Self-reported migraine	.	C21orf7|CALD1|LGALSL|MEF2D|THBS1|TMEM79	.	cg01937068|cg02232839|cg06759845|cg07794409|cg08548089|cg08943375|cg09796170|cg10323725|cg11739633|cg12267069|cg12689752|cg13849999|cg14087168|cg15150034|cg15723874|cg15820574|cg16908770|cg17036007|cg18854398|cg21877565|cg23217622|cg26121730	HEXIM1	IKBKG	17	X	45148475	154541199	trans	trans	FALSE	FALSE	FALSE	FALSE	cis	trans	FALSE	FALSE	.	.	FALSE	0.941094	H1	0.998308	H4	0.943511
358	2496	CD69:CDKN2D	1	156455173	01:155955173-156955173	rs11264486	A	G	41293	-0.00132272	0.0393613	-0.0770383	0.00720729	0.00719932	0.0072658	0.0683455	7.33779	25.5054	18.1676	MEF2D	Body mass index|Impedance of arm left|Medication for pain relief, constipation, heartburn: none of the above|Medication for pain relief, constipation, heartburn: paracetamol|Migraine|Migraine without aura|Pain type experienced in last month: headache|Platelet count|Plateletcrit|Pulse rate|Self-reported migraine	.	C21orf7|CALD1|LGALSL|MEF2D|THBS1|TMEM79	.	cg01937068|cg02232839|cg06759845|cg07794409|cg08548089|cg08943375|cg09796170|cg10323725|cg11739633|cg12267069|cg12689752|cg13849999|cg14087168|cg15150034|cg15723874|cg15820574|cg16908770|cg17036007|cg18854398|cg21877565|cg23217622|cg26121730	CD69	CDKN2D	12	19	9752486	10566460	trans	trans	FALSE	FALSE	FALSE	FALSE	cis	trans	FALSE	FALSE	.	.	FALSE	0.888247	H2	0.953923	H2	0.998274
359	945	DOK2:GRAP2	1	156455173	01:155955173-156955173	rs11264486	A	G	42519	-0.00448618	0.0199111	-0.0743523	0.00718225	0.00718735	0.00715586	0.273906	2.25158	24.5317	22.2801	MEF2D	Body mass index|Impedance of arm left|Medication for pain relief, constipation, heartburn: none of the above|Medication for pain relief, constipation, heartburn: paracetamol|Migraine|Migraine without aura|Pain type experienced in last month: headache|Platelet count|Plateletcrit|Pulse rate|Self-reported migraine	.	C21orf7|CALD1|LGALSL|MEF2D|THBS1|TMEM79	.	cg01937068|cg02232839|cg06759845|cg07794409|cg08548089|cg08943375|cg09796170|cg10323725|cg11739633|cg12267069|cg12689752|cg13849999|cg14087168|cg15150034|cg15723874|cg15820574|cg16908770|cg17036007|cg18854398|cg21877565|cg23217622|cg26121730	DOK2	GRAP2	8	22	21908873	39901084	trans	trans	FALSE	FALSE	FALSE	FALSE	cis	cis	FALSE	FALSE	.	.	TRUE	0.909197	H0	0.953751	H2	0.835642
360	745	CDKN2D:FOXO1	1	156455173	01:155955173-156955173	rs11264486	A	G	41537	0.0393613	-0.00275032	0.0729835	0.00719932	0.00719284	0.00725204	7.33781	0.153546	23.0707	15.7328	MEF2D	Body mass index|Impedance of arm left|Medication for pain relief, constipation, heartburn: none of the above|Medication for pain relief, constipation, heartburn: paracetamol|Migraine|Migraine without aura|Pain type experienced in last month: headache|Platelet count|Plateletcrit|Pulse rate|Self-reported migraine	.	C21orf7|CALD1|LGALSL|MEF2D|THBS1|TMEM79	.	cg01937068|cg02232839|cg06759845|cg07794409|cg08548089|cg08943375|cg09796170|cg10323725|cg11739633|cg12267069|cg12689752|cg13849999|cg14087168|cg15150034|cg15723874|cg15820574|cg16908770|cg17036007|cg18854398|cg21877565|cg23217622|cg26121730	CDKN2D	FOXO1	19	13	10566460	40555667	trans	trans	FALSE	FALSE	FALSE	FALSE	trans	cis	FALSE	FALSE	.	.	FALSE	0.87966	H1	0.998193	H4	0.945097
361	953	CCN2:EDAR	1	156455173	01:155955173-156955173	rs11264486	A	G	41628	0.0438583	-0.0400301	0.0723062	0.00715955	0.00719311	0.00722644	9.04091	7.57894	22.8158	13.7749	MEF2D	Body mass index|Impedance of arm left|Medication for pain relief, constipation, heartburn: none of the above|Medication for pain relief, constipation, heartburn: paracetamol|Migraine|Migraine without aura|Pain type experienced in last month: headache|Platelet count|Plateletcrit|Pulse rate|Self-reported migraine	.	C21orf7|CALD1|LGALSL|MEF2D|THBS1|TMEM79	.	cg01937068|cg02232839|cg06759845|cg07794409|cg08548089|cg08943375|cg09796170|cg10323725|cg11739633|cg12267069|cg12689752|cg13849999|cg14087168|cg15150034|cg15723874|cg15820574|cg16908770|cg17036007|cg18854398|cg21877565|cg23217622|cg26121730	CCN2	EDAR	6	2	131948176	108894471	trans	trans	FALSE	FALSE	FALSE	FALSE	cis	cis	FALSE	FALSE	.	.	FALSE	0.909708	H3	0.912465	H3	0.999954
362	424	EDAR:PRDX5	1	156455173	01:155955173-156955173	rs11264486	A	G	42162	-0.0400301	0.0255947	-0.0717661	0.00719311	0.0071421	0.00717373	7.57897	3.46951	22.8084	15.2294	MEF2D	Body mass index|Impedance of arm left|Medication for pain relief, constipation, heartburn: none of the above|Medication for pain relief, constipation, heartburn: paracetamol|Migraine|Migraine without aura|Pain type experienced in last month: headache|Platelet count|Plateletcrit|Pulse rate|Self-reported migraine	.	C21orf7|CALD1|LGALSL|MEF2D|THBS1|TMEM79	.	cg01937068|cg02232839|cg06759845|cg07794409|cg08548089|cg08943375|cg09796170|cg10323725|cg11739633|cg12267069|cg12689752|cg13849999|cg14087168|cg15150034|cg15723874|cg15820574|cg16908770|cg17036007|cg18854398|cg21877565|cg23217622|cg26121730	EDAR	PRDX5	2	11	108894471	64318121	trans	trans	FALSE	FALSE	FALSE	FALSE	cis	cis	FALSE	FALSE	.	.	FALSE	0.623261	H1	0.999958	H4	0.621558
363	227	HEXIM1:TBL1X	1	156455173	01:155955173-156955173	rs11264486	A	G	40680	0.0436559	-0.00697356	0.0715576	0.00718184	0.00727042	0.00727287	8.91267	0.471753	22.0909	13.1783	MEF2D	Body mass index|Impedance of arm left|Medication for pain relief, constipation, heartburn: none of the above|Medication for pain relief, constipation, heartburn: paracetamol|Migraine|Migraine without aura|Pain type experienced in last month: headache|Platelet count|Plateletcrit|Pulse rate|Self-reported migraine	.	C21orf7|CALD1|LGALSL|MEF2D|THBS1|TMEM79	.	cg01937068|cg02232839|cg06759845|cg07794409|cg08548089|cg08943375|cg09796170|cg10323725|cg11739633|cg12267069|cg12689752|cg13849999|cg14087168|cg15150034|cg15723874|cg15820574|cg16908770|cg17036007|cg18854398|cg21877565|cg23217622|cg26121730	HEXIM1	TBL1X	17	X	45148475	9463320	trans	trans	FALSE	FALSE	FALSE	FALSE	cis	trans	FALSE	FALSE	.	.	FALSE	0.934373	H1	0.99834	H4	0.936135
364	1271	CCN2:HBEGF	1	156455173	01:155955173-156955173	rs11264486	A	G	41842	0.0438583	-0.0140579	0.0704559	0.00715955	0.00717165	0.00717422	9.04093	1.30122	22.013	12.9721	MEF2D	Body mass index|Impedance of arm left|Medication for pain relief, constipation, heartburn: none of the above|Medication for pain relief, constipation, heartburn: paracetamol|Migraine|Migraine without aura|Pain type experienced in last month: headache|Platelet count|Plateletcrit|Pulse rate|Self-reported migraine	.	C21orf7|CALD1|LGALSL|MEF2D|THBS1|TMEM79	.	cg01937068|cg02232839|cg06759845|cg07794409|cg08548089|cg08943375|cg09796170|cg10323725|cg11739633|cg12267069|cg12689752|cg13849999|cg14087168|cg15150034|cg15723874|cg15820574|cg16908770|cg17036007|cg18854398|cg21877565|cg23217622|cg26121730	CCN2	HBEGF	6	5	131948176	140332843	trans	trans	FALSE	FALSE	FALSE	FALSE	cis	trans	FALSE	FALSE	.	.	FALSE	0.898549	H4	0.689756	H3	0.999831
365	966	CLEC1B:HEXIM1	1	156455173	01:155955173-156955173	rs11264486	A	G	41952	-0.00709915	0.0436559	-0.0706772	0.00716154	0.00718184	0.0072032	0.492751	8.91278	21.9753	13.0625	MEF2D	Body mass index|Impedance of arm left|Medication for pain relief, constipation, heartburn: none of the above|Medication for pain relief, constipation, heartburn: paracetamol|Migraine|Migraine without aura|Pain type experienced in last month: headache|Platelet count|Plateletcrit|Pulse rate|Self-reported migraine	.	C21orf7|CALD1|LGALSL|MEF2D|THBS1|TMEM79	.	cg01937068|cg02232839|cg06759845|cg07794409|cg08548089|cg08943375|cg09796170|cg10323725|cg11739633|cg12267069|cg12689752|cg13849999|cg14087168|cg15150034|cg15723874|cg15820574|cg16908770|cg17036007|cg18854398|cg21877565|cg23217622|cg26121730	CLEC1B	HEXIM1	12	17	9985642	45148475	trans	trans	FALSE	FALSE	FALSE	FALSE	cis	cis	FALSE	FALSE	.	.	FALSE	0.843103	H2	0.844675	H2	0.998289
366	698	EBAG9:EDAR	1	156455173	01:155955173-156955173	rs11264486	A	G	41443	0.024388	-0.0400301	0.0708686	0.00721854	0.00719311	0.00725888	3.13701	7.57893	21.7656	14.1866	MEF2D	Body mass index|Impedance of arm left|Medication for pain relief, constipation, heartburn: none of the above|Medication for pain relief, constipation, heartburn: paracetamol|Migraine|Migraine without aura|Pain type experienced in last month: headache|Platelet count|Plateletcrit|Pulse rate|Self-reported migraine	.	C21orf7|CALD1|LGALSL|MEF2D|THBS1|TMEM79	.	cg01937068|cg02232839|cg06759845|cg07794409|cg08548089|cg08943375|cg09796170|cg10323725|cg11739633|cg12267069|cg12689752|cg13849999|cg14087168|cg15150034|cg15723874|cg15820574|cg16908770|cg17036007|cg18854398|cg21877565|cg23217622|cg26121730	EBAG9	EDAR	8	2	109539711	108894471	trans	trans	FALSE	FALSE	FALSE	FALSE	cis	cis	FALSE	FALSE	.	.	FALSE	0.684998	H2	0.682245	H2	0.999953
367	1986	HEXIM1:TARBP2	1	156455173	01:155955173-156955173	rs11264486	A	G	40682	0.0436559	0.011378	0.0713786	0.00718184	0.00726702	0.00731642	8.91267	0.930237	21.7349	12.8222	MEF2D	Body mass index|Impedance of arm left|Medication for pain relief, constipation, heartburn: none of the above|Medication for pain relief, constipation, heartburn: paracetamol|Migraine|Migraine without aura|Pain type experienced in last month: headache|Platelet count|Plateletcrit|Pulse rate|Self-reported migraine	.	C21orf7|CALD1|LGALSL|MEF2D|THBS1|TMEM79	.	cg01937068|cg02232839|cg06759845|cg07794409|cg08548089|cg08943375|cg09796170|cg10323725|cg11739633|cg12267069|cg12689752|cg13849999|cg14087168|cg15150034|cg15723874|cg15820574|cg16908770|cg17036007|cg18854398|cg21877565|cg23217622|cg26121730	HEXIM1	TARBP2	17	12	45148475	53500921	trans	trans	FALSE	FALSE	FALSE	FALSE	cis	trans	FALSE	FALSE	.	.	FALSE	0.909752	H1	0.998698	H4	0.912321
368	534	EDAR:SERPINB1	1	156455173	01:155955173-156955173	rs11264486	A	G	41443	-0.0400301	0.024591	-0.06993	0.00719311	0.00719628	0.00724605	7.57893	3.19837	21.2885	13.7096	MEF2D	Body mass index|Impedance of arm left|Medication for pain relief, constipation, heartburn: none of the above|Medication for pain relief, constipation, heartburn: paracetamol|Migraine|Migraine without aura|Pain type experienced in last month: headache|Platelet count|Plateletcrit|Pulse rate|Self-reported migraine	.	C21orf7|CALD1|LGALSL|MEF2D|THBS1|TMEM79	.	cg01937068|cg02232839|cg06759845|cg07794409|cg08548089|cg08943375|cg09796170|cg10323725|cg11739633|cg12267069|cg12689752|cg13849999|cg14087168|cg15150034|cg15723874|cg15820574|cg16908770|cg17036007|cg18854398|cg21877565|cg23217622|cg26121730	EDAR	SERPINB1	2	6	108894471	2832332	trans	trans	FALSE	FALSE	FALSE	FALSE	cis	cis	FALSE	FALSE	.	.	FALSE	0.633745	H1	0.999948	H4	0.630862
369	1643	SNX9:VASH1	1	156455173	01:155955173-156955173	rs11264486	A	G	41652	-0.00279994	0.0447026	-0.069574	0.00718647	0.00719824	0.00724792	0.156876	9.27236	21.0711	11.7988	MEF2D	Body mass index|Impedance of arm left|Medication for pain relief, constipation, heartburn: none of the above|Medication for pain relief, constipation, heartburn: paracetamol|Migraine|Migraine without aura|Pain type experienced in last month: headache|Platelet count|Plateletcrit|Pulse rate|Self-reported migraine	.	C21orf7|CALD1|LGALSL|MEF2D|THBS1|TMEM79	.	cg01937068|cg02232839|cg06759845|cg07794409|cg08548089|cg08943375|cg09796170|cg10323725|cg11739633|cg12267069|cg12689752|cg13849999|cg14087168|cg15150034|cg15723874|cg15820574|cg16908770|cg17036007|cg18854398|cg21877565|cg23217622|cg26121730	SNX9	VASH1	6	14	157700387	76761468	trans	trans	FALSE	FALSE	FALSE	FALSE	cis	cis	FALSE	FALSE	.	.	FALSE	0.937505	H2	0.938364	H2	0.99888
370	280	CASP2:NUB1	1	156455173	01:155955173-156955173	rs11264486	A	G	42401	-0.0176809	0.0190171	-0.0673595	0.00719591	0.00719675	0.00719146	1.85352	2.0844	20.1053	18.0209	MEF2D	Body mass index|Impedance of arm left|Medication for pain relief, constipation, heartburn: none of the above|Medication for pain relief, constipation, heartburn: paracetamol|Migraine|Migraine without aura|Pain type experienced in last month: headache|Platelet count|Plateletcrit|Pulse rate|Self-reported migraine	.	C21orf7|CALD1|LGALSL|MEF2D|THBS1|TMEM79	.	cg01937068|cg02232839|cg06759845|cg07794409|cg08548089|cg08943375|cg09796170|cg10323725|cg11739633|cg12267069|cg12689752|cg13849999|cg14087168|cg15150034|cg15723874|cg15820574|cg16908770|cg17036007|cg18854398|cg21877565|cg23217622|cg26121730	CASP2	NUB1	7	7	143288215	151341772	trans	trans	FALSE	FALSE	FALSE	FALSE	trans	cis	FALSE	FALSE	.	.	FALSE	0.908335	H0	0.828134	H2	0.85765
371	407	DBI:EDAR	1	156455173	01:155955173-156955173	rs11264486	A	G	41391	0.0194338	-0.0400301	0.0671682	0.00719794	0.00719311	0.00724454	2.15873	7.57892	19.7167	12.1378	MEF2D	Body mass index|Impedance of arm left|Medication for pain relief, constipation, heartburn: none of the above|Medication for pain relief, constipation, heartburn: paracetamol|Migraine|Migraine without aura|Pain type experienced in last month: headache|Platelet count|Plateletcrit|Pulse rate|Self-reported migraine	.	C21orf7|CALD1|LGALSL|MEF2D|THBS1|TMEM79	.	cg01937068|cg02232839|cg06759845|cg07794409|cg08548089|cg08943375|cg09796170|cg10323725|cg11739633|cg12267069|cg12689752|cg13849999|cg14087168|cg15150034|cg15723874|cg15820574|cg16908770|cg17036007|cg18854398|cg21877565|cg23217622|cg26121730	DBI	EDAR	2	2	119366924	108894471	trans	trans	FALSE	FALSE	FALSE	FALSE	cis	cis	FALSE	FALSE	.	.	FALSE	0.904067	H2	0.90165	H2	0.999908
372	321	EDAR:ENO2	1	156455173	01:155955173-156955173	rs11264486	A	G	41952	-0.0400301	0.0193881	-0.0666525	0.00719311	0.00715608	0.00720961	7.57896	2.17102	19.609	12.03	MEF2D	Body mass index|Impedance of arm left|Medication for pain relief, constipation, heartburn: none of the above|Medication for pain relief, constipation, heartburn: paracetamol|Migraine|Migraine without aura|Pain type experienced in last month: headache|Platelet count|Plateletcrit|Pulse rate|Self-reported migraine	.	C21orf7|CALD1|LGALSL|MEF2D|THBS1|TMEM79	.	cg01937068|cg02232839|cg06759845|cg07794409|cg08548089|cg08943375|cg09796170|cg10323725|cg11739633|cg12267069|cg12689752|cg13849999|cg14087168|cg15150034|cg15723874|cg15820574|cg16908770|cg17036007|cg18854398|cg21877565|cg23217622|cg26121730	EDAR	ENO2	2	12	108894471	6913745	trans	trans	FALSE	FALSE	FALSE	FALSE	cis	cis	FALSE	FALSE	.	.	FALSE	0.926013	H1	0.999946	H4	0.925592
373	524	EDAR:TXNDC5	1	156455173	01:155955173-156955173	rs11264486	A	G	41952	-0.0400301	0.0240303	-0.0662973	0.00719311	0.00714019	0.00719372	7.57896	3.11649	19.4918	11.9128	MEF2D	Body mass index|Impedance of arm left|Medication for pain relief, constipation, heartburn: none of the above|Medication for pain relief, constipation, heartburn: paracetamol|Migraine|Migraine without aura|Pain type experienced in last month: headache|Platelet count|Plateletcrit|Pulse rate|Self-reported migraine	.	C21orf7|CALD1|LGALSL|MEF2D|THBS1|TMEM79	.	cg01937068|cg02232839|cg06759845|cg07794409|cg08548089|cg08943375|cg09796170|cg10323725|cg11739633|cg12267069|cg12689752|cg13849999|cg14087168|cg15150034|cg15723874|cg15820574|cg16908770|cg17036007|cg18854398|cg21877565|cg23217622|cg26121730	EDAR	TXNDC5	2	6	108894471	7881517	trans	trans	FALSE	FALSE	FALSE	FALSE	cis	cis	FALSE	FALSE	.	.	FALSE	0.699072	H1	0.999958	H4	0.697015
374	715	CLEC1B:MGLL	1	156455173	01:155955173-156955173	rs11264486	A	G	42148	-0.00709915	0.0338725	-0.0661089	0.00716154	0.00717808	0.00720382	0.492751	5.62359	19.3343	13.7107	MEF2D	Body mass index|Impedance of arm left|Medication for pain relief, constipation, heartburn: none of the above|Medication for pain relief, constipation, heartburn: paracetamol|Migraine|Migraine without aura|Pain type experienced in last month: headache|Platelet count|Plateletcrit|Pulse rate|Self-reported migraine	.	C21orf7|CALD1|LGALSL|MEF2D|THBS1|TMEM79	.	cg01937068|cg02232839|cg06759845|cg07794409|cg08548089|cg08943375|cg09796170|cg10323725|cg11739633|cg12267069|cg12689752|cg13849999|cg14087168|cg15150034|cg15723874|cg15820574|cg16908770|cg17036007|cg18854398|cg21877565|cg23217622|cg26121730	CLEC1B	MGLL	12	3	9985642	127689062	trans	trans	FALSE	FALSE	FALSE	FALSE	cis	cis	FALSE	FALSE	.	.	FALSE	0.586011	H0	0.844681	H2	0.989431
375	402	ANXA3:EDAR	1	156455173	01:155955173-156955173	rs11264486	A	G	41879	0.018289	-0.0400301	0.0661335	0.00716497	0.00719311	0.00723064	1.97074	7.57896	19.2112	11.6322	MEF2D	Body mass index|Impedance of arm left|Medication for pain relief, constipation, heartburn: none of the above|Medication for pain relief, constipation, heartburn: paracetamol|Migraine|Migraine without aura|Pain type experienced in last month: headache|Platelet count|Plateletcrit|Pulse rate|Self-reported migraine	.	C21orf7|CALD1|LGALSL|MEF2D|THBS1|TMEM79	.	cg01937068|cg02232839|cg06759845|cg07794409|cg08548089|cg08943375|cg09796170|cg10323725|cg11739633|cg12267069|cg12689752|cg13849999|cg14087168|cg15150034|cg15723874|cg15820574|cg16908770|cg17036007|cg18854398|cg21877565|cg23217622|cg26121730	ANXA3	EDAR	4	2	78551747	108894471	trans	trans	FALSE	FALSE	FALSE	FALSE	cis	cis	FALSE	FALSE	.	.	FALSE	0.927992	H2	0.922753	H2	0.999886
376	90	APP:PDGFB	1	156455173	01:155955173-156955173	rs11264486	A	G	41960	-0.0166164	0.0193827	-0.0660188	0.00719184	0.00717043	0.00721981	1.68052	2.16295	19.2025	17.0395	MEF2D	Body mass index|Impedance of arm left|Medication for pain relief, constipation, heartburn: none of the above|Medication for pain relief, constipation, heartburn: paracetamol|Migraine|Migraine without aura|Pain type experienced in last month: headache|Platelet count|Plateletcrit|Pulse rate|Self-reported migraine	.	C21orf7|CALD1|LGALSL|MEF2D|THBS1|TMEM79	.	cg01937068|cg02232839|cg06759845|cg07794409|cg08548089|cg08943375|cg09796170|cg10323725|cg11739633|cg12267069|cg12689752|cg13849999|cg14087168|cg15150034|cg15723874|cg15820574|cg16908770|cg17036007|cg18854398|cg21877565|cg23217622|cg26121730	APP	PDGFB	21	22	25880550	39223359	trans	trans	FALSE	FALSE	FALSE	FALSE	cis	trans	FALSE	FALSE	.	.	FALSE	0.99081	H4	1	H3	0.999999
377	934	EDAR:TACC3	1	156455173	01:155955173-156955173	rs11264486	A	G	41537	-0.0400301	0.0191476	-0.0648536	0.00719311	0.00720524	0.00724726	7.57893	2.10368	18.4269	10.848	MEF2D	Body mass index|Impedance of arm left|Medication for pain relief, constipation, heartburn: none of the above|Medication for pain relief, constipation, heartburn: paracetamol|Migraine|Migraine without aura|Pain type experienced in last month: headache|Platelet count|Plateletcrit|Pulse rate|Self-reported migraine	.	C21orf7|CALD1|LGALSL|MEF2D|THBS1|TMEM79	.	cg01937068|cg02232839|cg06759845|cg07794409|cg08548089|cg08943375|cg09796170|cg10323725|cg11739633|cg12267069|cg12689752|cg13849999|cg14087168|cg15150034|cg15723874|cg15820574|cg16908770|cg17036007|cg18854398|cg21877565|cg23217622|cg26121730	EDAR	TACC3	2	4	108894471	1712858	trans	trans	FALSE	FALSE	FALSE	FALSE	cis	cis	FALSE	FALSE	.	.	FALSE	0.928534	H1	0.999026	H4	0.900169
378	367	CRADD:EDAR	1	156455173	01:155955173-156955173	rs11264486	A	G	41375	0.0133485	-0.0400301	0.0647372	0.00722269	0.00719311	0.00725223	1.18983	7.57892	18.3399	10.761	MEF2D	Body mass index|Impedance of arm left|Medication for pain relief, constipation, heartburn: none of the above|Medication for pain relief, constipation, heartburn: paracetamol|Migraine|Migraine without aura|Pain type experienced in last month: headache|Platelet count|Plateletcrit|Pulse rate|Self-reported migraine	.	C21orf7|CALD1|LGALSL|MEF2D|THBS1|TMEM79	.	cg01937068|cg02232839|cg06759845|cg07794409|cg08548089|cg08943375|cg09796170|cg10323725|cg11739633|cg12267069|cg12689752|cg13849999|cg14087168|cg15150034|cg15723874|cg15820574|cg16908770|cg17036007|cg18854398|cg21877565|cg23217622|cg26121730	CRADD	EDAR	12	2	93677375	108894471	trans	trans	FALSE	FALSE	FALSE	FALSE	cis	cis	FALSE	FALSE	.	.	FALSE	0.943908	H2	0.943956	H2	0.999946
379	1048	MGLL:PLA2G4A	1	156455173	01:155955173-156955173	rs11264486	A	G	42608	0.0338725	0.0118741	0.0635925	0.00717808	0.00717445	0.00716641	5.62361	1.00912	18.134	12.5104	MEF2D	Body mass index|Impedance of arm left|Medication for pain relief, constipation, heartburn: none of the above|Medication for pain relief, constipation, heartburn: paracetamol|Migraine|Migraine without aura|Pain type experienced in last month: headache|Platelet count|Plateletcrit|Pulse rate|Self-reported migraine	.	C21orf7|CALD1|LGALSL|MEF2D|THBS1|TMEM79	.	cg01937068|cg02232839|cg06759845|cg07794409|cg08548089|cg08943375|cg09796170|cg10323725|cg11739633|cg12267069|cg12689752|cg13849999|cg14087168|cg15150034|cg15723874|cg15820574|cg16908770|cg17036007|cg18854398|cg21877565|cg23217622|cg26121730	MGLL	PLA2G4A	3	1	127689062	186828949	trans	trans	FALSE	FALSE	FALSE	FALSE	cis	cis	FALSE	FALSE	.	.	FALSE	0.62361	H0	0.989398	H4	0.938631
380	2026	DOK2:MESD	1	156455173	01:155955173-156955173	rs11264486	A	G	41642	-0.00448618	0.0187714	-0.0632821	0.00718225	0.0071919	0.00720325	0.273906	2.04309	17.7908	15.7477	MEF2D	Body mass index|Impedance of arm left|Medication for pain relief, constipation, heartburn: none of the above|Medication for pain relief, constipation, heartburn: paracetamol|Migraine|Migraine without aura|Pain type experienced in last month: headache|Platelet count|Plateletcrit|Pulse rate|Self-reported migraine	.	C21orf7|CALD1|LGALSL|MEF2D|THBS1|TMEM79	.	cg01937068|cg02232839|cg06759845|cg07794409|cg08548089|cg08943375|cg09796170|cg10323725|cg11739633|cg12267069|cg12689752|cg13849999|cg14087168|cg15150034|cg15723874|cg15820574|cg16908770|cg17036007|cg18854398|cg21877565|cg23217622|cg26121730	DOK2	MESD	8	15	21908873	80946289	trans	trans	FALSE	FALSE	FALSE	FALSE	cis	trans	FALSE	FALSE	.	.	FALSE	0.886465	H0	0.953666	H2	0.859962
381	1496	AXIN1:MAVS	1	156455173	01:155955173-156955173	rs11264486	A	G	40680	-0.00123316	0.0265091	-0.0632937	0.00718081	0.00727047	0.00720714	0.0636619	3.57422	17.7783	14.2041	MEF2D	Body mass index|Impedance of arm left|Medication for pain relief, constipation, heartburn: none of the above|Medication for pain relief, constipation, heartburn: paracetamol|Migraine|Migraine without aura|Pain type experienced in last month: headache|Platelet count|Plateletcrit|Pulse rate|Self-reported migraine	.	C21orf7|CALD1|LGALSL|MEF2D|THBS1|TMEM79	.	cg01937068|cg02232839|cg06759845|cg07794409|cg08548089|cg08943375|cg09796170|cg10323725|cg11739633|cg12267069|cg12689752|cg13849999|cg14087168|cg15150034|cg15723874|cg15820574|cg16908770|cg17036007|cg18854398|cg21877565|cg23217622|cg26121730	AXIN1	MAVS	16	20	287440	3846799	trans	trans	FALSE	FALSE	FALSE	FALSE	cis	cis	FALSE	FALSE	.	.	FALSE	0.831175	H0	0.949773	H2	0.573457
382	298	CLEC1B:SNAP29	1	156455173	01:155955173-156955173	rs11264486	A	G	42241	-0.00709915	0.019467	-0.0628207	0.00716154	0.00717884	0.00717865	0.492751	2.17417	17.6595	15.4853	MEF2D	Body mass index|Impedance of arm left|Medication for pain relief, constipation, heartburn: none of the above|Medication for pain relief, constipation, heartburn: paracetamol|Migraine|Migraine without aura|Pain type experienced in last month: headache|Platelet count|Plateletcrit|Pulse rate|Self-reported migraine	.	C21orf7|CALD1|LGALSL|MEF2D|THBS1|TMEM79	.	cg01937068|cg02232839|cg06759845|cg07794409|cg08548089|cg08943375|cg09796170|cg10323725|cg11739633|cg12267069|cg12689752|cg13849999|cg14087168|cg15150034|cg15723874|cg15820574|cg16908770|cg17036007|cg18854398|cg21877565|cg23217622|cg26121730	CLEC1B	SNAP29	12	22	9985642	20859007	trans	trans	FALSE	FALSE	FALSE	FALSE	cis	cis	FALSE	FALSE	.	.	FALSE	0.802225	H0	0.844631	H2	0.859147
383	2	APP:NID2	1	156455173	01:155955173-156955173	rs11264486	A	G	42428	-0.0166164	0.0252048	-0.0627451	0.00719184	0.00717731	0.00717119	1.68052	3.351	17.654	14.303	MEF2D	Body mass index|Impedance of arm left|Medication for pain relief, constipation, heartburn: none of the above|Medication for pain relief, constipation, heartburn: paracetamol|Migraine|Migraine without aura|Pain type experienced in last month: headache|Platelet count|Plateletcrit|Pulse rate|Self-reported migraine	.	C21orf7|CALD1|LGALSL|MEF2D|THBS1|TMEM79	.	cg01937068|cg02232839|cg06759845|cg07794409|cg08548089|cg08943375|cg09796170|cg10323725|cg11739633|cg12267069|cg12689752|cg13849999|cg14087168|cg15150034|cg15723874|cg15820574|cg16908770|cg17036007|cg18854398|cg21877565|cg23217622|cg26121730	APP	NID2	21	14	25880550	52004809	trans	trans	FALSE	FALSE	FALSE	FALSE	cis	cis	FALSE	FALSE	.	.	FALSE	0.967295	H4	1	H3	0.935387
384	759	IPCEF1:TBCC	1	156455173	01:155955173-156955173	rs11264486	A	G	42095	-0.0164901	0.0126288	-0.0609099	0.00719123	0.00722166	0.00707256	1.66059	1.09505	17.1299	15.4693	MEF2D	Body mass index|Impedance of arm left|Medication for pain relief, constipation, heartburn: none of the above|Medication for pain relief, constipation, heartburn: paracetamol|Migraine|Migraine without aura|Pain type experienced in last month: headache|Platelet count|Plateletcrit|Pulse rate|Self-reported migraine	.	C21orf7|CALD1|LGALSL|MEF2D|THBS1|TMEM79	.	cg01937068|cg02232839|cg06759845|cg07794409|cg08548089|cg08943375|cg09796170|cg10323725|cg11739633|cg12267069|cg12689752|cg13849999|cg14087168|cg15150034|cg15723874|cg15820574|cg16908770|cg17036007|cg18854398|cg21877565|cg23217622|cg26121730	IPCEF1	TBCC	6	6	154154496	42744498	trans	trans	FALSE	FALSE	FALSE	FALSE	cis	cis	FALSE	FALSE	.	.	FALSE	0.849847	H0	0.854505	H2	0.921076
385	430	BANK1:NFATC1	1	156455173	01:155955173-156955173	rs11264486	A	G	42401	0.0137928	-0.00890309	0.0616032	0.00718194	0.00716773	0.0071776	1.26119	0.669173	17.0188	15.7576	MEF2D	Body mass index|Impedance of arm left|Medication for pain relief, constipation, heartburn: none of the above|Medication for pain relief, constipation, heartburn: paracetamol|Migraine|Migraine without aura|Pain type experienced in last month: headache|Platelet count|Plateletcrit|Pulse rate|Self-reported migraine	.	C21orf7|CALD1|LGALSL|MEF2D|THBS1|TMEM79	.	cg01937068|cg02232839|cg06759845|cg07794409|cg08548089|cg08943375|cg09796170|cg10323725|cg11739633|cg12267069|cg12689752|cg13849999|cg14087168|cg15150034|cg15723874|cg15820574|cg16908770|cg17036007|cg18854398|cg21877565|cg23217622|cg26121730	BANK1	NFATC1	4	18	101411286	79395856	trans	trans	FALSE	FALSE	FALSE	FALSE	cis	cis	FALSE	FALSE	.	.	FALSE	0.840586	H0	0.922426	H2	0.942803
386	1021	DAB2:GRAP2	1	156455173	01:155955173-156955173	rs11264486	A	G	41956	-0.00321653	0.0199111	-0.0607165	0.00716105	0.00718735	0.00722852	0.18488	2.25158	16.3354	14.0838	MEF2D	Body mass index|Impedance of arm left|Medication for pain relief, constipation, heartburn: none of the above|Medication for pain relief, constipation, heartburn: paracetamol|Migraine|Migraine without aura|Pain type experienced in last month: headache|Platelet count|Plateletcrit|Pulse rate|Self-reported migraine	.	C21orf7|CALD1|LGALSL|MEF2D|THBS1|TMEM79	.	cg01937068|cg02232839|cg06759845|cg07794409|cg08548089|cg08943375|cg09796170|cg10323725|cg11739633|cg12267069|cg12689752|cg13849999|cg14087168|cg15150034|cg15723874|cg15820574|cg16908770|cg17036007|cg18854398|cg21877565|cg23217622|cg26121730	DAB2	GRAP2	5	22	39371675	39901084	trans	trans	FALSE	FALSE	FALSE	FALSE	trans	cis	FALSE	FALSE	.	.	FALSE	0.906286	H0	0.955853	H2	0.849644
387	460	NFATC1:TJAP1	1	156455173	01:155955173-156955173	rs11264486	A	G	41705	-0.00890309	0.0155225	-0.0604536	0.00716773	0.00717165	0.00720486	0.669173	1.51659	16.3025	14.7859	MEF2D	Body mass index|Impedance of arm left|Medication for pain relief, constipation, heartburn: none of the above|Medication for pain relief, constipation, heartburn: paracetamol|Migraine|Migraine without aura|Pain type experienced in last month: headache|Platelet count|Plateletcrit|Pulse rate|Self-reported migraine	.	C21orf7|CALD1|LGALSL|MEF2D|THBS1|TMEM79	.	cg01937068|cg02232839|cg06759845|cg07794409|cg08548089|cg08943375|cg09796170|cg10323725|cg11739633|cg12267069|cg12689752|cg13849999|cg14087168|cg15150034|cg15723874|cg15820574|cg16908770|cg17036007|cg18854398|cg21877565|cg23217622|cg26121730	NFATC1	TJAP1	18	6	79395856	43477523	trans	trans	FALSE	FALSE	FALSE	FALSE	cis	cis	FALSE	FALSE	.	.	FALSE	0.887548	H0	0.943361	H2	0.926116
388	423	CDKN1A:NCK2	1	156455173	01:155955173-156955173	rs11264486	A	G	41637	-0.00928	0.0190834	-0.0602732	0.0071806	0.0071718	0.00719287	0.707222	2.10811	16.2615	14.1534	MEF2D	Body mass index|Impedance of arm left|Medication for pain relief, constipation, heartburn: none of the above|Medication for pain relief, constipation, heartburn: paracetamol|Migraine|Migraine without aura|Pain type experienced in last month: headache|Platelet count|Plateletcrit|Pulse rate|Self-reported migraine	.	C21orf7|CALD1|LGALSL|MEF2D|THBS1|TMEM79	.	cg01937068|cg02232839|cg06759845|cg07794409|cg08548089|cg08943375|cg09796170|cg10323725|cg11739633|cg12267069|cg12689752|cg13849999|cg14087168|cg15150034|cg15723874|cg15820574|cg16908770|cg17036007|cg18854398|cg21877565|cg23217622|cg26121730	CDKN1A	NCK2	6	2	36676460	105744912	trans	trans	FALSE	FALSE	FALSE	FALSE	cis	trans	FALSE	FALSE	.	.	FALSE	0.570235	H0	0.904887	H2	0.857894
389	2724	DAB2:NCK2	1	156455173	01:155955173-156955173	rs11264486	A	G	42181	-0.00321653	0.0190834	-0.0603384	0.00716105	0.0071718	0.0072012	0.18488	2.10811	16.2594	14.1512	MEF2D	Body mass index|Impedance of arm left|Medication for pain relief, constipation, heartburn: none of the above|Medication for pain relief, constipation, heartburn: paracetamol|Migraine|Migraine without aura|Pain type experienced in last month: headache|Platelet count|Plateletcrit|Pulse rate|Self-reported migraine	.	C21orf7|CALD1|LGALSL|MEF2D|THBS1|TMEM79	.	cg01937068|cg02232839|cg06759845|cg07794409|cg08548089|cg08943375|cg09796170|cg10323725|cg11739633|cg12267069|cg12689752|cg13849999|cg14087168|cg15150034|cg15723874|cg15820574|cg16908770|cg17036007|cg18854398|cg21877565|cg23217622|cg26121730	DAB2	NCK2	5	2	39371675	105744912	trans	trans	FALSE	FALSE	FALSE	FALSE	trans	trans	FALSE	FALSE	.	.	FALSE	0.843657	H0	0.955893	H2	0.856649
390	2114	IPCEF1:TBCB	1	156455173	01:155955173-156955173	rs11264486	A	G	42095	-0.0164901	0.0132936	-0.0579193	0.00719123	0.00722091	0.00713824	1.66059	1.18289	15.2983	13.6377	MEF2D	Body mass index|Impedance of arm left|Medication for pain relief, constipation, heartburn: none of the above|Medication for pain relief, constipation, heartburn: paracetamol|Migraine|Migraine without aura|Pain type experienced in last month: headache|Platelet count|Plateletcrit|Pulse rate|Self-reported migraine	.	C21orf7|CALD1|LGALSL|MEF2D|THBS1|TMEM79	.	cg01937068|cg02232839|cg06759845|cg07794409|cg08548089|cg08943375|cg09796170|cg10323725|cg11739633|cg12267069|cg12689752|cg13849999|cg14087168|cg15150034|cg15723874|cg15820574|cg16908770|cg17036007|cg18854398|cg21877565|cg23217622|cg26121730	IPCEF1	TBCB	6	19	154154496	36114289	trans	trans	FALSE	FALSE	FALSE	FALSE	cis	trans	FALSE	FALSE	.	.	FALSE	0.864442	H0	0.816471	H2	0.933904
391	1190	MITD1:RHOC	1	156455173	01:155955173-156955173	rs11264486	A	G	41909	0.025268	-0.000647935	0.0560702	0.00721866	0.00724201	0.00719927	3.33246	0.03212	14.1582	10.8258	MEF2D	Body mass index|Impedance of arm left|Medication for pain relief, constipation, heartburn: none of the above|Medication for pain relief, constipation, heartburn: paracetamol|Migraine|Migraine without aura|Pain type experienced in last month: headache|Platelet count|Plateletcrit|Pulse rate|Self-reported migraine	.	C21orf7|CALD1|LGALSL|MEF2D|THBS1|TMEM79	.	cg01937068|cg02232839|cg06759845|cg07794409|cg08548089|cg08943375|cg09796170|cg10323725|cg11739633|cg12267069|cg12689752|cg13849999|cg14087168|cg15150034|cg15723874|cg15820574|cg16908770|cg17036007|cg18854398|cg21877565|cg23217622|cg26121730	MITD1	RHOC	2	1	99161427	112701127	trans	trans	FALSE	FALSE	FALSE	FALSE	cis	cis	FALSE	FALSE	.	.	FALSE	0.854737	H0	0.561738	H2	0.944797
392	488	CLEC1B:EGF	1	156455173	01:155955173-156955173	rs11264486	A	G	41939	-0.00709915	0.0186613	-0.0557521	0.00716154	0.00719792	0.00723033	0.492751	2.02096	13.8938	11.8728	MEF2D	Body mass index|Impedance of arm left|Medication for pain relief, constipation, heartburn: none of the above|Medication for pain relief, constipation, heartburn: paracetamol|Migraine|Migraine without aura|Pain type experienced in last month: headache|Platelet count|Plateletcrit|Pulse rate|Self-reported migraine	.	C21orf7|CALD1|LGALSL|MEF2D|THBS1|TMEM79	.	cg01937068|cg02232839|cg06759845|cg07794409|cg08548089|cg08943375|cg09796170|cg10323725|cg11739633|cg12267069|cg12689752|cg13849999|cg14087168|cg15150034|cg15723874|cg15820574|cg16908770|cg17036007|cg18854398|cg21877565|cg23217622|cg26121730	CLEC1B	EGF	12	4	9985642	109912883	trans	trans	FALSE	FALSE	FALSE	FALSE	cis	cis	FALSE	FALSE	.	.	FALSE	0.805463	H4	0.84498	H2	0.729286
393	235	MED18:TBL1X	1	156455173	01:155955173-156955173	rs11264486	A	G	41474	0.0169778	-0.00697356	0.0522165	0.0072723	0.00727042	0.00726692	1.70841	0.471753	12.167	10.4585	MEF2D	Body mass index|Impedance of arm left|Medication for pain relief, constipation, heartburn: none of the above|Medication for pain relief, constipation, heartburn: paracetamol|Migraine|Migraine without aura|Pain type experienced in last month: headache|Platelet count|Plateletcrit|Pulse rate|Self-reported migraine	.	C21orf7|CALD1|LGALSL|MEF2D|THBS1|TMEM79	.	cg01937068|cg02232839|cg06759845|cg07794409|cg08548089|cg08943375|cg09796170|cg10323725|cg11739633|cg12267069|cg12689752|cg13849999|cg14087168|cg15150034|cg15723874|cg15820574|cg16908770|cg17036007|cg18854398|cg21877565|cg23217622|cg26121730	MED18	TBL1X	1	X	28329002	9463320	trans	trans	FALSE	FALSE	FALSE	FALSE	trans	trans	FALSE	FALSE	.	.	FALSE	0.877499	H0	0.908735	H2	0.936044
394	969	APP:PDGFA	1	156494916	01:155994916-156994916	rs947661	A	G	42031	0.00932787	-0.0186667	0.0664624	0.00737096	0.00731709	0.00739833	0.686759	1.96893	18.5637	16.5948	IQGAP3	Arm fat mass left|Arm fat mass right|Body fat percentage|Body mass index|Hip circumference|Leg fat mass left|Leg fat mass right|Leg fat percentage left|Leg fat percentage right|Weight|Whole body fat mass	.	APOA1BP|C1orf85|C21orf7|GPATCH4|IQGAP3|MEF2D|PAQR6|SMG5|TMEM79|TMEM79;C1orf85|TTC24	.	cg01010328|cg01561528|cg01937068|cg03712798|cg04127455|cg05000598|cg06759845|cg07794409|cg08548089|cg09182138|cg09319828|cg09796170|cg10292139|cg10640435|cg12267069|cg12689752|cg14087168|cg15208197|cg15820574|cg16564525|cg21010646|cg22369590|cg22439792|cg26121730	APP	PDGFA	21	7	25880550	497258	trans	trans	FALSE	FALSE	FALSE	FALSE	cis	cis	FALSE	FALSE	.	.	FALSE	0.990946	H4	1	H3	0.999815
395	1645	BCAN:NPTXR	1	156612932	01:156112932-157112932	rs3795736	C	T	41034	-0.168293	-0.00761025	-0.19891	0.00733125	0.00750621	0.00746147	115.156	0.507721	154.518	39.3624	BCAN	.	3-hydroxybutyrate (BHBA)/3-methylxanthine|Serum ratio of (3-hydroxybutyrate (BHBA))/(3-methylxanthine)	APOA1BP|C1orf85|GPATCH4|PAQR6|SEMA4A|SMG5|TTC19|TTC24	Brevican core protein	cg00330370|cg01010328|cg01561528|cg03712798|cg04127455|cg07134230|cg08548089|cg09182138|cg09319828|cg10221746|cg10640435|cg12656815|cg12689752|cg14611278|cg15101245|cg15208197|cg15934095|cg16564525|cg18142940|cg20299670|cg22369590|cg22439792|cg23949901|cg25343618|cg25773262|cg27138018|H3K27ac	BCAN	NPTXR	1	22	156641390	38818452	cis	trans	TRUE	FALSE	FALSE	FALSE	cis	cis	FALSE	FALSE	.	.	TRUE	0.947385	H1	1	H4	0.947385
396	1505	BCAN:DPP6	1	156612932	01:156112932-157112932	rs3795736	C	T	40999	-0.168293	0.000466417	-0.190371	0.00733125	0.00735258	0.00731606	115.155	0.0225417	147.338	32.1826	BCAN	.	3-hydroxybutyrate (BHBA)/3-methylxanthine|Serum ratio of (3-hydroxybutyrate (BHBA))/(3-methylxanthine)	APOA1BP|C1orf85|GPATCH4|PAQR6|SEMA4A|SMG5|TTC19|TTC24	Brevican core protein	cg00330370|cg01010328|cg01561528|cg03712798|cg04127455|cg07134230|cg08548089|cg09182138|cg09319828|cg10221746|cg10640435|cg12656815|cg12689752|cg14611278|cg15101245|cg15208197|cg15934095|cg16564525|cg18142940|cg20299670|cg22369590|cg22439792|cg23949901|cg25343618|cg25773262|cg27138018|H3K27ac	BCAN	DPP6	1	7	156641390	153887097	cis	trans	TRUE	FALSE	FALSE	FALSE	cis	cis	FALSE	FALSE	.	.	FALSE	0.941505	H1	1	H4	0.941505
397	2202	BCAN:CD200	1	156612932	01:156112932-157112932	rs3795736	C	T	41058	-0.168293	0.00590157	-0.188207	0.00733125	0.00739297	0.00734225	115.156	0.371898	143.056	27.8994	BCAN	.	3-hydroxybutyrate (BHBA)/3-methylxanthine|Serum ratio of (3-hydroxybutyrate (BHBA))/(3-methylxanthine)	APOA1BP|C1orf85|GPATCH4|PAQR6|SEMA4A|SMG5|TTC19|TTC24	Brevican core protein	cg00330370|cg01010328|cg01561528|cg03712798|cg04127455|cg07134230|cg08548089|cg09182138|cg09319828|cg10221746|cg10640435|cg12656815|cg12689752|cg14611278|cg15101245|cg15208197|cg15934095|cg16564525|cg18142940|cg20299670|cg22369590|cg22439792|cg23949901|cg25343618|cg25773262|cg27138018|H3K27ac	BCAN	CD200	1	3	156641390	112332347	cis	trans	TRUE	FALSE	FALSE	FALSE	cis	cis	FALSE	FALSE	.	.	TRUE	0.919165	H1	1	H4	0.919165
398	1992	BCAN:MOG	1	156612932	01:156112932-157112932	rs3795736	C	T	41431	-0.168293	-0.00647038	-0.1696	0.00733125	0.00728914	0.00689926	115.163	0.426292	131.759	16.5958	BCAN	.	3-hydroxybutyrate (BHBA)/3-methylxanthine|Serum ratio of (3-hydroxybutyrate (BHBA))/(3-methylxanthine)	APOA1BP|C1orf85|GPATCH4|PAQR6|SEMA4A|SMG5|TTC19|TTC24	Brevican core protein	cg00330370|cg01010328|cg01561528|cg03712798|cg04127455|cg07134230|cg08548089|cg09182138|cg09319828|cg10221746|cg10640435|cg12656815|cg12689752|cg14611278|cg15101245|cg15208197|cg15934095|cg16564525|cg18142940|cg20299670|cg22369590|cg22439792|cg23949901|cg25343618|cg25773262|cg27138018|H3K27ac	BCAN	MOG	1	6	156641390	29657002	cis	trans	TRUE	FALSE	FALSE	FALSE	cis	cis	FALSE	FALSE	.	.	TRUE	0.901085	H1	1	H4	0.901085
399	1957	BCAN:KLK6	1	156612932	01:156112932-157112932	rs3795736	C	T	41097	-0.168293	-0.00998557	-0.170036	0.00733125	0.00747847	0.00699571	115.157	0.740396	128.852	13.695	BCAN	.	3-hydroxybutyrate (BHBA)/3-methylxanthine|Serum ratio of (3-hydroxybutyrate (BHBA))/(3-methylxanthine)	APOA1BP|C1orf85|GPATCH4|PAQR6|SEMA4A|SMG5|TTC19|TTC24	Brevican core protein	cg00330370|cg01010328|cg01561528|cg03712798|cg04127455|cg07134230|cg08548089|cg09182138|cg09319828|cg10221746|cg10640435|cg12656815|cg12689752|cg14611278|cg15101245|cg15208197|cg15934095|cg16564525|cg18142940|cg20299670|cg22369590|cg22439792|cg23949901|cg25343618|cg25773262|cg27138018|H3K27ac	BCAN	KLK6	1	19	156641390	50958631	cis	trans	TRUE	FALSE	FALSE	FALSE	cis	cis	FALSE	FALSE	.	.	TRUE	0.939465	H1	1	H4	0.939465
400	1698	ENG:PEAR1	1	156883493	01:156383493-157383493	rs11264581	A	G	43018	0.0053118	-0.214687	0.252767	0.00867689	0.00862584	0.00859386	0.267266	135.045	187.552	52.5069	PEAR1	.	.	ARHGEF11|FCRL3|PEAR1	Platelet endothelial aggregation receptor 1	cg00497172|cg01588592|cg01960096|cg02453208|cg05126289|cg06188545|cg08480098|cg09854709|cg11143399|cg12604331|cg13224583|cg14265075|cg19022717|cg20948486|cg23982461|cg24438909|cg26543539|cg26614154	ENG	PEAR1	9	1	127815013	156893698	trans	cis	TRUE	FALSE	FALSE	FALSE	cis	cis	FALSE	FALSE	.	.	TRUE	0.947793	H2	0.947793	H2	1
401	702	FCRL5:ICAM3	1	157514091	01:157014091-158014091	rs12036228	T	C	42053	-0.503844	0.000237062	-0.554141	0.00774811	0.00833898	0.00757697	876.833	0.00996286	1095.24	218.409	FCRL4|FCRL5	.	.	FCRL3|FCRL3;RP11-367J7.2|FCRL3;RP11-367J7.3|FCRL5|RP4-801G22.3	Fc receptor-like protein 1|Fc receptor-like protein 3|Fc receptor-like protein 4	cg00699569|cg08786003|cg17134153|cg18268488|cg19602479|cg25259754|H3K27ac|H3K4me1	FCRL5	ICAM3	1	19	157513377	10333776	cis	trans	TRUE	FALSE	FALSE	FALSE	cis	cis	FALSE	FALSE	.	.	TRUE	0.946963	H1	1	H4	0.946963
402	876	FCRL5:MZB1	1	157514091	01:157014091-158014091	rs12036228	T	C	41905	-0.503844	-0.00462482	-0.55634	0.00774811	0.00835992	0.00783202	876.69	0.236482	1036.5	159.807	FCRL4|FCRL5	.	.	FCRL3|FCRL3;RP11-367J7.2|FCRL3;RP11-367J7.3|FCRL5|RP4-801G22.3	Fc receptor-like protein 1|Fc receptor-like protein 3|Fc receptor-like protein 4	cg00699569|cg08786003|cg17134153|cg18268488|cg19602479|cg25259754|H3K27ac|H3K4me1	FCRL5	MZB1	1	5	157513377	139387467	cis	trans	TRUE	FALSE	FALSE	FALSE	cis	cis	FALSE	FALSE	.	.	TRUE	0.927424	H1	1	H4	0.927424
403	947	FCRL5:LY96	1	157514091	01:157014091-158014091	rs12036228	T	C	41531	-0.503844	-0.0186328	-0.55529	0.00774811	0.00827957	0.00783239	876.323	1.61216	1032.21	155.886	FCRL4|FCRL5	.	.	FCRL3|FCRL3;RP11-367J7.2|FCRL3;RP11-367J7.3|FCRL5|RP4-801G22.3	Fc receptor-like protein 1|Fc receptor-like protein 3|Fc receptor-like protein 4	cg00699569|cg08786003|cg17134153|cg18268488|cg19602479|cg25259754|H3K27ac|H3K4me1	FCRL5	LY96	1	8	157513377	73991392	cis	trans	TRUE	FALSE	FALSE	FALSE	cis	cis	FALSE	FALSE	.	.	TRUE	0.87572	H1	1	H4	0.875721
404	1672	FCRL5:TNFRSF13B	1	157514091	01:157014091-158014091	rs12036228	T	C	41836	-0.503844	-0.0187124	-0.512772	0.00774811	0.00831574	0.00770455	876.622	1.61192	916.156	39.5336	FCRL4|FCRL5	.	.	FCRL3|FCRL3;RP11-367J7.2|FCRL3;RP11-367J7.3|FCRL5|RP4-801G22.3	Fc receptor-like protein 1|Fc receptor-like protein 3|Fc receptor-like protein 4	cg00699569|cg08786003|cg17134153|cg18268488|cg19602479|cg25259754|H3K27ac|H3K4me1	FCRL5	TNFRSF13B	1	17	157513377	16929816	cis	trans	TRUE	FALSE	FALSE	FALSE	cis	cis	FALSE	FALSE	.	.	TRUE	0.911436	H1	1	H4	0.91144
405	2733	CD27:FCRL5	1	157514091	01:157014091-158014091	rs12036228	T	C	41981	-0.00720925	-0.503844	0.504354	0.00820803	0.00774811	0.00770568	0.420471	876.763	887.68	10.9163	FCRL4|FCRL5	.	.	FCRL3|FCRL3;RP11-367J7.2|FCRL3;RP11-367J7.3|FCRL5|RP4-801G22.3	Fc receptor-like protein 1|Fc receptor-like protein 3|Fc receptor-like protein 4	cg00699569|cg08786003|cg17134153|cg18268488|cg19602479|cg25259754|H3K27ac|H3K4me1	CD27	FCRL5	12	1	6444955	157513377	trans	cis	TRUE	FALSE	FALSE	FALSE	cis	cis	FALSE	FALSE	.	.	TRUE	0.932198	H2	0.932198	H2	1
406	839	FCRL2:TNFRSF13B	1	157694013	01:157194013-158194013	rs41479249	T	C	41982	0.680115	0.00575499	0.720904	0.00840305	0.00901759	0.00846836	1323.8	0.281208	1453.66	129.863	FCRL2|RP11-367J7.4|VDAC1P9	Rheumatoid arthritis	.	FCRL1|FCRL2|FCRL3|FCRL3;RP11-367J7.2|FCRL3;RP11-367J7.3|FCRL5|RP11-367J7.2|RP11-367J7.3	CD5 antigen-like|Fc receptor-like protein 3|Fc receptor-like protein 4	cg05777583|cg05956521|cg07184316|cg08786003|cg09340639|cg17134153|cg18268488|cg19602479|cg24881910|cg25259754|H3K27ac|H3K4me1	FCRL2	TNFRSF13B	1	17	157745733	16929816	cis	trans	TRUE	FALSE	FALSE	FALSE	cis	cis	FALSE	FALSE	.	.	TRUE	0.946636	H1	0.999745	H4	0.946652
407	1211	FCRL2:SEMA7A	1	157694013	01:157194013-158194013	rs41479249	T	C	42217	0.680115	-0.00586247	0.708518	0.00840305	0.0089955	0.00846532	1324.31	0.288538	1409.33	85.026	FCRL2|RP11-367J7.4|VDAC1P9	Rheumatoid arthritis	.	FCRL1|FCRL2|FCRL3|FCRL3;RP11-367J7.2|FCRL3;RP11-367J7.3|FCRL5|RP11-367J7.2|RP11-367J7.3	CD5 antigen-like|Fc receptor-like protein 3|Fc receptor-like protein 4	cg05777583|cg05956521|cg07184316|cg08786003|cg09340639|cg17134153|cg18268488|cg19602479|cg24881910|cg25259754|H3K27ac|H3K4me1	FCRL2	SEMA7A	1	15	157745733	74409289	cis	trans	TRUE	FALSE	FALSE	FALSE	cis	cis	FALSE	FALSE	.	.	TRUE	0.940406	H1	0.999186	H4	0.940295
408	1191	FCRL2:LY9	1	157694013	01:157194013-158194013	rs41479249	T	C	41963	0.680115	0.00828758	0.706493	0.00840305	0.00910872	0.00847452	1323.76	0.440206	1398.45	74.6947	FCRL2|RP11-367J7.4|VDAC1P9	Rheumatoid arthritis	.	FCRL1|FCRL2|FCRL3|FCRL3;RP11-367J7.2|FCRL3;RP11-367J7.3|FCRL5|RP11-367J7.2|RP11-367J7.3	CD5 antigen-like|Fc receptor-like protein 3|Fc receptor-like protein 4	cg05777583|cg05956521|cg07184316|cg08786003|cg09340639|cg17134153|cg18268488|cg19602479|cg24881910|cg25259754|H3K27ac|H3K4me1	FCRL2	LY9	1	1	157745733	160796074	cis	trans	TRUE	FALSE	FALSE	FALSE	cis	cis	FALSE	FALSE	.	.	TRUE	0.943349	H1	0.999596	H4	0.94335
409	192	CD22:FCRL1	1	157740186	01:157240186-158240186	rs10540465	G	GTC	41955	-0.00158989	0.345081	-0.490743	0.00666132	0.00658439	0.00646965	0.090787	579.528	1172.77	593.244	FCRL2	.	.	.	.	.	CD22	FCRL1	19	1	35319261	157794403	trans	cis	TRUE	FALSE	FALSE	FALSE	cis	cis	FALSE	FALSE	.	.	TRUE	0.946461	H2	0.946461	H2	0.999999
410	1142	CD79B:FCRL1	1	157740186	01:157240186-158240186	rs10540465	G	GTC	41955	0.00715376	0.345081	-0.364249	0.00674562	0.00658439	0.00640697	0.53922	579.528	677.963	98.4355	FCRL2	.	.	.	.	.	CD79B	FCRL1	17	1	63928740	157794403	trans	cis	TRUE	FALSE	FALSE	FALSE	cis	cis	FALSE	FALSE	.	.	TRUE	0.926871	H2	0.926871	H2	0.999999
411	1444	FCRL1:TNFRSF13C	1	157740186	01:157240186-158240186	rs10540465	G	GTC	40771	0.345081	-0.00308459	0.379433	0.00658439	0.00693521	0.00670064	579.007	0.182774	672.098	93.0917	FCRL2	.	.	.	.	.	FCRL1	TNFRSF13C	1	22	157794403	41922032	cis	trans	TRUE	FALSE	FALSE	FALSE	cis	cis	FALSE	FALSE	.	.	TRUE	0.935865	H1	0.999999	H4	0.935865
412	678	FCER2:FCRL1	1	157740186	01:157240186-158240186	rs10540465	G	GTC	41528	0.015951	0.345081	-0.36259	0.00684505	0.00658439	0.00658541	1.70344	579.343	637.196	57.8527	FCRL2	.	.	.	.	.	FCER2	FCRL1	19	1	7688758	157794403	trans	cis	TRUE	FALSE	FALSE	FALSE	cis	cis	FALSE	FALSE	.	.	TRUE	0.656091	H2	0.656103	H2	0.999999
413	2253	FCRL1:TREML2	1	157740186	01:157240186-158240186	rs10540465	G	GTC	41528	0.345081	0.0133108	0.363152	0.00658439	0.00685781	0.00669442	579.343	1.28176	619.196	39.8531	FCRL2	.	.	.	.	.	FCRL1	TREML2	1	6	157794403	41189749	cis	trans	TRUE	FALSE	FALSE	FALSE	cis	cis	FALSE	FALSE	.	.	TRUE	0.870608	H1	0.999995	H4	0.870643
414	771	MNDA:NCF2	1	158788542	01:158288542-159288542	rs2875712	G	A	41488	-0.0411582	0.00562826	-0.075232	0.00868395	0.00868521	0.00879929	5.6678	0.286534	16.8946	11.2268	MNDA|OR10AA1P	.	.	CD1A|CD1B|CD1D|CD1E|MNDA|OR10AA1P|PIGX|PYHIN1|SLAMF6|TECPR2	.	cg00920395|cg12811284|cg25119415|cg26246880	MNDA	NCF2	1	1	158831351	183555562	cis	trans	TRUE	FALSE	TRUE	FALSE	trans	cis	TRUE	FALSE	MNDA	TRUE	FALSE	0.647979	H1	0.989276	H4	0.650662
415	645	CCL14:CST3	1	159175494	01:158675494-159675494	rs34599082	T	C	42343	0.433773	-0.0156317	0.481181	0.0291136	0.0274032	0.0282285	49.3506	0.245356	64.2092	14.8587	ACKR1	Basophil percentage of granulocytes|Basophil percentage of white cells|Granulocyte count|Lymphocyte percentage of white cells|Monocyte count|Myeloid white cell count|Neutrophil count|Neutrophil percentage of white cells|Sum basophil neutrophil counts|Sum neutrophil eosinophil counts|Treatment with bromelains|White blood cell count	.	DARC|FCER1A	C-C motif chemokine 14	.	CCL14	CST3	17	20	35983288	23626706	trans	trans	FALSE	FALSE	FALSE	FALSE	cis	cis	FALSE	FALSE	.	.	TRUE	0.947762	H1	1	H4	0.947762
416	228	CCL13:CCL8	1	159233075	01:158733075-159733075	rs2427832	G	A	42170	-0.102232	0.0873157	-0.185091	0.00773209	0.00778667	0.00783404	39.1031	28.4145	121.888	82.785	CADM3-AS1|FCER1A|MPTX1|OR10J2P	Monocyte chemoattractant protein 1	Phenylalanyltryptophan	DARC|FCER1A|OR10J1|OR10J5|OR10J5;FCER1A	Corneodesmosin	cg03892457|cg04101015|cg06203976|cg07417683|cg09064148|cg11003133|cg11975397|cg15722977|cg17217296|cg20003179|cg21415060|cg24642483|H3K27ac|H3K4me1	CCL13	CCL8	17	17	34356480	34319435	trans	trans	FALSE	FALSE	FALSE	FALSE	cis	cis	FALSE	FALSE	.	.	TRUE	1	H4	1	H4	1
417	1126	CCL11:CCL7	1	159405959	01:158905959-159905959	rs4128725	C	T	42205	-0.0464672	0.171708	-0.200598	0.00970845	0.00988041	0.0101273	5.7683	66.6865	86.1965	19.5101	OR10J1|OR10J5|OR10J9P|RP11-180D21.3|RP11-550P17.5	Basophil count|Chemokine ccl2|MCP1|Monocyte chemoattractant protein 1|Monocyte count|Select biomarker traits	.	DARC|FCER1A|HSF2BP|OR10J5;FCER1A|TDRD7	.	cg06251978|cg07417683|cg11975397|cg15722977|cg20003179|cg21415060|cg23018689|cg24642483|cg25076881|H3K27ac|H3K4me1	CCL11	CCL7	17	17	34285742	34270221	trans	trans	FALSE	FALSE	FALSE	FALSE	cis	cis	FALSE	FALSE	.	.	TRUE	0.994308	H3	0.994308	H3	1
418	343	CCL2:CCL7	1	159410975	01:158910975-159910975	rs4656236	A	G	41404	0.126791	-0.125967	0.19661	0.00759709	0.00743329	0.00766616	61.6015	63.4718	143.208	79.7366	OR10J1|RP11-550P17.5	Fasting serum MCP 1 pgmL in children|Growth regulated protein alpha levels|High sensitivity C reactive protein|IgE in plasma|Monocyte chemoattractant protein 1 levels|Monocyte count|No blood clot, bronchitis, emphysema, asthma, rhinitis, eczema or allergy diagnosed by doctor	.	AIM2|DARC|FCER1A|OR10J5|OR10J5;FCER1A	Corneodesmosin	cg02515233|cg04101015|cg07417683|cg09064148|cg11975397|cg13968061|cg15722977|cg20003179|cg21415060|cg23018689|cg24642483|H3K27ac|H3K4me1	CCL2	CCL7	17	17	34255218	34270221	trans	trans	FALSE	FALSE	FALSE	FALSE	cis	cis	FALSE	FALSE	.	.	TRUE	1	H4	1	H4	1
419	188	FCRL6:KLRD1	1	159782181	01:159282181-160282181	rs6656979	A	C	42124	-0.904841	-0.0158878	-0.998451	0.00741957	0.00843701	0.00726141	2767.9	1.22408	3393.41	625.508	FCRL6|SLAMF8	.	.	DUSP23|FCRL6|SLAMF8	Fc receptor-like protein 6	cg00303378|cg00936728|cg05954830|cg07719786|cg10016364|cg12217625|cg14217495|cg17986992|cg21574855|cg22720761|cg24632139|cg25698205|H3K4me1	FCRL6	KLRD1	1	12	159800511	10226058	cis	trans	TRUE	FALSE	FALSE	FALSE	cis	cis	FALSE	FALSE	.	.	TRUE	0.912047	H1	0.999496	H4	0.912236
420	606	CD48:FCRL6	1	159782181	01:159282181-160282181	rs6656979	A	C	41732	-0.00299407	-0.904841	0.951532	0.00864853	0.00741957	0.00740542	0.137154	2764.35	3022.77	258.422	FCRL6|SLAMF8	.	.	DUSP23|FCRL6|SLAMF8	Fc receptor-like protein 6	cg00303378|cg00936728|cg05954830|cg07719786|cg10016364|cg12217625|cg14217495|cg17986992|cg21574855|cg22720761|cg24632139|cg25698205|H3K4me1	CD48	FCRL6	1	1	160678746	159800511	cis	cis	TRUE	TRUE	TRUE	FALSE	cis	cis	FALSE	FALSE	.	.	TRUE	0.681213	H3	0.681213	H3	0.999234
421	1063	CRTAM:FCRL6	1	159782181	01:159282181-160282181	rs6656979	A	C	41403	-0.011421	-0.904841	0.945589	0.00860798	0.00741957	0.00753396	0.733804	2761.32	2900.86	139.536	FCRL6|SLAMF8	.	.	DUSP23|FCRL6|SLAMF8	Fc receptor-like protein 6	cg00303378|cg00936728|cg05954830|cg07719786|cg10016364|cg12217625|cg14217495|cg17986992|cg21574855|cg22720761|cg24632139|cg25698205|H3K4me1	CRTAM	FCRL6	11	1	122838500	159800511	trans	cis	TRUE	FALSE	FALSE	FALSE	cis	cis	FALSE	FALSE	.	.	TRUE	0.940478	H2	0.940517	H2	0.998891
422	262	FCRL6:GZMA	1	159785425	01:159285425-160285425	rs4443889	G	A	42096	-0.904198	-0.00669581	-0.98058	0.00741466	0.00859615	0.00729752	2767.42	0.360489	3264.66	497.24	FCRL6|SLAMF8	.	.	DUSP23|FCRL6|SLAMF8	Fc receptor-like protein 6	cg00303378|cg00936728|cg05954830|cg07719786|cg10016364|cg12217625|cg14217495|cg17986992|cg21574855|cg22720761|cg24632139|cg25698205|H3K4me1	FCRL6	GZMA	1	5	159800511	55102646	cis	trans	TRUE	FALSE	FALSE	FALSE	cis	cis	FALSE	FALSE	.	.	TRUE	0.953601	H1	0.999507	H4	0.953621
423	1006	CD244:FCRL6	1	159785425	01:159285425-160285425	rs4443889	G	A	42096	0.000369543	-0.904198	0.929815	0.00866165	0.00741466	0.00739561	0.0150366	2767.42	2916.34	148.925	FCRL6|SLAMF8	.	.	DUSP23|FCRL6|SLAMF8	Fc receptor-like protein 6	cg00303378|cg00936728|cg05954830|cg07719786|cg10016364|cg12217625|cg14217495|cg17986992|cg21574855|cg22720761|cg24632139|cg25698205|H3K4me1	CD244	FCRL6	1	1	160830160	159800511	trans	cis	TRUE	FALSE	FALSE	FALSE	cis	cis	FALSE	FALSE	.	.	TRUE	0.925614	H2	0.925614	H2	0.999455
424	1007	CD84:SEMA4D	1	160600521	01:160100521-161100521	rs6664149	C	T	41934	0.295981	-0.0334747	0.435784	0.0254901	0.0254711	0.0256746	30.3963	0.724048	63.6728	33.2766	CD84|SLAMF1	Cause of death: cardiomyopathy, unspecified	.	CD84	.	.	CD84	SEMA4D	1	9	160541095	89360787	cis	trans	TRUE	FALSE	FALSE	FALSE	cis	cis	FALSE	FALSE	.	.	TRUE	0.916126	H1	1	H4	0.916125
425	2710	CD84:GP1BA	1	160610990	01:160110990-161110990	rs74792089	G	T	41341	0.259746	-0.0314426	0.32223	0.0262689	0.0262899	0.0265825	22.3028	0.635064	33.0348	10.732	SLAMF1	.	.	CD84	.	.	CD84	GP1BA	1	17	160541095	4932277	cis	trans	TRUE	FALSE	FALSE	FALSE	cis	cis	FALSE	FALSE	.	.	FALSE	0.933418	H1	0.999969	H4	0.933428
426	238	ICAM3:SLAMF7	1	160723448	01:160223448-161223448	rs11265473	G	T	41964	-0.0369102	-0.609887	0.673447	0.00736267	0.00679828	0.00668528	6.26952	1600.81	1975.55	374.747	RP11-404F10.5|RP11-404F10.6|SLAMF7	.	.	CD244|ITLN1|LY9|SLAMF7|USF1	SLAM family member 7	cg03742629|cg04244970|cg10106388|cg11939496|cg14176804|cg18865207|cg20255094|cg23028721|Percent-splice-in	ICAM3	SLAMF7	19	1	10333776	160739057	trans	cis	TRUE	FALSE	FALSE	FALSE	cis	cis	FALSE	FALSE	.	.	TRUE	0.815018	H3	0.815018	H3	1
427	378	LY96:SLAMF7	1	160723448	01:160223448-161223448	rs11265473	G	T	41396	-0.0257425	-0.609887	0.663555	0.00730187	0.00679828	0.00675938	3.37346	1598.99	1883.3	284.313	RP11-404F10.5|RP11-404F10.6|SLAMF7	.	.	CD244|ITLN1|LY9|SLAMF7|USF1	SLAM family member 7	cg03742629|cg04244970|cg10106388|cg11939496|cg14176804|cg18865207|cg20255094|cg23028721|Percent-splice-in	LY96	SLAMF7	8	1	73991392	160739057	trans	cis	TRUE	FALSE	FALSE	FALSE	cis	cis	FALSE	FALSE	.	.	TRUE	0.784319	H2	0.784319	H2	1
428	2251	CD48:SLAMF7	1	160723448	01:160223448-161223448	rs11265473	G	T	41725	-0.00932042	-0.609887	0.631245	0.00735867	0.00679828	0.00677588	0.687592	1600.05	1714.14	114.092	RP11-404F10.5|RP11-404F10.6|SLAMF7	.	.	CD244|ITLN1|LY9|SLAMF7|USF1	SLAM family member 7	cg03742629|cg04244970|cg10106388|cg11939496|cg14176804|cg18865207|cg20255094|cg23028721|Percent-splice-in	CD48	SLAMF7	1	1	160678746	160739057	cis	cis	TRUE	TRUE	TRUE	FALSE	cis	cis	FALSE	FALSE	.	.	TRUE	1	H3	1	H3	1
429	2563	SLAMF7:TXNDC15	1	160723448	01:160223448-161223448	rs11265473	G	T	41663	-0.609887	-0.00474935	-0.621262	0.00679828	0.00741992	0.00683024	1599.85	0.282227	1640.72	40.8674	RP11-404F10.5|RP11-404F10.6|SLAMF7	.	.	CD244|ITLN1|LY9|SLAMF7|USF1	SLAM family member 7	cg03742629|cg04244970|cg10106388|cg11939496|cg14176804|cg18865207|cg20255094|cg23028721|Percent-splice-in	SLAMF7	TXNDC15	1	5	160739057	134874371	cis	trans	TRUE	FALSE	FALSE	FALSE	cis	cis	FALSE	FALSE	.	.	TRUE	0.928139	H1	1	H4	0.928139
430	344	ICAM3:LY9	1	160764402	01:160264402-161264402	rs535241	T	C	41615	0.0222481	-0.362112	0.442938	0.00743056	0.00726886	0.00723888	2.56006	525.223	780.356	255.133	LY9|RP11-404F10.5	.	.	CD244|CD48|F11R|ITLN1|ITLN2|LY9|SLAMF7|TOMM40L|USF1	SLAM family member 7|T-lymphocyte surface antigen Ly-9	cg03742629|cg04222933|cg05138397|cg06370667|cg10094191|cg10106388|cg10316357|cg11578532|cg11939496|cg18805892|cg18865207|cg20255094|cg21476940|cg24411043|cg24528307|cg24645681|H3K27ac|H3K4me1	ICAM3	LY9	19	1	10333776	160796074	trans	cis	TRUE	FALSE	FALSE	FALSE	cis	cis	FALSE	FALSE	.	.	TRUE	0.969636	H3	0.969636	H3	1
431	385	KLK8:NECTIN4	1	160899783	01:160399783-161399783	rs11587040	A	G	41003	0.018786	-0.0792084	0.0963461	0.00722487	0.0072217	0.00731435	2.03055	27.2255	38.8163	11.5908	ITLN1|ITLN2|RP11-312J18.5|RP11-312J18.6|RP11-544M22.1	.	.	CD244|F11R|FAM14B|ITLN1|LY9|PPOX|SMCR7|TSTD1|USF1	SLAM family member 7	cg05375829|cg06723492|cg10094191|cg10106388|cg11939496|cg17132124|cg20255094|cg21272095|cg21476940|cg24528307|cg24847046|H3K27ac	KLK8	NECTIN4	19	1	50996007	161070998	trans	cis	TRUE	FALSE	FALSE	FALSE	cis	cis	FALSE	FALSE	.	.	FALSE	0.920215	H2	0.920215	H2	1
432	119	CD40:F11R	1	160968609	01:160468609-161468609	rs41269993	A	G	41807	0.00681463	0.060518	-0.0979558	0.00762513	0.00764918	0.00765948	0.43006	14.5848	36.6527	22.0679	ARHGAP30|F11R|ITLN2|RP11-544M22.13|USF1	.	.	APOA2|APOA2;AL590714.1|ARHGAP30|B4GALT3|CD244|F11R|F11R;F11R|F11R;TSTD1|FCER1G|FCGR2B|ITLN1|ITLN2|ITLN2;RP11-544M22.1|LY9|NDUFS2|NIT1;DEDD|PPOX|RP11-544M22.3|TOMM40L|TSTD1|USF1	T-lymphocyte surface antigen Ly-9	cg01071265|cg02490942|cg04436964|cg06723492|cg07178064|cg08901901|cg09070378|cg10106388|cg11161846|cg11578532|cg11939496|cg14074486|cg15516558|cg17917325|cg20255094|cg20690706|cg21272095|cg21476940|cg22110569|cg24329783|cg24429974|cg24528307|cg24645681|cg24847046	CD40	F11R	20	1	46118278	160995211	trans	cis	TRUE	FALSE	FALSE	FALSE	cis	cis	FALSE	FALSE	.	.	FALSE	0.934554	H2	0.936833	H2	0.870439
433	826	NECTIN4:TGFBR2	1	160975049	01:160475049-161475049	rs11585088	G	A	42365	-0.337703	-0.00123183	-0.388273	0.00967305	0.00950201	0.00924866	262.564	0.0472789	376.676	114.111	F11R	Monocyte percentage of white cells	.	APOA2|ARHGAP30|B4GALT3|F11R|FCGR2C|NIT1;DEDD|RP11-5K23.3|SLAMF7|TOMM40L|TSTD1|USF1	SLAM family member 7	cg00329300|cg00397740|cg00446235|cg01794501|cg03742629|cg04436964|cg06723492|cg06760507|cg10106388|cg11676409|cg11731300|cg12426196|cg15836912|cg19272744|cg21476940|cg24411043|cg24847046|cg27180868	NECTIN4	TGFBR2	1	3	161070998	30606601	cis	trans	TRUE	FALSE	FALSE	FALSE	cis	trans	FALSE	FALSE	.	.	TRUE	0.823267	H1	1	H4	0.823267
434	1574	DLL1:NECTIN4	1	160975049	01:160475049-161475049	rs11585088	G	A	42365	-0.00428977	-0.337703	0.371242	0.00967638	0.00967305	0.00973301	0.182082	262.564	312.286	49.7217	F11R	Monocyte percentage of white cells	.	APOA2|ARHGAP30|B4GALT3|F11R|FCGR2C|NIT1;DEDD|RP11-5K23.3|SLAMF7|TOMM40L|TSTD1|USF1	SLAM family member 7	cg00329300|cg00397740|cg00446235|cg01794501|cg03742629|cg04436964|cg06723492|cg06760507|cg10106388|cg11676409|cg11731300|cg12426196|cg15836912|cg19272744|cg21476940|cg24411043|cg24847046|cg27180868	DLL1	NECTIN4	6	1	170282206	161070998	trans	cis	TRUE	FALSE	FALSE	FALSE	cis	cis	FALSE	FALSE	.	.	TRUE	0.923041	H3	0.923041	H3	1
435	1838	F11R:PLXNA4	1	160990876	01:160490876-161490876	Affx-52322394	CA	C	41455	0.052857	-0.00300783	0.0745593	0.00688552	0.00690445	0.00696424	13.7773	0.178419	25.9856	12.2084	.	.	.	.	.	.	F11R	PLXNA4	1	7	160995211	132123340	cis	trans	TRUE	FALSE	FALSE	FALSE	cis	cis	FALSE	FALSE	.	.	FALSE	0.997927	H3	0.626012	H3	0.997927
436	2229	F11R:SUSD1	1	160990906	01:160490906-161490906	rs2481085	A	G	40820	0.0635522	0.00211612	0.092258	0.00770727	0.00780134	0.00785326	15.7722	0.104467	31.0881	15.316	ARHGAP30|F11R|ITLN2|RP11-544M22.13|USF1	.	.	APOA2|APOA2;AL590714.1|ARHGAP30|B4GALT3|CD244|F11R|F11R;F11R|F11R;TSTD1|FCER1G|IL13|ITLN2|ITLN2;RP11-544M22.1|LY9|NDUFS2|NIT1;DEDD|PPOX|RP11-544M22.3|TOMM40L|TSTD1|USF1	.	cg01071265|cg02490942|cg04222933|cg04436964|cg06723492|cg08901901|cg09070378|cg10106388|cg11161846|cg11578532|cg11939496|cg14074486|cg15516558|cg17917325|cg20255094|cg20690706|cg21272095|cg21476940|cg22110569|cg24329783|cg24429974|cg24528307|cg24645681|cg24847046|cg26373051	F11R	SUSD1	1	9	160995211	112040783	cis	trans	TRUE	FALSE	FALSE	FALSE	cis	cis	FALSE	FALSE	.	.	FALSE	0.934267	H1	0.974826	H4	0.934329
437	2409	CDH3:NECTIN4	1	161053773	01:160553773-161553773	rs3892376	C	T	42102	-0.0190187	0.0686764	-0.100853	0.0102759	0.010202	0.0101885	1.19243	10.7698	22.3498	11.5799	NECTIN4	.	.	ARHGAP30|B4GALT3;PPOX|CD244|F11R|F11R;RP11-544M22.4;USF1|FCER1G|FCGR3B|ITLN1|ITLN2|KLHDC9|NDUFS2|NIT1|NR1I3;TOMM40L|PFDN2;NIT1|PPOX|SLC11A1|TOMM40L|TSTD1|USF1	.	cg00945666|cg01071265|cg01794501|cg02834125|cg02957185|cg04436964|cg05375829|cg06649737|cg10106388|cg10453343|cg10888244|cg11161846|cg11578532|cg11676409|cg11939496|cg12426196|cg12808664|cg13906823|cg15516558|cg16276523|cg17028814|cg17132124|cg19272744|cg20690706|cg20740051|cg21437481|cg21476940|cg21704448|cg23651323|cg24528307|cg24599107|cg24645681|cg24847046|Percent-splice-in	CDH3	NECTIN4	16	1	68636189	161070998	trans	cis	TRUE	FALSE	FALSE	FALSE	cis	cis	FALSE	FALSE	.	.	FALSE	0.87307	H2	0.87307	H2	1
438	1494	DSG3:NECTIN4	1	161068836	01:160568836-161568836	rs11576830	C	A	42122	0.0157967	-0.167758	0.174029	0.00702179	0.00728124	0.00705299	1.61127	116.007	132.747	16.7408	KLHDC9	Mean platelet volume|Monocyte percentage of white cells|Platelet distribution width	.	B4GALT3|F11R;RP11-544M22.4;USF1|FCER1G|FCGR2B|FCRLB|NDUFS2|NIT1;DEDD|PPOX|PPOX;B4GALT3|TOMM40L|TSTD1|USF1	SLAM family member 7	cg00945666|cg04436964|cg05375829|cg06723492|cg06760507|cg07178064|cg07356342|cg08545169|cg09070378|cg11161846|cg11578532|cg14510638|cg15516558|cg16673712|cg17010827|cg23354250|cg24329783|cg24429974|cg24847046|cg27582585|H3K27ac	DSG3	NECTIN4	18	1	31447741	161070998	trans	cis	TRUE	FALSE	FALSE	FALSE	cis	cis	FALSE	FALSE	.	.	FALSE	0.869453	H2	0.869453	H2	1
439	620	NBL1:NECTIN4	1	161135421	01:160635421-161635421	rs3402	T	C	42653	0.0141214	-0.381953	0.495328	0.0111904	0.0111757	0.0111094	0.684063	251.859	423.655	171.796	ADAMTS4|B4GALT3|UFC1|USP21	Granulocyte percentage of myeloid white cells|Mean platelet volume|Monocyte percentage of white cells|Platelet distribution width	.	ADAMTS4|APOA2|APOA2;AL590714.1|B4GALT3|FCER1G|FCRLB|NDUFS2|NIT1;DEDD|NR1I3|NR1I3;TOMM40L|PPOX|TOMM40L|TOMM40L;MIR5187|TOMM40L;NR1I3|USF1	SLAM family member 7	cg00397740|cg02957185|cg04436964|cg06649737|cg06723492|cg06760507|cg07178064|cg07356342|cg09070378|cg11676409|cg13228041|cg15516558|cg15836912|cg19272744|cg24674635|cg24847046	NBL1	NECTIN4	1	1	19596979	161070998	trans	cis	TRUE	FALSE	FALSE	FALSE	cis	cis	FALSE	FALSE	.	.	TRUE	0.932976	H2	0.932976	H2	1
440	105	GP6:MIF	1	161182208	01:160682208-161682208	rs11576415	G	C	42392	-0.0441474	-0.00503464	-0.0899882	0.011362	0.0113648	0.0113502	3.99029	0.181929	14.643	10.6527	ADAMTS4|FCER1G|NDUFS2	Granulocyte count|Granulocyte percentage of myeloid white cells|Mean platelet volume|Monocyte percentage of white cells|Myeloid white cell count|Neutrophil count|Platelet distribution width|Sum basophil neutrophil counts|Sum neutrophil eosinophil counts	.	ADAMTS4|APOA2|APOA2;AL590714.1|B4GALT3|FCER1G|FCGR2B|FCGR2C|FCRLB|HSPA7|NDUFS2|NIT1;DEDD|NR1I3|NR1I3;TOMM40L|PPOX|TOMM40L|TOMM40L;MIR5187|TOMM40L;NR1I3|USF1	SLAM family member 7	cg00397740|cg04436964|cg06723492|cg06760507|cg07178064|cg09070378|cg13228041|cg15516558|cg15836912|cg20740051|cg24465943|cg24847046|cg26394055	GP6	MIF	19	22	55013705	23894383	trans	trans	FALSE	FALSE	FALSE	FALSE	cis	cis	FALSE	FALSE	.	.	FALSE	0.501485	H0	0.973496	H4	0.897702
441	98	CLEC4D:LCN2	1	161185058	01:160685058-161685058	rs2070901	T	G	40122	-0.210583	0.00973664	-0.270531	0.00767048	0.00775551	0.00789094	163.68	0.679182	253.189	89.5094	ADAMTS4|FCER1G	Aggressive periodontitis|Allergic disease|Allergic disease asthma hay fever or eczema|Allergy|Asthma|Hayfever, allergic rhinitis or eczema|Mouth or teeth dental problems: dentures|No blood clot, bronchitis, emphysema, asthma, rhinitis, eczema or allergy diagnosed by doctor|Self-reported asthma|Self-reported hayfever or allergic rhinitis|Sum eosinophil basophil counts	Phospholipids in very large HDL	ADAMTS4|APOA2|APOA2;AL590714.1|B4GALT3|DEDD|F11R;RP11-544M22.4;USF1|FCER1G|NDUFS2|NIT1;DEDD|NR1I3;TOMM40L|PPOX|RP11-122G18.5|RP11-544M22.3|TOMM40L|USF1	Leukocyte immunoglobulin-like receptor subfamily A member 5	cg04436964|cg05659526|cg06723492|cg06760507|cg07356342|cg09070378|cg11676409|cg13853198|cg14074486|cg15358701|cg15516558|cg21272095|cg24429974|cg24465943|cg24847046|cg26394055	CLEC4D	LCN2	12	9	8509475	128149071	trans	trans	FALSE	FALSE	FALSE	FALSE	cis	cis	FALSE	FALSE	.	.	TRUE	0.931614	H1	1	H4	0.931614
442	257	CLEC4D:MMP9	1	161185058	01:160685058-161685058	rs2070901	T	G	41360	-0.210583	0.0176911	-0.263504	0.00767048	0.00771959	0.00776753	163.725	1.65902	248.107	84.3823	ADAMTS4|FCER1G	Aggressive periodontitis|Allergic disease|Allergic disease asthma hay fever or eczema|Allergy|Asthma|Hayfever, allergic rhinitis or eczema|Mouth or teeth dental problems: dentures|No blood clot, bronchitis, emphysema, asthma, rhinitis, eczema or allergy diagnosed by doctor|Self-reported asthma|Self-reported hayfever or allergic rhinitis|Sum eosinophil basophil counts	Phospholipids in very large HDL	ADAMTS4|APOA2|APOA2;AL590714.1|B4GALT3|DEDD|F11R;RP11-544M22.4;USF1|FCER1G|NDUFS2|NIT1;DEDD|NR1I3;TOMM40L|PPOX|RP11-122G18.5|RP11-544M22.3|TOMM40L|USF1	Leukocyte immunoglobulin-like receptor subfamily A member 5	cg04436964|cg05659526|cg06723492|cg06760507|cg07356342|cg09070378|cg11676409|cg13853198|cg14074486|cg15358701|cg15516558|cg21272095|cg24429974|cg24465943|cg24847046|cg26394055	CLEC4D	MMP9	12	20	8509475	46008908	trans	trans	FALSE	FALSE	FALSE	FALSE	cis	cis	FALSE	FALSE	.	.	FALSE	0.653801	H1	1	H4	0.653801
443	196	CLEC4D:PGLYRP1	1	161185058	01:160685058-161685058	rs2070901	T	G	41658	-0.210583	0.00769174	-0.256973	0.00767048	0.0077302	0.00773371	163.735	0.495217	238.239	74.5038	ADAMTS4|FCER1G	Aggressive periodontitis|Allergic disease|Allergic disease asthma hay fever or eczema|Allergy|Asthma|Hayfever, allergic rhinitis or eczema|Mouth or teeth dental problems: dentures|No blood clot, bronchitis, emphysema, asthma, rhinitis, eczema or allergy diagnosed by doctor|Self-reported asthma|Self-reported hayfever or allergic rhinitis|Sum eosinophil basophil counts	Phospholipids in very large HDL	ADAMTS4|APOA2|APOA2;AL590714.1|B4GALT3|DEDD|F11R;RP11-544M22.4;USF1|FCER1G|NDUFS2|NIT1;DEDD|NR1I3;TOMM40L|PPOX|RP11-122G18.5|RP11-544M22.3|TOMM40L|USF1	Leukocyte immunoglobulin-like receptor subfamily A member 5	cg04436964|cg05659526|cg06723492|cg06760507|cg07356342|cg09070378|cg11676409|cg13853198|cg14074486|cg15358701|cg15516558|cg21272095|cg24429974|cg24465943|cg24847046|cg26394055	CLEC4D	PGLYRP1	12	19	8509475	46019153	trans	trans	FALSE	FALSE	FALSE	FALSE	cis	cis	FALSE	FALSE	.	.	TRUE	0.90785	H1	1	H4	0.90785
444	233	CLEC4D:HGF	1	161185058	01:160685058-161685058	rs2070901	T	G	42008	-0.210583	0.00374899	-0.249018	0.00767048	0.00752195	0.0077061	163.747	0.208871	225.579	61.8321	ADAMTS4|FCER1G	Aggressive periodontitis|Allergic disease|Allergic disease asthma hay fever or eczema|Allergy|Asthma|Hayfever, allergic rhinitis or eczema|Mouth or teeth dental problems: dentures|No blood clot, bronchitis, emphysema, asthma, rhinitis, eczema or allergy diagnosed by doctor|Self-reported asthma|Self-reported hayfever or allergic rhinitis|Sum eosinophil basophil counts	Phospholipids in very large HDL	ADAMTS4|APOA2|APOA2;AL590714.1|B4GALT3|DEDD|F11R;RP11-544M22.4;USF1|FCER1G|NDUFS2|NIT1;DEDD|NR1I3;TOMM40L|PPOX|RP11-122G18.5|RP11-544M22.3|TOMM40L|USF1	Leukocyte immunoglobulin-like receptor subfamily A member 5	cg04436964|cg05659526|cg06723492|cg06760507|cg07356342|cg09070378|cg11676409|cg13853198|cg14074486|cg15358701|cg15516558|cg21272095|cg24429974|cg24465943|cg24847046|cg26394055	CLEC4D	HGF	12	7	8509475	81699010	trans	trans	FALSE	FALSE	FALSE	FALSE	cis	cis	FALSE	FALSE	.	.	TRUE	0.872069	H1	1	H4	0.872069
445	315	CLEC4D:RETN	1	161185058	01:160685058-161685058	rs2070901	T	G	41277	-0.210583	0.0129695	-0.247019	0.00767048	0.00778673	0.00772407	163.722	1.01862	220.978	57.2558	ADAMTS4|FCER1G	Aggressive periodontitis|Allergic disease|Allergic disease asthma hay fever or eczema|Allergy|Asthma|Hayfever, allergic rhinitis or eczema|Mouth or teeth dental problems: dentures|No blood clot, bronchitis, emphysema, asthma, rhinitis, eczema or allergy diagnosed by doctor|Self-reported asthma|Self-reported hayfever or allergic rhinitis|Sum eosinophil basophil counts	Phospholipids in very large HDL	ADAMTS4|APOA2|APOA2;AL590714.1|B4GALT3|DEDD|F11R;RP11-544M22.4;USF1|FCER1G|NDUFS2|NIT1;DEDD|NR1I3;TOMM40L|PPOX|RP11-122G18.5|RP11-544M22.3|TOMM40L|USF1	Leukocyte immunoglobulin-like receptor subfamily A member 5	cg04436964|cg05659526|cg06723492|cg06760507|cg07356342|cg09070378|cg11676409|cg13853198|cg14074486|cg15358701|cg15516558|cg21272095|cg24429974|cg24465943|cg24847046|cg26394055	CLEC4D	RETN	12	19	8509475	7669049	trans	trans	FALSE	FALSE	FALSE	FALSE	cis	cis	FALSE	FALSE	.	.	FALSE	0.909806	H1	1	H4	0.909806
446	260	CLEC4D:TGFA	1	161185058	01:160685058-161685058	rs2070901	T	G	42246	-0.210583	-0.00437323	-0.234204	0.00767048	0.00772695	0.00756642	163.755	0.243047	207.307	43.5518	ADAMTS4|FCER1G	Aggressive periodontitis|Allergic disease|Allergic disease asthma hay fever or eczema|Allergy|Asthma|Hayfever, allergic rhinitis or eczema|Mouth or teeth dental problems: dentures|No blood clot, bronchitis, emphysema, asthma, rhinitis, eczema or allergy diagnosed by doctor|Self-reported asthma|Self-reported hayfever or allergic rhinitis|Sum eosinophil basophil counts	Phospholipids in very large HDL	ADAMTS4|APOA2|APOA2;AL590714.1|B4GALT3|DEDD|F11R;RP11-544M22.4;USF1|FCER1G|NDUFS2|NIT1;DEDD|NR1I3;TOMM40L|PPOX|RP11-122G18.5|RP11-544M22.3|TOMM40L|USF1	Leukocyte immunoglobulin-like receptor subfamily A member 5	cg04436964|cg05659526|cg06723492|cg06760507|cg07356342|cg09070378|cg11676409|cg13853198|cg14074486|cg15358701|cg15516558|cg21272095|cg24429974|cg24465943|cg24847046|cg26394055	CLEC4D	TGFA	12	2	8509475	70447284	trans	trans	FALSE	FALSE	FALSE	FALSE	cis	cis	FALSE	FALSE	.	.	FALSE	0.907716	H1	1	H4	0.907716
447	539	CLEC4D:OSM	1	161185058	01:160685058-161685058	rs2070901	T	G	42051	-0.210583	0.00294447	-0.232366	0.00767048	0.00778927	0.00772112	163.749	0.151552	196.154	32.4057	ADAMTS4|FCER1G	Aggressive periodontitis|Allergic disease|Allergic disease asthma hay fever or eczema|Allergy|Asthma|Hayfever, allergic rhinitis or eczema|Mouth or teeth dental problems: dentures|No blood clot, bronchitis, emphysema, asthma, rhinitis, eczema or allergy diagnosed by doctor|Self-reported asthma|Self-reported hayfever or allergic rhinitis|Sum eosinophil basophil counts	Phospholipids in very large HDL	ADAMTS4|APOA2|APOA2;AL590714.1|B4GALT3|DEDD|F11R;RP11-544M22.4;USF1|FCER1G|NDUFS2|NIT1;DEDD|NR1I3;TOMM40L|PPOX|RP11-122G18.5|RP11-544M22.3|TOMM40L|USF1	Leukocyte immunoglobulin-like receptor subfamily A member 5	cg04436964|cg05659526|cg06723492|cg06760507|cg07356342|cg09070378|cg11676409|cg13853198|cg14074486|cg15358701|cg15516558|cg21272095|cg24429974|cg24465943|cg24847046|cg26394055	CLEC4D	OSM	12	22	8509475	30262829	trans	trans	FALSE	FALSE	FALSE	FALSE	cis	cis	FALSE	FALSE	.	.	FALSE	0.921937	H1	1	H4	0.921937
448	1413	CD300E:LILRA5	1	161185058	01:160685058-161685058	rs2070901	T	G	41604	-0.0358071	0.133959	-0.155694	0.00746469	0.00769246	0.00762648	5.79122	66.9517	91.4568	24.505	ADAMTS4|FCER1G	Aggressive periodontitis|Allergic disease|Allergic disease asthma hay fever or eczema|Allergy|Asthma|Hayfever, allergic rhinitis or eczema|Mouth or teeth dental problems: dentures|No blood clot, bronchitis, emphysema, asthma, rhinitis, eczema or allergy diagnosed by doctor|Self-reported asthma|Self-reported hayfever or allergic rhinitis|Sum eosinophil basophil counts	Phospholipids in very large HDL	ADAMTS4|APOA2|APOA2;AL590714.1|B4GALT3|DEDD|F11R;RP11-544M22.4;USF1|FCER1G|NDUFS2|NIT1;DEDD|NR1I3;TOMM40L|PPOX|RP11-122G18.5|RP11-544M22.3|TOMM40L|USF1	Leukocyte immunoglobulin-like receptor subfamily A member 5	cg04436964|cg05659526|cg06723492|cg06760507|cg07356342|cg09070378|cg11676409|cg13853198|cg14074486|cg15358701|cg15516558|cg21272095|cg24429974|cg24465943|cg24847046|cg26394055	CD300E	LILRA5	17	19	74609885	54307070	trans	trans	FALSE	FALSE	FALSE	FALSE	cis	cis	FALSE	FALSE	.	.	TRUE	0.994479	H4	0.997228	H4	0.998347
449	289	FCGR2A:FCGR2B	1	161479745	01:160979745-161979745	rs1801274	G	A	40258	-0.347216	0.449346	-0.547318	0.00668307	0.00665201	0.00653406	569.123	940.509	1406.44	465.932	FCGR2A	1c+mDC:%32+; CD1c+ mDC subset (CD32+)|Basophil count|Basophil percentage of granulocytes|Basophil percentage of white cells|Blood protein levels|CD161 on CD4mem; Memory CD4|CD27 on CD4 T; CD4 T|CD27 on CD8 T; CD8 T|CD27 on IgA+B; IgA+ B|CD27 on IgG+B; IgG+ B|CD32 on pDC; pDC|CD4mem:%preTh17 (1); pre-Th17 (CD161+PD1+CCR4+CXCR3-)|CD8:%TM-like; CD8 TM-like (CD27-CD28+CD127+CD244-CDRA+)|Cerebrospinal…	.	ATF6|FCGR2A;FCGR2C|FCGR2B|FCGR2B;FCGR2C|FCGR2B;RP11-25K21.1|FCGR3B|HSPA7|KLF5|RP11-122G18.5|RP11-25K21.5|RP11-5K23.3|SDHC	Glycoprotein V (platelet)|Low affinity immunoglobulin gamma Fc region receptor II-a|Low affinity immunoglobulin gamma Fc region receptor II-a/b|Low affinity immunoglobulin gamma Fc region receptor II-b|Low affinity immunoglobulin gamma Fc region receptor III-B|P12318 protein abundance levels	cg00056433|cg00160981|cg00259886|cg00304520|cg00549451|cg02106043|cg02954704|cg03441844|cg04094791|cg05178502|cg06350097|cg06798661|cg07890827|cg10431340|cg12486814|cg15358701|cg17508302|cg18884942|cg19247228|cg19662687|cg21441507|cg23840854|cg23915527|cg24422489|cg25597117|H3K27ac|Percent-splice-in	FCGR2A	FCGR2B	1	1	161505430	161663143	cis	cis	TRUE	TRUE	FALSE	FALSE	cis	cis	FALSE	FALSE	.	.	FALSE	1	H3	1	H4	1
450	1133	MPIG6B:PLXNA4	1	161479745	01:160979745-161979745	rs1801274	G	A	41581	-0.00379975	-0.0379084	0.0622305	0.00693051	0.00693229	0.00697921	0.233949	7.3403	18.3009	10.9606	FCGR2A	1c+mDC:%32+; CD1c+ mDC subset (CD32+)|Basophil count|Basophil percentage of granulocytes|Basophil percentage of white cells|Blood protein levels|CD161 on CD4mem; Memory CD4|CD27 on CD4 T; CD4 T|CD27 on CD8 T; CD8 T|CD27 on IgA+B; IgA+ B|CD27 on IgG+B; IgG+ B|CD32 on pDC; pDC|CD4mem:%preTh17 (1); pre-Th17 (CD161+PD1+CCR4+CXCR3-)|CD8:%TM-like; CD8 TM-like (CD27-CD28+CD127+CD244-CDRA+)|Cerebrospinal…	.	ATF6|FCGR2A;FCGR2C|FCGR2B|FCGR2B;FCGR2C|FCGR2B;RP11-25K21.1|FCGR3B|HSPA7|KLF5|RP11-122G18.5|RP11-25K21.5|RP11-5K23.3|SDHC	Glycoprotein V (platelet)|Low affinity immunoglobulin gamma Fc region receptor II-a|Low affinity immunoglobulin gamma Fc region receptor II-a/b|Low affinity immunoglobulin gamma Fc region receptor II-b|Low affinity immunoglobulin gamma Fc region receptor III-B|P12318 protein abundance levels	cg00056433|cg00160981|cg00259886|cg00304520|cg00549451|cg02106043|cg02954704|cg03441844|cg04094791|cg05178502|cg06350097|cg06798661|cg07890827|cg10431340|cg12486814|cg15358701|cg17508302|cg18884942|cg19247228|cg19662687|cg21441507|cg23840854|cg23915527|cg24422489|cg25597117|H3K27ac|Percent-splice-in	MPIG6B	PLXNA4	6	7	31718594	132123340	trans	trans	FALSE	FALSE	FALSE	FALSE	trans	cis	FALSE	FALSE	.	.	FALSE	0.862623	H2	0.896241	H2	0.986362
451	2113	MOG:SEZ6L	1	161671306	01:161171306-162171306	rs61804211	T	G	42304	-0.0374131	0.082767	-0.118178	0.0107835	0.0107131	0.010931	3.28234	13.9446	26.4809	12.5364	RPL31P11|Y_RNA	Granulocyte count|Hematocrit|Hemoglobin concentration|Myeloid white cell count|Neutrophil count|Sum basophil neutrophil counts|Sum neutrophil eosinophil counts|White blood cell count	Cholesterol esters in very large HDL|Total cholesterol in very large HDL	ATF6|DUSP12|FCER1G|FCGR2A|FCGR2B|FCGR2B;FCGR2C|FCGR2B;RP11-25K21.1|FCGR2C|FCGR3B|FCGR3B;FCGR3A|FCRLA|FCRLB|HSPA6|HSPA6;HSPA7|HSPA7|RP11-25K21.5|RP11-474I16.1|RP11-5K23.3|RPL31P11|USF1	Amelogenin, X isoform|Axin-2|Leucine-rich repeat, immunoglobulin-like domain and transmembrane domain-containing protein 3|Low affinity immunoglobulin gamma Fc region receptor II-a|Low affinity immunoglobulin gamma Fc region receptor II-b|Multimerin-2|Paired immunoglobulin-like type 2 receptor alpha	cg00160981|cg00549451|cg01550473|cg04094791|cg05178502|cg06350097|cg11141696|cg15358701|cg18200075|cg18298815|cg18663886|cg19907257|cg22026255|cg23840854|cg24422489|cg26015133|Percent-splice-in	MOG	SEZ6L	6	22	29657002	26169462	trans	trans	FALSE	FALSE	FALSE	FALSE	cis	cis	FALSE	FALSE	.	.	FALSE	0.768467	H2	0.614159	H4	0.982041
452	431	EPCAM:GPA33	1	167038219	01:166538219-167538219	rs72689400	A	C	41479	-0.043715	-0.711057	1.2767	0.0267308	0.0265846	0.0265571	0.991497	155.545	490.13	334.586	.	.	.	.	.	.	EPCAM	GPA33	2	1	47345158	167052836	trans	cis	TRUE	FALSE	FALSE	FALSE	trans	cis	FALSE	FALSE	.	.	TRUE	0.845061	H2	0.84489	H2	0.998417
453	1388	CREG1:PLA2G15	1	167504170	01:167004170-168004170	rs10753760	C	T	41922	0.164369	0.00754246	0.209131	0.00692911	0.00694452	0.00693398	122.849	0.556831	196.987	74.1381	CREG1	.	.	CREG1|RP3-455J7.4	Protein CREG1	cg00583147|cg09554443|cg09995475|cg12396057|cg17936236|cg22344162|cg22372668|cg24693760|cg26607897|H3K4me1	CREG1	PLA2G15	1	16	167529117	68245304	cis	trans	TRUE	FALSE	FALSE	FALSE	cis	cis	FALSE	FALSE	.	.	TRUE	0.937287	H1	1	H4	0.937287
454	1995	CREG1:CTSZ	1	167504170	01:167004170-168004170	rs10753760	C	T	41223	0.164369	0.00846104	0.199205	0.00692911	0.00682643	0.00701368	122.835	0.667188	175.027	52.1914	CREG1	.	.	CREG1|RP3-455J7.4	Protein CREG1	cg00583147|cg09554443|cg09995475|cg12396057|cg17936236|cg22344162|cg22372668|cg24693760|cg26607897|H3K4me1	CREG1	CTSZ	1	20	167529117	58985686	cis	trans	TRUE	FALSE	FALSE	FALSE	cis	cis	FALSE	FALSE	.	.	TRUE	0.880788	H1	1	H4	0.880788
455	379	ARSA:CREG1	1	167529639	01:167029639-168029639	rs1773548	A	G	41236	-0.00084377	0.253141	-0.276047	0.0114607	0.0114862	0.0116559	0.026267	106.293	122.444	16.1515	CREG1	.	Dodecanedioate	CREG1|SEMA4D|STAB1	Protein CREG1	cg09995475|cg10265690|cg13501279|cg17936236|cg21783847|cg22344162|cg22372668|cg24693760|H3K4me1	ARSA	CREG1	22	1	50622754	167529117	trans	cis	TRUE	FALSE	FALSE	FALSE	cis	cis	FALSE	FALSE	.	.	TRUE	0.938376	H2	0.938376	H2	1
456	1870	ITGB1:TFPI	1	169515307	01:169015307-170015307	rs3766113	G	A	42259	-0.0121091	0.155973	-0.165539	0.00787033	0.00792431	0.00788933	0.906875	85.1339	96.5277	11.3937	F5	Blood clot in the leg|CTACK levels|Neuroticism|Phlebitis and thrombophlebitis|Self-reported deep venous thrombosis	.	ATP1B1|F5|NME7|SELL	Calcium/calmodulin-dependent protein kinase type 1|EH domain-binding protein 1|Leukocyte cell-derived chemotaxin 1|Monocyte chemotactic molecule 1|Neuronal pentraxin-2|Sialic acid-binding Ig-like lectin 11|Tissue factor pathway inhibitor	cg04083076|cg14826711|cg16548605|cg25464921|H3K4me1	ITGB1	TFPI	10	2	32887273	187464230	trans	trans	FALSE	FALSE	FALSE	FALSE	trans	cis	FALSE	FALSE	.	.	FALSE	0.86467	H2	0.864519	H2	0.980832
457	168	SELP:VSIR	1	169563951	01:169063951-170063951	rs6136	G	T	41935	-0.424382	-0.00773605	-0.586922	0.0105121	0.0107908	0.0104592	348.898	0.324742	661.154	312.256	F5|SELP	Activated partial thromboplastin time|Blood protein levels|P selectin|Soluble levels of adhesion molecules|Soluble P selectin	.	ATP1B1|F5|MDM4|SELL|SELP	Cadherin-7|Granule membrane protein 140|L-Selectin|P-selectin|P-Selectin|T-cell surface glycoprotein CD3 epsilon chain	.	SELP	VSIR	1	10	169588849	71747556	cis	trans	TRUE	FALSE	FALSE	FALSE	cis	cis	FALSE	FALSE	.	.	TRUE	0.660858	H1	1	H4	0.660858
458	798	GP1BA:SELP	1	169563951	01:169063951-170063951	rs6136	G	T	42350	0.00138682	-0.424382	0.526701	0.010812	0.0105121	0.0104191	0.0467534	348.962	540.599	191.637	F5|SELP	Activated partial thromboplastin time|Blood protein levels|P selectin|Soluble levels of adhesion molecules|Soluble P selectin	.	ATP1B1|F5|MDM4|SELL|SELP	Cadherin-7|Granule membrane protein 140|L-Selectin|P-selectin|P-Selectin|T-cell surface glycoprotein CD3 epsilon chain	.	GP1BA	SELP	17	1	4932277	169588849	trans	cis	TRUE	FALSE	FALSE	FALSE	cis	cis	FALSE	FALSE	.	.	TRUE	0.911089	H2	0.911089	H2	1
459	828	CD46:SELP	1	169563951	01:169063951-170063951	rs6136	G	T	42285	-0.000155912	-0.424382	0.523745	0.0106631	0.0105121	0.0104481	0.00509622	348.952	531.842	182.89	F5|SELP	Activated partial thromboplastin time|Blood protein levels|P selectin|Soluble levels of adhesion molecules|Soluble P selectin	.	ATP1B1|F5|MDM4|SELL|SELP	Cadherin-7|Granule membrane protein 140|L-Selectin|P-selectin|P-Selectin|T-cell surface glycoprotein CD3 epsilon chain	.	CD46	SELP	1	1	207752054	169588849	trans	cis	TRUE	FALSE	FALSE	FALSE	cis	cis	FALSE	FALSE	.	.	TRUE	0.878814	H2	0.878814	H2	1
460	1492	SDC4:SELP	1	169563951	01:169063951-170063951	rs6136	G	T	42005	0.00390702	-0.424382	0.476413	0.0107955	0.0105121	0.0105221	0.144227	348.909	436.381	87.4718	F5|SELP	Activated partial thromboplastin time|Blood protein levels|P selectin|Soluble levels of adhesion molecules|Soluble P selectin	.	ATP1B1|F5|MDM4|SELL|SELP	Cadherin-7|Granule membrane protein 140|L-Selectin|P-selectin|P-Selectin|T-cell surface glycoprotein CD3 epsilon chain	.	SDC4	SELP	20	1	45325288	169588849	trans	cis	TRUE	FALSE	FALSE	FALSE	cis	cis	FALSE	FALSE	.	.	TRUE	0.909753	H2	0.909753	H2	1
461	2313	ITGB1:SELP	1	169563951	01:169063951-170063951	rs6136	G	T	42501	-0.00429565	-0.424382	0.443456	0.0104419	0.0105121	0.0104463	0.166986	348.985	384.966	35.9804	F5|SELP	Activated partial thromboplastin time|Blood protein levels|P selectin|Soluble levels of adhesion molecules|Soluble P selectin	.	ATP1B1|F5|MDM4|SELL|SELP	Cadherin-7|Granule membrane protein 140|L-Selectin|P-selectin|P-Selectin|T-cell surface glycoprotein CD3 epsilon chain	.	ITGB1	SELP	10	1	32887273	169588849	trans	cis	TRUE	FALSE	FALSE	FALSE	trans	cis	FALSE	FALSE	.	.	TRUE	0.862925	H2	0.862925	H2	1
462	692	GP6:SELP	1	169564391	01:169064391-170064391	rs3917827	C	A	41873	-0.0160228	0.160551	-0.185805	0.0116663	0.01153	0.0115982	0.770504	43.2497	56.8628	13.6131	F5|SELP	Hippocampal volume total cerebral volume white matter hyperintensities in Alzheimers disease patients	.	BMP6|CCDC18|EARS2|F5|PANX1|SELL	Granule membrane protein 140|P-selectin	cg16054275	GP6	SELP	19	1	55013705	169588849	trans	cis	TRUE	FALSE	FALSE	FALSE	cis	cis	FALSE	FALSE	.	.	FALSE	0.928464	H2	0.928464	H2	1
463	2713	ICAM2:SELE	1	169669020	01:169169020-170169020	rs2298900	A	G	42918	-0.00446326	0.0949411	-0.108336	0.00720668	0.00708293	0.00704061	0.271073	40.1608	52.5583	12.3975	C1orf112|SELE|SELL	Hair or balding pattern: pattern 4	.	C1orf112|F5|KIFAP3|METTL18|SCYL3|SCYL3;C1orf112|SELL|SELP	.	cg00401233|cg01459453|cg20146489|H3K4me1	ICAM2	SELE	17	1	64002594	169722640	trans	cis	TRUE	FALSE	FALSE	FALSE	cis	cis	FALSE	FALSE	.	.	FALSE	0.932602	H2	0.932396	H2	0.979868
464	2730	PTPRM:SELE	1	169669020	01:169169020-170169020	rs2298900	A	G	41846	-0.00851542	0.0949411	-0.109991	0.00714313	0.00708293	0.00721495	0.632228	40.1587	51.6085	11.4498	C1orf112|SELE|SELL	Hair or balding pattern: pattern 4	.	C1orf112|F5|KIFAP3|METTL18|SCYL3|SCYL3;C1orf112|SELL|SELP	.	cg00401233|cg01459453|cg20146489|H3K4me1	PTPRM	SELE	18	1	7566782	169722640	trans	cis	TRUE	FALSE	FALSE	FALSE	cis	cis	FALSE	FALSE	.	.	FALSE	0.863939	H2	0.863351	H2	0.979562
465	2690	ICAM1:SELE	1	169669020	01:169169020-170169020	rs2298900	A	G	42014	0.00030103	0.0949411	-0.107506	0.00714623	0.00708293	0.00707574	0.0148432	40.159	51.2707	11.1116	C1orf112|SELE|SELL	Hair or balding pattern: pattern 4	.	C1orf112|F5|KIFAP3|METTL18|SCYL3|SCYL3;C1orf112|SELL|SELP	.	cg00401233|cg01459453|cg20146489|H3K4me1	ICAM1	SELE	19	1	10271093	169722640	trans	cis	TRUE	FALSE	FALSE	FALSE	cis	cis	FALSE	FALSE	.	.	FALSE	0.913124	H2	0.913155	H2	0.979319
466	549	ITGA5:SELE	1	169671478	01:169171478-170171478	rs4987318	G	T	42057	0.0183384	-0.0714569	0.0900891	0.00788031	0.00786105	0.00787799	1.69976	18.9861	29.5115	10.5254	SELE|SELL	Hair or balding pattern: pattern 4	.	C1orf112|C1ORF112|C1orf112;METTL18|C1orf156|METTL18|RN7SL333P|SCYL3|SCYL3;C1orf112|SELE|SELL	L-Selectin	cg01796902|cg03211132|cg06093460|cg06816239|cg09335306|cg15897921|H3K4me1	ITGA5	SELE	12	1	54395261	169722640	trans	cis	TRUE	FALSE	FALSE	FALSE	trans	cis	FALSE	FALSE	.	.	FALSE	0.530616	H3	0.5306	H3	0.982792
467	1682	COMP:MYOC	1	171621525	01:171121525-172121525	rs2234926	T	C	41291	-0.0154226	0.377495	-0.450819	0.00966621	0.0096079	0.00997562	0.956228	330.782	434.607	103.826	MYOC|PFN1P1|RPL4P3	.	.	C1orf135|MYOC	.	cg01017147|cg02338271|cg03322057|cg08480011|cg10143731|cg13482134|cg16409744|cg20598894|cg20800956|cg22077553|cg22796051|cg26368228|H3K4me1	COMP	MYOC	19	1	18782773	171635417	trans	cis	TRUE	FALSE	FALSE	FALSE	cis	cis	FALSE	FALSE	.	.	TRUE	0.910127	H2	0.894537	H2	0.994408
468	1556	LTBP2:MYOC	1	171621525	01:171121525-172121525	rs2234926	T	C	42104	-0.00684805	0.377495	-0.424264	0.00844558	0.0096079	0.00952357	0.379385	330.897	422.837	91.9404	MYOC|PFN1P1|RPL4P3	.	.	C1orf135|MYOC	.	cg01017147|cg02338271|cg03322057|cg08480011|cg10143731|cg13482134|cg16409744|cg20598894|cg20800956|cg22077553|cg22796051|cg26368228|H3K4me1	LTBP2	MYOC	14	1	74498183	171635417	trans	cis	TRUE	FALSE	FALSE	FALSE	cis	cis	FALSE	FALSE	.	.	TRUE	0.960132	H2	0.960132	H2	1
469	2415	MYOC:NOTCH3	1	171621525	01:171121525-172121525	rs2234926	T	C	42104	0.377495	-0.00966606	0.411494	0.0096079	0.0094421	0.00962933	330.897	0.514316	389.902	59.0048	MYOC|PFN1P1|RPL4P3	.	.	C1orf135|MYOC	.	cg01017147|cg02338271|cg03322057|cg08480011|cg10143731|cg13482134|cg16409744|cg20598894|cg20800956|cg22077553|cg22796051|cg26368228|H3K4me1	MYOC	NOTCH3	1	19	171635417	15159038	cis	trans	TRUE	FALSE	FALSE	FALSE	cis	cis	FALSE	FALSE	.	.	TRUE	0.945153	H1	0.997379	H4	0.94435
470	2639	MYOC:RGMB	1	171621525	01:171121525-172121525	rs2234926	T	C	42279	0.377495	-0.00895515	0.402319	0.0096079	0.00974398	0.00972884	330.921	0.446023	365.733	34.8116	MYOC|PFN1P1|RPL4P3	.	.	C1orf135|MYOC	.	cg01017147|cg02338271|cg03322057|cg08480011|cg10143731|cg13482134|cg16409744|cg20598894|cg20800956|cg22077553|cg22796051|cg26368228|H3K4me1	MYOC	RGMB	1	5	171635417	98768650	cis	trans	TRUE	FALSE	FALSE	FALSE	cis	cis	FALSE	FALSE	.	.	TRUE	0.926929	H1	1	H4	0.926929
471	1711	CD40LG:EREG	1	171949750	01:171449750-172449750	rs10914144	C	T	41502	0.015563	-0.0581094	0.107829	0.00864559	0.0087337	0.00872703	1.14357	10.5379	34.2818	23.7439	DNM3	Arm fat-free mass left|Arm fat-free mass right|Arm predicted mass left|Arm predicted mass right|Basal metabolic rate|Comparative height size at age 10|Height|Kawasaki disease|Leg fat-free mass left|Leg fat-free mass right|Leg predicted mass left|Leg predicted mass right|Mean platelet volume|Mean platelet volume MPV|Mean platelet volume MPV fl log|Platelet count|Platelet count PLT|Platelet counts|…	627.6 751|Serum metabolite (mass spec peak: 627.6 m/z)	C1orf9|DNM3|FMO4|METTL13|VAMP4	.	cg01017147|cg03322057|cg08143045|cg13475484|cg13482134|cg14848555|cg16409744|cg20800956|cg26368228|H3K4me1	CD40LG	EREG	X	4	136648158	74365145	trans	trans	FALSE	FALSE	FALSE	FALSE	trans	cis	FALSE	FALSE	.	.	FALSE	0.878418	H2	0.87449	H2	0.99186
472	2685	CHMP1A:EREG	1	171949750	01:171449750-172449750	rs10914144	C	T	41819	0.0245463	-0.0581094	0.0980101	0.00874079	0.0087337	0.0087242	2.30247	10.5379	28.516	17.9781	DNM3	Arm fat-free mass left|Arm fat-free mass right|Arm predicted mass left|Arm predicted mass right|Basal metabolic rate|Comparative height size at age 10|Height|Kawasaki disease|Leg fat-free mass left|Leg fat-free mass right|Leg predicted mass left|Leg predicted mass right|Mean platelet volume|Mean platelet volume MPV|Mean platelet volume MPV fl log|Platelet count|Platelet count PLT|Platelet counts|…	627.6 751|Serum metabolite (mass spec peak: 627.6 m/z)	C1orf9|DNM3|FMO4|METTL13|VAMP4	.	cg01017147|cg03322057|cg08143045|cg13475484|cg13482134|cg14848555|cg16409744|cg20800956|cg26368228|H3K4me1	CHMP1A	EREG	16	4	89640816	74365145	trans	trans	FALSE	FALSE	FALSE	FALSE	cis	cis	FALSE	FALSE	.	.	FALSE	0.725809	H2	0.716928	H2	0.993386
473	1310	F2R:MPIG6B	1	171949750	01:171449750-172449750	rs10914144	C	T	42327	-0.0380477	0.0176928	-0.0908408	0.00866963	0.00867785	0.00866047	4.94177	1.38225	24.982	20.0403	DNM3	Arm fat-free mass left|Arm fat-free mass right|Arm predicted mass left|Arm predicted mass right|Basal metabolic rate|Comparative height size at age 10|Height|Kawasaki disease|Leg fat-free mass left|Leg fat-free mass right|Leg predicted mass left|Leg predicted mass right|Mean platelet volume|Mean platelet volume MPV|Mean platelet volume MPV fl log|Platelet count|Platelet count PLT|Platelet counts|…	627.6 751|Serum metabolite (mass spec peak: 627.6 m/z)	C1orf9|DNM3|FMO4|METTL13|VAMP4	.	cg01017147|cg03322057|cg08143045|cg13475484|cg13482134|cg14848555|cg16409744|cg20800956|cg26368228|H3K4me1	F2R	MPIG6B	5	6	76716126	31718594	trans	trans	FALSE	FALSE	FALSE	FALSE	cis	trans	FALSE	FALSE	.	.	TRUE	0.350973	H1	0.975132	H4	0.803763
474	2490	EREG:MPIG6B	1	171949750	01:171449750-172449750	rs10914144	C	T	41117	-0.0581094	0.0176928	-0.0916294	0.0087337	0.00867785	0.00879687	10.5378	1.38225	24.6477	14.1098	DNM3	Arm fat-free mass left|Arm fat-free mass right|Arm predicted mass left|Arm predicted mass right|Basal metabolic rate|Comparative height size at age 10|Height|Kawasaki disease|Leg fat-free mass left|Leg fat-free mass right|Leg predicted mass left|Leg predicted mass right|Mean platelet volume|Mean platelet volume MPV|Mean platelet volume MPV fl log|Platelet count|Platelet count PLT|Platelet counts|…	627.6 751|Serum metabolite (mass spec peak: 627.6 m/z)	C1orf9|DNM3|FMO4|METTL13|VAMP4	.	cg01017147|cg03322057|cg08143045|cg13475484|cg13482134|cg14848555|cg16409744|cg20800956|cg26368228|H3K4me1	EREG	MPIG6B	4	6	74365145	31718594	trans	trans	FALSE	FALSE	FALSE	FALSE	cis	trans	FALSE	FALSE	.	.	FALSE	0.80457	H1	0.993185	H4	0.804458
475	2652	CRADD:EREG	1	171949750	01:171449750-172449750	rs10914144	C	T	41819	0.014376	-0.0581094	0.0873773	0.0087365	0.0087337	0.00872943	1.00056	10.5379	22.8322	12.2943	DNM3	Arm fat-free mass left|Arm fat-free mass right|Arm predicted mass left|Arm predicted mass right|Basal metabolic rate|Comparative height size at age 10|Height|Kawasaki disease|Leg fat-free mass left|Leg fat-free mass right|Leg predicted mass left|Leg predicted mass right|Mean platelet volume|Mean platelet volume MPV|Mean platelet volume MPV fl log|Platelet count|Platelet count PLT|Platelet counts|…	627.6 751|Serum metabolite (mass spec peak: 627.6 m/z)	C1orf9|DNM3|FMO4|METTL13|VAMP4	.	cg01017147|cg03322057|cg08143045|cg13475484|cg13482134|cg14848555|cg16409744|cg20800956|cg26368228|H3K4me1	CRADD	EREG	12	4	93677375	74365145	trans	trans	FALSE	FALSE	FALSE	FALSE	cis	cis	FALSE	FALSE	.	.	FALSE	0.900898	H2	0.900766	H2	0.993254
476	100	F2R:GP6	1	171949750	01:171449750-172449750	rs10914144	C	T	41617	-0.0380477	0.011666	-0.0725167	0.00866963	0.00870224	0.0087291	4.94175	0.744568	15.997	11.0553	DNM3	Arm fat-free mass left|Arm fat-free mass right|Arm predicted mass left|Arm predicted mass right|Basal metabolic rate|Comparative height size at age 10|Height|Kawasaki disease|Leg fat-free mass left|Leg fat-free mass right|Leg predicted mass left|Leg predicted mass right|Mean platelet volume|Mean platelet volume MPV|Mean platelet volume MPV fl log|Platelet count|Platelet count PLT|Platelet counts|…	627.6 751|Serum metabolite (mass spec peak: 627.6 m/z)	C1orf9|DNM3|FMO4|METTL13|VAMP4	.	cg01017147|cg03322057|cg08143045|cg13475484|cg13482134|cg14848555|cg16409744|cg20800956|cg26368228|H3K4me1	F2R	GP6	5	19	76716126	55013705	trans	trans	FALSE	FALSE	FALSE	FALSE	cis	cis	FALSE	FALSE	.	.	TRUE	0.513851	H1	0.975504	H4	0.907429
477	1751	CD58:IFNGR1	1	172437592	01:171937592-172937592	rs1129942	A	G	42359	0.123767	-0.017274	0.14755	0.00811715	0.0079986	0.00797631	51.6282	1.51135	75.373	23.7447	C1orf105	Comparative height size at age 10|Height|Immature fraction of reticulocytes|Platelet distribution width|Red cell distribution width|Sitting height|Trunk fat-free mass|Trunk predicted mass|Waist circumference adjusted for BMI|Waist hip ratio adjusted for BMI|Waist hip ratio adjusted for physical activity|Waist hip ratio adjusted for smoking|Waist hip ratio in females|Waist hip ratio in physically …	.	C1orf105|C1orf9|DNM3|DNM3;PIGC;LOC100505991|METTL13|NPTX2|PIGC|SUCO|TNFSF4	Monocyte differentiation antigen CD14	cg01573306|cg02288969|cg03748243|cg08587864|cg10622825|cg13446689|cg16177739|cg16696002|cg25208892|cg26020878|H3K27ac|H3K4me1	CD58	IFNGR1	1	6	116514534	137197485	trans	trans	FALSE	FALSE	FALSE	FALSE	cis	cis	FALSE	FALSE	.	.	FALSE	0.945023	H1	0.998622	H4	0.944468
478	1766	CASP8:PRDX6	1	173414184	01:172914184-173914184	rs7549074	C	T	42701	-0.00260049	0.168546	-0.185431	0.00869336	0.00869924	0.00862463	0.11643	82.5416	101.267	18.7259	PRDX6|RP11-296O14.3|SLC9C2	.	.	ANKRD45|DARS2|GPR52|KLHL20|PRDX6|RP11-296O14.3|SERPINC1|SLC9C2|TNFSF4	.	cg00981945|cg03945538|cg04446579|cg06124660|cg06372962|cg12072587|cg15975283|cg16597737|cg25302646|cg27509823|H3K4me1	CASP8	PRDX6	2	1	201233443	173477330	trans	cis	TRUE	FALSE	FALSE	FALSE	cis	cis	FALSE	FALSE	.	.	TRUE	0.940659	H2	0.940233	H2	0.862204
479	1446	CHAC2:RABGAP1L	1	174516366	01:174016366-175016366	rs10912807	C	T	40220	-0.00132089	0.0645957	-0.10096	0.00697177	0.00694368	0.00707315	0.0707184	19.8433	45.3831	25.5399	RABGAP1L|RP11-160H22.5|RPL30P1	Alcohol usually taken with meals|Medication for pain relief, constipation, heartburn: none of the above|Medication for pain relief, constipation, heartburn: paracetamol|Miserableness|Neuroticism score|Number of treatments or medications taken|Overall health rating|Pain type experienced in last month: knee pain|Pain type experienced in last month: none of the above|Pulse rate|Qualifications: colle…	.	ANKRD45|CACYBP|CACYBP;MRPS14|DARS2|GAS5|GAS5-AS1|GPR52|KIAA0040|KLHL20|MRPS14|PRDX6|RABGAP1L|RC3H1|RP11-160H22.5|RP11-296O14.3|SERPINC1|SLC9C2	.	cg00981945|cg22358241|cg24446604|cg27509823|H3K27ac|H3K4me1|Percent-splice-in	CHAC2	RABGAP1L	2	1	53767804	174159410	trans	cis	TRUE	FALSE	FALSE	FALSE	cis	cis	FALSE	FALSE	.	.	FALSE	0.885829	H2	0.880077	H2	0.638038
480	2627	CEP43:MPHOSPH8	1	179989742	01:179489742-180489742	rs2477120	C	G	41337	0.0628519	0.00404046	0.0931281	0.00722842	0.00722029	0.00722199	17.4449	0.239761	37.2456	19.8007	CEP350|QSOX1|RP11-502H18.2|RP11-533E19.2	Granulocyte percentage of myeloid white cells|Monocyte percentage of white cells	.	|-|CEP350|QSOX1|QSOX1;FLJ23867|SOAT1|TOR1AIP1|TOR1AIP2|TOR1AIP2;IFRG15	Sulfhydryl oxidase 1	cg03516705|cg04108706|cg05392737|cg07917478|cg12124589|cg16346032|cg19936954|cg22436336|cg26312149|Percent-splice-in	CEP43	MPHOSPH8	6	13	166999317	19633659	trans	trans	FALSE	FALSE	FALSE	FALSE	cis	cis	FALSE	FALSE	.	.	FALSE	0.944269	H1	0.894722	H4	0.944465
481	2421	CEP43:PLXNB3	1	179989742	01:179489742-180489742	rs2477120	C	G	40619	0.0628519	0.00977319	0.087497	0.00722842	0.00716602	0.00729631	17.4446	0.762882	32.3513	14.9066	CEP350|QSOX1|RP11-502H18.2|RP11-533E19.2	Granulocyte percentage of myeloid white cells|Monocyte percentage of white cells	.	|-|CEP350|QSOX1|QSOX1;FLJ23867|SOAT1|TOR1AIP1|TOR1AIP2|TOR1AIP2;IFRG15	Sulfhydryl oxidase 1	cg03516705|cg04108706|cg05392737|cg07917478|cg12124589|cg16346032|cg19936954|cg22436336|cg26312149|Percent-splice-in	CEP43	PLXNB3	6	X	166999317	153764196	trans	trans	FALSE	FALSE	FALSE	FALSE	cis	trans	FALSE	FALSE	.	.	FALSE	0.92189	H1	0.855803	H4	0.925441
482	885	CEP43:USP8	1	179989742	01:179489742-180489742	rs2477120	C	G	41337	0.0628519	0.00251075	0.0835988	0.00722842	0.00719534	0.00722803	17.4449	0.138385	30.1647	12.7198	CEP350|QSOX1|RP11-502H18.2|RP11-533E19.2	Granulocyte percentage of myeloid white cells|Monocyte percentage of white cells	.	|-|CEP350|QSOX1|QSOX1;FLJ23867|SOAT1|TOR1AIP1|TOR1AIP2|TOR1AIP2;IFRG15	Sulfhydryl oxidase 1	cg03516705|cg04108706|cg05392737|cg07917478|cg12124589|cg16346032|cg19936954|cg22436336|cg26312149|Percent-splice-in	CEP43	USP8	6	15	166999317	50424380	trans	trans	FALSE	FALSE	FALSE	FALSE	cis	cis	FALSE	FALSE	.	.	FALSE	0.900774	H1	0.958571	H4	0.900775
483	674	KLK6:MOG	1	180962282	01:180462282-181462282	rs1411478	G	A	42228	-0.0189875	0.0318235	-0.0697259	0.00691377	0.00672987	0.00651292	2.21974	5.64455	25.9851	20.3406	AL162431.1|MR1|STX6	Age at menopause|Ever used hormone-replacement therapy|Menopause age at onset|Progressive supranuclear palsy|Supranuclear palsy progressive	.	IER5|KIAA1614|MR1|RP11-46A10.4|STX6	.	cg00579423|cg02156380|cg02482003|cg02863087|cg03058232|cg03653817|cg04890480|cg04903884|cg05301102|cg06692785|cg14027288|cg15084269|cg17237951|cg18398753|cg19708901|cg22450342|cg22776392|H3K27ac|H3K4me1	KLK6	MOG	19	6	50958631	29657002	trans	trans	FALSE	FALSE	FALSE	FALSE	cis	cis	FALSE	FALSE	.	.	FALSE	0.700593	H2	0.746348	H2	0.963046
484	1638	ESAM:LAMA4	1	183104079	01:182604079-183604079	rs2296298	G	C	42135	-0.0182232	0.0709414	-0.103763	0.0100083	0.0101804	0.00986468	1.1634	11.4879	25.1173	13.6295	KRT18P28|LAMC1|RNU6-41P	.	.	LAMC1|LAMC2	Laminin subunit gamma-2	cg01417625|cg01949993|cg04218899|cg05366923|cg05929019|cg06211724|cg06495060|cg10208303|cg12689670|cg13101705|cg13390022|cg13843938|cg16366685|cg21523751|cg23696949|ch.1.3577855R|H3K27ac|H3K4me1	ESAM	LAMA4	11	6	124752583	112107931	trans	trans	FALSE	FALSE	FALSE	FALSE	cis	cis	FALSE	FALSE	.	.	FALSE	0.80707	H2	0.836104	H2	0.743002
485	771	MNDA:NCF2	1	183501350	01:183001350-184001350	rs2702185	T	C	41528	0.0102516	-0.102852	0.165499	0.0133139	0.013346	0.013515	0.355257	13.8791	33.6916	19.8125	SMG7	.	.	ARPC5|LAMC1|RGL1|SMG7	.	cg09173681|cg16056272|cg19264170|cg23961843|cg26564172	MNDA	NCF2	1	1	158831351	183555562	trans	cis	TRUE	FALSE	FALSE	FALSE	trans	cis	FALSE	FALSE	.	.	TRUE	0.565867	H3	0.565867	H3	1
486	1228	NCF2:NMNAT1	1	183501350	01:183001350-184001350	rs2702185	T	C	41393	-0.102852	0.00464436	-0.145204	0.013346	0.0132256	0.0135312	13.8791	0.139382	26.1028	12.2237	SMG7	.	.	ARPC5|LAMC1|RGL1|SMG7	.	cg09173681|cg16056272|cg19264170|cg23961843|cg26564172	NCF2	NMNAT1	1	1	183555562	9943428	cis	trans	TRUE	FALSE	FALSE	FALSE	cis	cis	FALSE	FALSE	.	.	TRUE	0.850617	H1	1	H4	0.850617
487	1651	NCF2:PADI4	1	183501350	01:183001350-184001350	rs2702185	T	C	40567	-0.102852	0.0123737	-0.142683	0.013346	0.0134439	0.0136738	13.8789	0.44688	24.7322	10.8533	SMG7	.	.	ARPC5|LAMC1|RGL1|SMG7	.	cg09173681|cg16056272|cg19264170|cg23961843|cg26564172	NCF2	PADI4	1	1	183555562	17308195	cis	trans	TRUE	FALSE	FALSE	FALSE	cis	cis	FALSE	FALSE	.	.	TRUE	0.909779	H1	1	H4	0.909779
488	2447	HSD11B1:SMPD1	1	184702008	01:184202008-185202008	rs41264582	A	G	41773	0.154858	-0.137605	0.240984	0.0259981	0.0255754	0.0257771	8.58547	7.12648	20.0319	11.4464	EDEM3	Height	.	EDEM3	.	.	HSD11B1	SMPD1	1	11	209686178	6390440	trans	trans	FALSE	FALSE	FALSE	FALSE	trans	cis	FALSE	FALSE	.	.	FALSE	0.961901	H4	1	H4	0.961901
489	243	CASP3:PLA2G4A	1	186957017	01:186457017-187457017	rs12720704	G	A	42064	-0.00050613	0.119038	-0.370054	0.0123978	0.0124029	0.0123334	0.0143776	21.0647	194.996	173.931	PLA2G4A	.	.	PLA2G4A|PTGS2	.	cg06761824|H3K27ac|H3K4me1	CASP3	PLA2G4A	4	1	184627696	186828949	trans	cis	TRUE	FALSE	FALSE	FALSE	cis	cis	FALSE	FALSE	.	.	TRUE	0.918645	H2	0.918651	H2	0.993594
490	851	DBNL:PLA2G4A	1	186957017	01:186457017-187457017	rs12720704	G	A	42458	0.00632278	0.119038	-0.353862	0.0124036	0.0124029	0.0121801	0.214509	21.0649	183.041	161.977	PLA2G4A	.	.	PLA2G4A|PTGS2	.	cg06761824|H3K27ac|H3K4me1	DBNL	PLA2G4A	7	1	44044640	186828949	trans	cis	TRUE	FALSE	FALSE	FALSE	cis	cis	FALSE	FALSE	.	.	TRUE	0.914973	H2	0.914903	H2	0.995348
491	1048	MGLL:PLA2G4A	1	186957017	01:186457017-187457017	rs12720704	G	A	42389	0.00693261	0.119038	-0.333765	0.0124275	0.0124029	0.0123016	0.238859	21.0649	160.006	138.941	PLA2G4A	.	.	PLA2G4A|PTGS2	.	cg06761824|H3K27ac|H3K4me1	MGLL	PLA2G4A	3	1	127689062	186828949	trans	cis	TRUE	FALSE	FALSE	FALSE	cis	cis	FALSE	FALSE	.	.	TRUE	0.895844	H2	0.895984	H2	0.989257
492	1029	CDC37:PLA2G4A	1	186957017	01:186457017-187457017	rs12720704	G	A	41888	0.000972327	0.119038	-0.335918	0.0124378	0.0124029	0.0123858	0.0279411	21.0646	159.867	138.802	PLA2G4A	.	.	PLA2G4A|PTGS2	.	cg06761824|H3K27ac|H3K4me1	CDC37	PLA2G4A	19	1	10391133	186828949	trans	cis	TRUE	FALSE	FALSE	FALSE	trans	cis	FALSE	FALSE	.	.	TRUE	0.797408	H2	0.797418	H2	0.991905
493	1364	PLA2G4A:PTPN6	1	186957017	01:186457017-187457017	rs12720704	G	A	42389	0.119038	0.00976246	0.287559	0.0124029	0.0124223	0.0122894	21.0649	0.364575	119.594	98.5294	PLA2G4A	.	.	PLA2G4A|PTGS2	.	cg06761824|H3K27ac|H3K4me1	PLA2G4A	PTPN6	1	12	186828949	6946468	cis	trans	TRUE	FALSE	FALSE	FALSE	cis	trans	FALSE	FALSE	.	.	TRUE	0.92266	H1	0.974019	H4	0.923884
494	1365	CRKL:PLA2G4A	1	186957017	01:186457017-187457017	rs12720704	G	A	42325	0.0051665	0.119038	-0.282926	0.0124318	0.0124029	0.0122978	0.168954	21.0649	115.678	94.6135	PLA2G4A	.	.	PLA2G4A|PTGS2	.	cg06761824|H3K27ac|H3K4me1	CRKL	PLA2G4A	22	1	20917407	186828949	trans	cis	TRUE	FALSE	FALSE	FALSE	trans	cis	FALSE	FALSE	.	.	TRUE	0.876031	H2	0.876065	H2	0.994074
495	1385	CIAPIN1:PLA2G4A	1	186957017	01:186457017-187457017	rs12720704	G	A	41888	-0.00324798	0.119038	-0.284682	0.0124193	0.0124029	0.0123917	0.10035	21.0646	115.349	94.284	PLA2G4A	.	.	PLA2G4A|PTGS2	.	cg06761824|H3K27ac|H3K4me1	CIAPIN1	PLA2G4A	16	1	57428187	186828949	trans	cis	TRUE	FALSE	FALSE	FALSE	cis	cis	FALSE	FALSE	.	.	TRUE	0.834923	H2	0.834877	H2	0.993642
496	1501	NCK2:PLA2G4A	1	186957017	01:186457017-187457017	rs12720704	G	A	42458	0.00949358	0.119038	-0.271865	0.0124136	0.0124029	0.0123064	0.352215	21.0649	106.81	85.7451	PLA2G4A	.	.	PLA2G4A|PTGS2	.	cg06761824|H3K27ac|H3K4me1	NCK2	PLA2G4A	2	1	105744912	186828949	trans	cis	TRUE	FALSE	FALSE	FALSE	trans	cis	FALSE	FALSE	.	.	TRUE	0.925038	H2	0.92551	H2	0.985538
497	375	HPCAL1:PLA2G4A	1	186957017	01:186457017-187457017	rs12720704	G	A	42141	0.0140509	0.119038	-0.267336	0.0123762	0.0124029	0.0123518	0.591337	21.0648	102.591	81.5264	PLA2G4A	.	.	PLA2G4A|PTGS2	.	cg06761824|H3K27ac|H3K4me1	HPCAL1	PLA2G4A	2	1	10302889	186828949	trans	cis	TRUE	FALSE	FALSE	FALSE	cis	cis	FALSE	FALSE	.	.	TRUE	0.910365	H2	0.910447	H2	0.991724
498	1436	PLA2G4A:SNAP29	1	186957017	01:186457017-187457017	rs12720704	G	A	41888	0.119038	0.00168763	0.267182	0.0124029	0.0124305	0.0123683	21.0646	0.0496315	102.203	81.1385	PLA2G4A	.	.	PLA2G4A|PTGS2	.	cg06761824|H3K27ac|H3K4me1	PLA2G4A	SNAP29	1	22	186828949	20859007	cis	trans	TRUE	FALSE	FALSE	FALSE	cis	cis	FALSE	FALSE	.	.	TRUE	0.908865	H1	0.99561	H4	0.908867
499	1566	PLA2G4A:SNX9	1	186957017	01:186457017-187457017	rs12720704	G	A	41606	0.119038	-0.00653058	0.262385	0.0124029	0.0124551	0.0124619	21.0645	0.221811	97.1747	76.1103	PLA2G4A	.	.	PLA2G4A|PTGS2	.	cg06761824|H3K27ac|H3K4me1	PLA2G4A	SNX9	1	6	186828949	157700387	cis	trans	TRUE	FALSE	FALSE	FALSE	cis	cis	FALSE	FALSE	.	.	TRUE	0.829313	H1	0.993749	H4	0.829175
500	164	PLA2G4A:TBL1X	1	186957017	01:186457017-187457017	rs12720704	G	A	40644	0.119038	0.00396205	0.24838	0.0124029	0.0125945	0.0126032	21.064	0.12316	85.3298	64.2658	PLA2G4A	.	.	PLA2G4A|PTGS2	.	cg06761824|H3K27ac|H3K4me1	PLA2G4A	TBL1X	1	X	186828949	9463320	cis	trans	TRUE	FALSE	FALSE	FALSE	cis	trans	FALSE	FALSE	.	.	TRUE	0.9415	H1	0.993837	H4	0.941505
501	2367	EIF4G1:PLA2G4A	1	186957017	01:186457017-187457017	rs12720704	G	A	42141	-0.00304944	0.119038	-0.235776	0.0123705	0.0124029	0.0123414	0.094048	21.0648	80.2918	59.2271	PLA2G4A	.	.	PLA2G4A|PTGS2	.	cg06761824|H3K27ac|H3K4me1	EIF4G1	PLA2G4A	3	1	184314495	186828949	trans	cis	TRUE	FALSE	FALSE	FALSE	trans	cis	FALSE	FALSE	.	.	TRUE	0.928421	H2	0.928394	H2	0.993763
502	911	PLA2G4A:PPP1R12A	1	186957017	01:186457017-187457017	rs12720704	G	A	41888	0.119038	-0.000766877	0.231888	0.0124029	0.0124385	0.0124474	21.0646	0.021893	76.4194	55.3547	PLA2G4A	.	.	PLA2G4A|PTGS2	.	cg06761824|H3K27ac|H3K4me1	PLA2G4A	PPP1R12A	1	12	186828949	79773563	cis	trans	TRUE	FALSE	FALSE	FALSE	cis	trans	FALSE	FALSE	.	.	TRUE	0.921541	H1	0.994057	H4	0.921543
503	1487	MANF:PLA2G4A	1	186957017	01:186457017-187457017	rs12720704	G	A	42458	0.0110713	0.119038	-0.207339	0.0124187	0.0124029	0.0123718	0.428682	21.0649	62.1104	41.0455	PLA2G4A	.	.	PLA2G4A|PTGS2	.	cg06761824|H3K27ac|H3K4me1	MANF	PLA2G4A	3	1	51385291	186828949	trans	cis	TRUE	FALSE	FALSE	FALSE	cis	cis	FALSE	FALSE	.	.	TRUE	0.899223	H2	0.899703	H2	0.985693
504	1966	PLA2G4A:YES1	1	186957017	01:186457017-187457017	rs12720704	G	A	41421	0.119038	0.00187545	0.202373	0.0124029	0.0124745	0.0124679	21.0644	0.0552731	58.3376	37.2732	PLA2G4A	.	.	PLA2G4A|PTGS2	.	cg06761824|H3K27ac|H3K4me1	PLA2G4A	YES1	1	18	186828949	721588	cis	trans	TRUE	FALSE	FALSE	FALSE	cis	cis	FALSE	FALSE	.	.	FALSE	0.863612	H1	0.991429	H4	0.863653
505	2332	DAG1:PLA2G4A	1	186957017	01:186457017-187457017	rs12720704	G	A	42458	0.00916746	0.119038	-0.198757	0.0123496	0.0124029	0.0123192	0.339237	21.0649	57.6577	36.5928	PLA2G4A	.	.	PLA2G4A|PTGS2	.	cg06761824|H3K27ac|H3K4me1	DAG1	PLA2G4A	3	1	49468703	186828949	trans	cis	TRUE	FALSE	FALSE	FALSE	cis	cis	FALSE	FALSE	.	.	TRUE	0.93135	H2	0.931359	H2	0.993892
506	999	BIN2:PLA2G4A	1	186957017	01:186457017-187457017	rs12720704	G	A	41806	-8.6082e-05	0.119038	-0.199564	0.0124422	0.0124029	0.0124566	0.002404	21.0646	56.8666	35.802	PLA2G4A	.	.	PLA2G4A|PTGS2	.	cg06761824|H3K27ac|H3K4me1	BIN2	PLA2G4A	12	1	51281038	186828949	trans	cis	TRUE	FALSE	FALSE	FALSE	cis	cis	FALSE	FALSE	.	.	FALSE	0.845921	H2	0.845878	H2	0.992668
507	1967	CHMP1A:PLA2G4A	1	186957017	01:186457017-187457017	rs12720704	G	A	41311	0.0103631	0.119038	-0.193255	0.0124743	0.0124029	0.0124984	0.39135	21.0643	53.0549	31.9906	PLA2G4A	.	.	PLA2G4A|PTGS2	.	cg06761824|H3K27ac|H3K4me1	CHMP1A	PLA2G4A	16	1	89640816	186828949	trans	cis	TRUE	FALSE	FALSE	FALSE	cis	cis	FALSE	FALSE	.	.	TRUE	0.940802	H2	0.941035	H2	0.990211
508	2383	PDLIM7:PLA2G4A	1	186957017	01:186457017-187457017	rs12720704	G	A	42458	0.000935052	0.119038	-0.175864	0.0124093	0.0124029	0.0123623	0.0269018	21.0649	45.0928	24.0279	PLA2G4A	.	.	PLA2G4A|PTGS2	.	cg06761824|H3K27ac|H3K4me1	PDLIM7	PLA2G4A	5	1	177483394	186828949	trans	cis	TRUE	FALSE	FALSE	FALSE	trans	cis	FALSE	FALSE	.	.	FALSE	0.905869	H2	0.905907	H2	0.987207
509	504	CDKN1A:PLA2G4A	1	186957017	01:186457017-187457017	rs12720704	G	A	41421	0.0171604	0.119038	-0.158422	0.0124391	0.0124029	0.012363	0.775385	21.0644	36.7934	15.729	PLA2G4A	.	.	PLA2G4A|PTGS2	.	cg06761824|H3K27ac|H3K4me1	CDKN1A	PLA2G4A	6	1	36676460	186828949	trans	cis	TRUE	FALSE	FALSE	FALSE	cis	cis	FALSE	FALSE	.	.	FALSE	0.911351	H2	0.912838	H2	0.99302
510	750	HCLS1:TRIAP1	1	193074511	01:192574511-193574511	rs148212596	G	A	42527	0.0140846	-0.459737	0.855487	0.0239737	0.0238603	0.0235391	0.254246	81.6483	284.102	202.454	CDC73|GLRX2	Cause of death: vascular disorder of intestine, unspecified	.	.	Glutaredoxin-2, mitochondrial	.	HCLS1	TRIAP1	3	12	121631399	120443964	trans	trans	FALSE	FALSE	FALSE	FALSE	cis	trans	FALSE	FALSE	.	.	TRUE	0.925755	H2	0.925755	H2	1
511	788	FXN:TRIAP1	1	193074511	01:192574511-193574511	rs148212596	G	A	42798	0.0182924	-0.459737	0.844812	0.0240351	0.0238603	0.0235512	0.350063	81.6505	276.942	195.292	CDC73|GLRX2	Cause of death: vascular disorder of intestine, unspecified	.	.	Glutaredoxin-2, mitochondrial	.	FXN	TRIAP1	9	12	69035751	120443964	trans	trans	FALSE	FALSE	FALSE	FALSE	cis	trans	FALSE	FALSE	.	.	TRUE	0.930819	H2	0.930819	H2	1
512	867	HTRA2:TRIAP1	1	193074511	01:192574511-193574511	rs148212596	G	A	42272	0.00688068	-0.459737	0.812886	0.0240558	0.0238603	0.0236517	0.110779	81.6462	254.611	172.964	CDC73|GLRX2	Cause of death: vascular disorder of intestine, unspecified	.	.	Glutaredoxin-2, mitochondrial	.	HTRA2	TRIAP1	2	12	74529725	120443964	trans	trans	FALSE	FALSE	FALSE	FALSE	trans	trans	FALSE	FALSE	.	.	TRUE	0.923864	H2	0.923864	H2	1
513	960	TMSB10:TRIAP1	1	193074511	01:192574511-193574511	rs148212596	G	A	42057	0.0153195	-0.459737	0.780504	0.0239743	0.0238603	0.0236574	0.281641	81.6444	234.962	153.318	CDC73|GLRX2	Cause of death: vascular disorder of intestine, unspecified	.	.	Glutaredoxin-2, mitochondrial	.	TMSB10	TRIAP1	2	12	84905656	120443964	trans	trans	FALSE	FALSE	FALSE	FALSE	trans	trans	FALSE	FALSE	.	.	TRUE	0.928078	H2	0.928078	H2	1
514	1090	GFER:TRIAP1	1	193074511	01:192574511-193574511	rs148212596	G	A	41228	0.0192883	-0.459737	0.748651	0.0241673	0.0238603	0.0239344	0.371807	81.6373	211.562	129.925	CDC73|GLRX2	Cause of death: vascular disorder of intestine, unspecified	.	.	Glutaredoxin-2, mitochondrial	.	GFER	TRIAP1	16	12	1984193	120443964	trans	trans	FALSE	FALSE	FALSE	FALSE	cis	trans	FALSE	FALSE	.	.	TRUE	0.923276	H2	0.923276	H2	1
515	1222	NUCB2:TRIAP1	1	193074511	01:192574511-193574511	rs148212596	G	A	42731	0.0213469	-0.459737	0.716025	0.0238423	0.0238603	0.0238321	0.431081	81.65	195.543	113.893	CDC73|GLRX2	Cause of death: vascular disorder of intestine, unspecified	.	.	Glutaredoxin-2, mitochondrial	.	NUCB2	TRIAP1	11	12	17208153	120443964	trans	trans	FALSE	FALSE	FALSE	FALSE	cis	trans	FALSE	FALSE	.	.	TRUE	0.860879	H2	0.860879	H2	1
516	1876	DCTN1:TRIAP1	1	193074511	01:192574511-193574511	rs148212596	G	A	42798	-0.0112384	-0.459737	0.605012	0.0239701	0.0238603	0.0237558	0.194378	81.6505	141.29	59.6396	CDC73|GLRX2	Cause of death: vascular disorder of intestine, unspecified	.	.	Glutaredoxin-2, mitochondrial	.	DCTN1	TRIAP1	2	12	74361154	120443964	trans	trans	FALSE	FALSE	FALSE	FALSE	trans	trans	FALSE	FALSE	.	.	TRUE	0.937816	H2	0.937816	H2	1
517	2501	HEXIM1:TRIAP1	1	193074511	01:192574511-193574511	rs148212596	G	A	41934	-0.00323573	-0.459737	0.575509	0.0241336	0.0238603	0.0239989	0.0489816	81.6434	125.502	43.8588	CDC73|GLRX2	Cause of death: vascular disorder of intestine, unspecified	.	.	Glutaredoxin-2, mitochondrial	.	HEXIM1	TRIAP1	17	12	45148475	120443964	trans	trans	FALSE	FALSE	FALSE	FALSE	cis	trans	FALSE	FALSE	.	.	FALSE	0.944464	H2	0.944464	H2	1
518	435	MIF:PARK7	1	198914427	01:198414427-199414427	rs12096876	A	G	42357	0.0265702	0.00377174	0.0624176	0.00796911	0.00792089	0.00787655	3.06735	0.197944	14.6296	11.5622	MIR181A1HG|RP11-16L9.1|RP11-16L9.2	Basophil count|Basophil percentage of white cells|Eosinophil count|Eosinophil percentage of granulocytes|Eosinophil percentage of white cells|High light scatter percentage of red cells|Mean corpuscular hemoglobin|Mean corpuscular volume|Mean platelet volume|Neutrophil percentage of granulocytes|Platelet count|Plateletcrit|Red blood cell count|Reticulocyte fraction of red cells|Sum eosinophil baso…	N-acetylalanine	.	.	cg03425860|cg08843850|cg12205742|cg26257082|H3K27ac|H3K4me1	MIF	PARK7	22	1	23894383	7954291	trans	trans	FALSE	FALSE	FALSE	FALSE	cis	cis	FALSE	FALSE	.	.	FALSE	0.848443	H1	0.990807	H4	0.868824
519	1195	ABHD14B:SCRN1	1	198974904	01:198474904-199474904	rs10919615	T	C	41277	0.0222656	-0.0850091	0.137704	0.0080455	0.0080116	0.0081079	2.2478	25.5419	63.7472	38.2053	LINC01221|LINC01222	Basophil count|Basophil percentage of granulocytes|Basophil percentage of white cells|Eosinophil count|Eosinophil percentage of granulocytes|Eosinophil percentage of white cells|Hemoglobin concentration|High light scatter percentage of red cells|High light scatter reticulocyte count|Immature fraction of reticulocytes|Mean corpuscular hemoglobin|Mean corpuscular volume|Mean platelet volume|Neutrop…	.	DTX1;LOC100129447|ENKUR|PTGS1|TLN1;CREB3	.	cg03425860|cg08843850|cg26257082|H3K27ac|H3K4me1	ABHD14B	SCRN1	3	7	51968510	29920104	trans	trans	FALSE	FALSE	FALSE	FALSE	cis	cis	FALSE	FALSE	.	.	TRUE	0.545469	H2	0.543359	H2	0.999846
520	943	FKBP1B:SCRN1	1	198974904	01:198474904-199474904	rs10919615	T	C	41785	0.0521804	-0.0850091	0.128153	0.00800923	0.0080116	0.00806753	10.1337	25.5423	55.9283	30.386	LINC01221|LINC01222	Basophil count|Basophil percentage of granulocytes|Basophil percentage of white cells|Eosinophil count|Eosinophil percentage of granulocytes|Eosinophil percentage of white cells|Hemoglobin concentration|High light scatter percentage of red cells|High light scatter reticulocyte count|Immature fraction of reticulocytes|Mean corpuscular hemoglobin|Mean corpuscular volume|Mean platelet volume|Neutrop…	.	DTX1;LOC100129447|ENKUR|PTGS1|TLN1;CREB3	.	cg03425860|cg08843850|cg26257082|H3K27ac|H3K4me1	FKBP1B	SCRN1	2	7	24049701	29920104	trans	trans	FALSE	FALSE	FALSE	FALSE	cis	cis	FALSE	FALSE	.	.	FALSE	0.994372	H4	0.994622	H4	0.999841
521	1896	NT5C3A:SCRN1	1	198974904	01:198474904-199474904	rs10919615	T	C	42290	0.0171621	-0.0850091	0.112583	0.00803858	0.0080116	0.00802876	1.48453	25.5427	43.8446	18.3019	LINC01221|LINC01222	Basophil count|Basophil percentage of granulocytes|Basophil percentage of white cells|Eosinophil count|Eosinophil percentage of granulocytes|Eosinophil percentage of white cells|Hemoglobin concentration|High light scatter percentage of red cells|High light scatter reticulocyte count|Immature fraction of reticulocytes|Mean corpuscular hemoglobin|Mean corpuscular volume|Mean platelet volume|Neutrop…	.	DTX1;LOC100129447|ENKUR|PTGS1|TLN1;CREB3	.	cg03425860|cg08843850|cg26257082|H3K27ac|H3K4me1	NT5C3A	SCRN1	7	7	33014130	29920104	trans	trans	FALSE	FALSE	FALSE	FALSE	cis	cis	FALSE	FALSE	.	.	FALSE	0.747623	H2	0.639246	H2	0.996368
522	1294	ENO2:SCRN1	1	198974904	01:198474904-199474904	rs10919615	T	C	41908	0.000558914	-0.0850091	0.105031	0.00798836	0.0080116	0.00805645	0.0249263	25.5424	38.0466	12.5042	LINC01221|LINC01222	Basophil count|Basophil percentage of granulocytes|Basophil percentage of white cells|Eosinophil count|Eosinophil percentage of granulocytes|Eosinophil percentage of white cells|Hemoglobin concentration|High light scatter percentage of red cells|High light scatter reticulocyte count|Immature fraction of reticulocytes|Mean corpuscular hemoglobin|Mean corpuscular volume|Mean platelet volume|Neutrop…	.	DTX1;LOC100129447|ENKUR|PTGS1|TLN1;CREB3	.	cg03425860|cg08843850|cg26257082|H3K27ac|H3K4me1	ENO2	SCRN1	12	7	6913745	29920104	trans	trans	FALSE	FALSE	FALSE	FALSE	cis	cis	FALSE	FALSE	.	.	FALSE	0.842573	H2	0.841584	H2	0.991834
523	1375	CCN2:TPP1	1	198974904	01:198474904-199474904	rs10919615	T	C	42141	0.0796356	-0.00922999	0.101555	0.00799345	0.00792531	0.00794713	22.6275	0.612292	36.5976	13.9701	LINC01221|LINC01222	Basophil count|Basophil percentage of granulocytes|Basophil percentage of white cells|Eosinophil count|Eosinophil percentage of granulocytes|Eosinophil percentage of white cells|Hemoglobin concentration|High light scatter percentage of red cells|High light scatter reticulocyte count|Immature fraction of reticulocytes|Mean corpuscular hemoglobin|Mean corpuscular volume|Mean platelet volume|Neutrop…	.	DTX1;LOC100129447|ENKUR|PTGS1|TLN1;CREB3	.	cg03425860|cg08843850|cg26257082|H3K27ac|H3K4me1	CCN2	TPP1	6	11	131948176	6612768	trans	trans	FALSE	FALSE	FALSE	FALSE	cis	cis	FALSE	FALSE	.	.	FALSE	0.930646	H1	0.999632	H4	0.930157
524	2151	ANGPT1:SERPINE1	1	198974904	01:198474904-199474904	rs10919615	T	C	41890	0.0487576	0.00249933	0.101097	0.00802576	0.00795972	0.00798939	8.90328	0.122903	35.9057	27.0025	LINC01221|LINC01222	Basophil count|Basophil percentage of granulocytes|Basophil percentage of white cells|Eosinophil count|Eosinophil percentage of granulocytes|Eosinophil percentage of white cells|Hemoglobin concentration|High light scatter percentage of red cells|High light scatter reticulocyte count|Immature fraction of reticulocytes|Mean corpuscular hemoglobin|Mean corpuscular volume|Mean platelet volume|Neutrop…	.	DTX1;LOC100129447|ENKUR|PTGS1|TLN1;CREB3	.	cg03425860|cg08843850|cg26257082|H3K27ac|H3K4me1	ANGPT1	SERPINE1	8	7	107249482	101127104	trans	trans	FALSE	FALSE	FALSE	FALSE	cis	cis	FALSE	FALSE	.	.	FALSE	0.800945	H1	0.996585	H4	0.801403
525	640	MIF:PEBP1	1	198974904	01:198474904-199474904	rs10919615	T	C	42379	0.0470911	0.00204445	0.0981109	0.00803563	0.00797199	0.0078941	8.3321	0.0982141	34.6751	26.343	LINC01221|LINC01222	Basophil count|Basophil percentage of granulocytes|Basophil percentage of white cells|Eosinophil count|Eosinophil percentage of granulocytes|Eosinophil percentage of white cells|Hemoglobin concentration|High light scatter percentage of red cells|High light scatter reticulocyte count|Immature fraction of reticulocytes|Mean corpuscular hemoglobin|Mean corpuscular volume|Mean platelet volume|Neutrop…	.	DTX1;LOC100129447|ENKUR|PTGS1|TLN1;CREB3	.	cg03425860|cg08843850|cg26257082|H3K27ac|H3K4me1	MIF	PEBP1	22	12	23894383	118136124	trans	trans	FALSE	FALSE	FALSE	FALSE	cis	cis	FALSE	FALSE	.	.	FALSE	0.940604	H1	0.990817	H4	0.94217
526	1664	FGF2:HBEGF	1	198974904	01:198474904-199474904	rs10919615	T	C	41808	-0.0605063	0.047584	-0.100139	0.00802666	0.00799711	0.00806925	13.3132	8.5686	34.5745	21.2614	LINC01221|LINC01222	Basophil count|Basophil percentage of granulocytes|Basophil percentage of white cells|Eosinophil count|Eosinophil percentage of granulocytes|Eosinophil percentage of white cells|Hemoglobin concentration|High light scatter percentage of red cells|High light scatter reticulocyte count|Immature fraction of reticulocytes|Mean corpuscular hemoglobin|Mean corpuscular volume|Mean platelet volume|Neutrop…	.	DTX1;LOC100129447|ENKUR|PTGS1|TLN1;CREB3	.	cg03425860|cg08843850|cg26257082|H3K27ac|H3K4me1	FGF2	HBEGF	4	5	122826708	140332843	trans	trans	FALSE	FALSE	FALSE	FALSE	cis	trans	FALSE	FALSE	.	.	TRUE	0.99553	H4	0.997133	H4	0.999073
527	681	CALCOCO1:TJAP1	1	198974904	01:198474904-199474904	rs10919615	T	C	42130	-0.0311087	0.00678453	-0.0978781	0.00800157	0.00800071	0.00803086	3.99438	0.401814	33.3847	29.3903	LINC01221|LINC01222	Basophil count|Basophil percentage of granulocytes|Basophil percentage of white cells|Eosinophil count|Eosinophil percentage of granulocytes|Eosinophil percentage of white cells|Hemoglobin concentration|High light scatter percentage of red cells|High light scatter reticulocyte count|Immature fraction of reticulocytes|Mean corpuscular hemoglobin|Mean corpuscular volume|Mean platelet volume|Neutrop…	.	DTX1;LOC100129447|ENKUR|PTGS1|TLN1;CREB3	.	cg03425860|cg08843850|cg26257082|H3K27ac|H3K4me1	CALCOCO1	TJAP1	12	6	53708517	43477523	trans	trans	FALSE	FALSE	FALSE	FALSE	cis	cis	FALSE	FALSE	.	.	TRUE	0.587254	H0	0.95595	H4	0.898819
[truncated: 7,935 more rows]
[truncated: 50 more columns]
