# Supplementary material for: Genetic associations with ratios between protein levels detect new pQTLs and reveal protein-protein interactions
Source: Cell Genom. 2024 Feb 26;4(3):100506. doi: 10.1016/j.xgen.2024.100506 (PMC10943581; doi:10.1016/j.xgen.2024.100506)
Supplement: Table S7. List of novel rQTLs that overlap GWAS traits reported in PhenoScanner, related to Figures 1 and 2 [file mmc8.xlsx]

## Sheet: Table S7
Table S7: List of novel rQTLs that overlap GWAS traits reported in PhenoScanner, related to Figures 1-2
GWAStrait	hgnc	i hit	i ratio	RATIO	RSID	CHR	POS	REF	ALT	BETA1	BETA2	BETA3	LOGP1	LOGP2	LOGP3	LOGPGAIN	String.annotation.1	String.annotation.2	STRING combined_score
Abnormal findings on diagnostic imaging of central nervous system	EIF2AK4|RP11-521C20.2|RP11-521C20.5|SRP14|SRP14-AS1	6527	1786	ELOA:SRP14	rs6492926	15	40325829	G	T	0.00945792	0.087767	-0.129119	0.330801	10.9257	22.2425	11.3169	Elongin-A; SIII, also known as elongin, is a general transcription elongation factor that increases the RNA polymerase II transcription elongation past template-encoded arresting sites. Subunit A is transcriptionally active and its transcription activity is strongly enhanced by binding to the dimeric complex of the SIII regulatory subunits B and C (elongin BC complex)	Signal recognition particle 14 kDa protein; Signal-recognition-particle assembly has a crucial role in targeting secretory proteins to the rough endoplasmic reticulum membrane. SRP9 together with SRP14 and the Alu portion of the SRP RNA, constitutes the elongation arrest domain of SRP. The complex of SRP9 and SRP14 is required for SRP RNA binding	.
Abnormal findings on diagnostic imaging of central nervous system	EIF2AK4|RP11-521C20.2|RP11-521C20.5|SRP14|SRP14-AS1	6526	26	APEX1:SRP14	rs6492926	15	40325829	G	T	0.00153385	0.087767	-0.138562	0.0429935	10.9256	25.3463	14.4207	DNA-(apurinic or apyrimidinic site) lyase; Multifunctional protein that plays a central role in the cellular response to oxidative stress. The two major activities of APEX1 in DNA repair and redox regulation of transcriptional factors. Functions as a apurinic/apyrimidinic (AP) endodeoxyribonuclease in the DNA base excision repair (BER) pathway of DNA lesions induced by oxidative and alkylating ag…	Signal recognition particle 14 kDa protein; Signal-recognition-particle assembly has a crucial role in targeting secretory proteins to the rough endoplasmic reticulum membrane. SRP9 together with SRP14 and the Alu portion of the SRP RNA, constitutes the elongation arrest domain of SRP. The complex of SRP9 and SRP14 is required for SRP RNA binding	.
Advanced age related macular degeneration	C7orf61|MEPCE|NYAP1|PILRA|PILRB|PMS2P1|PPP1R35|RP11-758P17.3|SPDYE3|STAG3L5P|STAG3L5P-PVRIG2P-PILRB|TSC22D4|ZCWPW1	3374	2008	ITGB1BP2:PTPN6	rs6975729	7	100028187	T	C	0.0275327	-0.00524969	0.0726175	2.81247	0.266282	15.902	13.0895	Integrin beta-1-binding protein 2; May play a role during maturation and/or organization of muscles cells	Tyrosine-protein phosphatase non-receptor type 6; Modulates signaling by tyrosine phosphorylated cell surface receptors such as KIT and the EGF receptor/EGFR. The SH2 regions may interact with other cellular components to modulate its own phosphatase activity against interacting substrates. Together with MTUS1, induces UBE2V2 expression upon angiotensin II stimulation. Plays a key role in hematop…	.
Advanced age related macular degeneration	C7orf61|MEPCE|NYAP1|PILRA|PILRB|PMS2P1|PPP1R35|RP11-758P17.3|SPDYE3|STAG3L5P|STAG3L5P-PVRIG2P-PILRB|TSC22D4|ZCWPW1	3373	2162	CTF1:ITGB1BP2	rs6975729	7	100028187	T	C	-0.0205539	0.0275327	-0.0740843	1.74266	2.81248	16.8384	14.0259	Cardiotrophin-1; Induces cardiac myocyte hypertrophy in vitro. Binds to and activates the ILST/gp130 receptor; Interleukin 6 type cytokine family	Integrin beta-1-binding protein 2; May play a role during maturation and/or organization of muscles cells	.
Advanced age related macular degeneration	C7orf61|MEPCE|NYAP1|PILRA|PPP1R35|RP11-758P17.3|TSC22D4|ZCWPW1	3375	681	CALCOCO1:TJAP1	rs11559117	7	100076614	G	A	0.0196399	-0.00315224	0.0633269	1.65535	0.146685	12.6736	11.0182	Calcium-binding and coiled-coil domain-containing protein 1; Functions as a coactivator for aryl hydrocarbon and nuclear receptors (NR). Recruited to promoters through its contact with the N-terminal basic helix-loop-helix-Per-Arnt-Sim (PAS) domain of transcription factors or coactivators, such as NCOA2. During ER-activation acts synergistically in combination with other NCOA2-binding proteins, s…	Tight junction associated protein 1	.
Advanced age related macular degeneration	RP11-44M6.1	3385	1174	ITGB1BP2:MITD1	rs11761624	7	100110324	T	C	0.0166017	-0.00799471	0.0626085	1.4232	0.502612	14.1401	12.7169	Integrin beta-1-binding protein 2; May play a role during maturation and/or organization of muscles cells	MIT domain-containing protein 1; Required for efficient abscission at the end of cytokinesis, together with components of the ESCRT-III complex	.
Advanced age related macular degeneration	KRT18P55|POLDIP2|SARM1|TMEM199|TMEM97|TNFAIP1	7130	49	FKBP5:MITD1	rs11080055	17	26649724	C	A	-0.0118467	0.0120031	-0.0639747	1.07118	1.09027	20.0541	18.9638	Peptidyl-prolyl cis-trans isomerase FKBP5; Immunophilin protein with PPIase and co-chaperone activities. Component of unligated steroid receptors heterocomplexes through interaction with heat-shock protein 90 (HSP90). Plays a role in the intracellular trafficking of heterooligomeric forms of steroid hormone receptors maintaining the complex into the cytoplasm when unliganded; FKBP prolyl isomeras…	MIT domain-containing protein 1; Required for efficient abscission at the end of cytokinesis, together with components of the ESCRT-III complex	.
Age at first live birth	GRK4|RNU6-204P	1967	2614	OLR1:OSM	rs1801058	4	3039150	C	T	-0.0226032	0.0204208	-0.0560104	2.93452	2.48036	14.8365	11.9019	Oxidized low-density lipoprotein receptor 1; Receptor that mediates the recognition, internalization and degradation of oxidatively modified low density lipoprotein (oxLDL) by vascular endothelial cells. OxLDL is a marker of atherosclerosis that induces vascular endothelial cell activation and dysfunction, resulting in pro-inflammatory responses, pro- oxidative conditions and apoptosis. Its assoc…	Oncostatin-M; Growth regulator. Inhibits the proliferation of a number of tumor cell lines. Stimulates proliferation of AIDS-KS cells. It regulates cytokine production, including IL-6, G-CSF and GM-CSF from endothelial cells. Uses both type I OSM receptor (heterodimers composed of LIPR and IL6ST) and type II OSM receptor (heterodimers composed of OSMR and IL6ST). Involved in the maturation of fet…	.
Age at first live birth	GRK4|RNU6-204P	1966	1196	MMP9:OLR1	rs1801058	4	3039150	C	T	0.0132784	-0.0226032	0.0558753	1.27097	2.93452	14.9526	12.0181	Matrix metalloproteinase-9; May play an essential role in local proteolysis of the extracellular matrix and in leukocyte migration. Could play a role in bone osteoclastic resorption. Cleaves KiSS1 at a Gly-|-Leu bond. Cleaves type IV and type V collagen into large C-terminal three quarter fragments and shorter N-terminal one quarter fragments. Degrades fibronectin but not laminin or Pz-peptide; M…	Oxidized low-density lipoprotein receptor 1; Receptor that mediates the recognition, internalization and degradation of oxidatively modified low density lipoprotein (oxLDL) by vascular endothelial cells. OxLDL is a marker of atherosclerosis that induces vascular endothelial cell activation and dysfunction, resulting in pro-inflammatory responses, pro- oxidative conditions and apoptosis. Its assoc…	455
Age at menarche	AC005355.1|JADE2|LINC01843|RN7SL541P|RNU6-456P	2390	622	FADD:PPP1R2	rs4559047	5	133848660	T	C	-0.00526539	0.00969009	-0.0480023	0.347044	0.784945	11.2966	10.5117	FAS-associated death domain protein; Apoptotic adaptor molecule that recruits caspase-8 or caspase-10 to the activated Fas (CD95) or TNFR-1 receptors. The resulting aggregate called the death-inducing signaling complex (DISC) performs caspase-8 proteolytic activation. Active caspase-8 initiates the subsequent cascade of caspases mediating apoptosis. Involved in interferon-mediated antiviral immun…	Protein phosphatase inhibitor 2; Inhibitor of protein-phosphatase 1	.
Age at menarche	AC005355.1|JADE2|LINC01843|RN7SL541P|RNU6-456P	2389	162	PPP1R2:TBL1X	rs4559047	5	133848660	T	C	0.00969009	-0.0168671	0.0513114	0.784944	1.77604	12.375	10.5989	Protein phosphatase inhibitor 2; Inhibitor of protein-phosphatase 1	F-box-like/WD repeat-containing protein TBL1X; F-box-like protein involved in the recruitment of the ubiquitin/19S proteasome complex to nuclear receptor-regulated transcription units. Plays an essential role in transcription activation mediated by nuclear receptors. Probably acts as integral component of corepressor complexes that mediates the recruitment of the 19S proteasome complex, leading t…	.
Age at menarche	AC005355.1|JADE2|LINC01843|RN7SL541P|RNU6-456P	2388	164	PLA2G4A:TBL1X	rs4559047	5	133848660	T	C	0.00695426	-0.0168671	0.0520774	0.498677	1.77604	12.663	10.8869	Cytosolic phospholipase A2; Selectively hydrolyzes arachidonyl phospholipids in the sn-2 position releasing arachidonic acid. Together with its lysophospholipid activity, it is implicated in the initiation of the inflammatory response; C2 domain containing phospholipases	F-box-like/WD repeat-containing protein TBL1X; F-box-like protein involved in the recruitment of the ubiquitin/19S proteasome complex to nuclear receptor-regulated transcription units. Plays an essential role in transcription activation mediated by nuclear receptors. Probably acts as integral component of corepressor complexes that mediates the recruitment of the 19S proteasome complex, leading t…	.
Age at menarche	AC005355.1|JADE2|LINC01843|RN7SL541P|RNU6-456P	2387	393	FOXO1:NUB1	rs4559047	5	133848660	T	C	-0.0213848	0.00676974	-0.0554359	2.66929	0.479524	14.83	12.1608	Forkhead box protein O1; Transcription factor that is the main target of insulin signaling and regulates metabolic homeostasis in response to oxidative stress. Binds to the insulin response element (IRE) with consensus sequence 5'-TT[G/A]TTTTG-3' and the related Daf-16 family binding element (DBE) with consensus sequence 5'- TT[G/A]TTTAC-3'. Activity suppressed by insulin. Main regulator of redox…	NEDD8 ultimate buster 1; Specific down-regulator of the NEDD8 conjugation system. Recruits NEDD8, UBD, and their conjugates to the proteasome for degradation. Isoform 1 promotes the degradation of NEDD8 more efficiently than isoform 2	.
Age at menarche	AC005355.1|JADE2|LINC01843|RN7SL541P|RNU6-456P	2386	1189	ITGB1BP2:TIA1	rs4559047	5	133848660	T	C	-0.023594	0.00366761	-0.0565145	3.10287	0.218971	15.1362	12.0333	Integrin beta-1-binding protein 2; May play a role during maturation and/or organization of muscles cells	Nucleolysin TIA-1 isoform p40; Involved in alternative pre-RNA splicing and regulation of mRNA translation by binding to AU-rich elements (AREs) located in mRNA 3' untranslated regions (3' UTRs). Possesses nucleolytic activity against cytotoxic lymphocyte target cells. May be involved in apoptosis	.
Age at menarche	AC005355.1|JADE2|LINC01843|RN7SL541P|RNU6-456P	2385	2008	ITGB1BP2:PTPN6	rs4559047	5	133848660	T	C	-0.023594	0.00475626	-0.0623241	3.10287	0.306198	17.823	14.7202	Integrin beta-1-binding protein 2; May play a role during maturation and/or organization of muscles cells	Tyrosine-protein phosphatase non-receptor type 6; Modulates signaling by tyrosine phosphorylated cell surface receptors such as KIT and the EGF receptor/EGFR. The SH2 regions may interact with other cellular components to modulate its own phosphatase activity against interacting substrates. Together with MTUS1, induces UBE2V2 expression upon angiotensin II stimulation. Plays a key role in hematop…	.
Age at menarche	AC005355.1|JADE2|LINC01843|RN7SL541P|RNU6-456P	2384	1174	ITGB1BP2:MITD1	rs4559047	5	133848660	T	C	-0.023594	0.000471662	-0.0651457	3.10286	0.0239977	19.4573	16.3545	Integrin beta-1-binding protein 2; May play a role during maturation and/or organization of muscles cells	MIT domain-containing protein 1; Required for efficient abscission at the end of cytokinesis, together with components of the ESCRT-III complex	.
Age at menarche	AC005355.1|JADE2|LINC01843|RN7SL541P|RNU6-456P	2383	1096	DAPP1:ITGB1BP2	rs4559047	5	133848660	T	C	0.0114159	-0.023594	0.0712593	0.993057	3.10287	23.1813	20.0784	Dual adapter for phosphotyrosine and 3-phosphotyrosine and 3-phosphoinositide; May act as a B-cell-associated adapter that regulates B- cell antigen receptor (BCR)-signaling downstream of PI3K; Pleckstrin homology domain containing	Integrin beta-1-binding protein 2; May play a role during maturation and/or organization of muscles cells	.
Age at menarche	BYSL|MED20|PRICKLE4|USP49	2932	1579	MED18:SH2B3	rs2249703	6	41814760	G	A	0.0218768	-0.00798009	0.0521354	2.76761	0.600191	13.5013	10.7337	Mediator of RNA polymerase II transcription subunit 18; Component of the Mediator complex, a coactivator involved in the regulated transcription of nearly all RNA polymerase II-dependent genes. Mediator functions as a bridge to convey information from gene-specific regulatory proteins to the basal RNA polymerase II transcription machinery. Mediator is recruited to promoters by direct interactions…	SH2B adapter protein 3; Links T-cell receptor activation signal to phospholipase C-gamma-1, GRB2 and phosphatidylinositol 3-kinase; Pleckstrin homology domain containing	.
Age at menarche	BRD3|LINC00094	4661	2138	CLIP2:LAT2	rs433402	9	136898627	G	A	0.0154444	-0.0140415	0.0598719	1.29473	1.12077	13.2114	11.9167	CAP-Gly domain-containing linker protein 2; Seems to link microtubules to dendritic lamellar body (DLB), a membranous organelle predominantly present in bulbous dendritic appendages of neurons linked by dendrodendritic gap junctions. May operate in the control of brain-specific organelle translocations (By similarity)	Linker for activation of T-cells family member 2; Involved in FCER1 (high affinity immunoglobulin epsilon receptor)-mediated signaling in mast cells. May also be involved in BCR (B-cell antigen receptor)-mediated signaling in B-cells and FCGR1 (high affinity immunoglobulin gamma Fc receptor I)-mediated signaling in myeloid cells. Couples activation of these receptors and their associated kinases …	.
Age at menarche	BRD3|LINC00094	4659	180	PDGFB:VEGFC	rs433402	9	136898627	G	A	0.0254817	-0.0141078	0.0634932	2.91336	1.1356	15.0054	12.092	Platelet-derived growth factor subunit B; Growth factor that plays an essential role in the regulation of embryonic development, cell proliferation, cell migration, survival and chemotaxis. Potent mitogen for cells of mesenchymal origin. Required for normal proliferation and recruitment of pericytes and vascular smooth muscle cells in the central nervous system, skin, lung, heart and placenta. Re…	Vascular endothelial growth factor C; Growth factor active in angiogenesis, and endothelial cell growth, stimulating their proliferation and migration and also has effects on the permeability of blood vessels. May function in angiogenesis of the venous and lymphatic vascular systems during embryogenesis, and also in the maintenance of differentiated lymphatic endothelium in adults. Binds and acti…	577
Age at menarche	BRD3|LINC00094	4660	1110	PDGFA:VEGFC	rs433402	9	136898627	G	A	0.0183117	-0.0141078	0.0617509	1.70585	1.1356	14.2618	12.5559	Platelet-derived growth factor subunit A; Growth factor that plays an essential role in the regulation of embryonic development, cell proliferation, cell migration, survival and chemotaxis. Potent mitogen for cells of mesenchymal origin. Required for normal lung alveolar septum formation during embryogenesis, normal development of the gastrointestinal tract, normal development of Leydig cells and…	Vascular endothelial growth factor C; Growth factor active in angiogenesis, and endothelial cell growth, stimulating their proliferation and migration and also has effects on the permeability of blood vessels. May function in angiogenesis of the venous and lymphatic vascular systems during embryogenesis, and also in the maintenance of differentiated lymphatic endothelium in adults. Binds and acti…	526
Age at menarche	BRD3|LINC00094	4657	1746	HEXIM1:IPCEF1	rs433402	9	136898627	G	A	0.0424009	-0.00946236	0.0755642	7.10663	0.636345	20.4968	13.3902	Protein HEXIM1; Transcriptional regulator which functions as a general RNA polymerase II transcription inhibitor. In cooperation with 7SK snRNA sequesters P-TEFb in a large inactive 7SK snRNP complex preventing RNA polymerase II phosphorylation and subsequent transcriptional elongation. May also regulate NF-kappa-B, ESR1, NR3C1 and CIITA-dependent transcriptional activity. Plays a role in the reg…	Interactor protein for cytohesin exchange factors 1; Enhances the promotion of guanine-nucleotide exchange by PSCD2 on ARF6 in a concentration-dependent manner; Pleckstrin homology domain containing	.
Age at menarche	BRD3|LINC00094	4656	1424	LAT2:YES1	rs433402	9	136898627	G	A	-0.0140415	0.00947199	-0.0751522	1.12077	0.635492	20.8293	19.7086	Linker for activation of T-cells family member 2; Involved in FCER1 (high affinity immunoglobulin epsilon receptor)-mediated signaling in mast cells. May also be involved in BCR (B-cell antigen receptor)-mediated signaling in B-cells and FCGR1 (high affinity immunoglobulin gamma Fc receptor I)-mediated signaling in myeloid cells. Couples activation of these receptors and their associated kinases …	Tyrosine-protein kinase Yes; Non-receptor protein tyrosine kinase that is involved in the regulation of cell growth and survival, apoptosis, cell-cell adhesion, cytoskeleton remodeling, and differentiation. Stimulation by receptor tyrosine kinases (RTKs) including EGRF, PDGFR, CSF1R and FGFR leads to recruitment of YES1 to the phosphorylated receptor, and activation and phosphorylation of downstr…	.
Age at menarche	BRD3|LINC00094	4664	1997	AXIN1:HEXIM1	rs2810489	9	136922700	A	G	0.00531832	0.0394436	-0.0711343	0.30281	6.29606	18.9067	12.6106	Axin-1; Component of the beta-catenin destruction complex required for regulating CTNNB1 levels through phosphorylation and ubiquitination, and modulating Wnt-signaling. Controls dorsoventral patterning via two opposing effects; down-regulates CTNNB1 to inhibit the Wnt signaling pathway and ventralize embryos, but also dorsalizes embryos by activating a Wnt-independent JNK signaling pathway. In W…	Protein HEXIM1; Transcriptional regulator which functions as a general RNA polymerase II transcription inhibitor. In cooperation with 7SK snRNA sequesters P-TEFb in a large inactive 7SK snRNP complex preventing RNA polymerase II phosphorylation and subsequent transcriptional elongation. May also regulate NF-kappa-B, ESR1, NR3C1 and CIITA-dependent transcriptional activity. Plays a role in the reg…	.
Age at menarche	KIAA1551	5860	1316	CA1:HMBS	rs6488020	12	32111608	G	A	0.0355162	0.00754229	0.0622609	6.26985	0.548737	17.178	10.9082	Carbonic anhydrase 1; Reversible hydration of carbon dioxide. Can hydrates cyanamide to urea; Carbonic anhydrases	Porphobilinogen deaminase; Tetrapolymerization of the monopyrrole PBG into the hydroxymethylbilane pre-uroporphyrinogen in several discrete steps; Belongs to the HMBS family	.
Age at menarche	CTD-2033A16.3|NFAT5|NOB1|WWP2	6948	330	PARK7:S100A4	rs6499270	16	69917740	T	C	-0.0123127	0.0181127	-0.0525335	1.12148	2.04735	13.3731	11.3258	Protein/nucleic acid deglycase DJ-1; Protein and nucleotide deglycase that catalyzes the deglycation of the Maillard adducts formed between amino groups of proteins or nucleotides and reactive carbonyl groups of glyoxals. Thus, functions as a protein deglycase that repairs methylglyoxal- and glyoxal-glycated proteins, and releases repaired proteins and lactate or glycolate, respectively. Deglycat…	S100 calcium binding protein A4; EF-hand domain containing	.
Age at menopause	AL162431.1|MR1|STX6	483	674	KLK6:MOG	rs1411478	1	180962282	G	A	-0.0189875	0.0318235	-0.0697259	2.21974	5.64456	25.9851	20.3406	Kallikrein-6; Serine protease which exhibits a preference for Arg over Lys in the substrate P1 position and for Ser or Pro in the P2 position. Shows activity against amyloid precursor protein, myelin basic protein, gelatin, casein and extracellular matrix proteins such as fibronectin, laminin, vitronectin and collagen. Degrades alpha-synuclein and prevents its polymerization, indicating that it m…	Myelin-oligodendrocyte glycoprotein; Mediates homophilic cell-cell adhesion (By similarity). Minor component of the myelin sheath. May be involved in completion and/or maintenance of the myelin sheath and in cell- cell communication; Belongs to the immunoglobulin superfamily. BTN/MOG family	420
Age completed full time education	KLF9|TRPM3	4146	22	DBI:TMSB10	rs17455892	9	73069471	G	A	-0.016224	0.00696222	-0.0511616	1.71606	0.50692	13.1309	11.4148	Acyl-CoA-binding protein; Binds medium- and long-chain acyl-CoA esters with very high affinity and may function as an intracellular carrier of acyl-CoA esters. It is also able to displace diazepam from the benzodiazepine (BZD) recognition site located on the GABA type A receptor. It is therefore possible that this protein also acts as a neuropeptide to modulate the action of the GABA receptor	Thymosin beta-10; Plays an important role in the organization of the cytoskeleton. Binds to and sequesters actin monomers (G actin) and therefore inhibits actin polymerization (By similarity); Belongs to the thymosin beta family	231
Age completed full time education	KLF9|TRPM3	4145	208	CA13:HSPB1	rs17455892	9	73069471	G	A	-0.015355	0.0262062	-0.0562584	1.56132	3.76082	15.0018	11.241	Carbonic anhydrase 13; Reversible hydration of carbon dioxide; Carbonic anhydrases	Heat shock protein beta-1; Small heat shock protein which functions as a molecular chaperone probably maintaining denatured proteins in a folding- competent state. Plays a role in stress resistance and actin organization. Through its molecular chaperone activity may regulate numerous biological processes including the phosphorylation and the axonal transport of neurofilament proteins	.
Age completed full time education	KLF9|TRPM3	4144	217	LYN:TACC3	rs17455892	9	73069471	G	A	-0.016106	0.0182344	-0.0559834	1.69389	2.06309	15.1555	13.0924	Tyrosine-protein kinase Lyn; Non-receptor tyrosine-protein kinase that transmits signals from cell surface receptors and plays an important role in the regulation of innate and adaptive immune responses, hematopoiesis, responses to growth factors and cytokines, integrin signaling, but also responses to DNA damage and genotoxic agents. Functions primarily as negative regulator, but can also functi…	Transforming acidic coiled-coil-containing protein 3; Plays a role in the microtubule-dependent coupling of the nucleus and the centrosome. Involved in the processes that regulate centrosome-mediated interkinetic nuclear migration (INM) of neural progenitors (By similarity). Acts as component of the TACC3/ch-TOG/clathrin complex proposed to contribute to stabilization of kinetochore fibers of the…	.
Age completed full time education	KLF9|TRPM3	4142	133	PPP1R2:TACC3	rs17455892	9	73069471	G	A	-0.0157635	0.0182344	-0.0584912	1.64151	2.06309	16.201	14.138	Protein phosphatase inhibitor 2; Inhibitor of protein-phosphatase 1	Transforming acidic coiled-coil-containing protein 3; Plays a role in the microtubule-dependent coupling of the nucleus and the centrosome. Involved in the processes that regulate centrosome-mediated interkinetic nuclear migration (INM) of neural progenitors (By similarity). Acts as component of the TACC3/ch-TOG/clathrin complex proposed to contribute to stabilization of kinetochore fibers of the…	.
Age completed full time education	KLF9|TRPM3	4143	70	CDKN2D:TACC3	rs17455892	9	73069471	G	A	-0.00662584	0.0182344	-0.0565841	0.468741	2.06309	15.441	13.3779	Cyclin-dependent kinase 4 inhibitor D; Interacts strongly with CDK4 and CDK6 and inhibits them; Belongs to the CDKN2 cyclin-dependent kinase inhibitor family	Transforming acidic coiled-coil-containing protein 3; Plays a role in the microtubule-dependent coupling of the nucleus and the centrosome. Involved in the processes that regulate centrosome-mediated interkinetic nuclear migration (INM) of neural progenitors (By similarity). Acts as component of the TACC3/ch-TOG/clathrin complex proposed to contribute to stabilization of kinetochore fibers of the…	.
Age completed full time education	KLF9|TRPM3	4141	173	MPI:TACC3	rs17455892	9	73069471	G	A	-0.0155206	0.0182344	-0.058689	1.59847	2.06309	16.6633	14.6002	Mannose-6-phosphate isomerase; Involved in the synthesis of the GDP-mannose and dolichol-phosphate-mannose required for a number of critical mannosyl transfer reactions; Belongs to the mannose-6-phosphate isomerase type 1 family	Transforming acidic coiled-coil-containing protein 3; Plays a role in the microtubule-dependent coupling of the nucleus and the centrosome. Involved in the processes that regulate centrosome-mediated interkinetic nuclear migration (INM) of neural progenitors (By similarity). Acts as component of the TACC3/ch-TOG/clathrin complex proposed to contribute to stabilization of kinetochore fibers of the…	.
Age completed full time education	KLF9|TRPM3	4140	181	MED18:TACC3	rs17455892	9	73069471	G	A	-0.0214991	0.0182344	-0.0629819	2.66575	2.06309	18.3367	15.6709	Mediator of RNA polymerase II transcription subunit 18; Component of the Mediator complex, a coactivator involved in the regulated transcription of nearly all RNA polymerase II-dependent genes. Mediator functions as a bridge to convey information from gene-specific regulatory proteins to the basal RNA polymerase II transcription machinery. Mediator is recruited to promoters by direct interactions…	Transforming acidic coiled-coil-containing protein 3; Plays a role in the microtubule-dependent coupling of the nucleus and the centrosome. Involved in the processes that regulate centrosome-mediated interkinetic nuclear migration (INM) of neural progenitors (By similarity). Acts as component of the TACC3/ch-TOG/clathrin complex proposed to contribute to stabilization of kinetochore fibers of the…	.
Age completed full time education	KLF9|TRPM3	4139	205	TACC3:TBC1D23	rs17455892	9	73069471	G	A	0.0182344	-0.01875	0.0622917	2.06309	2.15876	18.5482	16.3894	Transforming acidic coiled-coil-containing protein 3; Plays a role in the microtubule-dependent coupling of the nucleus and the centrosome. Involved in the processes that regulate centrosome-mediated interkinetic nuclear migration (INM) of neural progenitors (By similarity). Acts as component of the TACC3/ch-TOG/clathrin complex proposed to contribute to stabilization of kinetochore fibers of the…	TBC1 domain family member 23; Putative Rab GTPase-activating protein which plays a role in vesicular trafficking. Plays a role in brain development, including in cortical neuron positioning (By similarity). May also be important for neurite outgrowth, possibly through its involvement in membrane trafficking and cargo delivery, 2 processes that are essential for axonal and dendritic growth (By sim…	.
Age completed full time education	KLF9|TRPM3	4138	250	CDKN1A:TACC3	rs17455892	9	73069471	G	A	-0.019788	0.0182344	-0.0675801	2.37092	2.06309	21.9371	19.5662	Cyclin-dependent kinase inhibitor 1; May be involved in p53/TP53 mediated inhibition of cellular proliferation in response to DNA damage. Binds to and inhibits cyclin-dependent kinase activity, preventing phosphorylation of critical cyclin-dependent kinase substrates and blocking cell cycle progression. Functions in the nuclear localization and assembly of cyclin D-CDK4 complex and promotes its k…	Transforming acidic coiled-coil-containing protein 3; Plays a role in the microtubule-dependent coupling of the nucleus and the centrosome. Involved in the processes that regulate centrosome-mediated interkinetic nuclear migration (INM) of neural progenitors (By similarity). Acts as component of the TACC3/ch-TOG/clathrin complex proposed to contribute to stabilization of kinetochore fibers of the…	.
Age completed full time education	ARFGEF2|CSE1L|DDX27|KCNB1|STAU1|ZFAS1|ZNFX1	8173	876	FCRL5:MZB1	rs6063359	20	47745084	C	G	-0.027212	0.0259172	-0.0553298	4.25333	3.71286	15.0222	10.7689	Fc receptor-like protein 5; May be involved in B-cell development and differentiation in peripheral lymphoid organs and may be useful markers of B-cell stages. May have an immunoregulatory role in marginal zone B-cells; CD molecules	Marginal zone B- and B1-cell-specific protein; Associates with immunoglobulin M (IgM) heavy and light chains and promotes IgM assembly and secretion. May exert its effect by acting as a molecular chaperone or as an oxidoreductase as it displays a low level of oxidoreductase activity (By similarity). Isoform 2 may be involved in regulation of apoptosis. Helps to diversify peripheral B-cell functio…	413
Age related macular degeneration	ATP5B|BAZ2A|NACA|PRIM1|PTGES3	6022	911	PLA2G4A:PPP1R12A	rs2950390	12	57055291	T	C	-0.00653868	0.0203017	-0.0567482	0.438329	2.30993	14.2845	11.9746	Cytosolic phospholipase A2; Selectively hydrolyzes arachidonyl phospholipids in the sn-2 position releasing arachidonic acid. Together with its lysophospholipid activity, it is implicated in the initiation of the inflammatory response; C2 domain containing phospholipases	Protein phosphatase 1 regulatory subunit 12A; Key regulator of protein phosphatase 1C (PPP1C). Mediates binding to myosin. As part of the PPP1C complex, involved in dephosphorylation of PLK1. Capable of inhibiting HIF1AN- dependent suppression of HIF1A activity; Ankyrin repeat domain containing	.
Age related macular degeneration	ATP5B|BAZ2A|NACA|PRIM1|PTGES3	6019	2141	FOXO1:FOXO3	rs2950390	12	57055291	T	C	0.0240548	-0.0204022	0.0590337	3.05876	2.282	14.8746	11.8158	Forkhead box protein O1; Transcription factor that is the main target of insulin signaling and regulates metabolic homeostasis in response to oxidative stress. Binds to the insulin response element (IRE) with consensus sequence 5'-TT[G/A]TTTTG-3' and the related Daf-16 family binding element (DBE) with consensus sequence 5'- TT[G/A]TTTAC-3'. Activity suppressed by insulin. Main regulator of redox…	Forkhead box protein O3; Transcriptional activator which triggers apoptosis in the absence of survival factors, including neuronal cell death upon oxidative stress. Recognizes and binds to the DNA sequence 5'-[AG]TAAA[TC]A-3'. Participates in post-transcriptional regulation of MYC: following phosphorylation by MAPKAPK5, promotes induction of miR-34b and miR-34c expression, 2 post- transcriptional…	911
Age related macular degeneration	ATP5B|BAZ2A|NACA|PRIM1|PTGES3	6020	1436	PLA2G4A:SNAP29	rs2950390	12	57055291	T	C	-0.00653868	0.0175052	-0.0576837	0.438329	1.81839	14.8665	13.0481	Cytosolic phospholipase A2; Selectively hydrolyzes arachidonyl phospholipids in the sn-2 position releasing arachidonic acid. Together with its lysophospholipid activity, it is implicated in the initiation of the inflammatory response; C2 domain containing phospholipases	Synaptosomal-associated protein 29; SNAREs, soluble N-ethylmaleimide-sensitive factor- attachment protein receptors, are essential proteins for fusion of cellular membranes. SNAREs localized on opposing membranes assemble to form a trans-SNARE complex, an extended, parallel four alpha-helical bundle that drives membrane fusion. SNAP29 is a SNARE involved in autophagy through the direct control of…	.
Age related macular degeneration	ATP5B|BAZ2A|NACA|PRIM1|PTGES3	6021	751	AXIN1:CALCOCO1	rs2950390	12	57055291	T	C	0.0272189	-0.000188681	0.0573025	3.79218	0.00916712	14.5404	10.7482	Axin-1; Component of the beta-catenin destruction complex required for regulating CTNNB1 levels through phosphorylation and ubiquitination, and modulating Wnt-signaling. Controls dorsoventral patterning via two opposing effects; down-regulates CTNNB1 to inhibit the Wnt signaling pathway and ventralize embryos, but also dorsalizes embryos by activating a Wnt-independent JNK signaling pathway. In W…	Calcium-binding and coiled-coil domain-containing protein 1; Functions as a coactivator for aryl hydrocarbon and nuclear receptors (NR). Recruited to promoters through its contact with the N-terminal basic helix-loop-helix-Per-Arnt-Sim (PAS) domain of transcription factors or coactivators, such as NCOA2. During ER-activation acts synergistically in combination with other NCOA2-binding proteins, s…	.
Age related macular degeneration	ATP5B|BAZ2A|NACA|PRIM1|PTGES3	6016	1547	AXIN1:INPPL1	rs2950390	12	57055291	T	C	0.0272189	0.00679217	0.0624035	3.79218	0.458557	16.9756	13.1835	Axin-1; Component of the beta-catenin destruction complex required for regulating CTNNB1 levels through phosphorylation and ubiquitination, and modulating Wnt-signaling. Controls dorsoventral patterning via two opposing effects; down-regulates CTNNB1 to inhibit the Wnt signaling pathway and ventralize embryos, but also dorsalizes embryos by activating a Wnt-independent JNK signaling pathway. In W…	Phosphatidylinositol 3,4,5-trisphosphate 5-phosphatase 2; Phosphatidylinositol (PtdIns) phosphatase that specifically hydrolyzes the 5-phosphate of phosphatidylinositol- 3,4,5-trisphosphate (PtdIns(3,4,5)P3) to produce PtdIns(3,4)P2, thereby negatively regulating the PI3K (phosphoinositide 3-kinase) pathways. Plays a central role in regulation of PI3K-dependent insulin signaling, although the pre…	.
Age related macular degeneration	ATP5B|BAZ2A|NACA|PRIM1|PTGES3	6018	162	PPP1R2:TBL1X	rs2950390	12	57055291	T	C	0.00730851	-0.0228767	0.0596896	0.506575	2.7518	15.3295	12.5777	Protein phosphatase inhibitor 2; Inhibitor of protein-phosphatase 1	F-box-like/WD repeat-containing protein TBL1X; F-box-like protein involved in the recruitment of the ubiquitin/19S proteasome complex to nuclear receptor-regulated transcription units. Plays an essential role in transcription activation mediated by nuclear receptors. Probably acts as integral component of corepressor complexes that mediates the recruitment of the 19S proteasome complex, leading t…	.
Age related macular degeneration	ATP5B|BAZ2A|NACA|PRIM1|PTGES3	6017	227	HEXIM1:TBL1X	rs2950390	12	57055291	T	C	0.0205628	-0.0228767	0.0622004	2.3567	2.7518	16.6652	13.9134	Protein HEXIM1; Transcriptional regulator which functions as a general RNA polymerase II transcription inhibitor. In cooperation with 7SK snRNA sequesters P-TEFb in a large inactive 7SK snRNP complex preventing RNA polymerase II phosphorylation and subsequent transcriptional elongation. May also regulate NF-kappa-B, ESR1, NR3C1 and CIITA-dependent transcriptional activity. Plays a role in the reg…	F-box-like/WD repeat-containing protein TBL1X; F-box-like protein involved in the recruitment of the ubiquitin/19S proteasome complex to nuclear receptor-regulated transcription units. Plays an essential role in transcription activation mediated by nuclear receptors. Probably acts as integral component of corepressor complexes that mediates the recruitment of the 19S proteasome complex, leading t…	.
Age related macular degeneration	ATP5B|BAZ2A|NACA|PRIM1|PTGES3	6015	90	APP:PDGFB	rs2950390	12	57055291	T	C	-0.0295092	0.0127103	-0.0716266	4.35328	1.10948	22.2164	17.8631	Amyloid-beta A4 protein; N-APP binds TNFRSF21 triggering caspase activation and degeneration of both neuronal cell bodies (via caspase-3) and axons (via caspase-6); Endogenous ligands	Platelet-derived growth factor subunit B; Growth factor that plays an essential role in the regulation of embryonic development, cell proliferation, cell migration, survival and chemotaxis. Potent mitogen for cells of mesenchymal origin. Required for normal proliferation and recruitment of pericytes and vascular smooth muscle cells in the central nervous system, skin, lung, heart and placenta. Re…	287
Age related macular degeneration	ATP5B|BAZ2A|NACA|PRIM1|PTGES3	6014	1466	AXIN1:BACH1	rs2950390	12	57055291	T	C	0.0272189	-0.0109311	0.0762877	3.79219	0.883982	25.4845	21.6923	Axin-1; Component of the beta-catenin destruction complex required for regulating CTNNB1 levels through phosphorylation and ubiquitination, and modulating Wnt-signaling. Controls dorsoventral patterning via two opposing effects; down-regulates CTNNB1 to inhibit the Wnt signaling pathway and ventralize embryos, but also dorsalizes embryos by activating a Wnt-independent JNK signaling pathway. In W…	Transcription regulator protein BACH1; Transcriptional regulator that acts as repressor or activator. Binds, in vitro, to NF-E2 binding sites. Play important roles in coordinating transcription activation and repression by MAFK; BTB domain containing	.
Age related macular degeneration	ATP5B|BAZ2A|NACA|PRIM1|PTGES3	6012	1018	FOXO1:TBL1X	rs2950390	12	57055291	T	C	0.0240548	-0.0228767	0.0832421	3.05876	2.7518	28.9553	25.8966	Forkhead box protein O1; Transcription factor that is the main target of insulin signaling and regulates metabolic homeostasis in response to oxidative stress. Binds to the insulin response element (IRE) with consensus sequence 5'-TT[G/A]TTTTG-3' and the related Daf-16 family binding element (DBE) with consensus sequence 5'- TT[G/A]TTTAC-3'. Activity suppressed by insulin. Main regulator of redox…	F-box-like/WD repeat-containing protein TBL1X; F-box-like protein involved in the recruitment of the ubiquitin/19S proteasome complex to nuclear receptor-regulated transcription units. Plays an essential role in transcription activation mediated by nuclear receptors. Probably acts as integral component of corepressor complexes that mediates the recruitment of the 19S proteasome complex, leading t…	215
Age related macular degeneration	ATP5B|BAZ2A|NACA|PRIM1|PTGES3	6013	2151	ANGPT1:SERPINE1	rs2950390	12	57055291	T	C	-0.0406602	9.52589e-05	-0.0806539	7.73025	0.004636	28.3871	20.6568	Angiopoietin-1; Binds and activates TEK/TIE2 receptor by inducing its dimerization and tyrosine phosphorylation. Plays an important role in the regulation of angiogenesis, endothelial cell survival, proliferation, migration, adhesion and cell spreading, reorganization of the actin cytoskeleton, but also maintenance of vascular quiescence. Required for normal angiogenesis and heart development dur…	Plasminogen activator inhibitor 1; Serine protease inhibitor. This inhibitor acts as 'bait' for tissue plasminogen activator, urokinase, protein C and matriptase-3/TMPRSS7. Its rapid interaction with PLAT may function as a major control point in the regulation of fibrinolysis; Serpin peptidase inhibitors	478
Age related macular degeneration	ATP5B|BAZ2A|NACA|PRIM1|PTGES3	6011	847	ANGPT1:PDGFA	rs2950390	12	57055291	T	C	-0.0406602	-0.0044901	-0.0870628	7.73025	0.27451	32.5418	24.8116	Angiopoietin-1; Binds and activates TEK/TIE2 receptor by inducing its dimerization and tyrosine phosphorylation. Plays an important role in the regulation of angiogenesis, endothelial cell survival, proliferation, migration, adhesion and cell spreading, reorganization of the actin cytoskeleton, but also maintenance of vascular quiescence. Required for normal angiogenesis and heart development dur…	Platelet-derived growth factor subunit A; Growth factor that plays an essential role in the regulation of embryonic development, cell proliferation, cell migration, survival and chemotaxis. Potent mitogen for cells of mesenchymal origin. Required for normal lung alveolar septum formation during embryogenesis, normal development of the gastrointestinal tract, normal development of Leydig cells and…	455
Age related macular degeneration	ATP5B|BAZ2A|NACA|PRIM1|PTGES3	6010	33	ANGPT1:PDGFB	rs2950390	12	57055291	T	C	-0.0406602	0.0127103	-0.114851	7.73028	1.10948	56.2667	48.5365	Angiopoietin-1; Binds and activates TEK/TIE2 receptor by inducing its dimerization and tyrosine phosphorylation. Plays an important role in the regulation of angiogenesis, endothelial cell survival, proliferation, migration, adhesion and cell spreading, reorganization of the actin cytoskeleton, but also maintenance of vascular quiescence. Required for normal angiogenesis and heart development dur…	Platelet-derived growth factor subunit B; Growth factor that plays an essential role in the regulation of embryonic development, cell proliferation, cell migration, survival and chemotaxis. Potent mitogen for cells of mesenchymal origin. Required for normal proliferation and recruitment of pericytes and vascular smooth muscle cells in the central nervous system, skin, lung, heart and placenta. Re…	690
Age related macular degeneration	ATP5B|BAZ2A|NACA|PRIM1|PTGES3	6026	1487	MANF:PLA2G4A	rs2958154	12	57065713	T	C	0.0195314	-0.00718535	0.0636041	2.15483	0.493281	17.8153	15.6604	Mesencephalic astrocyte-derived neurotrophic factor; Selectively promotes the survival of dopaminergic neurons of the ventral mid-brain. Modulates GABAergic transmission to the dopaminergic neurons of the substantia nigra. Enhances spontaneous, as well as evoked, GABAergic inhibitory postsynaptic currents in dopaminergic neurons (By similarity). Inhibits cell proliferation and endoplasmic reticul…	Cytosolic phospholipase A2; Selectively hydrolyzes arachidonyl phospholipids in the sn-2 position releasing arachidonic acid. Together with its lysophospholipid activity, it is implicated in the initiation of the inflammatory response; C2 domain containing phospholipases	.
Age related macular degeneration	ATP5B|BAZ2A|NACA|PRIM1|PTGES3	6025	1364	PLA2G4A:PTPN6	rs2958154	12	57065713	T	C	-0.00718535	0.020736	-0.0749473	0.493281	2.37689	24.5683	22.1914	Cytosolic phospholipase A2; Selectively hydrolyzes arachidonyl phospholipids in the sn-2 position releasing arachidonic acid. Together with its lysophospholipid activity, it is implicated in the initiation of the inflammatory response; C2 domain containing phospholipases	Tyrosine-protein phosphatase non-receptor type 6; Modulates signaling by tyrosine phosphorylated cell surface receptors such as KIT and the EGF receptor/EGFR. The SH2 regions may interact with other cellular components to modulate its own phosphatase activity against interacting substrates. Together with MTUS1, induces UBE2V2 expression upon angiotensin II stimulation. Plays a key role in hematop…	.
Age related macular degeneration	ATP5B|BAZ2A|NACA|PRIM1|PTGES3	6024	851	DBNL:PLA2G4A	rs2958154	12	57065713	T	C	0.0187621	-0.00718535	0.0842846	2.02119	0.493281	31.1772	29.156	Drebrin-like protein; Adapter protein that binds F-actin and DNM1, and thereby plays a role in receptor-mediated endocytosis. Plays a role in the reorganization of the actin cytoskeleton, formation of cell projections, such as neurites, in neuron morphogenesis and synapse formation via its interaction with WASL and COBL. Does not bind G- actin and promote actin polymerization by itself. Required …	Cytosolic phospholipase A2; Selectively hydrolyzes arachidonyl phospholipids in the sn-2 position releasing arachidonic acid. Together with its lysophospholipid activity, it is implicated in the initiation of the inflammatory response; C2 domain containing phospholipases	.
Age related macular degeneration	ATP5B|BAZ2A|NACA|PRIM1|PTGES3	6023	1048	MGLL:PLA2G4A	rs2958154	12	57065713	T	C	0.0244913	-0.00718535	0.096053	3.13907	0.493281	39.51	36.371	Monoglyceride lipase; Converts monoacylglycerides to free fatty acids and glycerol. Hydrolyzes the endocannabinoid 2-arachidonoylglycerol, and thereby contributes to the regulation of endocannabinoid signaling, nociperception and perception of pain (By similarity). Regulates the levels of fatty acids that serve as signaling molecules and promote cancer cell migration, invasion and tumor growth; L…	Cytosolic phospholipase A2; Selectively hydrolyzes arachidonyl phospholipids in the sn-2 position releasing arachidonic acid. Together with its lysophospholipid activity, it is implicated in the initiation of the inflammatory response; C2 domain containing phospholipases	470
Airflow obstruction	ADGRG6|RP11-440G9.1	3136	2102	SNX9:VTA1	rs1329705	6	142753338	A	G	0.00465926	-0.0396933	0.07928	0.228788	5.39428	19.2349	13.8406	Sorting nexin-9; Involved in endocytosis and intracellular vesicle trafficking, both during interphase and at the end of mitosis. Required for efficient progress through mitosis and cytokinesis. Required for normal formation of the cleavage furrow at the end of mitosis. Plays a role in endocytosis via clathrin-coated pits, but also clathrin-independent, actin-dependent fluid-phase endocytosis. Pl…	Vacuolar protein sorting-associated protein VTA1 homolog; Involved in the endosomal multivesicular bodies (MVB) pathway. MVBs contain intraluminal vesicles (ILVs) that are generated by invagination and scission from the limiting membrane of the endosome and mostly are delivered to lysosomes enabling degradation of membrane proteins, such as stimulated growth factor receptors, lysosomal enzymes an…	.
Alcohol dependence	GRK4|RNU6-204P	1967	2614	OLR1:OSM	rs1801058	4	3039150	C	T	-0.0226032	0.0204208	-0.0560104	2.93452	2.48036	14.8365	11.9019	Oxidized low-density lipoprotein receptor 1; Receptor that mediates the recognition, internalization and degradation of oxidatively modified low density lipoprotein (oxLDL) by vascular endothelial cells. OxLDL is a marker of atherosclerosis that induces vascular endothelial cell activation and dysfunction, resulting in pro-inflammatory responses, pro- oxidative conditions and apoptosis. Its assoc…	Oncostatin-M; Growth regulator. Inhibits the proliferation of a number of tumor cell lines. Stimulates proliferation of AIDS-KS cells. It regulates cytokine production, including IL-6, G-CSF and GM-CSF from endothelial cells. Uses both type I OSM receptor (heterodimers composed of LIPR and IL6ST) and type II OSM receptor (heterodimers composed of OSMR and IL6ST). Involved in the maturation of fet…	.
Alcohol dependence	GRK4|RNU6-204P	1966	1196	MMP9:OLR1	rs1801058	4	3039150	C	T	0.0132784	-0.0226032	0.0558753	1.27097	2.93452	14.9526	12.0181	Matrix metalloproteinase-9; May play an essential role in local proteolysis of the extracellular matrix and in leukocyte migration. Could play a role in bone osteoclastic resorption. Cleaves KiSS1 at a Gly-|-Leu bond. Cleaves type IV and type V collagen into large C-terminal three quarter fragments and shorter N-terminal one quarter fragments. Degrades fibronectin but not laminin or Pz-peptide; M…	Oxidized low-density lipoprotein receptor 1; Receptor that mediates the recognition, internalization and degradation of oxidatively modified low density lipoprotein (oxLDL) by vascular endothelial cells. OxLDL is a marker of atherosclerosis that induces vascular endothelial cell activation and dysfunction, resulting in pro-inflammatory responses, pro- oxidative conditions and apoptosis. Its assoc…	455
Alcohol dependence	CAST	2358	2143	DNMBP:PTPN1	rs13183352	5	96071780	G	A	0.0326769	-0.0151561	0.0763356	5.13394	1.41957	24.9704	19.8365	Dynamin-binding protein; Scaffold protein that links dynamin with actin- regulating proteins. May play a role in membrane trafficking between the cell surface and the Golgi (By similarity); Classical BAR domain containing	Tyrosine-protein phosphatase non-receptor type 1; Tyrosine-protein phosphatase which acts as a regulator of endoplasmic reticulum unfolded protein response. Mediates dephosphorylation of EIF2AK3/PERK; inactivating the protein kinase activity of EIF2AK3/PERK. May play an important role in CKII- and p60c-src-induced signal transduction cascades. May regulate the EFNA5-EPHA3 signaling pathway which …	.
Alcohol intake frequency	ANKZF1|ATG9A|GLB1L|TUBA4A|TUBA4B	1040	2114	IPCEF1:TBCB	rs2276635	2	220087441	C	T	0.0154617	-0.0345616	0.0900624	0.685146	2.30773	12.899	10.5913	Interactor protein for cytohesin exchange factors 1; Enhances the promotion of guanine-nucleotide exchange by PSCD2 on ARF6 in a concentration-dependent manner; Pleckstrin homology domain containing	Tubulin-folding cofactor B; Binds to alpha-tubulin folding intermediates after their interaction with cytosolic chaperonin in the pathway leading from newly synthesized tubulin to properly folded heterodimer. Involved in regulation of tubulin heterodimer dissociation. May function as a negative regulator of axonal growth (By similarity); Belongs to the TBCB family	.
Alcohol intake frequency	ANKZF1|ATG9A|GLB1L|TUBA4A|TUBA4B	1039	306	TBCB:TBCC	rs2276635	2	220087441	C	T	-0.0345616	-0.000244395	-0.105087	2.30773	0.00694467	16.928	14.6203	Tubulin-folding cofactor B; Binds to alpha-tubulin folding intermediates after their interaction with cytosolic chaperonin in the pathway leading from newly synthesized tubulin to properly folded heterodimer. Involved in regulation of tubulin heterodimer dissociation. May function as a negative regulator of axonal growth (By similarity); Belongs to the TBCB family	Tubulin-specific chaperone C; Tubulin-folding protein; involved in the final step of the tubulin folding pathway; Belongs to the TBCC family	884
Alcohol intake frequency	ANKZF1|ATG9A|GLB1L|TUBA4A|TUBA4B	1038	1010	RHOC:TBCB	rs2276635	2	220087441	C	T	0.00664259	-0.0345616	0.114317	0.228863	2.30773	19.8556	17.5479	Rho-related GTP-binding protein RhoC; Regulates a signal transduction pathway linking plasma membrane receptors to the assembly of focal adhesions and actin stress fibers. Serves as a microtubule-dependent signal that is required for the myosin contractile ring formation during cell cycle cytokinesis. Regulates apical junction formation in bronchial epithelial cells; Rho family GTPases	Tubulin-folding cofactor B; Binds to alpha-tubulin folding intermediates after their interaction with cytosolic chaperonin in the pathway leading from newly synthesized tubulin to properly folded heterodimer. Involved in regulation of tubulin heterodimer dissociation. May function as a negative regulator of axonal growth (By similarity); Belongs to the TBCB family	.
Alcohol intake frequency	ANKZF1|ATG9A|GLB1L|TUBA4A|TUBA4B	1037	45	MAP4K5:TBCB	rs2276635	2	220087441	C	T	0.00938404	-0.0345616	0.123979	0.351226	2.30773	23.3041	20.9963	Mitogen-activated protein kinase kinase kinase kinase 5; May play a role in the response to environmental stress. Appears to act upstream of the JUN N-terminal pathway; Mitogen-activated protein kinase kinase kinase kinases	Tubulin-folding cofactor B; Binds to alpha-tubulin folding intermediates after their interaction with cytosolic chaperonin in the pathway leading from newly synthesized tubulin to properly folded heterodimer. Involved in regulation of tubulin heterodimer dissociation. May function as a negative regulator of axonal growth (By similarity); Belongs to the TBCB family	.
Alcohol intake frequency	ANKZF1|ATG9A|GLB1L|TUBA4A|TUBA4B	1036	1845	CRADD:TBCB	rs2276635	2	220087441	C	T	0.0194192	-0.0345616	0.132163	0.942372	2.30773	26.2688	23.961	Death domain-containing protein CRADD; Apoptotic adaptor molecule specific for caspase-2 and FASL/TNF receptor-interacting protein RIP. In the presence of RIP and TRADD, CRADD recruits caspase-2 to the TNFR-1 signalling complex; Caspase recruitment domain containing	Tubulin-folding cofactor B; Binds to alpha-tubulin folding intermediates after their interaction with cytosolic chaperonin in the pathway leading from newly synthesized tubulin to properly folded heterodimer. Involved in regulation of tubulin heterodimer dissociation. May function as a negative regulator of axonal growth (By similarity); Belongs to the TBCB family	.
Alcohol intake frequency	ANKZF1|ATG9A|GLB1L|TUBA4A|TUBA4B	1035	296	CASP3:TBCB	rs2276635	2	220087441	C	T	0.01064	-0.0345616	0.144776	0.417522	2.30773	31.0991	28.7914	Caspase-3; Involved in the activation cascade of caspases responsible for apoptosis execution. At the onset of apoptosis it proteolytically cleaves poly(ADP-ribose) polymerase (PARP) at a '216-Asp-|-Gly-217' bond. Cleaves and activates sterol regulatory element binding proteins (SREBPs) between the basic helix-loop- helix leucine zipper domain and the membrane attachment domain. Cleaves and activ…	Tubulin-folding cofactor B; Binds to alpha-tubulin folding intermediates after their interaction with cytosolic chaperonin in the pathway leading from newly synthesized tubulin to properly folded heterodimer. Involved in regulation of tubulin heterodimer dissociation. May function as a negative regulator of axonal growth (By similarity); Belongs to the TBCB family	.
Alcohol intake frequency	ANKZF1|ATG9A|GLB1L|TUBA4A|TUBA4B	1045	1476	DARS1:TBCB	rs114196239	2	220094307	A	G	0.0136143	-0.0336339	0.0991292	0.569832	2.19617	15.0703	12.8742	Aspartate--tRNA ligase, cytoplasmic; Catalyzes the specific attachment of an amino acid to its cognate tRNA in a 2 step reaction: the amino acid (AA) is first activated by ATP to form AA-AMP and then transferred to the acceptor end of the tRNA; Belongs to the class-II aminoacyl-tRNA synthetase family. Type 2 subfamily	Tubulin-folding cofactor B; Binds to alpha-tubulin folding intermediates after their interaction with cytosolic chaperonin in the pathway leading from newly synthesized tubulin to properly folded heterodimer. Involved in regulation of tubulin heterodimer dissociation. May function as a negative regulator of axonal growth (By similarity); Belongs to the TBCB family	211
Alcohol intake frequency	ANKZF1|ATG9A|GLB1L|TUBA4A|TUBA4B	1044	762	PMVK:TBCB	rs114196239	2	220094307	A	G	0.0154178	-0.0336339	0.122844	0.668082	2.19616	21.9644	19.7682	Phosphomevalonate kinase	Tubulin-folding cofactor B; Binds to alpha-tubulin folding intermediates after their interaction with cytosolic chaperonin in the pathway leading from newly synthesized tubulin to properly folded heterodimer. Involved in regulation of tubulin heterodimer dissociation. May function as a negative regulator of axonal growth (By similarity); Belongs to the TBCB family	.
Alcohol intake frequency	ANKZF1|ATG9A|GLB1L|TUBA4A|TUBA4B	1043	34	FKBP5:TBCB	rs114196239	2	220094307	A	G	0.0204856	-0.0336339	0.149996	1.01717	2.19617	33.9618	31.7656	Peptidyl-prolyl cis-trans isomerase FKBP5; Immunophilin protein with PPIase and co-chaperone activities. Component of unligated steroid receptors heterocomplexes through interaction with heat-shock protein 90 (HSP90). Plays a role in the intracellular trafficking of heterooligomeric forms of steroid hormone receptors maintaining the complex into the cytoplasm when unliganded; FKBP prolyl isomeras…	Tubulin-folding cofactor B; Binds to alpha-tubulin folding intermediates after their interaction with cytosolic chaperonin in the pathway leading from newly synthesized tubulin to properly folded heterodimer. Involved in regulation of tubulin heterodimer dissociation. May function as a negative regulator of axonal growth (By similarity); Belongs to the TBCB family	165
Alcohol intake frequency	ANKZF1|ATG9A|GLB1L|TUBA4A|TUBA4B	1042	933	DBNL:TBCB	rs114196239	2	220094307	A	G	0.0177133	-0.0336339	0.157841	0.829513	2.19617	36.5452	34.349	Drebrin-like protein; Adapter protein that binds F-actin and DNM1, and thereby plays a role in receptor-mediated endocytosis. Plays a role in the reorganization of the actin cytoskeleton, formation of cell projections, such as neurites, in neuron morphogenesis and synapse formation via its interaction with WASL and COBL. Does not bind G- actin and promote actin polymerization by itself. Required …	Tubulin-folding cofactor B; Binds to alpha-tubulin folding intermediates after their interaction with cytosolic chaperonin in the pathway leading from newly synthesized tubulin to properly folded heterodimer. Involved in regulation of tubulin heterodimer dissociation. May function as a negative regulator of axonal growth (By similarity); Belongs to the TBCB family	.
Alcohol intake frequency	ANKZF1|ATG9A|GLB1L|TUBA4A|TUBA4B	1041	1648	IRAK4:TBCB	rs114196239	2	220094307	A	G	0.0207591	-0.0336339	0.171933	1.03992	2.19617	42.95	40.7539	Interleukin-1 receptor-associated kinase 4; Serine/threonine-protein kinase that plays a critical role in initiating innate immune response against foreign pathogens. Involved in Toll-like receptor (TLR) and IL-1R signaling pathways. Is rapidly recruited by MYD88 to the receptor-signaling complex upon TLR activation to form the Myddosome together with IRAK2. Phosphorylates initially IRAK1, thus s…	Tubulin-folding cofactor B; Binds to alpha-tubulin folding intermediates after their interaction with cytosolic chaperonin in the pathway leading from newly synthesized tubulin to properly folded heterodimer. Involved in regulation of tubulin heterodimer dissociation. May function as a negative regulator of axonal growth (By similarity); Belongs to the TBCB family	.
Alcohol intake frequency	AC013436.6|H2AFV|LINC01952|PPIA|PURB|RP4-673M15.1	3271	592	ANXA3:ENO2	rs10267576	7	44870933	C	T	-0.0260895	0.00217954	-0.0546644	3.80949	0.123931	14.7516	10.9421	Annexin A3; Inhibitor of phospholipase A2, also possesses anti- coagulant properties. Also cleaves the cyclic bond of inositol 1,2-cyclic phosphate to form inositol 1-phosphate; Annexins	Gamma-enolase; Has neurotrophic and neuroprotective properties on a broad spectrum of central nervous system (CNS) neurons. Binds, in a calcium-dependent manner, to cultured neocortical neurons and promotes cell survival (By similarity); Enolases	.
Alcohol intake frequency	AC013436.6|H2AFV|LINC01952|PPIA|PURB|RP4-673M15.1	3269	709	EBAG9:TBCC	rs10267576	7	44870933	C	T	-0.0371848	-0.0146223	-0.0612675	7.05907	1.45118	17.9679	10.9088	Receptor-binding cancer antigen expressed on SiSo cells; May participate in suppression of cell proliferation and induces apoptotic cell death through activation of interleukin-1- beta converting enzyme (ICE)-like proteases	Tubulin-specific chaperone C; Tubulin-folding protein; involved in the final step of the tubulin folding pathway; Belongs to the TBCC family	.
Alcohol intake frequency	AC013436.6|H2AFV|LINC01952|PPIA|PURB|RP4-673M15.1	3270	1844	EBAG9:TBCB	rs10267576	7	44870933	C	T	-0.0371848	-0.0118689	-0.0609896	7.05907	1.05719	17.7948	10.7357	Receptor-binding cancer antigen expressed on SiSo cells; May participate in suppression of cell proliferation and induces apoptotic cell death through activation of interleukin-1- beta converting enzyme (ICE)-like proteases	Tubulin-folding cofactor B; Binds to alpha-tubulin folding intermediates after their interaction with cytosolic chaperonin in the pathway leading from newly synthesized tubulin to properly folded heterodimer. Involved in regulation of tubulin heterodimer dissociation. May function as a negative regulator of axonal growth (By similarity); Belongs to the TBCB family	.
Alcohol intake frequency	NUPR1|RP11-666O2.1|SGF29|SULT1A2	6882	1954	SULT1A1:VTA1	rs480400	16	28574615	G	A	0.0873666	-0.0239784	0.157619	36.7128	3.34609	117.467	80.7544	Sulfotransferase 1A1; Sulfotransferase that utilizes 3'-phospho-5'-adenylyl sulfate (PAPS) as sulfonate donor to catalyze the sulfate conjugation of catecholamines, phenolic drugs and neurotransmitters. Has also estrogen sulfotransferase activity. responsible for the sulfonation and activation of minoxidil. Is Mediates the metabolic activation of carcinogenic N- hydroxyarylamines to DNA binding p…	Vacuolar protein sorting-associated protein VTA1 homolog; Involved in the endosomal multivesicular bodies (MVB) pathway. MVBs contain intraluminal vesicles (ILVs) that are generated by invagination and scission from the limiting membrane of the endosome and mostly are delivered to lysosomes enabling degradation of membrane proteins, such as stimulated growth factor receptors, lysosomal enzymes an…	.
Alcohol intake frequency	NUPR1|RP11-666O2.1|SGF29|SULT1A2	6881	1823	RWDD1:SULT1A1	rs480400	16	28574615	G	A	-0.0253051	0.0873666	-0.159221	3.6798	36.7128	120.471	83.7577	RWD domain-containing protein 1; Protects DRG2 from proteolytic degradation; Belongs to the RWDD1/GIR2 family	Sulfotransferase 1A1; Sulfotransferase that utilizes 3'-phospho-5'-adenylyl sulfate (PAPS) as sulfonate donor to catalyze the sulfate conjugation of catecholamines, phenolic drugs and neurotransmitters. Has also estrogen sulfotransferase activity. responsible for the sulfonation and activation of minoxidil. Is Mediates the metabolic activation of carcinogenic N- hydroxyarylamines to DNA binding p…	.
Alcohol intake frequency	NUPR1|RP11-666O2.1|SGF29|SULT1A2	6880	1783	ENO2:SULT1A1	rs480400	16	28574615	G	A	-0.031194	0.0873666	-0.164313	5.29753	36.7128	128.053	91.3399	Gamma-enolase; Has neurotrophic and neuroprotective properties on a broad spectrum of central nervous system (CNS) neurons. Binds, in a calcium-dependent manner, to cultured neocortical neurons and promotes cell survival (By similarity); Enolases	Sulfotransferase 1A1; Sulfotransferase that utilizes 3'-phospho-5'-adenylyl sulfate (PAPS) as sulfonate donor to catalyze the sulfate conjugation of catecholamines, phenolic drugs and neurotransmitters. Has also estrogen sulfotransferase activity. responsible for the sulfonation and activation of minoxidil. Is Mediates the metabolic activation of carcinogenic N- hydroxyarylamines to DNA binding p…	.
Alcohol intake frequency	NUPR1|RP11-666O2.1|SGF29|SULT1A2	6879	1237	ENO1:SULT1A1	rs480400	16	28574615	G	A	-0.0290837	0.0873666	-0.199428	4.63216	36.7121	186.047	149.334	Alpha-enolase; Multifunctional enzyme that, as well as its role in glycolysis, plays a part in various processes such as growth control, hypoxia tolerance and allergic responses. May also function in the intravascular and pericellular fibrinolytic system due to its ability to serve as a receptor and activator of plasminogen on the cell surface of several cell-types such as leukocytes and neurons.…	Sulfotransferase 1A1; Sulfotransferase that utilizes 3'-phospho-5'-adenylyl sulfate (PAPS) as sulfonate donor to catalyze the sulfate conjugation of catecholamines, phenolic drugs and neurotransmitters. Has also estrogen sulfotransferase activity. responsible for the sulfonation and activation of minoxidil. Is Mediates the metabolic activation of carcinogenic N- hydroxyarylamines to DNA binding p…	.
Alcohol intake frequency	NUPR1|RP11-666O2.1|SGF29|SULT1A2	6878	1183	PTPN6:SULT1A1	rs480400	16	28574615	G	A	-0.0298001	0.0873666	-0.207466	4.86716	36.7116	200.466	163.755	Tyrosine-protein phosphatase non-receptor type 6; Modulates signaling by tyrosine phosphorylated cell surface receptors such as KIT and the EGF receptor/EGFR. The SH2 regions may interact with other cellular components to modulate its own phosphatase activity against interacting substrates. Together with MTUS1, induces UBE2V2 expression upon angiotensin II stimulation. Plays a key role in hematop…	Sulfotransferase 1A1; Sulfotransferase that utilizes 3'-phospho-5'-adenylyl sulfate (PAPS) as sulfonate donor to catalyze the sulfate conjugation of catecholamines, phenolic drugs and neurotransmitters. Has also estrogen sulfotransferase activity. responsible for the sulfonation and activation of minoxidil. Is Mediates the metabolic activation of carcinogenic N- hydroxyarylamines to DNA binding p…	.
Alcohol intake frequency	NUPR1|RP11-666O2.1|SGF29|SULT1A2	6877	1171	CASP3:SULT1A1	rs480400	16	28574615	G	A	-0.0306685	0.0873666	-0.211218	5.15634	36.7122	209.746	173.034	Caspase-3; Involved in the activation cascade of caspases responsible for apoptosis execution. At the onset of apoptosis it proteolytically cleaves poly(ADP-ribose) polymerase (PARP) at a '216-Asp-|-Gly-217' bond. Cleaves and activates sterol regulatory element binding proteins (SREBPs) between the basic helix-loop- helix leucine zipper domain and the membrane attachment domain. Cleaves and activ…	Sulfotransferase 1A1; Sulfotransferase that utilizes 3'-phospho-5'-adenylyl sulfate (PAPS) as sulfonate donor to catalyze the sulfate conjugation of catecholamines, phenolic drugs and neurotransmitters. Has also estrogen sulfotransferase activity. responsible for the sulfonation and activation of minoxidil. Is Mediates the metabolic activation of carcinogenic N- hydroxyarylamines to DNA binding p…	.
Alcohol intake frequency	NUPR1|RP11-666O2.1|SGF29|SULT1A2	6876	1026	SRC:SULT1A1	rs480400	16	28574615	G	A	-0.0295689	0.0873666	-0.25365	4.79396	36.7117	301.101	264.39	Proto-oncogene tyrosine-protein kinase Src; Non-receptor protein tyrosine kinase which is activated following engagement of many different classes of cellular receptors including immune response receptors, integrins and other adhesion receptors, receptor protein tyrosine kinases, G protein- coupled receptors as well as cytokine receptors. Participates in signaling pathways that control a diverse …	Sulfotransferase 1A1; Sulfotransferase that utilizes 3'-phospho-5'-adenylyl sulfate (PAPS) as sulfonate donor to catalyze the sulfate conjugation of catecholamines, phenolic drugs and neurotransmitters. Has also estrogen sulfotransferase activity. responsible for the sulfonation and activation of minoxidil. Is Mediates the metabolic activation of carcinogenic N- hydroxyarylamines to DNA binding p…	.
Alcohol usually taken with meals	MEF2C	2313	2170	CD69:PLXNB3	rs304145	5	88159173	A	T	-0.0249974	0.0213876	-0.0620541	2.59537	2.01445	13.1967	10.6014	Early activation antigen CD69; Involved in lymphocyte proliferation and functions as a signal transmitting receptor in lymphocytes, natural killer (NK) cells, and platelets; C-type lectin domain containing	Plexin-B3; Receptor for SEMA5A that plays a role in axon guidance, invasive growth and cell migration. Stimulates neurite outgrowth and mediates Ca(2+)/Mg(2+)-dependent cell aggregation. In glioma cells, SEMA5A stimulation of PLXNB3 results in the disassembly of F-actin stress fibers, disruption of focal adhesions and cellular collapse as well as inhibition of cell migration and invasion through …	.
Alcohol usually taken with meals	MEF2C	2306	90	APP:PDGFB	rs304145	5	88159173	A	T	-0.0158768	0.0231422	-0.0735171	1.25934	2.30285	18.0143	15.7115	Amyloid-beta A4 protein; N-APP binds TNFRSF21 triggering caspase activation and degeneration of both neuronal cell bodies (via caspase-3) and axons (via caspase-6); Endogenous ligands	Platelet-derived growth factor subunit B; Growth factor that plays an essential role in the regulation of embryonic development, cell proliferation, cell migration, survival and chemotaxis. Potent mitogen for cells of mesenchymal origin. Required for normal proliferation and recruitment of pericytes and vascular smooth muscle cells in the central nervous system, skin, lung, heart and placenta. Re…	287
Alcohol usually taken with meals	MEF2C	2309	945	DOK2:GRAP2	rs304145	5	88159173	A	T	-0.0224669	0.00136112	-0.0687436	2.18698	0.0609108	16.1548	13.9678	Docking protein 2; DOK proteins are enzymatically inert adaptor or scaffolding proteins. They provide a docking platform for the assembly of multimolecular signaling complexes. DOK2 may modulate the cellular proliferation induced by IL-4, as well as IL-2 and IL-3. May be involved in modulating Bcr-Abl signaling. Attenuates EGF-stimulated MAP kinase activation (By similarity)	GRB2-related adapter protein 2; Interacts with SLP-76 to regulate NF-AT activation. Binds to tyrosine-phosphorylated shc; SH2 domain containing	456
Alcohol usually taken with meals	MEF2C	2307	280	CASP2:NUB1	rs304145	5	88159173	A	T	-0.0300581	0.0106392	-0.0719698	3.55864	0.703389	17.5198	13.9612	Caspase-2; Involved in the activation cascade of caspases responsible for apoptosis execution. Might function by either activating some proteins required for cell death or inactivating proteins necessary for cell survival; Caspase recruitment domain containing	NEDD8 ultimate buster 1; Specific down-regulator of the NEDD8 conjugation system. Recruits NEDD8, UBD, and their conjugates to the proteasome for degradation. Isoform 1 promotes the degradation of NEDD8 more efficiently than isoform 2	.
Alcohol usually taken with meals	MEF2C	2310	1637	DOK2:PPP1R12A	rs304145	5	88159173	A	T	-0.0224669	0.0110396	-0.0676956	2.18697	0.741751	15.4261	13.2392	Docking protein 2; DOK proteins are enzymatically inert adaptor or scaffolding proteins. They provide a docking platform for the assembly of multimolecular signaling complexes. DOK2 may modulate the cellular proliferation induced by IL-4, as well as IL-2 and IL-3. May be involved in modulating Bcr-Abl signaling. Attenuates EGF-stimulated MAP kinase activation (By similarity)	Protein phosphatase 1 regulatory subunit 12A; Key regulator of protein phosphatase 1C (PPP1C). Mediates binding to myosin. As part of the PPP1C complex, involved in dephosphorylation of PLK1. Capable of inhibiting HIF1AN- dependent suppression of HIF1A activity; Ankyrin repeat domain containing	.
Alcohol usually taken with meals	MEF2C	2312	2026	DOK2:MESD	rs304145	5	88159173	A	T	-0.0224669	0.00215538	-0.0628056	2.18697	0.0998728	13.4349	11.2479	Docking protein 2; DOK proteins are enzymatically inert adaptor or scaffolding proteins. They provide a docking platform for the assembly of multimolecular signaling complexes. DOK2 may modulate the cellular proliferation induced by IL-4, as well as IL-2 and IL-3. May be involved in modulating Bcr-Abl signaling. Attenuates EGF-stimulated MAP kinase activation (By similarity)	LRP chaperone MESD; Chaperone specifically assisting the folding of beta- propeller/EGF modules within the family of low-density lipoprotein receptors (LDLRs). Acts as a modulator of the Wnt pathway through chaperoning the coreceptors of the canonical Wnt pathway, LRP5 and LRP6, to the plasma membrane. Essential for specification of embryonic polarity and mesoderm induction. Plays an essential ro…	.
Alcohol usually taken with meals	MEF2C	2304	978	APP:SPARC	rs304145	5	88159173	A	T	-0.0158768	0.0219008	-0.0756957	1.25934	2.09885	19.087	16.9882	Amyloid-beta A4 protein; N-APP binds TNFRSF21 triggering caspase activation and degeneration of both neuronal cell bodies (via caspase-3) and axons (via caspase-6); Endogenous ligands	SPARC; Appears to regulate cell growth through interactions with the extracellular matrix and cytokines. Binds calcium and copper, several types of collagen, albumin, thrombospondin, PDGF and cell membranes. There are two calcium binding sites; an acidic domain that binds 5 to 8 Ca(2+) with a low affinity and an EF-hand loop that binds a Ca(2+) ion with a high affinity; SPARC family	412
Alcohol usually taken with meals	MEF2C	2308	748	CRELD2:F2R	rs304145	5	88159173	A	T	0.0191738	-0.0341908	0.0711295	1.7076	4.46897	17.2632	12.7942	Cysteine rich with EGF like domains 2	Proteinase-activated receptor 1; High affinity receptor for activated thrombin coupled to G proteins that stimulate phosphoinositide hydrolysis. May play a role in platelets activation and in vascular development; F2R receptors	.
Alcohol usually taken with meals	MEF2C	2303	2517	CD69:TXNDC5	rs304145	5	88159173	A	T	-0.0249974	0.0235261	-0.0765277	2.59536	2.37901	19.6388	17.0434	Early activation antigen CD69; Involved in lymphocyte proliferation and functions as a signal transmitting receptor in lymphocytes, natural killer (NK) cells, and platelets; C-type lectin domain containing	Thioredoxin domain-containing protein 5; Possesses thioredoxin activity. Has been shown to reduce insulin disulfide bonds. Also complements protein disulfide- isomerase deficiency in yeast (By similarity)	.
Alcohol usually taken with meals	MEF2C	2299	969	APP:PDGFA	rs304145	5	88159173	A	T	-0.0158768	0.0219445	-0.0884192	1.25934	2.12292	25.6876	23.5647	Amyloid-beta A4 protein; N-APP binds TNFRSF21 triggering caspase activation and degeneration of both neuronal cell bodies (via caspase-3) and axons (via caspase-6); Endogenous ligands	Platelet-derived growth factor subunit A; Growth factor that plays an essential role in the regulation of embryonic development, cell proliferation, cell migration, survival and chemotaxis. Potent mitogen for cells of mesenchymal origin. Required for normal lung alveolar septum formation during embryogenesis, normal development of the gastrointestinal tract, normal development of Leydig cells and…	.
Allergic disease	CCDC116|UBE2L3|YDJC	8329	1089	RWDD1:TXNDC5	rs4821124	22	21979289	C	T	-0.0191406	0.0164757	-0.063893	1.56026	1.23954	12.9335	11.3732	RWD domain-containing protein 1; Protects DRG2 from proteolytic degradation; Belongs to the RWDD1/GIR2 family	Thioredoxin domain-containing protein 5; Possesses thioredoxin activity. Has been shown to reduce insulin disulfide bonds. Also complements protein disulfide- isomerase deficiency in yeast (By similarity)	.
Allergic disease	CCDC116|UBE2L3|YDJC	8328	1788	CC2D1A:STIP1	rs4821124	22	21979289	C	T	0.0185347	-0.0167136	0.0676731	1.46908	1.25944	13.8323	12.3632	Coiled-coil and C2 domain-containing protein 1A; Transcription factor that binds specifically to the DRE (dual repressor element) and represses HTR1A gene transcription in neuronal cells. The combination of calcium and ATP specifically inactivates the binding with FRE. May play a role in the altered regulation of HTR1A associated with anxiety and major depression. Mediates HDAC-independent repres…	Stress-induced-phosphoprotein 1; Acts as a co-chaperone for HSP90AA1. Mediates the association of the molecular chaperones HSPA8/HSC70 and HSP90 (By similarity); Tetratricopeptide repeat domain containing	.
Allergic disease	CCDC116|UBE2L3|YDJC	8327	429	CC2D1A:CD2AP	rs4821124	22	21979289	C	T	0.0185347	-0.0297696	0.0719359	1.46908	3.20853	15.4241	12.2156	Coiled-coil and C2 domain-containing protein 1A; Transcription factor that binds specifically to the DRE (dual repressor element) and represses HTR1A gene transcription in neuronal cells. The combination of calcium and ATP specifically inactivates the binding with FRE. May play a role in the altered regulation of HTR1A associated with anxiety and major depression. Mediates HDAC-independent repres…	CD2-associated protein; Seems to act as an adapter protein between membrane proteins and the actin cytoskeleton. In collaboration with CBLC, modulates the rate of RET turnover and may act as regulatory checkpoint that limits the potency of GDNF on neuronal survival. Controls CBLC function, converting it from an inhibitor to a promoter of RET degradation (By similarity). May play a role in recepto…	.
Allergic disease	CCDC116|UBE2L3|YDJC	8326	1400	CC2D1A:STAMBP	rs4821124	22	21979289	C	T	0.0185347	-0.0136918	0.0718808	1.46908	0.928399	15.6596	14.1905	Coiled-coil and C2 domain-containing protein 1A; Transcription factor that binds specifically to the DRE (dual repressor element) and represses HTR1A gene transcription in neuronal cells. The combination of calcium and ATP specifically inactivates the binding with FRE. May play a role in the altered regulation of HTR1A associated with anxiety and major depression. Mediates HDAC-independent repres…	STAM-binding protein; Zinc metalloprotease that specifically cleaves 'Lys-63'- linked polyubiquitin chains. Does not cleave 'Lys-48'-linked polyubiquitin chains (By similarity). Plays a role in signal transduction for cell growth and MYC induction mediated by IL-2 and GM-CSF. Potentiates BMP (bone morphogenetic protein) signaling by antagonizing the inhibitory action of SMAD6 and SMAD7. Has a key…	.
Allergic disease	CCDC116|UBE2L3|YDJC	8325	1972	CC2D1A:CRADD	rs4821124	22	21979289	C	T	0.0185347	-0.0227138	0.0769451	1.46908	2.01593	17.8234	15.8074	Coiled-coil and C2 domain-containing protein 1A; Transcription factor that binds specifically to the DRE (dual repressor element) and represses HTR1A gene transcription in neuronal cells. The combination of calcium and ATP specifically inactivates the binding with FRE. May play a role in the altered regulation of HTR1A associated with anxiety and major depression. Mediates HDAC-independent repres…	Death domain-containing protein CRADD; Apoptotic adaptor molecule specific for caspase-2 and FASL/TNF receptor-interacting protein RIP. In the presence of RIP and TRADD, CRADD recruits caspase-2 to the TNFR-1 signalling complex; Caspase recruitment domain containing	.
Allergic disease	AL080243.1|RP11-12M9.4|SCUBE1|Y_RNA	8423	22	DBI:TMSB10	rs7290458	22	41476337	C	T	-0.0127839	0.00845208	-0.04877	1.15457	0.643243	11.6052	10.4506	Acyl-CoA-binding protein; Binds medium- and long-chain acyl-CoA esters with very high affinity and may function as an intracellular carrier of acyl-CoA esters. It is also able to displace diazepam from the benzodiazepine (BZD) recognition site located on the GABA type A receptor. It is therefore possible that this protein also acts as a neuropeptide to modulate the action of the GABA receptor	Thymosin beta-10; Plays an important role in the organization of the cytoskeleton. Binds to and sequesters actin monomers (G actin) and therefore inhibits actin polymerization (By similarity); Belongs to the thymosin beta family	231
Allergic disease asthma hay fever or eczema	ACTR1A|MFSD13A|SUFU	5161	2588	BCR:ITGB1BP2	rs11191294	10	104225837	G	T	-0.0220477	0.0160406	-0.054903	2.68996	1.57838	13.4274	10.7374	Breakpoint cluster region protein; GTPase-activating protein for RAC1 and CDC42. Promotes the exchange of RAC or CDC42-bound GDP by GTP, thereby activating them. Displays serine/threonine kinase activity; C2 domain containing	Integrin beta-1-binding protein 2; May play a role during maturation and/or organization of muscles cells	.
Alzheimer disease	STK11	7508	845	STK11:USP8	rs3764640	19	1207238	T	G	-0.0290342	0.0100761	-0.0643867	3.27827	0.640777	13.7799	10.5016	Serine/threonine-protein kinase STK11; Tumor suppressor serine/threonine-protein kinase that controls the activity of AMP-activated protein kinase (AMPK) family members, thereby playing a role in various processes such as cell metabolism, cell polarity, apoptosis and DNA damage response. Acts by phosphorylating the T-loop of AMPK family proteins, thus promoting their activity: phosphorylates PRKA…	Ubiquitin carboxyl-terminal hydrolase 8; Hydrolase that can remove conjugated ubiquitin from proteins and therefore plays an important regulatory role at the level of protein turnover by preventing degradation. Converts both 'Lys-48' an 'Lys-63'-linked ubiquitin chains. Catalytic activity is enhanced in the M phase. Involved in cell proliferation. Required to enter into S phase in response to ser…	.
APOA1 assay lipoprotein fraction concentration	CETP	6910	797	ENO1:FIS1	rs1800775	16	56995236	A	C	-0.00799393	0.0306893	-0.0620863	0.609388	5.0842	18.526	13.4418	Alpha-enolase; Multifunctional enzyme that, as well as its role in glycolysis, plays a part in various processes such as growth control, hypoxia tolerance and allergic responses. May also function in the intravascular and pericellular fibrinolytic system due to its ability to serve as a receptor and activator of plasminogen on the cell surface of several cell-types such as leukocytes and neurons.…	Mitochondrial fission 1 protein; Involved in the fragmentation of the mitochondrial network and its perinuclear clustering. Plays a minor role in the recruitment and association of the fission mediator dynamin- related protein 1 (DNM1L) to the mitochondrial surface and mitochondrial fission. Can induce cytochrome c release from the mitochondrion to the cytosol, ultimately leading to apoptosis. Al…	.
Arm fat mass left	GRK4|RNU6-204P	1967	2614	OLR1:OSM	rs1801058	4	3039150	C	T	-0.0226032	0.0204208	-0.0560104	2.93452	2.48036	14.8365	11.9019	Oxidized low-density lipoprotein receptor 1; Receptor that mediates the recognition, internalization and degradation of oxidatively modified low density lipoprotein (oxLDL) by vascular endothelial cells. OxLDL is a marker of atherosclerosis that induces vascular endothelial cell activation and dysfunction, resulting in pro-inflammatory responses, pro- oxidative conditions and apoptosis. Its assoc…	Oncostatin-M; Growth regulator. Inhibits the proliferation of a number of tumor cell lines. Stimulates proliferation of AIDS-KS cells. It regulates cytokine production, including IL-6, G-CSF and GM-CSF from endothelial cells. Uses both type I OSM receptor (heterodimers composed of LIPR and IL6ST) and type II OSM receptor (heterodimers composed of OSMR and IL6ST). Involved in the maturation of fet…	.
Arm fat mass left	GRK4|RNU6-204P	1966	1196	MMP9:OLR1	rs1801058	4	3039150	C	T	0.0132784	-0.0226032	0.0558753	1.27097	2.93452	14.9526	12.0181	Matrix metalloproteinase-9; May play an essential role in local proteolysis of the extracellular matrix and in leukocyte migration. Could play a role in bone osteoclastic resorption. Cleaves KiSS1 at a Gly-|-Leu bond. Cleaves type IV and type V collagen into large C-terminal three quarter fragments and shorter N-terminal one quarter fragments. Degrades fibronectin but not laminin or Pz-peptide; M…	Oxidized low-density lipoprotein receptor 1; Receptor that mediates the recognition, internalization and degradation of oxidatively modified low density lipoprotein (oxLDL) by vascular endothelial cells. OxLDL is a marker of atherosclerosis that induces vascular endothelial cell activation and dysfunction, resulting in pro-inflammatory responses, pro- oxidative conditions and apoptosis. Its assoc…	455
Arm fat mass left	MEF2C	2313	2170	CD69:PLXNB3	rs304145	5	88159173	A	T	-0.0249974	0.0213876	-0.0620541	2.59537	2.01445	13.1967	10.6014	Early activation antigen CD69; Involved in lymphocyte proliferation and functions as a signal transmitting receptor in lymphocytes, natural killer (NK) cells, and platelets; C-type lectin domain containing	Plexin-B3; Receptor for SEMA5A that plays a role in axon guidance, invasive growth and cell migration. Stimulates neurite outgrowth and mediates Ca(2+)/Mg(2+)-dependent cell aggregation. In glioma cells, SEMA5A stimulation of PLXNB3 results in the disassembly of F-actin stress fibers, disruption of focal adhesions and cellular collapse as well as inhibition of cell migration and invasion through …	.
Arm fat mass left	MEF2C	2306	90	APP:PDGFB	rs304145	5	88159173	A	T	-0.0158768	0.0231422	-0.0735171	1.25934	2.30285	18.0143	15.7115	Amyloid-beta A4 protein; N-APP binds TNFRSF21 triggering caspase activation and degeneration of both neuronal cell bodies (via caspase-3) and axons (via caspase-6); Endogenous ligands	Platelet-derived growth factor subunit B; Growth factor that plays an essential role in the regulation of embryonic development, cell proliferation, cell migration, survival and chemotaxis. Potent mitogen for cells of mesenchymal origin. Required for normal proliferation and recruitment of pericytes and vascular smooth muscle cells in the central nervous system, skin, lung, heart and placenta. Re…	287
Arm fat mass left	MEF2C	2309	945	DOK2:GRAP2	rs304145	5	88159173	A	T	-0.0224669	0.00136112	-0.0687436	2.18698	0.0609108	16.1548	13.9678	Docking protein 2; DOK proteins are enzymatically inert adaptor or scaffolding proteins. They provide a docking platform for the assembly of multimolecular signaling complexes. DOK2 may modulate the cellular proliferation induced by IL-4, as well as IL-2 and IL-3. May be involved in modulating Bcr-Abl signaling. Attenuates EGF-stimulated MAP kinase activation (By similarity)	GRB2-related adapter protein 2; Interacts with SLP-76 to regulate NF-AT activation. Binds to tyrosine-phosphorylated shc; SH2 domain containing	456
Arm fat mass left	MEF2C	2307	280	CASP2:NUB1	rs304145	5	88159173	A	T	-0.0300581	0.0106392	-0.0719698	3.55864	0.703389	17.5198	13.9612	Caspase-2; Involved in the activation cascade of caspases responsible for apoptosis execution. Might function by either activating some proteins required for cell death or inactivating proteins necessary for cell survival; Caspase recruitment domain containing	NEDD8 ultimate buster 1; Specific down-regulator of the NEDD8 conjugation system. Recruits NEDD8, UBD, and their conjugates to the proteasome for degradation. Isoform 1 promotes the degradation of NEDD8 more efficiently than isoform 2	.
Arm fat mass left	MEF2C	2310	1637	DOK2:PPP1R12A	rs304145	5	88159173	A	T	-0.0224669	0.0110396	-0.0676956	2.18697	0.741751	15.4261	13.2392	Docking protein 2; DOK proteins are enzymatically inert adaptor or scaffolding proteins. They provide a docking platform for the assembly of multimolecular signaling complexes. DOK2 may modulate the cellular proliferation induced by IL-4, as well as IL-2 and IL-3. May be involved in modulating Bcr-Abl signaling. Attenuates EGF-stimulated MAP kinase activation (By similarity)	Protein phosphatase 1 regulatory subunit 12A; Key regulator of protein phosphatase 1C (PPP1C). Mediates binding to myosin. As part of the PPP1C complex, involved in dephosphorylation of PLK1. Capable of inhibiting HIF1AN- dependent suppression of HIF1A activity; Ankyrin repeat domain containing	.
Arm fat mass left	MEF2C	2312	2026	DOK2:MESD	rs304145	5	88159173	A	T	-0.0224669	0.00215538	-0.0628056	2.18697	0.0998728	13.4349	11.2479	Docking protein 2; DOK proteins are enzymatically inert adaptor or scaffolding proteins. They provide a docking platform for the assembly of multimolecular signaling complexes. DOK2 may modulate the cellular proliferation induced by IL-4, as well as IL-2 and IL-3. May be involved in modulating Bcr-Abl signaling. Attenuates EGF-stimulated MAP kinase activation (By similarity)	LRP chaperone MESD; Chaperone specifically assisting the folding of beta- propeller/EGF modules within the family of low-density lipoprotein receptors (LDLRs). Acts as a modulator of the Wnt pathway through chaperoning the coreceptors of the canonical Wnt pathway, LRP5 and LRP6, to the plasma membrane. Essential for specification of embryonic polarity and mesoderm induction. Plays an essential ro…	.
Arm fat mass left	MEF2C	2304	978	APP:SPARC	rs304145	5	88159173	A	T	-0.0158768	0.0219008	-0.0756957	1.25934	2.09885	19.087	16.9882	Amyloid-beta A4 protein; N-APP binds TNFRSF21 triggering caspase activation and degeneration of both neuronal cell bodies (via caspase-3) and axons (via caspase-6); Endogenous ligands	SPARC; Appears to regulate cell growth through interactions with the extracellular matrix and cytokines. Binds calcium and copper, several types of collagen, albumin, thrombospondin, PDGF and cell membranes. There are two calcium binding sites; an acidic domain that binds 5 to 8 Ca(2+) with a low affinity and an EF-hand loop that binds a Ca(2+) ion with a high affinity; SPARC family	412
Arm fat mass left	MEF2C	2308	748	CRELD2:F2R	rs304145	5	88159173	A	T	0.0191738	-0.0341908	0.0711295	1.7076	4.46897	17.2632	12.7942	Cysteine rich with EGF like domains 2	Proteinase-activated receptor 1; High affinity receptor for activated thrombin coupled to G proteins that stimulate phosphoinositide hydrolysis. May play a role in platelets activation and in vascular development; F2R receptors	.
Arm fat mass left	MEF2C	2303	2517	CD69:TXNDC5	rs304145	5	88159173	A	T	-0.0249974	0.0235261	-0.0765277	2.59536	2.37901	19.6388	17.0434	Early activation antigen CD69; Involved in lymphocyte proliferation and functions as a signal transmitting receptor in lymphocytes, natural killer (NK) cells, and platelets; C-type lectin domain containing	Thioredoxin domain-containing protein 5; Possesses thioredoxin activity. Has been shown to reduce insulin disulfide bonds. Also complements protein disulfide- isomerase deficiency in yeast (By similarity)	.
Arm fat mass left	MEF2C	2299	969	APP:PDGFA	rs304145	5	88159173	A	T	-0.0158768	0.0219445	-0.0884192	1.25934	2.12292	25.6876	23.5647	Amyloid-beta A4 protein; N-APP binds TNFRSF21 triggering caspase activation and degeneration of both neuronal cell bodies (via caspase-3) and axons (via caspase-6); Endogenous ligands	Platelet-derived growth factor subunit A; Growth factor that plays an essential role in the regulation of embryonic development, cell proliferation, cell migration, survival and chemotaxis. Potent mitogen for cells of mesenchymal origin. Required for normal lung alveolar septum formation during embryogenesis, normal development of the gastrointestinal tract, normal development of Leydig cells and…	.
Arm fat mass left	XXbac-BPGBPG34I8.1|XXbac-BPGBPG34I8.2|ZNF184|ZNF391	2538	2113	MOG:SEZ6L	rs2205829	6	27480227	A	G	0.0481354	-0.0146251	0.067461	12.3788	1.57356	22.8952	10.5165	Myelin-oligodendrocyte glycoprotein; Mediates homophilic cell-cell adhesion (By similarity). Minor component of the myelin sheath. May be involved in completion and/or maintenance of the myelin sheath and in cell- cell communication; Belongs to the immunoglobulin superfamily. BTN/MOG family	Seizure 6-like protein; May contribute to specialized endoplasmic reticulum functions in neurons; Sushi domain containing	159
Arm fat mass left	ZKSCAN4|ZSCAN9	2540	1146	EGF:MANF	rs17720293	6	28214698	T	C	0.0132283	-0.0291725	0.0747787	0.730812	2.46488	13.1241	10.6592	Pro-epidermal growth factor; EGF stimulates the growth of various epidermal and epithelial tissues in vivo and in vitro and of some fibroblasts in cell culture. Magnesiotropic hormone that stimulates magnesium reabsorption in the renal distal convoluted tubule via engagement of EGFR and activation of the magnesium channel TRPM6. Can induce neurite outgrowth in motoneurons of the pond snail Lymnae…	Mesencephalic astrocyte-derived neurotrophic factor; Selectively promotes the survival of dopaminergic neurons of the ventral mid-brain. Modulates GABAergic transmission to the dopaminergic neurons of the substantia nigra. Enhances spontaneous, as well as evoked, GABAergic inhibitory postsynaptic currents in dopaminergic neurons (By similarity). Inhibits cell proliferation and endoplasmic reticul…	.
Arm fat mass left	DEFB136	3726	447	PPP1R2:USP8	rs11998678	8	11830150	T	C	0.00953766	-0.0123643	0.0482037	0.781913	1.13357	11.6786	10.5451	Protein phosphatase inhibitor 2; Inhibitor of protein-phosphatase 1	Ubiquitin carboxyl-terminal hydrolase 8; Hydrolase that can remove conjugated ubiquitin from proteins and therefore plays an important regulatory role at the level of protein turnover by preventing degradation. Converts both 'Lys-48' an 'Lys-63'-linked ubiquitin chains. Catalytic activity is enhanced in the M phase. Involved in cell proliferation. Required to enter into S phase in response to ser…	.
Arm fat mass left	PDS5B|RP11-380B4.3	6227	959	DKK1:PDGFA	rs2874282	13	33240013	A	G	-0.00926911	0.0129186	-0.0492453	0.732933	1.18695	11.6605	10.4735	Dickkopf-related protein 1; Antagonizes canonical Wnt signaling by inhibiting LRP5/6 interaction with Wnt and by forming a ternary complex with the transmembrane protein KREMEN that promotes internalization of LRP5/6. DKKs play an important role in vertebrate development, where they locally inhibit Wnt regulated processes such as antero-posterior axial patterning, limb development, somitogenesis …	Platelet-derived growth factor subunit A; Growth factor that plays an essential role in the regulation of embryonic development, cell proliferation, cell migration, survival and chemotaxis. Potent mitogen for cells of mesenchymal origin. Required for normal lung alveolar septum formation during embryogenesis, normal development of the gastrointestinal tract, normal development of Leydig cells and…	203
Arm fat mass left	CTD-2033A16.3|NFAT5|NOB1|WWP2	6948	330	PARK7:S100A4	rs6499270	16	69917740	T	C	-0.0123127	0.0181127	-0.0525335	1.12148	2.04735	13.3731	11.3258	Protein/nucleic acid deglycase DJ-1; Protein and nucleotide deglycase that catalyzes the deglycation of the Maillard adducts formed between amino groups of proteins or nucleotides and reactive carbonyl groups of glyoxals. Thus, functions as a protein deglycase that repairs methylglyoxal- and glyoxal-glycated proteins, and releases repaired proteins and lactate or glycolate, respectively. Deglycat…	S100 calcium binding protein A4; EF-hand domain containing	.
Arm fat mass left	ADORA2B|NCOR1|PIGL|TTC19|ZSWIM7	7081	960	TMSB10:TRIAP1	rs10491104	17	15884561	T	C	0.01326	-0.0267257	0.0714537	1.27997	4.03352	24.8843	20.8508	Thymosin beta-10; Plays an important role in the organization of the cytoskeleton. Binds to and sequesters actin monomers (G actin) and therefore inhibits actin polymerization (By similarity); Belongs to the thymosin beta family	TP53-regulated inhibitor of apoptosis 1; Involved in the modulation of the mitochondrial apoptotic pathway by ensuring the accumulation of cardiolipin (CL) in mitochondrial membranes. In vitro, the TRIAP1:PRELID1 complex mediates the transfer of phosphatidic acid (PA) between liposomes and probably functions as a PA transporter across the mitochondrion intermembrane space to provide PA for CL syn…	.
Arm fat mass left	ADORA2B|NCOR1|PIGL|TTC19|ZSWIM7	7082	788	FXN:TRIAP1	rs10491104	17	15884561	T	C	0.0101078	-0.0267257	0.0695633	0.852071	4.03353	23.7233	19.6898	Frataxin, mitochondrial; Promotes the biosynthesis of heme and assembly and repair of iron-sulfur clusters by delivering Fe(2+) to proteins involved in these pathways. May play a role in the protection against iron-catalyzed oxidative stress through its ability to catalyze the oxidation of Fe(2+) to Fe(3+); the oligomeric form but not the monomeric form has in vitro ferroxidase activity. May be a…	TP53-regulated inhibitor of apoptosis 1; Involved in the modulation of the mitochondrial apoptotic pathway by ensuring the accumulation of cardiolipin (CL) in mitochondrial membranes. In vitro, the TRIAP1:PRELID1 complex mediates the transfer of phosphatidic acid (PA) between liposomes and probably functions as a PA transporter across the mitochondrion intermembrane space to provide PA for CL syn…	.
Arm fat mass left	ADORA2B|NCOR1|PIGL|TTC19|ZSWIM7	7085	1090	GFER:TRIAP1	rs35622628	17	16020028	G	A	0.00481232	-0.0275482	0.056167	0.312281	4.23714	15.2572	11.0201	FAD-linked sulfhydryl oxidase ALR; Isoform 1: FAD-dependent sulfhydryl oxidase that regenerates the redox-active disulfide bonds in CHCHD4/MIA40, a chaperone essential for disulfide bond formation and protein folding in the mitochondrial intermembrane space. The reduced form of CHCHD4/MIA40 forms a transient intermolecular disulfide bridge with GFER/ERV1, resulting in regeneration of the essentia…	TP53-regulated inhibitor of apoptosis 1; Involved in the modulation of the mitochondrial apoptotic pathway by ensuring the accumulation of cardiolipin (CL) in mitochondrial membranes. In vitro, the TRIAP1:PRELID1 complex mediates the transfer of phosphatidic acid (PA) between liposomes and probably functions as a PA transporter across the mitochondrion intermembrane space to provide PA for CL syn…	503
Arm fat mass left	ADORA2B|NCOR1|PIGL|TTC19|ZSWIM7	7084	750	HCLS1:TRIAP1	rs35622628	17	16020028	G	A	0.00658454	-0.0275482	0.062733	0.472676	4.23716	19.3514	15.1142	Hematopoietic lineage cell-specific protein; Substrate of the antigen receptor-coupled tyrosine kinase. Plays a role in antigen receptor signaling for both clonal expansion and deletion in lymphoid cells. May also be involved in the regulation of gene expression	TP53-regulated inhibitor of apoptosis 1; Involved in the modulation of the mitochondrial apoptotic pathway by ensuring the accumulation of cardiolipin (CL) in mitochondrial membranes. In vitro, the TRIAP1:PRELID1 complex mediates the transfer of phosphatidic acid (PA) between liposomes and probably functions as a PA transporter across the mitochondrion intermembrane space to provide PA for CL syn…	.
Arm fat mass left	ADORA2B|NCOR1|PIGL|TTC19|ZSWIM7	7083	867	HTRA2:TRIAP1	rs35622628	17	16020028	G	A	0.00981334	-0.0275482	0.0665812	0.814429	4.23715	21.6082	17.3711	Serine protease HTRA2, mitochondrial; Serine protease that shows proteolytic activity against a non-specific substrate beta-casein. Promotes or induces cell death either by direct binding to and inhibition of BIRC proteins (also called inhibitor of apoptosis proteins, IAPs), leading to an increase in caspase activity, or by a BIRC inhibition-independent, caspase-independent and serine protease ac…	TP53-regulated inhibitor of apoptosis 1; Involved in the modulation of the mitochondrial apoptotic pathway by ensuring the accumulation of cardiolipin (CL) in mitochondrial membranes. In vitro, the TRIAP1:PRELID1 complex mediates the transfer of phosphatidic acid (PA) between liposomes and probably functions as a PA transporter across the mitochondrion intermembrane space to provide PA for CL syn…	.
Arm fat mass left	CBX1|NFE2L1|SKAP1|SNX11	7291	1218	NSFL1C:RILP	rs2023885	17	46126373	A	G	-0.00994862	0.026419	-0.0824529	0.411569	1.63557	12.2752	10.6396	NSFL1 cofactor p47; Reduces the ATPase activity of VCP. Necessary for the fragmentation of Golgi stacks during mitosis and for VCP-mediated reassembly of Golgi stacks after mitosis. May play a role in VCP- mediated formation of transitional endoplasmic reticulum (tER) (By similarity). Inhibits the activity of CTSL (in vitro); Belongs to the NSFL1C family	Rab-interacting lysosomal protein; Rab effector playing a role in late endocytic transport to degradative compartments. Involved in the regulation of lysosomal morphology and distribution. Induces recruitment of dynein-dynactin motor complexes to Rab7A-containing late endosome and lysosome compartments. Promotes centripetal migration of phagosomes and the fusion of phagosomes with the late endoso…	.
Arm fat mass left	ZBTB7A	7512	1249	ALDH1A1:PKLR	rs67602344	19	4056207	A	C	-0.0131093	0.0420465	-0.0734592	0.914162	5.81094	16.6797	10.8687	Retinal dehydrogenase 1; Can convert/oxidize retinaldehyde to retinoic acid. Binds free retinal and cellular retinol-binding protein-bound retinal (By similarity). May have a broader specificity and oxidize other aldehydes in vivo	Pyruvate kinase PKLR; Plays a key role in glycolysis; Belongs to the pyruvate kinase family	201
Arm fat mass left	ZBTB7A	7511	603	BLVRB:PKLR	rs67602344	19	4056207	A	C	-0.00149417	0.0420465	-0.0754282	0.0642001	5.81094	17.453	11.642	Flavin reductase (NADPH); Broad specificity oxidoreductase that catalyzes the NADPH-dependent reduction of a variety of flavins, such as riboflavin, FAD or FMN, biliverdins, methemoglobin and PQQ (pyrroloquinoline quinone). Contributes to heme catabolism and metabolizes linear tetrapyrroles. Can also reduce the complexed Fe(3+) iron to Fe(2+) in the presence of FMN and NADPH. In the liver, conver…	Pyruvate kinase PKLR; Plays a key role in glycolysis; Belongs to the pyruvate kinase family	.
Arm fat mass left	MAP2K2	7513	1049	ARG1:PKLR	rs350887	19	4119012	G	A	-0.0087073	0.0409296	-0.0749659	0.514898	5.89824	17.8167	11.9185	Arginase-1; Key element of the urea cycle converting L-arginine to urea and L-ornithine, which is further metabolized into metabolites proline and polyamides that drive collagen synthesis and bioenergetic pathways critical for cell proliferation, respectively; the urea cycle takes place primarily in the liver and, to a lesser extent, in the kidneys	Pyruvate kinase PKLR; Plays a key role in glycolysis; Belongs to the pyruvate kinase family	173
Arm fat mass right	GRK4|RNU6-204P	1967	2614	OLR1:OSM	rs1801058	4	3039150	C	T	-0.0226032	0.0204208	-0.0560104	2.93452	2.48036	14.8365	11.9019	Oxidized low-density lipoprotein receptor 1; Receptor that mediates the recognition, internalization and degradation of oxidatively modified low density lipoprotein (oxLDL) by vascular endothelial cells. OxLDL is a marker of atherosclerosis that induces vascular endothelial cell activation and dysfunction, resulting in pro-inflammatory responses, pro- oxidative conditions and apoptosis. Its assoc…	Oncostatin-M; Growth regulator. Inhibits the proliferation of a number of tumor cell lines. Stimulates proliferation of AIDS-KS cells. It regulates cytokine production, including IL-6, G-CSF and GM-CSF from endothelial cells. Uses both type I OSM receptor (heterodimers composed of LIPR and IL6ST) and type II OSM receptor (heterodimers composed of OSMR and IL6ST). Involved in the maturation of fet…	.
Arm fat mass right	GRK4|RNU6-204P	1966	1196	MMP9:OLR1	rs1801058	4	3039150	C	T	0.0132784	-0.0226032	0.0558753	1.27097	2.93452	14.9526	12.0181	Matrix metalloproteinase-9; May play an essential role in local proteolysis of the extracellular matrix and in leukocyte migration. Could play a role in bone osteoclastic resorption. Cleaves KiSS1 at a Gly-|-Leu bond. Cleaves type IV and type V collagen into large C-terminal three quarter fragments and shorter N-terminal one quarter fragments. Degrades fibronectin but not laminin or Pz-peptide; M…	Oxidized low-density lipoprotein receptor 1; Receptor that mediates the recognition, internalization and degradation of oxidatively modified low density lipoprotein (oxLDL) by vascular endothelial cells. OxLDL is a marker of atherosclerosis that induces vascular endothelial cell activation and dysfunction, resulting in pro-inflammatory responses, pro- oxidative conditions and apoptosis. Its assoc…	455
Arm fat mass right	MEF2C	2313	2170	CD69:PLXNB3	rs304145	5	88159173	A	T	-0.0249974	0.0213876	-0.0620541	2.59537	2.01445	13.1967	10.6014	Early activation antigen CD69; Involved in lymphocyte proliferation and functions as a signal transmitting receptor in lymphocytes, natural killer (NK) cells, and platelets; C-type lectin domain containing	Plexin-B3; Receptor for SEMA5A that plays a role in axon guidance, invasive growth and cell migration. Stimulates neurite outgrowth and mediates Ca(2+)/Mg(2+)-dependent cell aggregation. In glioma cells, SEMA5A stimulation of PLXNB3 results in the disassembly of F-actin stress fibers, disruption of focal adhesions and cellular collapse as well as inhibition of cell migration and invasion through …	.
Arm fat mass right	MEF2C	2306	90	APP:PDGFB	rs304145	5	88159173	A	T	-0.0158768	0.0231422	-0.0735171	1.25934	2.30285	18.0143	15.7115	Amyloid-beta A4 protein; N-APP binds TNFRSF21 triggering caspase activation and degeneration of both neuronal cell bodies (via caspase-3) and axons (via caspase-6); Endogenous ligands	Platelet-derived growth factor subunit B; Growth factor that plays an essential role in the regulation of embryonic development, cell proliferation, cell migration, survival and chemotaxis. Potent mitogen for cells of mesenchymal origin. Required for normal proliferation and recruitment of pericytes and vascular smooth muscle cells in the central nervous system, skin, lung, heart and placenta. Re…	287
Arm fat mass right	MEF2C	2309	945	DOK2:GRAP2	rs304145	5	88159173	A	T	-0.0224669	0.00136112	-0.0687436	2.18698	0.0609108	16.1548	13.9678	Docking protein 2; DOK proteins are enzymatically inert adaptor or scaffolding proteins. They provide a docking platform for the assembly of multimolecular signaling complexes. DOK2 may modulate the cellular proliferation induced by IL-4, as well as IL-2 and IL-3. May be involved in modulating Bcr-Abl signaling. Attenuates EGF-stimulated MAP kinase activation (By similarity)	GRB2-related adapter protein 2; Interacts with SLP-76 to regulate NF-AT activation. Binds to tyrosine-phosphorylated shc; SH2 domain containing	456
Arm fat mass right	MEF2C	2307	280	CASP2:NUB1	rs304145	5	88159173	A	T	-0.0300581	0.0106392	-0.0719698	3.55864	0.703389	17.5198	13.9612	Caspase-2; Involved in the activation cascade of caspases responsible for apoptosis execution. Might function by either activating some proteins required for cell death or inactivating proteins necessary for cell survival; Caspase recruitment domain containing	NEDD8 ultimate buster 1; Specific down-regulator of the NEDD8 conjugation system. Recruits NEDD8, UBD, and their conjugates to the proteasome for degradation. Isoform 1 promotes the degradation of NEDD8 more efficiently than isoform 2	.
Arm fat mass right	MEF2C	2310	1637	DOK2:PPP1R12A	rs304145	5	88159173	A	T	-0.0224669	0.0110396	-0.0676956	2.18697	0.741751	15.4261	13.2392	Docking protein 2; DOK proteins are enzymatically inert adaptor or scaffolding proteins. They provide a docking platform for the assembly of multimolecular signaling complexes. DOK2 may modulate the cellular proliferation induced by IL-4, as well as IL-2 and IL-3. May be involved in modulating Bcr-Abl signaling. Attenuates EGF-stimulated MAP kinase activation (By similarity)	Protein phosphatase 1 regulatory subunit 12A; Key regulator of protein phosphatase 1C (PPP1C). Mediates binding to myosin. As part of the PPP1C complex, involved in dephosphorylation of PLK1. Capable of inhibiting HIF1AN- dependent suppression of HIF1A activity; Ankyrin repeat domain containing	.
Arm fat mass right	MEF2C	2312	2026	DOK2:MESD	rs304145	5	88159173	A	T	-0.0224669	0.00215538	-0.0628056	2.18697	0.0998728	13.4349	11.2479	Docking protein 2; DOK proteins are enzymatically inert adaptor or scaffolding proteins. They provide a docking platform for the assembly of multimolecular signaling complexes. DOK2 may modulate the cellular proliferation induced by IL-4, as well as IL-2 and IL-3. May be involved in modulating Bcr-Abl signaling. Attenuates EGF-stimulated MAP kinase activation (By similarity)	LRP chaperone MESD; Chaperone specifically assisting the folding of beta- propeller/EGF modules within the family of low-density lipoprotein receptors (LDLRs). Acts as a modulator of the Wnt pathway through chaperoning the coreceptors of the canonical Wnt pathway, LRP5 and LRP6, to the plasma membrane. Essential for specification of embryonic polarity and mesoderm induction. Plays an essential ro…	.
Arm fat mass right	MEF2C	2304	978	APP:SPARC	rs304145	5	88159173	A	T	-0.0158768	0.0219008	-0.0756957	1.25934	2.09885	19.087	16.9882	Amyloid-beta A4 protein; N-APP binds TNFRSF21 triggering caspase activation and degeneration of both neuronal cell bodies (via caspase-3) and axons (via caspase-6); Endogenous ligands	SPARC; Appears to regulate cell growth through interactions with the extracellular matrix and cytokines. Binds calcium and copper, several types of collagen, albumin, thrombospondin, PDGF and cell membranes. There are two calcium binding sites; an acidic domain that binds 5 to 8 Ca(2+) with a low affinity and an EF-hand loop that binds a Ca(2+) ion with a high affinity; SPARC family	412
Arm fat mass right	MEF2C	2308	748	CRELD2:F2R	rs304145	5	88159173	A	T	0.0191738	-0.0341908	0.0711295	1.7076	4.46897	17.2632	12.7942	Cysteine rich with EGF like domains 2	Proteinase-activated receptor 1; High affinity receptor for activated thrombin coupled to G proteins that stimulate phosphoinositide hydrolysis. May play a role in platelets activation and in vascular development; F2R receptors	.
Arm fat mass right	MEF2C	2303	2517	CD69:TXNDC5	rs304145	5	88159173	A	T	-0.0249974	0.0235261	-0.0765277	2.59536	2.37901	19.6388	17.0434	Early activation antigen CD69; Involved in lymphocyte proliferation and functions as a signal transmitting receptor in lymphocytes, natural killer (NK) cells, and platelets; C-type lectin domain containing	Thioredoxin domain-containing protein 5; Possesses thioredoxin activity. Has been shown to reduce insulin disulfide bonds. Also complements protein disulfide- isomerase deficiency in yeast (By similarity)	.
Arm fat mass right	MEF2C	2299	969	APP:PDGFA	rs304145	5	88159173	A	T	-0.0158768	0.0219445	-0.0884192	1.25934	2.12292	25.6876	23.5647	Amyloid-beta A4 protein; N-APP binds TNFRSF21 triggering caspase activation and degeneration of both neuronal cell bodies (via caspase-3) and axons (via caspase-6); Endogenous ligands	Platelet-derived growth factor subunit A; Growth factor that plays an essential role in the regulation of embryonic development, cell proliferation, cell migration, survival and chemotaxis. Potent mitogen for cells of mesenchymal origin. Required for normal lung alveolar septum formation during embryogenesis, normal development of the gastrointestinal tract, normal development of Leydig cells and…	.
Arm fat mass right	XXbac-BPGBPG34I8.1|XXbac-BPGBPG34I8.2|ZNF184|ZNF391	2538	2113	MOG:SEZ6L	rs2205829	6	27480227	A	G	0.0481354	-0.0146251	0.067461	12.3788	1.57356	22.8952	10.5165	Myelin-oligodendrocyte glycoprotein; Mediates homophilic cell-cell adhesion (By similarity). Minor component of the myelin sheath. May be involved in completion and/or maintenance of the myelin sheath and in cell- cell communication; Belongs to the immunoglobulin superfamily. BTN/MOG family	Seizure 6-like protein; May contribute to specialized endoplasmic reticulum functions in neurons; Sushi domain containing	159
Arm fat mass right	ZKSCAN4|ZSCAN9	2540	1146	EGF:MANF	rs17720293	6	28214698	T	C	0.0132283	-0.0291725	0.0747787	0.730812	2.46488	13.1241	10.6592	Pro-epidermal growth factor; EGF stimulates the growth of various epidermal and epithelial tissues in vivo and in vitro and of some fibroblasts in cell culture. Magnesiotropic hormone that stimulates magnesium reabsorption in the renal distal convoluted tubule via engagement of EGFR and activation of the magnesium channel TRPM6. Can induce neurite outgrowth in motoneurons of the pond snail Lymnae…	Mesencephalic astrocyte-derived neurotrophic factor; Selectively promotes the survival of dopaminergic neurons of the ventral mid-brain. Modulates GABAergic transmission to the dopaminergic neurons of the substantia nigra. Enhances spontaneous, as well as evoked, GABAergic inhibitory postsynaptic currents in dopaminergic neurons (By similarity). Inhibits cell proliferation and endoplasmic reticul…	.
Arm fat mass right	DEFB136	3726	447	PPP1R2:USP8	rs11998678	8	11830150	T	C	0.00953766	-0.0123643	0.0482037	0.781913	1.13357	11.6786	10.5451	Protein phosphatase inhibitor 2; Inhibitor of protein-phosphatase 1	Ubiquitin carboxyl-terminal hydrolase 8; Hydrolase that can remove conjugated ubiquitin from proteins and therefore plays an important regulatory role at the level of protein turnover by preventing degradation. Converts both 'Lys-48' an 'Lys-63'-linked ubiquitin chains. Catalytic activity is enhanced in the M phase. Involved in cell proliferation. Required to enter into S phase in response to ser…	.
Arm fat mass right	NUPR1|RP11-666O2.1|SGF29|SULT1A2	6882	1954	SULT1A1:VTA1	rs480400	16	28574615	G	A	0.0873666	-0.0239784	0.157619	36.7128	3.34609	117.467	80.7544	Sulfotransferase 1A1; Sulfotransferase that utilizes 3'-phospho-5'-adenylyl sulfate (PAPS) as sulfonate donor to catalyze the sulfate conjugation of catecholamines, phenolic drugs and neurotransmitters. Has also estrogen sulfotransferase activity. responsible for the sulfonation and activation of minoxidil. Is Mediates the metabolic activation of carcinogenic N- hydroxyarylamines to DNA binding p…	Vacuolar protein sorting-associated protein VTA1 homolog; Involved in the endosomal multivesicular bodies (MVB) pathway. MVBs contain intraluminal vesicles (ILVs) that are generated by invagination and scission from the limiting membrane of the endosome and mostly are delivered to lysosomes enabling degradation of membrane proteins, such as stimulated growth factor receptors, lysosomal enzymes an…	.
Arm fat mass right	NUPR1|RP11-666O2.1|SGF29|SULT1A2	6881	1823	RWDD1:SULT1A1	rs480400	16	28574615	G	A	-0.0253051	0.0873666	-0.159221	3.6798	36.7128	120.471	83.7577	RWD domain-containing protein 1; Protects DRG2 from proteolytic degradation; Belongs to the RWDD1/GIR2 family	Sulfotransferase 1A1; Sulfotransferase that utilizes 3'-phospho-5'-adenylyl sulfate (PAPS) as sulfonate donor to catalyze the sulfate conjugation of catecholamines, phenolic drugs and neurotransmitters. Has also estrogen sulfotransferase activity. responsible for the sulfonation and activation of minoxidil. Is Mediates the metabolic activation of carcinogenic N- hydroxyarylamines to DNA binding p…	.
Arm fat mass right	NUPR1|RP11-666O2.1|SGF29|SULT1A2	6880	1783	ENO2:SULT1A1	rs480400	16	28574615	G	A	-0.031194	0.0873666	-0.164313	5.29753	36.7128	128.053	91.3399	Gamma-enolase; Has neurotrophic and neuroprotective properties on a broad spectrum of central nervous system (CNS) neurons. Binds, in a calcium-dependent manner, to cultured neocortical neurons and promotes cell survival (By similarity); Enolases	Sulfotransferase 1A1; Sulfotransferase that utilizes 3'-phospho-5'-adenylyl sulfate (PAPS) as sulfonate donor to catalyze the sulfate conjugation of catecholamines, phenolic drugs and neurotransmitters. Has also estrogen sulfotransferase activity. responsible for the sulfonation and activation of minoxidil. Is Mediates the metabolic activation of carcinogenic N- hydroxyarylamines to DNA binding p…	.
Arm fat mass right	NUPR1|RP11-666O2.1|SGF29|SULT1A2	6879	1237	ENO1:SULT1A1	rs480400	16	28574615	G	A	-0.0290837	0.0873666	-0.199428	4.63216	36.7121	186.047	149.334	Alpha-enolase; Multifunctional enzyme that, as well as its role in glycolysis, plays a part in various processes such as growth control, hypoxia tolerance and allergic responses. May also function in the intravascular and pericellular fibrinolytic system due to its ability to serve as a receptor and activator of plasminogen on the cell surface of several cell-types such as leukocytes and neurons.…	Sulfotransferase 1A1; Sulfotransferase that utilizes 3'-phospho-5'-adenylyl sulfate (PAPS) as sulfonate donor to catalyze the sulfate conjugation of catecholamines, phenolic drugs and neurotransmitters. Has also estrogen sulfotransferase activity. responsible for the sulfonation and activation of minoxidil. Is Mediates the metabolic activation of carcinogenic N- hydroxyarylamines to DNA binding p…	.
Arm fat mass right	NUPR1|RP11-666O2.1|SGF29|SULT1A2	6878	1183	PTPN6:SULT1A1	rs480400	16	28574615	G	A	-0.0298001	0.0873666	-0.207466	4.86716	36.7116	200.466	163.755	Tyrosine-protein phosphatase non-receptor type 6; Modulates signaling by tyrosine phosphorylated cell surface receptors such as KIT and the EGF receptor/EGFR. The SH2 regions may interact with other cellular components to modulate its own phosphatase activity against interacting substrates. Together with MTUS1, induces UBE2V2 expression upon angiotensin II stimulation. Plays a key role in hematop…	Sulfotransferase 1A1; Sulfotransferase that utilizes 3'-phospho-5'-adenylyl sulfate (PAPS) as sulfonate donor to catalyze the sulfate conjugation of catecholamines, phenolic drugs and neurotransmitters. Has also estrogen sulfotransferase activity. responsible for the sulfonation and activation of minoxidil. Is Mediates the metabolic activation of carcinogenic N- hydroxyarylamines to DNA binding p…	.
Arm fat mass right	NUPR1|RP11-666O2.1|SGF29|SULT1A2	6877	1171	CASP3:SULT1A1	rs480400	16	28574615	G	A	-0.0306685	0.0873666	-0.211218	5.15634	36.7122	209.746	173.034	Caspase-3; Involved in the activation cascade of caspases responsible for apoptosis execution. At the onset of apoptosis it proteolytically cleaves poly(ADP-ribose) polymerase (PARP) at a '216-Asp-|-Gly-217' bond. Cleaves and activates sterol regulatory element binding proteins (SREBPs) between the basic helix-loop- helix leucine zipper domain and the membrane attachment domain. Cleaves and activ…	Sulfotransferase 1A1; Sulfotransferase that utilizes 3'-phospho-5'-adenylyl sulfate (PAPS) as sulfonate donor to catalyze the sulfate conjugation of catecholamines, phenolic drugs and neurotransmitters. Has also estrogen sulfotransferase activity. responsible for the sulfonation and activation of minoxidil. Is Mediates the metabolic activation of carcinogenic N- hydroxyarylamines to DNA binding p…	.
Arm fat mass right	NUPR1|RP11-666O2.1|SGF29|SULT1A2	6876	1026	SRC:SULT1A1	rs480400	16	28574615	G	A	-0.0295689	0.0873666	-0.25365	4.79396	36.7117	301.101	264.39	Proto-oncogene tyrosine-protein kinase Src; Non-receptor protein tyrosine kinase which is activated following engagement of many different classes of cellular receptors including immune response receptors, integrins and other adhesion receptors, receptor protein tyrosine kinases, G protein- coupled receptors as well as cytokine receptors. Participates in signaling pathways that control a diverse …	Sulfotransferase 1A1; Sulfotransferase that utilizes 3'-phospho-5'-adenylyl sulfate (PAPS) as sulfonate donor to catalyze the sulfate conjugation of catecholamines, phenolic drugs and neurotransmitters. Has also estrogen sulfotransferase activity. responsible for the sulfonation and activation of minoxidil. Is Mediates the metabolic activation of carcinogenic N- hydroxyarylamines to DNA binding p…	.
Arm fat mass right	CTD-2033A16.3|NFAT5|NOB1|WWP2	6948	330	PARK7:S100A4	rs6499270	16	69917740	T	C	-0.0123127	0.0181127	-0.0525335	1.12148	2.04735	13.3731	11.3258	Protein/nucleic acid deglycase DJ-1; Protein and nucleotide deglycase that catalyzes the deglycation of the Maillard adducts formed between amino groups of proteins or nucleotides and reactive carbonyl groups of glyoxals. Thus, functions as a protein deglycase that repairs methylglyoxal- and glyoxal-glycated proteins, and releases repaired proteins and lactate or glycolate, respectively. Deglycat…	S100 calcium binding protein A4; EF-hand domain containing	.
Arm fat mass right	ADORA2B|NCOR1|PIGL|TTC19|ZSWIM7	7081	960	TMSB10:TRIAP1	rs10491104	17	15884561	T	C	0.01326	-0.0267257	0.0714537	1.27997	4.03352	24.8843	20.8508	Thymosin beta-10; Plays an important role in the organization of the cytoskeleton. Binds to and sequesters actin monomers (G actin) and therefore inhibits actin polymerization (By similarity); Belongs to the thymosin beta family	TP53-regulated inhibitor of apoptosis 1; Involved in the modulation of the mitochondrial apoptotic pathway by ensuring the accumulation of cardiolipin (CL) in mitochondrial membranes. In vitro, the TRIAP1:PRELID1 complex mediates the transfer of phosphatidic acid (PA) between liposomes and probably functions as a PA transporter across the mitochondrion intermembrane space to provide PA for CL syn…	.
Arm fat mass right	ADORA2B|NCOR1|PIGL|TTC19|ZSWIM7	7082	788	FXN:TRIAP1	rs10491104	17	15884561	T	C	0.0101078	-0.0267257	0.0695633	0.852071	4.03353	23.7233	19.6898	Frataxin, mitochondrial; Promotes the biosynthesis of heme and assembly and repair of iron-sulfur clusters by delivering Fe(2+) to proteins involved in these pathways. May play a role in the protection against iron-catalyzed oxidative stress through its ability to catalyze the oxidation of Fe(2+) to Fe(3+); the oligomeric form but not the monomeric form has in vitro ferroxidase activity. May be a…	TP53-regulated inhibitor of apoptosis 1; Involved in the modulation of the mitochondrial apoptotic pathway by ensuring the accumulation of cardiolipin (CL) in mitochondrial membranes. In vitro, the TRIAP1:PRELID1 complex mediates the transfer of phosphatidic acid (PA) between liposomes and probably functions as a PA transporter across the mitochondrion intermembrane space to provide PA for CL syn…	.
Arm fat mass right	ADORA2B|NCOR1|PIGL|TTC19|ZSWIM7	7085	1090	GFER:TRIAP1	rs35622628	17	16020028	G	A	0.00481232	-0.0275482	0.056167	0.312281	4.23714	15.2572	11.0201	FAD-linked sulfhydryl oxidase ALR; Isoform 1: FAD-dependent sulfhydryl oxidase that regenerates the redox-active disulfide bonds in CHCHD4/MIA40, a chaperone essential for disulfide bond formation and protein folding in the mitochondrial intermembrane space. The reduced form of CHCHD4/MIA40 forms a transient intermolecular disulfide bridge with GFER/ERV1, resulting in regeneration of the essentia…	TP53-regulated inhibitor of apoptosis 1; Involved in the modulation of the mitochondrial apoptotic pathway by ensuring the accumulation of cardiolipin (CL) in mitochondrial membranes. In vitro, the TRIAP1:PRELID1 complex mediates the transfer of phosphatidic acid (PA) between liposomes and probably functions as a PA transporter across the mitochondrion intermembrane space to provide PA for CL syn…	503
Arm fat mass right	ADORA2B|NCOR1|PIGL|TTC19|ZSWIM7	7084	750	HCLS1:TRIAP1	rs35622628	17	16020028	G	A	0.00658454	-0.0275482	0.062733	0.472676	4.23716	19.3514	15.1142	Hematopoietic lineage cell-specific protein; Substrate of the antigen receptor-coupled tyrosine kinase. Plays a role in antigen receptor signaling for both clonal expansion and deletion in lymphoid cells. May also be involved in the regulation of gene expression	TP53-regulated inhibitor of apoptosis 1; Involved in the modulation of the mitochondrial apoptotic pathway by ensuring the accumulation of cardiolipin (CL) in mitochondrial membranes. In vitro, the TRIAP1:PRELID1 complex mediates the transfer of phosphatidic acid (PA) between liposomes and probably functions as a PA transporter across the mitochondrion intermembrane space to provide PA for CL syn…	.
Arm fat mass right	ADORA2B|NCOR1|PIGL|TTC19|ZSWIM7	7083	867	HTRA2:TRIAP1	rs35622628	17	16020028	G	A	0.00981334	-0.0275482	0.0665812	0.814429	4.23715	21.6082	17.3711	Serine protease HTRA2, mitochondrial; Serine protease that shows proteolytic activity against a non-specific substrate beta-casein. Promotes or induces cell death either by direct binding to and inhibition of BIRC proteins (also called inhibitor of apoptosis proteins, IAPs), leading to an increase in caspase activity, or by a BIRC inhibition-independent, caspase-independent and serine protease ac…	TP53-regulated inhibitor of apoptosis 1; Involved in the modulation of the mitochondrial apoptotic pathway by ensuring the accumulation of cardiolipin (CL) in mitochondrial membranes. In vitro, the TRIAP1:PRELID1 complex mediates the transfer of phosphatidic acid (PA) between liposomes and probably functions as a PA transporter across the mitochondrion intermembrane space to provide PA for CL syn…	.
Arm fat mass right	CBX1|NFE2L1|SKAP1|SNX11	7291	1218	NSFL1C:RILP	rs2023885	17	46126373	A	G	-0.00994862	0.026419	-0.0824529	0.411569	1.63557	12.2752	10.6396	NSFL1 cofactor p47; Reduces the ATPase activity of VCP. Necessary for the fragmentation of Golgi stacks during mitosis and for VCP-mediated reassembly of Golgi stacks after mitosis. May play a role in VCP- mediated formation of transitional endoplasmic reticulum (tER) (By similarity). Inhibits the activity of CTSL (in vitro); Belongs to the NSFL1C family	Rab-interacting lysosomal protein; Rab effector playing a role in late endocytic transport to degradative compartments. Involved in the regulation of lysosomal morphology and distribution. Induces recruitment of dynein-dynactin motor complexes to Rab7A-containing late endosome and lysosome compartments. Promotes centripetal migration of phagosomes and the fusion of phagosomes with the late endoso…	.
Arm fat mass right	ZBTB7A	7512	1249	ALDH1A1:PKLR	rs67602344	19	4056207	A	C	-0.0131093	0.0420465	-0.0734592	0.914162	5.81094	16.6797	10.8687	Retinal dehydrogenase 1; Can convert/oxidize retinaldehyde to retinoic acid. Binds free retinal and cellular retinol-binding protein-bound retinal (By similarity). May have a broader specificity and oxidize other aldehydes in vivo	Pyruvate kinase PKLR; Plays a key role in glycolysis; Belongs to the pyruvate kinase family	201
Arm fat mass right	ZBTB7A	7511	603	BLVRB:PKLR	rs67602344	19	4056207	A	C	-0.00149417	0.0420465	-0.0754282	0.0642001	5.81094	17.453	11.642	Flavin reductase (NADPH); Broad specificity oxidoreductase that catalyzes the NADPH-dependent reduction of a variety of flavins, such as riboflavin, FAD or FMN, biliverdins, methemoglobin and PQQ (pyrroloquinoline quinone). Contributes to heme catabolism and metabolizes linear tetrapyrroles. Can also reduce the complexed Fe(3+) iron to Fe(2+) in the presence of FMN and NADPH. In the liver, conver…	Pyruvate kinase PKLR; Plays a key role in glycolysis; Belongs to the pyruvate kinase family	.
Arm fat mass right	MAP2K2	7513	1049	ARG1:PKLR	rs350887	19	4119012	G	A	-0.0087073	0.0409296	-0.0749659	0.514898	5.89824	17.8167	11.9185	Arginase-1; Key element of the urea cycle converting L-arginine to urea and L-ornithine, which is further metabolized into metabolites proline and polyamides that drive collagen synthesis and bioenergetic pathways critical for cell proliferation, respectively; the urea cycle takes place primarily in the liver and, to a lesser extent, in the kidneys	Pyruvate kinase PKLR; Plays a key role in glycolysis; Belongs to the pyruvate kinase family	173
Arm fat percentage left	GRK4|RNU6-204P	1967	2614	OLR1:OSM	rs1801058	4	3039150	C	T	-0.0226032	0.0204208	-0.0560104	2.93452	2.48036	14.8365	11.9019	Oxidized low-density lipoprotein receptor 1; Receptor that mediates the recognition, internalization and degradation of oxidatively modified low density lipoprotein (oxLDL) by vascular endothelial cells. OxLDL is a marker of atherosclerosis that induces vascular endothelial cell activation and dysfunction, resulting in pro-inflammatory responses, pro- oxidative conditions and apoptosis. Its assoc…	Oncostatin-M; Growth regulator. Inhibits the proliferation of a number of tumor cell lines. Stimulates proliferation of AIDS-KS cells. It regulates cytokine production, including IL-6, G-CSF and GM-CSF from endothelial cells. Uses both type I OSM receptor (heterodimers composed of LIPR and IL6ST) and type II OSM receptor (heterodimers composed of OSMR and IL6ST). Involved in the maturation of fet…	.
Arm fat percentage left	GRK4|RNU6-204P	1966	1196	MMP9:OLR1	rs1801058	4	3039150	C	T	0.0132784	-0.0226032	0.0558753	1.27097	2.93452	14.9526	12.0181	Matrix metalloproteinase-9; May play an essential role in local proteolysis of the extracellular matrix and in leukocyte migration. Could play a role in bone osteoclastic resorption. Cleaves KiSS1 at a Gly-|-Leu bond. Cleaves type IV and type V collagen into large C-terminal three quarter fragments and shorter N-terminal one quarter fragments. Degrades fibronectin but not laminin or Pz-peptide; M…	Oxidized low-density lipoprotein receptor 1; Receptor that mediates the recognition, internalization and degradation of oxidatively modified low density lipoprotein (oxLDL) by vascular endothelial cells. OxLDL is a marker of atherosclerosis that induces vascular endothelial cell activation and dysfunction, resulting in pro-inflammatory responses, pro- oxidative conditions and apoptosis. Its assoc…	455
Arm fat percentage left	MEF2C	2313	2170	CD69:PLXNB3	rs304145	5	88159173	A	T	-0.0249974	0.0213876	-0.0620541	2.59537	2.01445	13.1967	10.6014	Early activation antigen CD69; Involved in lymphocyte proliferation and functions as a signal transmitting receptor in lymphocytes, natural killer (NK) cells, and platelets; C-type lectin domain containing	Plexin-B3; Receptor for SEMA5A that plays a role in axon guidance, invasive growth and cell migration. Stimulates neurite outgrowth and mediates Ca(2+)/Mg(2+)-dependent cell aggregation. In glioma cells, SEMA5A stimulation of PLXNB3 results in the disassembly of F-actin stress fibers, disruption of focal adhesions and cellular collapse as well as inhibition of cell migration and invasion through …	.
Arm fat percentage left	MEF2C	2306	90	APP:PDGFB	rs304145	5	88159173	A	T	-0.0158768	0.0231422	-0.0735171	1.25934	2.30285	18.0143	15.7115	Amyloid-beta A4 protein; N-APP binds TNFRSF21 triggering caspase activation and degeneration of both neuronal cell bodies (via caspase-3) and axons (via caspase-6); Endogenous ligands	Platelet-derived growth factor subunit B; Growth factor that plays an essential role in the regulation of embryonic development, cell proliferation, cell migration, survival and chemotaxis. Potent mitogen for cells of mesenchymal origin. Required for normal proliferation and recruitment of pericytes and vascular smooth muscle cells in the central nervous system, skin, lung, heart and placenta. Re…	287
Arm fat percentage left	MEF2C	2309	945	DOK2:GRAP2	rs304145	5	88159173	A	T	-0.0224669	0.00136112	-0.0687436	2.18698	0.0609108	16.1548	13.9678	Docking protein 2; DOK proteins are enzymatically inert adaptor or scaffolding proteins. They provide a docking platform for the assembly of multimolecular signaling complexes. DOK2 may modulate the cellular proliferation induced by IL-4, as well as IL-2 and IL-3. May be involved in modulating Bcr-Abl signaling. Attenuates EGF-stimulated MAP kinase activation (By similarity)	GRB2-related adapter protein 2; Interacts with SLP-76 to regulate NF-AT activation. Binds to tyrosine-phosphorylated shc; SH2 domain containing	456
Arm fat percentage left	MEF2C	2307	280	CASP2:NUB1	rs304145	5	88159173	A	T	-0.0300581	0.0106392	-0.0719698	3.55864	0.703389	17.5198	13.9612	Caspase-2; Involved in the activation cascade of caspases responsible for apoptosis execution. Might function by either activating some proteins required for cell death or inactivating proteins necessary for cell survival; Caspase recruitment domain containing	NEDD8 ultimate buster 1; Specific down-regulator of the NEDD8 conjugation system. Recruits NEDD8, UBD, and their conjugates to the proteasome for degradation. Isoform 1 promotes the degradation of NEDD8 more efficiently than isoform 2	.
Arm fat percentage left	MEF2C	2310	1637	DOK2:PPP1R12A	rs304145	5	88159173	A	T	-0.0224669	0.0110396	-0.0676956	2.18697	0.741751	15.4261	13.2392	Docking protein 2; DOK proteins are enzymatically inert adaptor or scaffolding proteins. They provide a docking platform for the assembly of multimolecular signaling complexes. DOK2 may modulate the cellular proliferation induced by IL-4, as well as IL-2 and IL-3. May be involved in modulating Bcr-Abl signaling. Attenuates EGF-stimulated MAP kinase activation (By similarity)	Protein phosphatase 1 regulatory subunit 12A; Key regulator of protein phosphatase 1C (PPP1C). Mediates binding to myosin. As part of the PPP1C complex, involved in dephosphorylation of PLK1. Capable of inhibiting HIF1AN- dependent suppression of HIF1A activity; Ankyrin repeat domain containing	.
Arm fat percentage left	MEF2C	2312	2026	DOK2:MESD	rs304145	5	88159173	A	T	-0.0224669	0.00215538	-0.0628056	2.18697	0.0998728	13.4349	11.2479	Docking protein 2; DOK proteins are enzymatically inert adaptor or scaffolding proteins. They provide a docking platform for the assembly of multimolecular signaling complexes. DOK2 may modulate the cellular proliferation induced by IL-4, as well as IL-2 and IL-3. May be involved in modulating Bcr-Abl signaling. Attenuates EGF-stimulated MAP kinase activation (By similarity)	LRP chaperone MESD; Chaperone specifically assisting the folding of beta- propeller/EGF modules within the family of low-density lipoprotein receptors (LDLRs). Acts as a modulator of the Wnt pathway through chaperoning the coreceptors of the canonical Wnt pathway, LRP5 and LRP6, to the plasma membrane. Essential for specification of embryonic polarity and mesoderm induction. Plays an essential ro…	.
Arm fat percentage left	MEF2C	2304	978	APP:SPARC	rs304145	5	88159173	A	T	-0.0158768	0.0219008	-0.0756957	1.25934	2.09885	19.087	16.9882	Amyloid-beta A4 protein; N-APP binds TNFRSF21 triggering caspase activation and degeneration of both neuronal cell bodies (via caspase-3) and axons (via caspase-6); Endogenous ligands	SPARC; Appears to regulate cell growth through interactions with the extracellular matrix and cytokines. Binds calcium and copper, several types of collagen, albumin, thrombospondin, PDGF and cell membranes. There are two calcium binding sites; an acidic domain that binds 5 to 8 Ca(2+) with a low affinity and an EF-hand loop that binds a Ca(2+) ion with a high affinity; SPARC family	412
Arm fat percentage left	MEF2C	2308	748	CRELD2:F2R	rs304145	5	88159173	A	T	0.0191738	-0.0341908	0.0711295	1.7076	4.46897	17.2632	12.7942	Cysteine rich with EGF like domains 2	Proteinase-activated receptor 1; High affinity receptor for activated thrombin coupled to G proteins that stimulate phosphoinositide hydrolysis. May play a role in platelets activation and in vascular development; F2R receptors	.
Arm fat percentage left	MEF2C	2303	2517	CD69:TXNDC5	rs304145	5	88159173	A	T	-0.0249974	0.0235261	-0.0765277	2.59536	2.37901	19.6388	17.0434	Early activation antigen CD69; Involved in lymphocyte proliferation and functions as a signal transmitting receptor in lymphocytes, natural killer (NK) cells, and platelets; C-type lectin domain containing	Thioredoxin domain-containing protein 5; Possesses thioredoxin activity. Has been shown to reduce insulin disulfide bonds. Also complements protein disulfide- isomerase deficiency in yeast (By similarity)	.
Arm fat percentage left	MEF2C	2299	969	APP:PDGFA	rs304145	5	88159173	A	T	-0.0158768	0.0219445	-0.0884192	1.25934	2.12292	25.6876	23.5647	Amyloid-beta A4 protein; N-APP binds TNFRSF21 triggering caspase activation and degeneration of both neuronal cell bodies (via caspase-3) and axons (via caspase-6); Endogenous ligands	Platelet-derived growth factor subunit A; Growth factor that plays an essential role in the regulation of embryonic development, cell proliferation, cell migration, survival and chemotaxis. Potent mitogen for cells of mesenchymal origin. Required for normal lung alveolar septum formation during embryogenesis, normal development of the gastrointestinal tract, normal development of Leydig cells and…	.
Arm fat percentage left	XXbac-BPGBPG34I8.1|XXbac-BPGBPG34I8.2|ZNF184|ZNF391	2538	2113	MOG:SEZ6L	rs2205829	6	27480227	A	G	0.0481354	-0.0146251	0.067461	12.3788	1.57356	22.8952	10.5165	Myelin-oligodendrocyte glycoprotein; Mediates homophilic cell-cell adhesion (By similarity). Minor component of the myelin sheath. May be involved in completion and/or maintenance of the myelin sheath and in cell- cell communication; Belongs to the immunoglobulin superfamily. BTN/MOG family	Seizure 6-like protein; May contribute to specialized endoplasmic reticulum functions in neurons; Sushi domain containing	159
Arm fat percentage left	TBC1D22B	2762	455	CNPY4:SIRT2	rs374205	6	32196873	G	A	0.0218452	-0.02379	0.0901782	1.15084	1.30966	13.1298	11.8201	Protein canopy homolog 4; Plays a role in the regulation of the cell surface expression of TLR4	NAD-dependent protein deacetylase sirtuin-2; NAD-dependent protein deacetylase, which deacetylates internal lysines on histone and alpha-tubulin as well as many other proteins such as key transcription factors. Participates in the modulation of multiple and diverse biological processes such as cell cycle control, genomic integrity, microtubule dynamics, cell differentiation, metabolic networks, a…	.
Arm fat percentage left	TBC1D22B	2761	198	CNPY4:KIFBP	rs374205	6	32196873	G	A	0.0218452	-0.0246106	0.106504	1.15084	1.37926	17.9217	16.5424	Protein canopy homolog 4; Plays a role in the regulation of the cell surface expression of TLR4	KIF1-binding protein; Required for organization of axonal microtubules, and axonal outgrowth and maintenance during peripheral and central nervous system development; Belongs to the KIF1-binding protein family	.
Arm fat percentage left	BTNL2|C6orf10|HCG23|HLA-DRA|HLA-DRB9|NOTCH4|XXbac-BPG154L12.5	2764	554	CNPY4:TBC1D23	rs28366175	6	32269578	C	T	0.0353305	-0.021225	0.0980806	2.22357	1.00588	13.6707	11.4471	Protein canopy homolog 4; Plays a role in the regulation of the cell surface expression of TLR4	TBC1 domain family member 23; Putative Rab GTPase-activating protein which plays a role in vesicular trafficking. Plays a role in brain development, including in cortical neuron positioning (By similarity). May also be important for neurite outgrowth, possibly through its involvement in membrane trafficking and cargo delivery, 2 processes that are essential for axonal and dendritic growth (By sim…	.
Arm fat percentage left	BTNL2|TBC1D22B	2773	2023	OSCAR:TNFRSF14	rs2395166	6	32388275	T	C	0.0367617	-0.0356455	0.0710427	6.96839	6.79241	24.2071	17.2388	Osteoclast-associated immunoglobulin-like receptor; Regulator of osteoclastogenesis which plays an important bone-specific function in osteoclast differentiation; Belongs to the leukocyte receptor complex/polymeric immunogobulin receptor (PIR/LRC) family	Tumor necrosis factor receptor superfamily member 14; Receptor for BTLA. Receptor for TNFSF14/LIGHT and homotrimeric TNFSF1/lymphotoxin-alpha. Involved in lymphocyte activation. Plays an important role in HSV pathogenesis because it enhanced the entry of several wild-type HSV strains of both serotypes into CHO cells, and mediated HSV entry into activated human T-cells; CD molecules	.
Arm fat percentage left	BTNL2|C6orf10|HCG23|HLA-DRA|HLA-DRB5|HLA-DRB9|NOTCH4|XXbac-BPG154L12.5	2786	1002	CNPY4:MESD	rs6911777	6	32409996	C	T	0.0307196	-0.0298619	0.101597	1.80869	1.73523	14.6931	12.8844	Protein canopy homolog 4; Plays a role in the regulation of the cell surface expression of TLR4	LRP chaperone MESD; Chaperone specifically assisting the folding of beta- propeller/EGF modules within the family of low-density lipoprotein receptors (LDLRs). Acts as a modulator of the Wnt pathway through chaperoning the coreceptors of the canonical Wnt pathway, LRP5 and LRP6, to the plasma membrane. Essential for specification of embryonic polarity and mesoderm induction. Plays an essential ro…	.
Arm fat percentage left	DEFB136	3726	447	PPP1R2:USP8	rs11998678	8	11830150	T	C	0.00953766	-0.0123643	0.0482037	0.781913	1.13357	11.6786	10.5451	Protein phosphatase inhibitor 2; Inhibitor of protein-phosphatase 1	Ubiquitin carboxyl-terminal hydrolase 8; Hydrolase that can remove conjugated ubiquitin from proteins and therefore plays an important regulatory role at the level of protein turnover by preventing degradation. Converts both 'Lys-48' an 'Lys-63'-linked ubiquitin chains. Catalytic activity is enhanced in the M phase. Involved in cell proliferation. Required to enter into S phase in response to ser…	.
Arm fat percentage left	PDS5B|RP11-380B4.3	6227	959	DKK1:PDGFA	rs2874282	13	33240013	A	G	-0.00926911	0.0129186	-0.0492453	0.732933	1.18695	11.6605	10.4735	Dickkopf-related protein 1; Antagonizes canonical Wnt signaling by inhibiting LRP5/6 interaction with Wnt and by forming a ternary complex with the transmembrane protein KREMEN that promotes internalization of LRP5/6. DKKs play an important role in vertebrate development, where they locally inhibit Wnt regulated processes such as antero-posterior axial patterning, limb development, somitogenesis …	Platelet-derived growth factor subunit A; Growth factor that plays an essential role in the regulation of embryonic development, cell proliferation, cell migration, survival and chemotaxis. Potent mitogen for cells of mesenchymal origin. Required for normal lung alveolar septum formation during embryogenesis, normal development of the gastrointestinal tract, normal development of Leydig cells and…	203
Arm fat percentage left	CEMIP|CFAP161|MESDC1|MESDC2	6661	1611	MESD:VASH1	rs57967327	15	81279706	T	C	0.0455104	-0.00269853	0.0913481	5.42343	0.105339	19.3053	13.8819	LRP chaperone MESD; Chaperone specifically assisting the folding of beta- propeller/EGF modules within the family of low-density lipoprotein receptors (LDLRs). Acts as a modulator of the Wnt pathway through chaperoning the coreceptors of the canonical Wnt pathway, LRP5 and LRP6, to the plasma membrane. Essential for specification of embryonic polarity and mesoderm induction. Plays an essential ro…	Vasohibin-1; Angiogenesis inhibitor. Inhibits migration, proliferation and network formation by endothelial cells as well as angiogenesis. This inhibitory effect is selective to endothelial cells as it does not affect the migration of smooth muscle cells or fibroblasts. Does not affect the proliferation of cancer cells in vitro, but inhibits tumor growth and tumor angiogenesis. Acts in an autocri…	.
Arm fat percentage left	CEMIP|CFAP161|MESDC1|MESDC2	6660	481	DBI:MESD	rs57967327	15	81279706	T	C	0.00381493	0.0455104	-0.092836	0.155725	5.42345	20.409	14.9855	Acyl-CoA-binding protein; Binds medium- and long-chain acyl-CoA esters with very high affinity and may function as an intracellular carrier of acyl-CoA esters. It is also able to displace diazepam from the benzodiazepine (BZD) recognition site located on the GABA type A receptor. It is therefore possible that this protein also acts as a neuropeptide to modulate the action of the GABA receptor	LRP chaperone MESD; Chaperone specifically assisting the folding of beta- propeller/EGF modules within the family of low-density lipoprotein receptors (LDLRs). Acts as a modulator of the Wnt pathway through chaperoning the coreceptors of the canonical Wnt pathway, LRP5 and LRP6, to the plasma membrane. Essential for specification of embryonic polarity and mesoderm induction. Plays an essential ro…	.
Arm fat percentage left	CEMIP|CFAP161|MESDC1|MESDC2	6658	1002	CNPY4:MESD	rs57967327	15	81279706	T	C	-0.00148567	0.0455104	-0.0969627	0.0553883	5.42343	21.7383	16.3149	Protein canopy homolog 4; Plays a role in the regulation of the cell surface expression of TLR4	LRP chaperone MESD; Chaperone specifically assisting the folding of beta- propeller/EGF modules within the family of low-density lipoprotein receptors (LDLRs). Acts as a modulator of the Wnt pathway through chaperoning the coreceptors of the canonical Wnt pathway, LRP5 and LRP6, to the plasma membrane. Essential for specification of embryonic polarity and mesoderm induction. Plays an essential ro…	.
Arm fat percentage left	CEMIP|CFAP161|MESDC1|MESDC2	6659	2815	FYB1:MESD	rs57967327	15	81279706	T	C	0.00139731	0.0455104	-0.0942277	0.0520019	5.42346	21.0103	15.5869	FYN-binding protein 1; Acts as an adapter protein of the FYN and LCP2 signaling cascades in T-cells. Modulates the expression of interleukin-2 (IL-2). Involved in platelet activation. Prevents the degradation of SKAP1 and SKAP2. May play a role in linking T-cell signaling to remodeling of the actin cytoskeleton	LRP chaperone MESD; Chaperone specifically assisting the folding of beta- propeller/EGF modules within the family of low-density lipoprotein receptors (LDLRs). Acts as a modulator of the Wnt pathway through chaperoning the coreceptors of the canonical Wnt pathway, LRP5 and LRP6, to the plasma membrane. Essential for specification of embryonic polarity and mesoderm induction. Plays an essential ro…	.
Arm fat percentage left	CEMIP|CFAP161|MESDC1|MESDC2	6657	2122	HARS1:MESD	rs57967327	15	81279706	T	C	0.00310732	0.0455104	-0.106191	0.123693	5.42346	26.4624	21.0389	Histidine--tRNA ligase, cytoplasmic; Cytoplasmic histidine--tRNA ligase (Probable). Plays a role in axon guidance; Aminoacyl tRNA synthetases, Class II	LRP chaperone MESD; Chaperone specifically assisting the folding of beta- propeller/EGF modules within the family of low-density lipoprotein receptors (LDLRs). Acts as a modulator of the Wnt pathway through chaperoning the coreceptors of the canonical Wnt pathway, LRP5 and LRP6, to the plasma membrane. Essential for specification of embryonic polarity and mesoderm induction. Plays an essential ro…	.
Arm fat percentage left	CEMIP|CFAP161|MESDC1|MESDC2	6656	395	GP6:MESD	rs57967327	15	81279706	T	C	-0.00102623	0.0455104	-0.106929	0.0376213	5.42346	26.7685	21.345	Platelet glycoprotein VI; Collagen receptor involved in collagen-induced platelet adhesion and activation. Plays a key role in platelet procoagulant activity and subsequent thrombin and fibrin formation. This procoagulant function may contribute to arterial and venous thrombus formation. The signaling pathway involves the FcR gamma- chain, the Src kinases (likely FYN or LYN) and SYK, the adapter …	LRP chaperone MESD; Chaperone specifically assisting the folding of beta- propeller/EGF modules within the family of low-density lipoprotein receptors (LDLRs). Acts as a modulator of the Wnt pathway through chaperoning the coreceptors of the canonical Wnt pathway, LRP5 and LRP6, to the plasma membrane. Essential for specification of embryonic polarity and mesoderm induction. Plays an essential ro…	.
Arm fat percentage left	CEMIP|CFAP161|MESDC1|MESDC2	6655	2130	MESD:SERPINB1	rs57967327	15	81279706	T	C	0.0455104	-0.00174712	0.113048	5.42346	0.0658844	29.8434	24.4199	LRP chaperone MESD; Chaperone specifically assisting the folding of beta- propeller/EGF modules within the family of low-density lipoprotein receptors (LDLRs). Acts as a modulator of the Wnt pathway through chaperoning the coreceptors of the canonical Wnt pathway, LRP5 and LRP6, to the plasma membrane. Essential for specification of embryonic polarity and mesoderm induction. Plays an essential ro…	Leukocyte elastase inhibitor; Regulates the activity of the neutrophil proteases elastase, cathepsin G, proteinase-3, chymase, chymotrypsin, and kallikrein-3. Also functions as a potent intracellular inhibitor of granzyme H; Serpin peptidase inhibitors	.
Arm fat percentage left	CEMIP|CFAP161|MESDC1|MESDC2	6654	1194	CASP3:MESD	rs57967327	15	81279706	T	C	-0.00464931	0.0455104	-0.118437	0.197545	5.42345	32.403	26.9796	Caspase-3; Involved in the activation cascade of caspases responsible for apoptosis execution. At the onset of apoptosis it proteolytically cleaves poly(ADP-ribose) polymerase (PARP) at a '216-Asp-|-Gly-217' bond. Cleaves and activates sterol regulatory element binding proteins (SREBPs) between the basic helix-loop- helix leucine zipper domain and the membrane attachment domain. Cleaves and activ…	LRP chaperone MESD; Chaperone specifically assisting the folding of beta- propeller/EGF modules within the family of low-density lipoprotein receptors (LDLRs). Acts as a modulator of the Wnt pathway through chaperoning the coreceptors of the canonical Wnt pathway, LRP5 and LRP6, to the plasma membrane. Essential for specification of embryonic polarity and mesoderm induction. Plays an essential ro…	.
Arm fat percentage left	CEMIP|CFAP161|MESDC1|MESDC2	6653	2026	DOK2:MESD	rs57967327	15	81279706	T	C	-0.00241589	0.0455104	-0.130895	0.0936602	5.42343	39.4495	34.026	Docking protein 2; DOK proteins are enzymatically inert adaptor or scaffolding proteins. They provide a docking platform for the assembly of multimolecular signaling complexes. DOK2 may modulate the cellular proliferation induced by IL-4, as well as IL-2 and IL-3. May be involved in modulating Bcr-Abl signaling. Attenuates EGF-stimulated MAP kinase activation (By similarity)	LRP chaperone MESD; Chaperone specifically assisting the folding of beta- propeller/EGF modules within the family of low-density lipoprotein receptors (LDLRs). Acts as a modulator of the Wnt pathway through chaperoning the coreceptors of the canonical Wnt pathway, LRP5 and LRP6, to the plasma membrane. Essential for specification of embryonic polarity and mesoderm induction. Plays an essential ro…	.
Arm fat percentage left	CEMIP|CFAP161|MESDC1|MESDC2	6652	2755	MESD:TIA1	rs57967327	15	81279706	T	C	0.0455104	-0.00264896	0.151557	5.42339	0.101868	50.803	45.3796	LRP chaperone MESD; Chaperone specifically assisting the folding of beta- propeller/EGF modules within the family of low-density lipoprotein receptors (LDLRs). Acts as a modulator of the Wnt pathway through chaperoning the coreceptors of the canonical Wnt pathway, LRP5 and LRP6, to the plasma membrane. Essential for specification of embryonic polarity and mesoderm induction. Plays an essential ro…	Nucleolysin TIA-1 isoform p40; Involved in alternative pre-RNA splicing and regulation of mRNA translation by binding to AU-rich elements (AREs) located in mRNA 3' untranslated regions (3' UTRs). Possesses nucleolytic activity against cytotoxic lymphocyte target cells. May be involved in apoptosis	.
Arm fat percentage left	CEMIP|CFAP161|MESDC1|MESDC2	6651	1630	MESD:NCK2	rs57967327	15	81279706	T	C	0.0455104	-0.00866909	0.161159	5.42345	0.423316	59.2885	53.8651	LRP chaperone MESD; Chaperone specifically assisting the folding of beta- propeller/EGF modules within the family of low-density lipoprotein receptors (LDLRs). Acts as a modulator of the Wnt pathway through chaperoning the coreceptors of the canonical Wnt pathway, LRP5 and LRP6, to the plasma membrane. Essential for specification of embryonic polarity and mesoderm induction. Plays an essential ro…	Cytoplasmic protein NCK2; Adapter protein which associates with tyrosine- phosphorylated growth factor receptors or their cellular substrates. Maintains low levels of EIF2S1 phosphorylation by promoting its dephosphorylation by PP1. Plays a role in ELK1- dependent transcriptional activation in response to activated Ras signaling; SH2 domain containing	.
Arm fat percentage left	CEMIP|CFAP161|MESDC1|MESDC2	6650	918	MANF:MESD	rs57967327	15	81279706	T	C	-0.00729417	0.0455104	-0.181261	0.339317	5.42345	74.4928	69.0693	Mesencephalic astrocyte-derived neurotrophic factor; Selectively promotes the survival of dopaminergic neurons of the ventral mid-brain. Modulates GABAergic transmission to the dopaminergic neurons of the substantia nigra. Enhances spontaneous, as well as evoked, GABAergic inhibitory postsynaptic currents in dopaminergic neurons (By similarity). Inhibits cell proliferation and endoplasmic reticul…	LRP chaperone MESD; Chaperone specifically assisting the folding of beta- propeller/EGF modules within the family of low-density lipoprotein receptors (LDLRs). Acts as a modulator of the Wnt pathway through chaperoning the coreceptors of the canonical Wnt pathway, LRP5 and LRP6, to the plasma membrane. Essential for specification of embryonic polarity and mesoderm induction. Plays an essential ro…	.
Arm fat percentage left	NUPR1|RP11-666O2.1|SGF29|SULT1A2	6882	1954	SULT1A1:VTA1	rs480400	16	28574615	G	A	0.0873666	-0.0239784	0.157619	36.7128	3.34609	117.467	80.7544	Sulfotransferase 1A1; Sulfotransferase that utilizes 3'-phospho-5'-adenylyl sulfate (PAPS) as sulfonate donor to catalyze the sulfate conjugation of catecholamines, phenolic drugs and neurotransmitters. Has also estrogen sulfotransferase activity. responsible for the sulfonation and activation of minoxidil. Is Mediates the metabolic activation of carcinogenic N- hydroxyarylamines to DNA binding p…	Vacuolar protein sorting-associated protein VTA1 homolog; Involved in the endosomal multivesicular bodies (MVB) pathway. MVBs contain intraluminal vesicles (ILVs) that are generated by invagination and scission from the limiting membrane of the endosome and mostly are delivered to lysosomes enabling degradation of membrane proteins, such as stimulated growth factor receptors, lysosomal enzymes an…	.
Arm fat percentage left	NUPR1|RP11-666O2.1|SGF29|SULT1A2	6881	1823	RWDD1:SULT1A1	rs480400	16	28574615	G	A	-0.0253051	0.0873666	-0.159221	3.6798	36.7128	120.471	83.7577	RWD domain-containing protein 1; Protects DRG2 from proteolytic degradation; Belongs to the RWDD1/GIR2 family	Sulfotransferase 1A1; Sulfotransferase that utilizes 3'-phospho-5'-adenylyl sulfate (PAPS) as sulfonate donor to catalyze the sulfate conjugation of catecholamines, phenolic drugs and neurotransmitters. Has also estrogen sulfotransferase activity. responsible for the sulfonation and activation of minoxidil. Is Mediates the metabolic activation of carcinogenic N- hydroxyarylamines to DNA binding p…	.
Arm fat percentage left	NUPR1|RP11-666O2.1|SGF29|SULT1A2	6880	1783	ENO2:SULT1A1	rs480400	16	28574615	G	A	-0.031194	0.0873666	-0.164313	5.29753	36.7128	128.053	91.3399	Gamma-enolase; Has neurotrophic and neuroprotective properties on a broad spectrum of central nervous system (CNS) neurons. Binds, in a calcium-dependent manner, to cultured neocortical neurons and promotes cell survival (By similarity); Enolases	Sulfotransferase 1A1; Sulfotransferase that utilizes 3'-phospho-5'-adenylyl sulfate (PAPS) as sulfonate donor to catalyze the sulfate conjugation of catecholamines, phenolic drugs and neurotransmitters. Has also estrogen sulfotransferase activity. responsible for the sulfonation and activation of minoxidil. Is Mediates the metabolic activation of carcinogenic N- hydroxyarylamines to DNA binding p…	.
Arm fat percentage left	NUPR1|RP11-666O2.1|SGF29|SULT1A2	6879	1237	ENO1:SULT1A1	rs480400	16	28574615	G	A	-0.0290837	0.0873666	-0.199428	4.63216	36.7121	186.047	149.334	Alpha-enolase; Multifunctional enzyme that, as well as its role in glycolysis, plays a part in various processes such as growth control, hypoxia tolerance and allergic responses. May also function in the intravascular and pericellular fibrinolytic system due to its ability to serve as a receptor and activator of plasminogen on the cell surface of several cell-types such as leukocytes and neurons.…	Sulfotransferase 1A1; Sulfotransferase that utilizes 3'-phospho-5'-adenylyl sulfate (PAPS) as sulfonate donor to catalyze the sulfate conjugation of catecholamines, phenolic drugs and neurotransmitters. Has also estrogen sulfotransferase activity. responsible for the sulfonation and activation of minoxidil. Is Mediates the metabolic activation of carcinogenic N- hydroxyarylamines to DNA binding p…	.
Arm fat percentage left	NUPR1|RP11-666O2.1|SGF29|SULT1A2	6878	1183	PTPN6:SULT1A1	rs480400	16	28574615	G	A	-0.0298001	0.0873666	-0.207466	4.86716	36.7116	200.466	163.755	Tyrosine-protein phosphatase non-receptor type 6; Modulates signaling by tyrosine phosphorylated cell surface receptors such as KIT and the EGF receptor/EGFR. The SH2 regions may interact with other cellular components to modulate its own phosphatase activity against interacting substrates. Together with MTUS1, induces UBE2V2 expression upon angiotensin II stimulation. Plays a key role in hematop…	Sulfotransferase 1A1; Sulfotransferase that utilizes 3'-phospho-5'-adenylyl sulfate (PAPS) as sulfonate donor to catalyze the sulfate conjugation of catecholamines, phenolic drugs and neurotransmitters. Has also estrogen sulfotransferase activity. responsible for the sulfonation and activation of minoxidil. Is Mediates the metabolic activation of carcinogenic N- hydroxyarylamines to DNA binding p…	.
Arm fat percentage left	NUPR1|RP11-666O2.1|SGF29|SULT1A2	6877	1171	CASP3:SULT1A1	rs480400	16	28574615	G	A	-0.0306685	0.0873666	-0.211218	5.15634	36.7122	209.746	173.034	Caspase-3; Involved in the activation cascade of caspases responsible for apoptosis execution. At the onset of apoptosis it proteolytically cleaves poly(ADP-ribose) polymerase (PARP) at a '216-Asp-|-Gly-217' bond. Cleaves and activates sterol regulatory element binding proteins (SREBPs) between the basic helix-loop- helix leucine zipper domain and the membrane attachment domain. Cleaves and activ…	Sulfotransferase 1A1; Sulfotransferase that utilizes 3'-phospho-5'-adenylyl sulfate (PAPS) as sulfonate donor to catalyze the sulfate conjugation of catecholamines, phenolic drugs and neurotransmitters. Has also estrogen sulfotransferase activity. responsible for the sulfonation and activation of minoxidil. Is Mediates the metabolic activation of carcinogenic N- hydroxyarylamines to DNA binding p…	.
Arm fat percentage left	NUPR1|RP11-666O2.1|SGF29|SULT1A2	6876	1026	SRC:SULT1A1	rs480400	16	28574615	G	A	-0.0295689	0.0873666	-0.25365	4.79396	36.7117	301.101	264.39	Proto-oncogene tyrosine-protein kinase Src; Non-receptor protein tyrosine kinase which is activated following engagement of many different classes of cellular receptors including immune response receptors, integrins and other adhesion receptors, receptor protein tyrosine kinases, G protein- coupled receptors as well as cytokine receptors. Participates in signaling pathways that control a diverse …	Sulfotransferase 1A1; Sulfotransferase that utilizes 3'-phospho-5'-adenylyl sulfate (PAPS) as sulfonate donor to catalyze the sulfate conjugation of catecholamines, phenolic drugs and neurotransmitters. Has also estrogen sulfotransferase activity. responsible for the sulfonation and activation of minoxidil. Is Mediates the metabolic activation of carcinogenic N- hydroxyarylamines to DNA binding p…	.
Arm fat percentage left	CTD-2033A16.3|NFAT5|NOB1|WWP2	6948	330	PARK7:S100A4	rs6499270	16	69917740	T	C	-0.0123127	0.0181127	-0.0525335	1.12148	2.04735	13.3731	11.3258	Protein/nucleic acid deglycase DJ-1; Protein and nucleotide deglycase that catalyzes the deglycation of the Maillard adducts formed between amino groups of proteins or nucleotides and reactive carbonyl groups of glyoxals. Thus, functions as a protein deglycase that repairs methylglyoxal- and glyoxal-glycated proteins, and releases repaired proteins and lactate or glycolate, respectively. Deglycat…	S100 calcium binding protein A4; EF-hand domain containing	.
Arm fat percentage left	CBX1|NFE2L1|SKAP1|SNX11	7291	1218	NSFL1C:RILP	rs2023885	17	46126373	A	G	-0.00994862	0.026419	-0.0824529	0.411569	1.63557	12.2752	10.6396	NSFL1 cofactor p47; Reduces the ATPase activity of VCP. Necessary for the fragmentation of Golgi stacks during mitosis and for VCP-mediated reassembly of Golgi stacks after mitosis. May play a role in VCP- mediated formation of transitional endoplasmic reticulum (tER) (By similarity). Inhibits the activity of CTSL (in vitro); Belongs to the NSFL1C family	Rab-interacting lysosomal protein; Rab effector playing a role in late endocytic transport to degradative compartments. Involved in the regulation of lysosomal morphology and distribution. Induces recruitment of dynein-dynactin motor complexes to Rab7A-containing late endosome and lysosome compartments. Promotes centripetal migration of phagosomes and the fusion of phagosomes with the late endoso…	.
Arm fat percentage left	ZBTB7A	7512	1249	ALDH1A1:PKLR	rs67602344	19	4056207	A	C	-0.0131093	0.0420465	-0.0734592	0.914162	5.81094	16.6797	10.8687	Retinal dehydrogenase 1; Can convert/oxidize retinaldehyde to retinoic acid. Binds free retinal and cellular retinol-binding protein-bound retinal (By similarity). May have a broader specificity and oxidize other aldehydes in vivo	Pyruvate kinase PKLR; Plays a key role in glycolysis; Belongs to the pyruvate kinase family	201
Arm fat percentage left	ZBTB7A	7511	603	BLVRB:PKLR	rs67602344	19	4056207	A	C	-0.00149417	0.0420465	-0.0754282	0.0642001	5.81094	17.453	11.642	Flavin reductase (NADPH); Broad specificity oxidoreductase that catalyzes the NADPH-dependent reduction of a variety of flavins, such as riboflavin, FAD or FMN, biliverdins, methemoglobin and PQQ (pyrroloquinoline quinone). Contributes to heme catabolism and metabolizes linear tetrapyrroles. Can also reduce the complexed Fe(3+) iron to Fe(2+) in the presence of FMN and NADPH. In the liver, conver…	Pyruvate kinase PKLR; Plays a key role in glycolysis; Belongs to the pyruvate kinase family	.
Arm fat percentage left	MAP2K2	7513	1049	ARG1:PKLR	rs350887	19	4119012	G	A	-0.0087073	0.0409296	-0.0749659	0.514898	5.89824	17.8167	11.9185	Arginase-1; Key element of the urea cycle converting L-arginine to urea and L-ornithine, which is further metabolized into metabolites proline and polyamides that drive collagen synthesis and bioenergetic pathways critical for cell proliferation, respectively; the urea cycle takes place primarily in the liver and, to a lesser extent, in the kidneys	Pyruvate kinase PKLR; Plays a key role in glycolysis; Belongs to the pyruvate kinase family	173
Arm fat percentage right	GRK4|RNU6-204P	1967	2614	OLR1:OSM	rs1801058	4	3039150	C	T	-0.0226032	0.0204208	-0.0560104	2.93452	2.48036	14.8365	11.9019	Oxidized low-density lipoprotein receptor 1; Receptor that mediates the recognition, internalization and degradation of oxidatively modified low density lipoprotein (oxLDL) by vascular endothelial cells. OxLDL is a marker of atherosclerosis that induces vascular endothelial cell activation and dysfunction, resulting in pro-inflammatory responses, pro- oxidative conditions and apoptosis. Its assoc…	Oncostatin-M; Growth regulator. Inhibits the proliferation of a number of tumor cell lines. Stimulates proliferation of AIDS-KS cells. It regulates cytokine production, including IL-6, G-CSF and GM-CSF from endothelial cells. Uses both type I OSM receptor (heterodimers composed of LIPR and IL6ST) and type II OSM receptor (heterodimers composed of OSMR and IL6ST). Involved in the maturation of fet…	.
Arm fat percentage right	GRK4|RNU6-204P	1966	1196	MMP9:OLR1	rs1801058	4	3039150	C	T	0.0132784	-0.0226032	0.0558753	1.27097	2.93452	14.9526	12.0181	Matrix metalloproteinase-9; May play an essential role in local proteolysis of the extracellular matrix and in leukocyte migration. Could play a role in bone osteoclastic resorption. Cleaves KiSS1 at a Gly-|-Leu bond. Cleaves type IV and type V collagen into large C-terminal three quarter fragments and shorter N-terminal one quarter fragments. Degrades fibronectin but not laminin or Pz-peptide; M…	Oxidized low-density lipoprotein receptor 1; Receptor that mediates the recognition, internalization and degradation of oxidatively modified low density lipoprotein (oxLDL) by vascular endothelial cells. OxLDL is a marker of atherosclerosis that induces vascular endothelial cell activation and dysfunction, resulting in pro-inflammatory responses, pro- oxidative conditions and apoptosis. Its assoc…	455
Arm fat percentage right	MEF2C	2313	2170	CD69:PLXNB3	rs304145	5	88159173	A	T	-0.0249974	0.0213876	-0.0620541	2.59537	2.01445	13.1967	10.6014	Early activation antigen CD69; Involved in lymphocyte proliferation and functions as a signal transmitting receptor in lymphocytes, natural killer (NK) cells, and platelets; C-type lectin domain containing	Plexin-B3; Receptor for SEMA5A that plays a role in axon guidance, invasive growth and cell migration. Stimulates neurite outgrowth and mediates Ca(2+)/Mg(2+)-dependent cell aggregation. In glioma cells, SEMA5A stimulation of PLXNB3 results in the disassembly of F-actin stress fibers, disruption of focal adhesions and cellular collapse as well as inhibition of cell migration and invasion through …	.
Arm fat percentage right	MEF2C	2306	90	APP:PDGFB	rs304145	5	88159173	A	T	-0.0158768	0.0231422	-0.0735171	1.25934	2.30285	18.0143	15.7115	Amyloid-beta A4 protein; N-APP binds TNFRSF21 triggering caspase activation and degeneration of both neuronal cell bodies (via caspase-3) and axons (via caspase-6); Endogenous ligands	Platelet-derived growth factor subunit B; Growth factor that plays an essential role in the regulation of embryonic development, cell proliferation, cell migration, survival and chemotaxis. Potent mitogen for cells of mesenchymal origin. Required for normal proliferation and recruitment of pericytes and vascular smooth muscle cells in the central nervous system, skin, lung, heart and placenta. Re…	287
Arm fat percentage right	MEF2C	2309	945	DOK2:GRAP2	rs304145	5	88159173	A	T	-0.0224669	0.00136112	-0.0687436	2.18698	0.0609108	16.1548	13.9678	Docking protein 2; DOK proteins are enzymatically inert adaptor or scaffolding proteins. They provide a docking platform for the assembly of multimolecular signaling complexes. DOK2 may modulate the cellular proliferation induced by IL-4, as well as IL-2 and IL-3. May be involved in modulating Bcr-Abl signaling. Attenuates EGF-stimulated MAP kinase activation (By similarity)	GRB2-related adapter protein 2; Interacts with SLP-76 to regulate NF-AT activation. Binds to tyrosine-phosphorylated shc; SH2 domain containing	456
Arm fat percentage right	MEF2C	2307	280	CASP2:NUB1	rs304145	5	88159173	A	T	-0.0300581	0.0106392	-0.0719698	3.55864	0.703389	17.5198	13.9612	Caspase-2; Involved in the activation cascade of caspases responsible for apoptosis execution. Might function by either activating some proteins required for cell death or inactivating proteins necessary for cell survival; Caspase recruitment domain containing	NEDD8 ultimate buster 1; Specific down-regulator of the NEDD8 conjugation system. Recruits NEDD8, UBD, and their conjugates to the proteasome for degradation. Isoform 1 promotes the degradation of NEDD8 more efficiently than isoform 2	.
Arm fat percentage right	MEF2C	2310	1637	DOK2:PPP1R12A	rs304145	5	88159173	A	T	-0.0224669	0.0110396	-0.0676956	2.18697	0.741751	15.4261	13.2392	Docking protein 2; DOK proteins are enzymatically inert adaptor or scaffolding proteins. They provide a docking platform for the assembly of multimolecular signaling complexes. DOK2 may modulate the cellular proliferation induced by IL-4, as well as IL-2 and IL-3. May be involved in modulating Bcr-Abl signaling. Attenuates EGF-stimulated MAP kinase activation (By similarity)	Protein phosphatase 1 regulatory subunit 12A; Key regulator of protein phosphatase 1C (PPP1C). Mediates binding to myosin. As part of the PPP1C complex, involved in dephosphorylation of PLK1. Capable of inhibiting HIF1AN- dependent suppression of HIF1A activity; Ankyrin repeat domain containing	.
Arm fat percentage right	MEF2C	2312	2026	DOK2:MESD	rs304145	5	88159173	A	T	-0.0224669	0.00215538	-0.0628056	2.18697	0.0998728	13.4349	11.2479	Docking protein 2; DOK proteins are enzymatically inert adaptor or scaffolding proteins. They provide a docking platform for the assembly of multimolecular signaling complexes. DOK2 may modulate the cellular proliferation induced by IL-4, as well as IL-2 and IL-3. May be involved in modulating Bcr-Abl signaling. Attenuates EGF-stimulated MAP kinase activation (By similarity)	LRP chaperone MESD; Chaperone specifically assisting the folding of beta- propeller/EGF modules within the family of low-density lipoprotein receptors (LDLRs). Acts as a modulator of the Wnt pathway through chaperoning the coreceptors of the canonical Wnt pathway, LRP5 and LRP6, to the plasma membrane. Essential for specification of embryonic polarity and mesoderm induction. Plays an essential ro…	.
Arm fat percentage right	MEF2C	2304	978	APP:SPARC	rs304145	5	88159173	A	T	-0.0158768	0.0219008	-0.0756957	1.25934	2.09885	19.087	16.9882	Amyloid-beta A4 protein; N-APP binds TNFRSF21 triggering caspase activation and degeneration of both neuronal cell bodies (via caspase-3) and axons (via caspase-6); Endogenous ligands	SPARC; Appears to regulate cell growth through interactions with the extracellular matrix and cytokines. Binds calcium and copper, several types of collagen, albumin, thrombospondin, PDGF and cell membranes. There are two calcium binding sites; an acidic domain that binds 5 to 8 Ca(2+) with a low affinity and an EF-hand loop that binds a Ca(2+) ion with a high affinity; SPARC family	412
Arm fat percentage right	MEF2C	2308	748	CRELD2:F2R	rs304145	5	88159173	A	T	0.0191738	-0.0341908	0.0711295	1.7076	4.46897	17.2632	12.7942	Cysteine rich with EGF like domains 2	Proteinase-activated receptor 1; High affinity receptor for activated thrombin coupled to G proteins that stimulate phosphoinositide hydrolysis. May play a role in platelets activation and in vascular development; F2R receptors	.
Arm fat percentage right	MEF2C	2303	2517	CD69:TXNDC5	rs304145	5	88159173	A	T	-0.0249974	0.0235261	-0.0765277	2.59536	2.37901	19.6388	17.0434	Early activation antigen CD69; Involved in lymphocyte proliferation and functions as a signal transmitting receptor in lymphocytes, natural killer (NK) cells, and platelets; C-type lectin domain containing	Thioredoxin domain-containing protein 5; Possesses thioredoxin activity. Has been shown to reduce insulin disulfide bonds. Also complements protein disulfide- isomerase deficiency in yeast (By similarity)	.
Arm fat percentage right	MEF2C	2299	969	APP:PDGFA	rs304145	5	88159173	A	T	-0.0158768	0.0219445	-0.0884192	1.25934	2.12292	25.6876	23.5647	Amyloid-beta A4 protein; N-APP binds TNFRSF21 triggering caspase activation and degeneration of both neuronal cell bodies (via caspase-3) and axons (via caspase-6); Endogenous ligands	Platelet-derived growth factor subunit A; Growth factor that plays an essential role in the regulation of embryonic development, cell proliferation, cell migration, survival and chemotaxis. Potent mitogen for cells of mesenchymal origin. Required for normal lung alveolar septum formation during embryogenesis, normal development of the gastrointestinal tract, normal development of Leydig cells and…	.
Arm fat percentage right	DEFB136	3726	447	PPP1R2:USP8	rs11998678	8	11830150	T	C	0.00953766	-0.0123643	0.0482037	0.781913	1.13357	11.6786	10.5451	Protein phosphatase inhibitor 2; Inhibitor of protein-phosphatase 1	Ubiquitin carboxyl-terminal hydrolase 8; Hydrolase that can remove conjugated ubiquitin from proteins and therefore plays an important regulatory role at the level of protein turnover by preventing degradation. Converts both 'Lys-48' an 'Lys-63'-linked ubiquitin chains. Catalytic activity is enhanced in the M phase. Involved in cell proliferation. Required to enter into S phase in response to ser…	.
Arm fat percentage right	PDS5B|RP11-380B4.3	6227	959	DKK1:PDGFA	rs2874282	13	33240013	A	G	-0.00926911	0.0129186	-0.0492453	0.732933	1.18695	11.6605	10.4735	Dickkopf-related protein 1; Antagonizes canonical Wnt signaling by inhibiting LRP5/6 interaction with Wnt and by forming a ternary complex with the transmembrane protein KREMEN that promotes internalization of LRP5/6. DKKs play an important role in vertebrate development, where they locally inhibit Wnt regulated processes such as antero-posterior axial patterning, limb development, somitogenesis …	Platelet-derived growth factor subunit A; Growth factor that plays an essential role in the regulation of embryonic development, cell proliferation, cell migration, survival and chemotaxis. Potent mitogen for cells of mesenchymal origin. Required for normal lung alveolar septum formation during embryogenesis, normal development of the gastrointestinal tract, normal development of Leydig cells and…	203
Arm fat percentage right	CEMIP|CFAP161|MESDC1|MESDC2	6661	1611	MESD:VASH1	rs57967327	15	81279706	T	C	0.0455104	-0.00269853	0.0913481	5.42343	0.105339	19.3053	13.8819	LRP chaperone MESD; Chaperone specifically assisting the folding of beta- propeller/EGF modules within the family of low-density lipoprotein receptors (LDLRs). Acts as a modulator of the Wnt pathway through chaperoning the coreceptors of the canonical Wnt pathway, LRP5 and LRP6, to the plasma membrane. Essential for specification of embryonic polarity and mesoderm induction. Plays an essential ro…	Vasohibin-1; Angiogenesis inhibitor. Inhibits migration, proliferation and network formation by endothelial cells as well as angiogenesis. This inhibitory effect is selective to endothelial cells as it does not affect the migration of smooth muscle cells or fibroblasts. Does not affect the proliferation of cancer cells in vitro, but inhibits tumor growth and tumor angiogenesis. Acts in an autocri…	.
Arm fat percentage right	CEMIP|CFAP161|MESDC1|MESDC2	6660	481	DBI:MESD	rs57967327	15	81279706	T	C	0.00381493	0.0455104	-0.092836	0.155725	5.42345	20.409	14.9855	Acyl-CoA-binding protein; Binds medium- and long-chain acyl-CoA esters with very high affinity and may function as an intracellular carrier of acyl-CoA esters. It is also able to displace diazepam from the benzodiazepine (BZD) recognition site located on the GABA type A receptor. It is therefore possible that this protein also acts as a neuropeptide to modulate the action of the GABA receptor	LRP chaperone MESD; Chaperone specifically assisting the folding of beta- propeller/EGF modules within the family of low-density lipoprotein receptors (LDLRs). Acts as a modulator of the Wnt pathway through chaperoning the coreceptors of the canonical Wnt pathway, LRP5 and LRP6, to the plasma membrane. Essential for specification of embryonic polarity and mesoderm induction. Plays an essential ro…	.
Arm fat percentage right	CEMIP|CFAP161|MESDC1|MESDC2	6658	1002	CNPY4:MESD	rs57967327	15	81279706	T	C	-0.00148567	0.0455104	-0.0969627	0.0553883	5.42343	21.7383	16.3149	Protein canopy homolog 4; Plays a role in the regulation of the cell surface expression of TLR4	LRP chaperone MESD; Chaperone specifically assisting the folding of beta- propeller/EGF modules within the family of low-density lipoprotein receptors (LDLRs). Acts as a modulator of the Wnt pathway through chaperoning the coreceptors of the canonical Wnt pathway, LRP5 and LRP6, to the plasma membrane. Essential for specification of embryonic polarity and mesoderm induction. Plays an essential ro…	.
Arm fat percentage right	CEMIP|CFAP161|MESDC1|MESDC2	6659	2815	FYB1:MESD	rs57967327	15	81279706	T	C	0.00139731	0.0455104	-0.0942277	0.0520019	5.42346	21.0103	15.5869	FYN-binding protein 1; Acts as an adapter protein of the FYN and LCP2 signaling cascades in T-cells. Modulates the expression of interleukin-2 (IL-2). Involved in platelet activation. Prevents the degradation of SKAP1 and SKAP2. May play a role in linking T-cell signaling to remodeling of the actin cytoskeleton	LRP chaperone MESD; Chaperone specifically assisting the folding of beta- propeller/EGF modules within the family of low-density lipoprotein receptors (LDLRs). Acts as a modulator of the Wnt pathway through chaperoning the coreceptors of the canonical Wnt pathway, LRP5 and LRP6, to the plasma membrane. Essential for specification of embryonic polarity and mesoderm induction. Plays an essential ro…	.
Arm fat percentage right	CEMIP|CFAP161|MESDC1|MESDC2	6657	2122	HARS1:MESD	rs57967327	15	81279706	T	C	0.00310732	0.0455104	-0.106191	0.123693	5.42346	26.4624	21.0389	Histidine--tRNA ligase, cytoplasmic; Cytoplasmic histidine--tRNA ligase (Probable). Plays a role in axon guidance; Aminoacyl tRNA synthetases, Class II	LRP chaperone MESD; Chaperone specifically assisting the folding of beta- propeller/EGF modules within the family of low-density lipoprotein receptors (LDLRs). Acts as a modulator of the Wnt pathway through chaperoning the coreceptors of the canonical Wnt pathway, LRP5 and LRP6, to the plasma membrane. Essential for specification of embryonic polarity and mesoderm induction. Plays an essential ro…	.
Arm fat percentage right	CEMIP|CFAP161|MESDC1|MESDC2	6656	395	GP6:MESD	rs57967327	15	81279706	T	C	-0.00102623	0.0455104	-0.106929	0.0376213	5.42346	26.7685	21.345	Platelet glycoprotein VI; Collagen receptor involved in collagen-induced platelet adhesion and activation. Plays a key role in platelet procoagulant activity and subsequent thrombin and fibrin formation. This procoagulant function may contribute to arterial and venous thrombus formation. The signaling pathway involves the FcR gamma- chain, the Src kinases (likely FYN or LYN) and SYK, the adapter …	LRP chaperone MESD; Chaperone specifically assisting the folding of beta- propeller/EGF modules within the family of low-density lipoprotein receptors (LDLRs). Acts as a modulator of the Wnt pathway through chaperoning the coreceptors of the canonical Wnt pathway, LRP5 and LRP6, to the plasma membrane. Essential for specification of embryonic polarity and mesoderm induction. Plays an essential ro…	.
Arm fat percentage right	CEMIP|CFAP161|MESDC1|MESDC2	6655	2130	MESD:SERPINB1	rs57967327	15	81279706	T	C	0.0455104	-0.00174712	0.113048	5.42346	0.0658844	29.8434	24.4199	LRP chaperone MESD; Chaperone specifically assisting the folding of beta- propeller/EGF modules within the family of low-density lipoprotein receptors (LDLRs). Acts as a modulator of the Wnt pathway through chaperoning the coreceptors of the canonical Wnt pathway, LRP5 and LRP6, to the plasma membrane. Essential for specification of embryonic polarity and mesoderm induction. Plays an essential ro…	Leukocyte elastase inhibitor; Regulates the activity of the neutrophil proteases elastase, cathepsin G, proteinase-3, chymase, chymotrypsin, and kallikrein-3. Also functions as a potent intracellular inhibitor of granzyme H; Serpin peptidase inhibitors	.
Arm fat percentage right	CEMIP|CFAP161|MESDC1|MESDC2	6654	1194	CASP3:MESD	rs57967327	15	81279706	T	C	-0.00464931	0.0455104	-0.118437	0.197545	5.42345	32.403	26.9796	Caspase-3; Involved in the activation cascade of caspases responsible for apoptosis execution. At the onset of apoptosis it proteolytically cleaves poly(ADP-ribose) polymerase (PARP) at a '216-Asp-|-Gly-217' bond. Cleaves and activates sterol regulatory element binding proteins (SREBPs) between the basic helix-loop- helix leucine zipper domain and the membrane attachment domain. Cleaves and activ…	LRP chaperone MESD; Chaperone specifically assisting the folding of beta- propeller/EGF modules within the family of low-density lipoprotein receptors (LDLRs). Acts as a modulator of the Wnt pathway through chaperoning the coreceptors of the canonical Wnt pathway, LRP5 and LRP6, to the plasma membrane. Essential for specification of embryonic polarity and mesoderm induction. Plays an essential ro…	.
Arm fat percentage right	CEMIP|CFAP161|MESDC1|MESDC2	6653	2026	DOK2:MESD	rs57967327	15	81279706	T	C	-0.00241589	0.0455104	-0.130895	0.0936602	5.42343	39.4495	34.026	Docking protein 2; DOK proteins are enzymatically inert adaptor or scaffolding proteins. They provide a docking platform for the assembly of multimolecular signaling complexes. DOK2 may modulate the cellular proliferation induced by IL-4, as well as IL-2 and IL-3. May be involved in modulating Bcr-Abl signaling. Attenuates EGF-stimulated MAP kinase activation (By similarity)	LRP chaperone MESD; Chaperone specifically assisting the folding of beta- propeller/EGF modules within the family of low-density lipoprotein receptors (LDLRs). Acts as a modulator of the Wnt pathway through chaperoning the coreceptors of the canonical Wnt pathway, LRP5 and LRP6, to the plasma membrane. Essential for specification of embryonic polarity and mesoderm induction. Plays an essential ro…	.
Arm fat percentage right	CEMIP|CFAP161|MESDC1|MESDC2	6652	2755	MESD:TIA1	rs57967327	15	81279706	T	C	0.0455104	-0.00264896	0.151557	5.42339	0.101868	50.803	45.3796	LRP chaperone MESD; Chaperone specifically assisting the folding of beta- propeller/EGF modules within the family of low-density lipoprotein receptors (LDLRs). Acts as a modulator of the Wnt pathway through chaperoning the coreceptors of the canonical Wnt pathway, LRP5 and LRP6, to the plasma membrane. Essential for specification of embryonic polarity and mesoderm induction. Plays an essential ro…	Nucleolysin TIA-1 isoform p40; Involved in alternative pre-RNA splicing and regulation of mRNA translation by binding to AU-rich elements (AREs) located in mRNA 3' untranslated regions (3' UTRs). Possesses nucleolytic activity against cytotoxic lymphocyte target cells. May be involved in apoptosis	.
Arm fat percentage right	CEMIP|CFAP161|MESDC1|MESDC2	6651	1630	MESD:NCK2	rs57967327	15	81279706	T	C	0.0455104	-0.00866909	0.161159	5.42345	0.423316	59.2885	53.8651	LRP chaperone MESD; Chaperone specifically assisting the folding of beta- propeller/EGF modules within the family of low-density lipoprotein receptors (LDLRs). Acts as a modulator of the Wnt pathway through chaperoning the coreceptors of the canonical Wnt pathway, LRP5 and LRP6, to the plasma membrane. Essential for specification of embryonic polarity and mesoderm induction. Plays an essential ro…	Cytoplasmic protein NCK2; Adapter protein which associates with tyrosine- phosphorylated growth factor receptors or their cellular substrates. Maintains low levels of EIF2S1 phosphorylation by promoting its dephosphorylation by PP1. Plays a role in ELK1- dependent transcriptional activation in response to activated Ras signaling; SH2 domain containing	.
Arm fat percentage right	CEMIP|CFAP161|MESDC1|MESDC2	6650	918	MANF:MESD	rs57967327	15	81279706	T	C	-0.00729417	0.0455104	-0.181261	0.339317	5.42345	74.4928	69.0693	Mesencephalic astrocyte-derived neurotrophic factor; Selectively promotes the survival of dopaminergic neurons of the ventral mid-brain. Modulates GABAergic transmission to the dopaminergic neurons of the substantia nigra. Enhances spontaneous, as well as evoked, GABAergic inhibitory postsynaptic currents in dopaminergic neurons (By similarity). Inhibits cell proliferation and endoplasmic reticul…	LRP chaperone MESD; Chaperone specifically assisting the folding of beta- propeller/EGF modules within the family of low-density lipoprotein receptors (LDLRs). Acts as a modulator of the Wnt pathway through chaperoning the coreceptors of the canonical Wnt pathway, LRP5 and LRP6, to the plasma membrane. Essential for specification of embryonic polarity and mesoderm induction. Plays an essential ro…	.
Arm fat percentage right	CTD-2033A16.3|NFAT5|NOB1|WWP2	6948	330	PARK7:S100A4	rs6499270	16	69917740	T	C	-0.0123127	0.0181127	-0.0525335	1.12148	2.04735	13.3731	11.3258	Protein/nucleic acid deglycase DJ-1; Protein and nucleotide deglycase that catalyzes the deglycation of the Maillard adducts formed between amino groups of proteins or nucleotides and reactive carbonyl groups of glyoxals. Thus, functions as a protein deglycase that repairs methylglyoxal- and glyoxal-glycated proteins, and releases repaired proteins and lactate or glycolate, respectively. Deglycat…	S100 calcium binding protein A4; EF-hand domain containing	.
Arm fat percentage right	CBX1|NFE2L1|SKAP1|SNX11	7291	1218	NSFL1C:RILP	rs2023885	17	46126373	A	G	-0.00994862	0.026419	-0.0824529	0.411569	1.63557	12.2752	10.6396	NSFL1 cofactor p47; Reduces the ATPase activity of VCP. Necessary for the fragmentation of Golgi stacks during mitosis and for VCP-mediated reassembly of Golgi stacks after mitosis. May play a role in VCP- mediated formation of transitional endoplasmic reticulum (tER) (By similarity). Inhibits the activity of CTSL (in vitro); Belongs to the NSFL1C family	Rab-interacting lysosomal protein; Rab effector playing a role in late endocytic transport to degradative compartments. Involved in the regulation of lysosomal morphology and distribution. Induces recruitment of dynein-dynactin motor complexes to Rab7A-containing late endosome and lysosome compartments. Promotes centripetal migration of phagosomes and the fusion of phagosomes with the late endoso…	.
Arm fat percentage right	ZBTB7A	7512	1249	ALDH1A1:PKLR	rs67602344	19	4056207	A	C	-0.0131093	0.0420465	-0.0734592	0.914162	5.81094	16.6797	10.8687	Retinal dehydrogenase 1; Can convert/oxidize retinaldehyde to retinoic acid. Binds free retinal and cellular retinol-binding protein-bound retinal (By similarity). May have a broader specificity and oxidize other aldehydes in vivo	Pyruvate kinase PKLR; Plays a key role in glycolysis; Belongs to the pyruvate kinase family	201
Arm fat percentage right	ZBTB7A	7511	603	BLVRB:PKLR	rs67602344	19	4056207	A	C	-0.00149417	0.0420465	-0.0754282	0.0642001	5.81094	17.453	11.642	Flavin reductase (NADPH); Broad specificity oxidoreductase that catalyzes the NADPH-dependent reduction of a variety of flavins, such as riboflavin, FAD or FMN, biliverdins, methemoglobin and PQQ (pyrroloquinoline quinone). Contributes to heme catabolism and metabolizes linear tetrapyrroles. Can also reduce the complexed Fe(3+) iron to Fe(2+) in the presence of FMN and NADPH. In the liver, conver…	Pyruvate kinase PKLR; Plays a key role in glycolysis; Belongs to the pyruvate kinase family	.
Arm fat percentage right	MAP2K2	7513	1049	ARG1:PKLR	rs350887	19	4119012	G	A	-0.0087073	0.0409296	-0.0749659	0.514898	5.89824	17.8167	11.9185	Arginase-1; Key element of the urea cycle converting L-arginine to urea and L-ornithine, which is further metabolized into metabolites proline and polyamides that drive collagen synthesis and bioenergetic pathways critical for cell proliferation, respectively; the urea cycle takes place primarily in the liver and, to a lesser extent, in the kidneys	Pyruvate kinase PKLR; Plays a key role in glycolysis; Belongs to the pyruvate kinase family	173
Arm fat-free mass left	GGCX|MAT2A|RN7SL830P|VAMP5|VAMP8	872	298	CLEC1B:SNAP29	rs12714145	2	85787341	T	C	-0.0100134	0.0102723	-0.051089	0.820916	0.849811	12.5513	11.7015	C-type lectin domain family 1 member B; C-type lectin-like receptor that functions as a platelet receptor for the lymphatic endothelial marker, PDPN. After ligand activation, signals via sequential activation of SRC and SYK tyrosine kinases leading to activation of PLCG2	Synaptosomal-associated protein 29; SNAREs, soluble N-ethylmaleimide-sensitive factor- attachment protein receptors, are essential proteins for fusion of cellular membranes. SNAREs localized on opposing membranes assemble to form a trans-SNARE complex, an extended, parallel four alpha-helical bundle that drives membrane fusion. SNAP29 is a SNARE involved in autophagy through the direct control of…	.
Arm fat-free mass left	PNKD	1032	1359	CC2D1A:WWP2	rs4672886	2	219185545	G	A	0.0118985	-0.0201265	0.0524765	1.02693	2.32667	13.0021	10.6754	Coiled-coil and C2 domain-containing protein 1A; Transcription factor that binds specifically to the DRE (dual repressor element) and represses HTR1A gene transcription in neuronal cells. The combination of calcium and ATP specifically inactivates the binding with FRE. May play a role in the altered regulation of HTR1A associated with anxiety and major depression. Mediates HDAC-independent repres…	NEDD4-like E3 ubiquitin-protein ligase WWP2; E3 ubiquitin-protein ligase which accepts ubiquitin from an E2 ubiquitin-conjugating enzyme in the form of a thioester and then directly transfers the ubiquitin to targeted substrates. Polyubiquitinates POU5F1 by 'Lys-63'-linked conjugation and promotes it to proteasomal degradation; in embryonic stem cells (ESCs) the ubiquitination is proposed to regu…	163
Arm fat-free mass left	ATG4B|DTYMK	1238	1035	ITGB1BP2:USP8	rs7943	2	242613089	G	A	0.0302563	0.00130392	0.0624381	4.74321	0.069143	18.7389	13.9957	Integrin beta-1-binding protein 2; May play a role during maturation and/or organization of muscles cells	Ubiquitin carboxyl-terminal hydrolase 8; Hydrolase that can remove conjugated ubiquitin from proteins and therefore plays an important regulatory role at the level of protein turnover by preventing degradation. Converts both 'Lys-48' an 'Lys-63'-linked ubiquitin chains. Catalytic activity is enhanced in the M phase. Involved in cell proliferation. Required to enter into S phase in response to ser…	300
Arm fat-free mass left	ATG4B|DTYMK	1237	1174	ITGB1BP2:MITD1	rs7943	2	242613089	G	A	0.0302563	0.00592994	0.0672914	4.74318	0.40006	20.5456	15.8025	Integrin beta-1-binding protein 2; May play a role during maturation and/or organization of muscles cells	MIT domain-containing protein 1; Required for efficient abscission at the end of cytokinesis, together with components of the ESCRT-III complex	.
Arm fat-free mass left	AC096887.1|RFT1|RP11-894J14.5|SFMBT1|TMEM110-MUSTN1	1447	2266	ENO2:MANF	rs3796352	3	52913279	T	C	0.0298167	-0.0221355	0.0870299	2.08209	1.29631	13.711	11.6289	Gamma-enolase; Has neurotrophic and neuroprotective properties on a broad spectrum of central nervous system (CNS) neurons. Binds, in a calcium-dependent manner, to cultured neocortical neurons and promotes cell survival (By similarity); Enolases	Mesencephalic astrocyte-derived neurotrophic factor; Selectively promotes the survival of dopaminergic neurons of the ventral mid-brain. Modulates GABAergic transmission to the dopaminergic neurons of the substantia nigra. Enhances spontaneous, as well as evoked, GABAergic inhibitory postsynaptic currents in dopaminergic neurons (By similarity). Inhibits cell proliferation and endoplasmic reticul…	.
Arm fat-free mass left	FAM53A|TACC3|TMEM129	1962	960	TMSB10:TRIAP1	rs28420470	4	1745770	G	A	0.00249436	-0.0283652	0.055268	0.145507	4.48086	15.2141	10.7333	Thymosin beta-10; Plays an important role in the organization of the cytoskeleton. Binds to and sequesters actin monomers (G actin) and therefore inhibits actin polymerization (By similarity); Belongs to the thymosin beta family	TP53-regulated inhibitor of apoptosis 1; Involved in the modulation of the mitochondrial apoptotic pathway by ensuring the accumulation of cardiolipin (CL) in mitochondrial membranes. In vitro, the TRIAP1:PRELID1 complex mediates the transfer of phosphatidic acid (PA) between liposomes and probably functions as a PA transporter across the mitochondrion intermembrane space to provide PA for CL syn…	.
Arm fat-free mass left	FAM53A|TACC3|TMEM129	1961	788	FXN:TRIAP1	rs28420470	4	1745770	G	A	0.00064995	-0.0283652	0.0568618	0.0341153	4.48088	16.1504	11.6695	Frataxin, mitochondrial; Promotes the biosynthesis of heme and assembly and repair of iron-sulfur clusters by delivering Fe(2+) to proteins involved in these pathways. May play a role in the protection against iron-catalyzed oxidative stress through its ability to catalyze the oxidation of Fe(2+) to Fe(3+); the oligomeric form but not the monomeric form has in vitro ferroxidase activity. May be a…	TP53-regulated inhibitor of apoptosis 1; Involved in the modulation of the mitochondrial apoptotic pathway by ensuring the accumulation of cardiolipin (CL) in mitochondrial membranes. In vitro, the TRIAP1:PRELID1 complex mediates the transfer of phosphatidic acid (PA) between liposomes and probably functions as a PA transporter across the mitochondrion intermembrane space to provide PA for CL syn…	.
Arm fat-free mass left	ZKSCAN4|ZSCAN9	2540	1146	EGF:MANF	rs17720293	6	28214698	T	C	0.0132283	-0.0291725	0.0747787	0.730812	2.46488	13.1241	10.6592	Pro-epidermal growth factor; EGF stimulates the growth of various epidermal and epithelial tissues in vivo and in vitro and of some fibroblasts in cell culture. Magnesiotropic hormone that stimulates magnesium reabsorption in the renal distal convoluted tubule via engagement of EGFR and activation of the magnesium channel TRPM6. Can induce neurite outgrowth in motoneurons of the pond snail Lymnae…	Mesencephalic astrocyte-derived neurotrophic factor; Selectively promotes the survival of dopaminergic neurons of the ventral mid-brain. Modulates GABAergic transmission to the dopaminergic neurons of the substantia nigra. Enhances spontaneous, as well as evoked, GABAergic inhibitory postsynaptic currents in dopaminergic neurons (By similarity). Inhibits cell proliferation and endoplasmic reticul…	.
Arm fat-free mass left	ADGRG6	3132	1311	RWDD1:VTA1	rs12189801	6	142641606	C	T	0.0113783	-0.0376314	0.0897419	0.64752	4.21021	21.1406	16.9304	RWD domain-containing protein 1; Protects DRG2 from proteolytic degradation; Belongs to the RWDD1/GIR2 family	Vacuolar protein sorting-associated protein VTA1 homolog; Involved in the endosomal multivesicular bodies (MVB) pathway. MVBs contain intraluminal vesicles (ILVs) that are generated by invagination and scission from the limiting membrane of the endosome and mostly are delivered to lysosomes enabling degradation of membrane proteins, such as stimulated growth factor receptors, lysosomal enzymes an…	.
Arm fat-free mass left	ADGRG6|RP11-440G9.1	3135	822	ENO1:VTA1	rs11155242	6	142691549	C	A	0.00514143	-0.0389667	0.0744416	0.257214	5.20859	17.0624	11.8538	Alpha-enolase; Multifunctional enzyme that, as well as its role in glycolysis, plays a part in various processes such as growth control, hypoxia tolerance and allergic responses. May also function in the intravascular and pericellular fibrinolytic system due to its ability to serve as a receptor and activator of plasminogen on the cell surface of several cell-types such as leukocytes and neurons.…	Vacuolar protein sorting-associated protein VTA1 homolog; Involved in the endosomal multivesicular bodies (MVB) pathway. MVBs contain intraluminal vesicles (ILVs) that are generated by invagination and scission from the limiting membrane of the endosome and mostly are delivered to lysosomes enabling degradation of membrane proteins, such as stimulated growth factor receptors, lysosomal enzymes an…	.
Arm fat-free mass left	ADGRG6|RP11-440G9.1	3134	2437	STK4:VTA1	rs11155242	6	142691549	C	A	0.0105341	-0.0389667	0.0758705	0.649051	5.20857	17.5021	12.2935	Serine/threonine-protein kinase 4; Stress-activated, pro-apoptotic kinase which, following caspase-cleavage, enters the nucleus and induces chromatin condensation followed by internucleosomal DNA fragmentation. Key component of the Hippo signaling pathway which plays a pivotal role in organ size control and tumor suppression by restricting proliferation and promoting apoptosis. The core of this p…	Vacuolar protein sorting-associated protein VTA1 homolog; Involved in the endosomal multivesicular bodies (MVB) pathway. MVBs contain intraluminal vesicles (ILVs) that are generated by invagination and scission from the limiting membrane of the endosome and mostly are delivered to lysosomes enabling degradation of membrane proteins, such as stimulated growth factor receptors, lysosomal enzymes an…	.
Arm fat-free mass left	ADGRG6|RP11-440G9.1	3133	2213	MGLL:VTA1	rs11155242	6	142691549	C	A	0.0111215	-0.0389667	0.0768258	0.700938	5.20858	18.0388	12.8303	Monoglyceride lipase; Converts monoacylglycerides to free fatty acids and glycerol. Hydrolyzes the endocannabinoid 2-arachidonoylglycerol, and thereby contributes to the regulation of endocannabinoid signaling, nociperception and perception of pain (By similarity). Regulates the levels of fatty acids that serve as signaling molecules and promote cancer cell migration, invasion and tumor growth; L…	Vacuolar protein sorting-associated protein VTA1 homolog; Involved in the endosomal multivesicular bodies (MVB) pathway. MVBs contain intraluminal vesicles (ILVs) that are generated by invagination and scission from the limiting membrane of the endosome and mostly are delivered to lysosomes enabling degradation of membrane proteins, such as stimulated growth factor receptors, lysosomal enzymes an…	.
Arm fat-free mass left	ADGRG6|RP11-440G9.1	3136	2102	SNX9:VTA1	rs1329705	6	142753338	A	G	0.00465926	-0.0396933	0.07928	0.228788	5.39428	19.2349	13.8406	Sorting nexin-9; Involved in endocytosis and intracellular vesicle trafficking, both during interphase and at the end of mitosis. Required for efficient progress through mitosis and cytokinesis. Required for normal formation of the cleavage furrow at the end of mitosis. Plays a role in endocytosis via clathrin-coated pits, but also clathrin-independent, actin-dependent fluid-phase endocytosis. Pl…	Vacuolar protein sorting-associated protein VTA1 homolog; Involved in the endosomal multivesicular bodies (MVB) pathway. MVBs contain intraluminal vesicles (ILVs) that are generated by invagination and scission from the limiting membrane of the endosome and mostly are delivered to lysosomes enabling degradation of membrane proteins, such as stimulated growth factor receptors, lysosomal enzymes an…	.
Arm fat-free mass left	CTD-3023L14.3	3638	2118	ATOX1:SNAP29	rs7826238	8	8387095	T	G	0.0142122	-0.0198895	0.0519798	1.40964	2.4085	13.5392	11.1307	Copper transport protein ATOX1; Binds and deliver cytosolic copper to the copper ATPase proteins. May be important in cellular antioxidant defense; Belongs to the ATX1 family	Synaptosomal-associated protein 29; SNAREs, soluble N-ethylmaleimide-sensitive factor- attachment protein receptors, are essential proteins for fusion of cellular membranes. SNAREs localized on opposing membranes assemble to form a trans-SNARE complex, an extended, parallel four alpha-helical bundle that drives membrane fusion. SNAP29 is a SNARE involved in autophagy through the direct control of…	.
Arm fat-free mass left	DEFB136	3726	447	PPP1R2:USP8	rs11998678	8	11830150	T	C	0.00953766	-0.0123643	0.0482037	0.781913	1.13357	11.6786	10.5451	Protein phosphatase inhibitor 2; Inhibitor of protein-phosphatase 1	Ubiquitin carboxyl-terminal hydrolase 8; Hydrolase that can remove conjugated ubiquitin from proteins and therefore plays an important regulatory role at the level of protein turnover by preventing degradation. Converts both 'Lys-48' an 'Lys-63'-linked ubiquitin chains. Catalytic activity is enhanced in the M phase. Involved in cell proliferation. Required to enter into S phase in response to ser…	.
Arm fat-free mass left	NUPR1|RP11-666O2.1|SGF29|SULT1A2	6882	1954	SULT1A1:VTA1	rs480400	16	28574615	G	A	0.0873666	-0.0239784	0.157619	36.7128	3.34609	117.467	80.7544	Sulfotransferase 1A1; Sulfotransferase that utilizes 3'-phospho-5'-adenylyl sulfate (PAPS) as sulfonate donor to catalyze the sulfate conjugation of catecholamines, phenolic drugs and neurotransmitters. Has also estrogen sulfotransferase activity. responsible for the sulfonation and activation of minoxidil. Is Mediates the metabolic activation of carcinogenic N- hydroxyarylamines to DNA binding p…	Vacuolar protein sorting-associated protein VTA1 homolog; Involved in the endosomal multivesicular bodies (MVB) pathway. MVBs contain intraluminal vesicles (ILVs) that are generated by invagination and scission from the limiting membrane of the endosome and mostly are delivered to lysosomes enabling degradation of membrane proteins, such as stimulated growth factor receptors, lysosomal enzymes an…	.
Arm fat-free mass left	NUPR1|RP11-666O2.1|SGF29|SULT1A2	6881	1823	RWDD1:SULT1A1	rs480400	16	28574615	G	A	-0.0253051	0.0873666	-0.159221	3.6798	36.7128	120.471	83.7577	RWD domain-containing protein 1; Protects DRG2 from proteolytic degradation; Belongs to the RWDD1/GIR2 family	Sulfotransferase 1A1; Sulfotransferase that utilizes 3'-phospho-5'-adenylyl sulfate (PAPS) as sulfonate donor to catalyze the sulfate conjugation of catecholamines, phenolic drugs and neurotransmitters. Has also estrogen sulfotransferase activity. responsible for the sulfonation and activation of minoxidil. Is Mediates the metabolic activation of carcinogenic N- hydroxyarylamines to DNA binding p…	.
Arm fat-free mass left	NUPR1|RP11-666O2.1|SGF29|SULT1A2	6880	1783	ENO2:SULT1A1	rs480400	16	28574615	G	A	-0.031194	0.0873666	-0.164313	5.29753	36.7128	128.053	91.3399	Gamma-enolase; Has neurotrophic and neuroprotective properties on a broad spectrum of central nervous system (CNS) neurons. Binds, in a calcium-dependent manner, to cultured neocortical neurons and promotes cell survival (By similarity); Enolases	Sulfotransferase 1A1; Sulfotransferase that utilizes 3'-phospho-5'-adenylyl sulfate (PAPS) as sulfonate donor to catalyze the sulfate conjugation of catecholamines, phenolic drugs and neurotransmitters. Has also estrogen sulfotransferase activity. responsible for the sulfonation and activation of minoxidil. Is Mediates the metabolic activation of carcinogenic N- hydroxyarylamines to DNA binding p…	.
Arm fat-free mass left	NUPR1|RP11-666O2.1|SGF29|SULT1A2	6879	1237	ENO1:SULT1A1	rs480400	16	28574615	G	A	-0.0290837	0.0873666	-0.199428	4.63216	36.7121	186.047	149.334	Alpha-enolase; Multifunctional enzyme that, as well as its role in glycolysis, plays a part in various processes such as growth control, hypoxia tolerance and allergic responses. May also function in the intravascular and pericellular fibrinolytic system due to its ability to serve as a receptor and activator of plasminogen on the cell surface of several cell-types such as leukocytes and neurons.…	Sulfotransferase 1A1; Sulfotransferase that utilizes 3'-phospho-5'-adenylyl sulfate (PAPS) as sulfonate donor to catalyze the sulfate conjugation of catecholamines, phenolic drugs and neurotransmitters. Has also estrogen sulfotransferase activity. responsible for the sulfonation and activation of minoxidil. Is Mediates the metabolic activation of carcinogenic N- hydroxyarylamines to DNA binding p…	.
Arm fat-free mass left	NUPR1|RP11-666O2.1|SGF29|SULT1A2	6878	1183	PTPN6:SULT1A1	rs480400	16	28574615	G	A	-0.0298001	0.0873666	-0.207466	4.86716	36.7116	200.466	163.755	Tyrosine-protein phosphatase non-receptor type 6; Modulates signaling by tyrosine phosphorylated cell surface receptors such as KIT and the EGF receptor/EGFR. The SH2 regions may interact with other cellular components to modulate its own phosphatase activity against interacting substrates. Together with MTUS1, induces UBE2V2 expression upon angiotensin II stimulation. Plays a key role in hematop…	Sulfotransferase 1A1; Sulfotransferase that utilizes 3'-phospho-5'-adenylyl sulfate (PAPS) as sulfonate donor to catalyze the sulfate conjugation of catecholamines, phenolic drugs and neurotransmitters. Has also estrogen sulfotransferase activity. responsible for the sulfonation and activation of minoxidil. Is Mediates the metabolic activation of carcinogenic N- hydroxyarylamines to DNA binding p…	.
Arm fat-free mass left	NUPR1|RP11-666O2.1|SGF29|SULT1A2	6877	1171	CASP3:SULT1A1	rs480400	16	28574615	G	A	-0.0306685	0.0873666	-0.211218	5.15634	36.7122	209.746	173.034	Caspase-3; Involved in the activation cascade of caspases responsible for apoptosis execution. At the onset of apoptosis it proteolytically cleaves poly(ADP-ribose) polymerase (PARP) at a '216-Asp-|-Gly-217' bond. Cleaves and activates sterol regulatory element binding proteins (SREBPs) between the basic helix-loop- helix leucine zipper domain and the membrane attachment domain. Cleaves and activ…	Sulfotransferase 1A1; Sulfotransferase that utilizes 3'-phospho-5'-adenylyl sulfate (PAPS) as sulfonate donor to catalyze the sulfate conjugation of catecholamines, phenolic drugs and neurotransmitters. Has also estrogen sulfotransferase activity. responsible for the sulfonation and activation of minoxidil. Is Mediates the metabolic activation of carcinogenic N- hydroxyarylamines to DNA binding p…	.
Arm fat-free mass left	NUPR1|RP11-666O2.1|SGF29|SULT1A2	6876	1026	SRC:SULT1A1	rs480400	16	28574615	G	A	-0.0295689	0.0873666	-0.25365	4.79396	36.7117	301.101	264.39	Proto-oncogene tyrosine-protein kinase Src; Non-receptor protein tyrosine kinase which is activated following engagement of many different classes of cellular receptors including immune response receptors, integrins and other adhesion receptors, receptor protein tyrosine kinases, G protein- coupled receptors as well as cytokine receptors. Participates in signaling pathways that control a diverse …	Sulfotransferase 1A1; Sulfotransferase that utilizes 3'-phospho-5'-adenylyl sulfate (PAPS) as sulfonate donor to catalyze the sulfate conjugation of catecholamines, phenolic drugs and neurotransmitters. Has also estrogen sulfotransferase activity. responsible for the sulfonation and activation of minoxidil. Is Mediates the metabolic activation of carcinogenic N- hydroxyarylamines to DNA binding p…	.
Arm fat-free mass left	ADORA2B|NCOR1|PIGL|TTC19|ZSWIM7	7085	1090	GFER:TRIAP1	rs35622628	17	16020028	G	A	0.00481232	-0.0275482	0.056167	0.312281	4.23714	15.2572	11.0201	FAD-linked sulfhydryl oxidase ALR; Isoform 1: FAD-dependent sulfhydryl oxidase that regenerates the redox-active disulfide bonds in CHCHD4/MIA40, a chaperone essential for disulfide bond formation and protein folding in the mitochondrial intermembrane space. The reduced form of CHCHD4/MIA40 forms a transient intermolecular disulfide bridge with GFER/ERV1, resulting in regeneration of the essentia…	TP53-regulated inhibitor of apoptosis 1; Involved in the modulation of the mitochondrial apoptotic pathway by ensuring the accumulation of cardiolipin (CL) in mitochondrial membranes. In vitro, the TRIAP1:PRELID1 complex mediates the transfer of phosphatidic acid (PA) between liposomes and probably functions as a PA transporter across the mitochondrion intermembrane space to provide PA for CL syn…	503
Arm fat-free mass left	ADORA2B|NCOR1|PIGL|TTC19|ZSWIM7	7084	750	HCLS1:TRIAP1	rs35622628	17	16020028	G	A	0.00658454	-0.0275482	0.062733	0.472676	4.23716	19.3514	15.1142	Hematopoietic lineage cell-specific protein; Substrate of the antigen receptor-coupled tyrosine kinase. Plays a role in antigen receptor signaling for both clonal expansion and deletion in lymphoid cells. May also be involved in the regulation of gene expression	TP53-regulated inhibitor of apoptosis 1; Involved in the modulation of the mitochondrial apoptotic pathway by ensuring the accumulation of cardiolipin (CL) in mitochondrial membranes. In vitro, the TRIAP1:PRELID1 complex mediates the transfer of phosphatidic acid (PA) between liposomes and probably functions as a PA transporter across the mitochondrion intermembrane space to provide PA for CL syn…	.
Arm fat-free mass left	ADORA2B|NCOR1|PIGL|TTC19|ZSWIM7	7083	867	HTRA2:TRIAP1	rs35622628	17	16020028	G	A	0.00981334	-0.0275482	0.0665812	0.814429	4.23715	21.6082	17.3711	Serine protease HTRA2, mitochondrial; Serine protease that shows proteolytic activity against a non-specific substrate beta-casein. Promotes or induces cell death either by direct binding to and inhibition of BIRC proteins (also called inhibitor of apoptosis proteins, IAPs), leading to an increase in caspase activity, or by a BIRC inhibition-independent, caspase-independent and serine protease ac…	TP53-regulated inhibitor of apoptosis 1; Involved in the modulation of the mitochondrial apoptotic pathway by ensuring the accumulation of cardiolipin (CL) in mitochondrial membranes. In vitro, the TRIAP1:PRELID1 complex mediates the transfer of phosphatidic acid (PA) between liposomes and probably functions as a PA transporter across the mitochondrion intermembrane space to provide PA for CL syn…	.
Arm fat-free mass left	CBX1|NFE2L1|SKAP1|SNX11	7291	1218	NSFL1C:RILP	rs2023885	17	46126373	A	G	-0.00994862	0.026419	-0.0824529	0.411569	1.63557	12.2752	10.6396	NSFL1 cofactor p47; Reduces the ATPase activity of VCP. Necessary for the fragmentation of Golgi stacks during mitosis and for VCP-mediated reassembly of Golgi stacks after mitosis. May play a role in VCP- mediated formation of transitional endoplasmic reticulum (tER) (By similarity). Inhibits the activity of CTSL (in vitro); Belongs to the NSFL1C family	Rab-interacting lysosomal protein; Rab effector playing a role in late endocytic transport to degradative compartments. Involved in the regulation of lysosomal morphology and distribution. Induces recruitment of dynein-dynactin motor complexes to Rab7A-containing late endosome and lysosome compartments. Promotes centripetal migration of phagosomes and the fusion of phagosomes with the late endoso…	.
Arm fat-free mass left	CABLES1	7436	768	MITD1:TBCB	rs11082304	18	20720973	T	G	-0.0167555	-0.00122247	-0.0499345	1.8249	0.0659425	12.3883	10.5634	MIT domain-containing protein 1; Required for efficient abscission at the end of cytokinesis, together with components of the ESCRT-III complex	Tubulin-folding cofactor B; Binds to alpha-tubulin folding intermediates after their interaction with cytosolic chaperonin in the pathway leading from newly synthesized tubulin to properly folded heterodimer. Involved in regulation of tubulin heterodimer dissociation. May function as a negative regulator of axonal growth (By similarity); Belongs to the TBCB family	.
Arm fat-free mass left	CABLES1	7435	149	CDKN2D:TBL1X	rs11082304	18	20720973	T	G	-0.0114736	0.0200781	-0.052443	1.0222	2.41515	13.2582	10.8431	Cyclin-dependent kinase 4 inhibitor D; Interacts strongly with CDK4 and CDK6 and inhibits them; Belongs to the CDKN2 cyclin-dependent kinase inhibitor family	F-box-like/WD repeat-containing protein TBL1X; F-box-like protein involved in the recruitment of the ubiquitin/19S proteasome complex to nuclear receptor-regulated transcription units. Plays an essential role in transcription activation mediated by nuclear receptors. Probably acts as integral component of corepressor complexes that mediates the recruitment of the 19S proteasome complex, leading t…	184
Arm fat-free mass left	CABLES1	7434	629	DAPP1:IRAK4	rs11082304	18	20720973	T	G	-0.0201208	-0.000482834	-0.0533665	2.47046	0.025053	14.102	11.6315	Dual adapter for phosphotyrosine and 3-phosphotyrosine and 3-phosphoinositide; May act as a B-cell-associated adapter that regulates B- cell antigen receptor (BCR)-signaling downstream of PI3K; Pleckstrin homology domain containing	Interleukin-1 receptor-associated kinase 4; Serine/threonine-protein kinase that plays a critical role in initiating innate immune response against foreign pathogens. Involved in Toll-like receptor (TLR) and IL-1R signaling pathways. Is rapidly recruited by MYD88 to the receptor-signaling complex upon TLR activation to form the Myddosome together with IRAK2. Phosphorylates initially IRAK1, thus s…	.
Arm fat-free mass left	CABLES1	7433	162	PPP1R2:TBL1X	rs11082304	18	20720973	T	G	-0.0082091	0.0200781	-0.0549518	0.636027	2.41515	14.4535	12.0384	Protein phosphatase inhibitor 2; Inhibitor of protein-phosphatase 1	F-box-like/WD repeat-containing protein TBL1X; F-box-like protein involved in the recruitment of the ubiquitin/19S proteasome complex to nuclear receptor-regulated transcription units. Plays an essential role in transcription activation mediated by nuclear receptors. Probably acts as integral component of corepressor complexes that mediates the recruitment of the 19S proteasome complex, leading t…	.
Arm fat-free mass left	CABLES1	7432	1553	NCK2:VASH1	rs11082304	18	20720973	T	G	0.00748401	-0.0263837	0.055019	0.5615	3.9123	14.7829	10.8706	Cytoplasmic protein NCK2; Adapter protein which associates with tyrosine- phosphorylated growth factor receptors or their cellular substrates. Maintains low levels of EIF2S1 phosphorylation by promoting its dephosphorylation by PP1. Plays a role in ELK1- dependent transcriptional activation in response to activated Ras signaling; SH2 domain containing	Vasohibin-1; Angiogenesis inhibitor. Inhibits migration, proliferation and network formation by endothelial cells as well as angiogenesis. This inhibitory effect is selective to endothelial cells as it does not affect the migration of smooth muscle cells or fibroblasts. Does not affect the proliferation of cancer cells in vitro, but inhibits tumor growth and tumor angiogenesis. Acts in an autocri…	.
Arm fat-free mass left	CABLES1	7431	717	FADD:MSRA	rs11082304	18	20720973	T	G	0.0107622	-0.0100261	0.05589	0.933189	0.843806	15.159	14.2258	FAS-associated death domain protein; Apoptotic adaptor molecule that recruits caspase-8 or caspase-10 to the activated Fas (CD95) or TNFR-1 receptors. The resulting aggregate called the death-inducing signaling complex (DISC) performs caspase-8 proteolytic activation. Active caspase-8 initiates the subsequent cascade of caspases mediating apoptosis. Involved in interferon-mediated antiviral immun…	Mitochondrial peptide methionine sulfoxide reductase; Has an important function as a repair enzyme for proteins that have been inactivated by oxidation. Catalyzes the reversible oxidation-reduction of methionine sulfoxide in proteins to methionine	.
Arm fat-free mass left	CABLES1	7430	622	FADD:PPP1R2	rs11082304	18	20720973	T	G	0.0107622	-0.0082091	0.0601307	0.933189	0.636027	17.7805	16.8473	FAS-associated death domain protein; Apoptotic adaptor molecule that recruits caspase-8 or caspase-10 to the activated Fas (CD95) or TNFR-1 receptors. The resulting aggregate called the death-inducing signaling complex (DISC) performs caspase-8 proteolytic activation. Active caspase-8 initiates the subsequent cascade of caspases mediating apoptosis. Involved in interferon-mediated antiviral immun…	Protein phosphatase inhibitor 2; Inhibitor of protein-phosphatase 1	.
Arm fat-free mass left	CABLES1	7429	1096	DAPP1:ITGB1BP2	rs11082304	18	20720973	T	G	-0.0201208	0.00773849	-0.0643176	2.47045	0.579014	19.5917	17.1212	Dual adapter for phosphotyrosine and 3-phosphotyrosine and 3-phosphoinositide; May act as a B-cell-associated adapter that regulates B- cell antigen receptor (BCR)-signaling downstream of PI3K; Pleckstrin homology domain containing	Integrin beta-1-binding protein 2; May play a role during maturation and/or organization of muscles cells	.
Arm fat-free mass left	CABLES1	7428	834	DAPP1:NCK2	rs11082304	18	20720973	T	G	-0.0201208	0.00748401	-0.0644917	2.47046	0.5615	19.9804	17.5099	Dual adapter for phosphotyrosine and 3-phosphotyrosine and 3-phosphoinositide; May act as a B-cell-associated adapter that regulates B- cell antigen receptor (BCR)-signaling downstream of PI3K; Pleckstrin homology domain containing	Cytoplasmic protein NCK2; Adapter protein which associates with tyrosine- phosphorylated growth factor receptors or their cellular substrates. Maintains low levels of EIF2S1 phosphorylation by promoting its dephosphorylation by PP1. Plays a role in ELK1- dependent transcriptional activation in response to activated Ras signaling; SH2 domain containing	.
Arm fat-free mass left	CABLES1	7427	1190	MITD1:RHOC	rs11082304	18	20720973	T	G	-0.0167555	0.0103706	-0.0647065	1.8249	0.87486	20.3221	18.4972	MIT domain-containing protein 1; Required for efficient abscission at the end of cytokinesis, together with components of the ESCRT-III complex	Rho-related GTP-binding protein RhoC; Regulates a signal transduction pathway linking plasma membrane receptors to the assembly of focal adhesions and actin stress fibers. Serves as a microtubule-dependent signal that is required for the myosin contractile ring formation during cell cycle cytokinesis. Regulates apical junction formation in bronchial epithelial cells; Rho family GTPases	.
Arm fat-free mass left	CABLES1	7426	1174	ITGB1BP2:MITD1	rs11082304	18	20720973	T	G	0.00773849	-0.0167555	0.0683211	0.579013	1.8249	21.9288	20.1039	Integrin beta-1-binding protein 2; May play a role during maturation and/or organization of muscles cells	MIT domain-containing protein 1; Required for efficient abscission at the end of cytokinesis, together with components of the ESCRT-III complex	.
Arm fat-free mass left	CABLES1	7425	49	FKBP5:MITD1	rs11082304	18	20720973	T	G	0.0108118	-0.0167555	0.0732277	0.935603	1.8249	25.9532	24.1283	Peptidyl-prolyl cis-trans isomerase FKBP5; Immunophilin protein with PPIase and co-chaperone activities. Component of unligated steroid receptors heterocomplexes through interaction with heat-shock protein 90 (HSP90). Plays a role in the intracellular trafficking of heterooligomeric forms of steroid hormone receptors maintaining the complex into the cytoplasm when unliganded; FKBP prolyl isomeras…	MIT domain-containing protein 1; Required for efficient abscission at the end of cytokinesis, together with components of the ESCRT-III complex	.
Arm fat-free mass left	INO80C	7458	978	APP:SPARC	rs9960619	18	33040095	T	C	0.00689495	-0.0202472	0.0567917	0.470118	2.3103	14.39	12.0797	Amyloid-beta A4 protein; N-APP binds TNFRSF21 triggering caspase activation and degeneration of both neuronal cell bodies (via caspase-3) and axons (via caspase-6); Endogenous ligands	SPARC; Appears to regulate cell growth through interactions with the extracellular matrix and cytokines. Binds calcium and copper, several types of collagen, albumin, thrombospondin, PDGF and cell membranes. There are two calcium binding sites; an acidic domain that binds 5 to 8 Ca(2+) with a low affinity and an EF-hand loop that binds a Ca(2+) ion with a high affinity; SPARC family	412
Arm fat-free mass left	ARFRP1|LIME1|RP4-583P15.14|RTEL1|SLC2A4RG|TNFRSF6B|ZGPAT	8190	555	CDHR2:OXT	rs2427530	20	62361737	A	G	0.0330873	-0.0473016	0.0722928	5.87128	8.86116	19.6695	10.8084	Cadherin-related family member 2; Intermicrovillar adhesion molecule that forms, via its extracellular domain, calcium-dependent heterophilic complexes with CDHR5 on adjacent microvilli. Thereby, controls the packing of microvilli at the apical membrane of epithelial cells. Through its cytoplasmic domain, interacts with microvillus cytoplasmic proteins to form the intermicrovillar adhesion comple…	Oxytocin-neurophysin 1; Neurophysin 1 specifically binds oxytocin; Endogenous ligands	.
Arm fat-free mass right	GGCX|MAT2A|RN7SL830P|VAMP5|VAMP8	872	298	CLEC1B:SNAP29	rs12714145	2	85787341	T	C	-0.0100134	0.0102723	-0.051089	0.820916	0.849811	12.5513	11.7015	C-type lectin domain family 1 member B; C-type lectin-like receptor that functions as a platelet receptor for the lymphatic endothelial marker, PDPN. After ligand activation, signals via sequential activation of SRC and SYK tyrosine kinases leading to activation of PLCG2	Synaptosomal-associated protein 29; SNAREs, soluble N-ethylmaleimide-sensitive factor- attachment protein receptors, are essential proteins for fusion of cellular membranes. SNAREs localized on opposing membranes assemble to form a trans-SNARE complex, an extended, parallel four alpha-helical bundle that drives membrane fusion. SNAP29 is a SNARE involved in autophagy through the direct control of…	.
Arm fat-free mass right	AC096887.1|RFT1|RP11-894J14.5|SFMBT1|TMEM110-MUSTN1	1447	2266	ENO2:MANF	rs3796352	3	52913279	T	C	0.0298167	-0.0221355	0.0870299	2.08209	1.29631	13.711	11.6289	Gamma-enolase; Has neurotrophic and neuroprotective properties on a broad spectrum of central nervous system (CNS) neurons. Binds, in a calcium-dependent manner, to cultured neocortical neurons and promotes cell survival (By similarity); Enolases	Mesencephalic astrocyte-derived neurotrophic factor; Selectively promotes the survival of dopaminergic neurons of the ventral mid-brain. Modulates GABAergic transmission to the dopaminergic neurons of the substantia nigra. Enhances spontaneous, as well as evoked, GABAergic inhibitory postsynaptic currents in dopaminergic neurons (By similarity). Inhibits cell proliferation and endoplasmic reticul…	.
Arm fat-free mass right	FAM53A|TACC3|TMEM129	1962	960	TMSB10:TRIAP1	rs28420470	4	1745770	G	A	0.00249436	-0.0283652	0.055268	0.145507	4.48086	15.2141	10.7333	Thymosin beta-10; Plays an important role in the organization of the cytoskeleton. Binds to and sequesters actin monomers (G actin) and therefore inhibits actin polymerization (By similarity); Belongs to the thymosin beta family	TP53-regulated inhibitor of apoptosis 1; Involved in the modulation of the mitochondrial apoptotic pathway by ensuring the accumulation of cardiolipin (CL) in mitochondrial membranes. In vitro, the TRIAP1:PRELID1 complex mediates the transfer of phosphatidic acid (PA) between liposomes and probably functions as a PA transporter across the mitochondrion intermembrane space to provide PA for CL syn…	.
Arm fat-free mass right	FAM53A|TACC3|TMEM129	1961	788	FXN:TRIAP1	rs28420470	4	1745770	G	A	0.00064995	-0.0283652	0.0568618	0.0341153	4.48088	16.1504	11.6695	Frataxin, mitochondrial; Promotes the biosynthesis of heme and assembly and repair of iron-sulfur clusters by delivering Fe(2+) to proteins involved in these pathways. May play a role in the protection against iron-catalyzed oxidative stress through its ability to catalyze the oxidation of Fe(2+) to Fe(3+); the oligomeric form but not the monomeric form has in vitro ferroxidase activity. May be a…	TP53-regulated inhibitor of apoptosis 1; Involved in the modulation of the mitochondrial apoptotic pathway by ensuring the accumulation of cardiolipin (CL) in mitochondrial membranes. In vitro, the TRIAP1:PRELID1 complex mediates the transfer of phosphatidic acid (PA) between liposomes and probably functions as a PA transporter across the mitochondrion intermembrane space to provide PA for CL syn…	.
Arm fat-free mass right	ZKSCAN4|ZSCAN9	2540	1146	EGF:MANF	rs17720293	6	28214698	T	C	0.0132283	-0.0291725	0.0747787	0.730812	2.46488	13.1241	10.6592	Pro-epidermal growth factor; EGF stimulates the growth of various epidermal and epithelial tissues in vivo and in vitro and of some fibroblasts in cell culture. Magnesiotropic hormone that stimulates magnesium reabsorption in the renal distal convoluted tubule via engagement of EGFR and activation of the magnesium channel TRPM6. Can induce neurite outgrowth in motoneurons of the pond snail Lymnae…	Mesencephalic astrocyte-derived neurotrophic factor; Selectively promotes the survival of dopaminergic neurons of the ventral mid-brain. Modulates GABAergic transmission to the dopaminergic neurons of the substantia nigra. Enhances spontaneous, as well as evoked, GABAergic inhibitory postsynaptic currents in dopaminergic neurons (By similarity). Inhibits cell proliferation and endoplasmic reticul…	.
Arm fat-free mass right	ADGRG6	3132	1311	RWDD1:VTA1	rs12189801	6	142641606	C	T	0.0113783	-0.0376314	0.0897419	0.64752	4.21021	21.1406	16.9304	RWD domain-containing protein 1; Protects DRG2 from proteolytic degradation; Belongs to the RWDD1/GIR2 family	Vacuolar protein sorting-associated protein VTA1 homolog; Involved in the endosomal multivesicular bodies (MVB) pathway. MVBs contain intraluminal vesicles (ILVs) that are generated by invagination and scission from the limiting membrane of the endosome and mostly are delivered to lysosomes enabling degradation of membrane proteins, such as stimulated growth factor receptors, lysosomal enzymes an…	.
Arm fat-free mass right	ADGRG6|RP11-440G9.1	3135	822	ENO1:VTA1	rs11155242	6	142691549	C	A	0.00514143	-0.0389667	0.0744416	0.257214	5.20859	17.0624	11.8538	Alpha-enolase; Multifunctional enzyme that, as well as its role in glycolysis, plays a part in various processes such as growth control, hypoxia tolerance and allergic responses. May also function in the intravascular and pericellular fibrinolytic system due to its ability to serve as a receptor and activator of plasminogen on the cell surface of several cell-types such as leukocytes and neurons.…	Vacuolar protein sorting-associated protein VTA1 homolog; Involved in the endosomal multivesicular bodies (MVB) pathway. MVBs contain intraluminal vesicles (ILVs) that are generated by invagination and scission from the limiting membrane of the endosome and mostly are delivered to lysosomes enabling degradation of membrane proteins, such as stimulated growth factor receptors, lysosomal enzymes an…	.
Arm fat-free mass right	ADGRG6|RP11-440G9.1	3134	2437	STK4:VTA1	rs11155242	6	142691549	C	A	0.0105341	-0.0389667	0.0758705	0.649051	5.20857	17.5021	12.2935	Serine/threonine-protein kinase 4; Stress-activated, pro-apoptotic kinase which, following caspase-cleavage, enters the nucleus and induces chromatin condensation followed by internucleosomal DNA fragmentation. Key component of the Hippo signaling pathway which plays a pivotal role in organ size control and tumor suppression by restricting proliferation and promoting apoptosis. The core of this p…	Vacuolar protein sorting-associated protein VTA1 homolog; Involved in the endosomal multivesicular bodies (MVB) pathway. MVBs contain intraluminal vesicles (ILVs) that are generated by invagination and scission from the limiting membrane of the endosome and mostly are delivered to lysosomes enabling degradation of membrane proteins, such as stimulated growth factor receptors, lysosomal enzymes an…	.
Arm fat-free mass right	ADGRG6|RP11-440G9.1	3133	2213	MGLL:VTA1	rs11155242	6	142691549	C	A	0.0111215	-0.0389667	0.0768258	0.700938	5.20858	18.0388	12.8303	Monoglyceride lipase; Converts monoacylglycerides to free fatty acids and glycerol. Hydrolyzes the endocannabinoid 2-arachidonoylglycerol, and thereby contributes to the regulation of endocannabinoid signaling, nociperception and perception of pain (By similarity). Regulates the levels of fatty acids that serve as signaling molecules and promote cancer cell migration, invasion and tumor growth; L…	Vacuolar protein sorting-associated protein VTA1 homolog; Involved in the endosomal multivesicular bodies (MVB) pathway. MVBs contain intraluminal vesicles (ILVs) that are generated by invagination and scission from the limiting membrane of the endosome and mostly are delivered to lysosomes enabling degradation of membrane proteins, such as stimulated growth factor receptors, lysosomal enzymes an…	.
Arm fat-free mass right	ADGRG6|RP11-440G9.1	3136	2102	SNX9:VTA1	rs1329705	6	142753338	A	G	0.00465926	-0.0396933	0.07928	0.228788	5.39428	19.2349	13.8406	Sorting nexin-9; Involved in endocytosis and intracellular vesicle trafficking, both during interphase and at the end of mitosis. Required for efficient progress through mitosis and cytokinesis. Required for normal formation of the cleavage furrow at the end of mitosis. Plays a role in endocytosis via clathrin-coated pits, but also clathrin-independent, actin-dependent fluid-phase endocytosis. Pl…	Vacuolar protein sorting-associated protein VTA1 homolog; Involved in the endosomal multivesicular bodies (MVB) pathway. MVBs contain intraluminal vesicles (ILVs) that are generated by invagination and scission from the limiting membrane of the endosome and mostly are delivered to lysosomes enabling degradation of membrane proteins, such as stimulated growth factor receptors, lysosomal enzymes an…	.
Arm fat-free mass right	CTD-3023L14.3	3638	2118	ATOX1:SNAP29	rs7826238	8	8387095	T	G	0.0142122	-0.0198895	0.0519798	1.40964	2.4085	13.5392	11.1307	Copper transport protein ATOX1; Binds and deliver cytosolic copper to the copper ATPase proteins. May be important in cellular antioxidant defense; Belongs to the ATX1 family	Synaptosomal-associated protein 29; SNAREs, soluble N-ethylmaleimide-sensitive factor- attachment protein receptors, are essential proteins for fusion of cellular membranes. SNAREs localized on opposing membranes assemble to form a trans-SNARE complex, an extended, parallel four alpha-helical bundle that drives membrane fusion. SNAP29 is a SNARE involved in autophagy through the direct control of…	.
Arm fat-free mass right	DEFB136	3726	447	PPP1R2:USP8	rs11998678	8	11830150	T	C	0.00953766	-0.0123643	0.0482037	0.781913	1.13357	11.6786	10.5451	Protein phosphatase inhibitor 2; Inhibitor of protein-phosphatase 1	Ubiquitin carboxyl-terminal hydrolase 8; Hydrolase that can remove conjugated ubiquitin from proteins and therefore plays an important regulatory role at the level of protein turnover by preventing degradation. Converts both 'Lys-48' an 'Lys-63'-linked ubiquitin chains. Catalytic activity is enhanced in the M phase. Involved in cell proliferation. Required to enter into S phase in response to ser…	.
Arm fat-free mass right	NUPR1|RP11-666O2.1|SGF29|SULT1A2	6882	1954	SULT1A1:VTA1	rs480400	16	28574615	G	A	0.0873666	-0.0239784	0.157619	36.7128	3.34609	117.467	80.7544	Sulfotransferase 1A1; Sulfotransferase that utilizes 3'-phospho-5'-adenylyl sulfate (PAPS) as sulfonate donor to catalyze the sulfate conjugation of catecholamines, phenolic drugs and neurotransmitters. Has also estrogen sulfotransferase activity. responsible for the sulfonation and activation of minoxidil. Is Mediates the metabolic activation of carcinogenic N- hydroxyarylamines to DNA binding p…	Vacuolar protein sorting-associated protein VTA1 homolog; Involved in the endosomal multivesicular bodies (MVB) pathway. MVBs contain intraluminal vesicles (ILVs) that are generated by invagination and scission from the limiting membrane of the endosome and mostly are delivered to lysosomes enabling degradation of membrane proteins, such as stimulated growth factor receptors, lysosomal enzymes an…	.
Arm fat-free mass right	NUPR1|RP11-666O2.1|SGF29|SULT1A2	6881	1823	RWDD1:SULT1A1	rs480400	16	28574615	G	A	-0.0253051	0.0873666	-0.159221	3.6798	36.7128	120.471	83.7577	RWD domain-containing protein 1; Protects DRG2 from proteolytic degradation; Belongs to the RWDD1/GIR2 family	Sulfotransferase 1A1; Sulfotransferase that utilizes 3'-phospho-5'-adenylyl sulfate (PAPS) as sulfonate donor to catalyze the sulfate conjugation of catecholamines, phenolic drugs and neurotransmitters. Has also estrogen sulfotransferase activity. responsible for the sulfonation and activation of minoxidil. Is Mediates the metabolic activation of carcinogenic N- hydroxyarylamines to DNA binding p…	.
Arm fat-free mass right	NUPR1|RP11-666O2.1|SGF29|SULT1A2	6880	1783	ENO2:SULT1A1	rs480400	16	28574615	G	A	-0.031194	0.0873666	-0.164313	5.29753	36.7128	128.053	91.3399	Gamma-enolase; Has neurotrophic and neuroprotective properties on a broad spectrum of central nervous system (CNS) neurons. Binds, in a calcium-dependent manner, to cultured neocortical neurons and promotes cell survival (By similarity); Enolases	Sulfotransferase 1A1; Sulfotransferase that utilizes 3'-phospho-5'-adenylyl sulfate (PAPS) as sulfonate donor to catalyze the sulfate conjugation of catecholamines, phenolic drugs and neurotransmitters. Has also estrogen sulfotransferase activity. responsible for the sulfonation and activation of minoxidil. Is Mediates the metabolic activation of carcinogenic N- hydroxyarylamines to DNA binding p…	.
Arm fat-free mass right	NUPR1|RP11-666O2.1|SGF29|SULT1A2	6879	1237	ENO1:SULT1A1	rs480400	16	28574615	G	A	-0.0290837	0.0873666	-0.199428	4.63216	36.7121	186.047	149.334	Alpha-enolase; Multifunctional enzyme that, as well as its role in glycolysis, plays a part in various processes such as growth control, hypoxia tolerance and allergic responses. May also function in the intravascular and pericellular fibrinolytic system due to its ability to serve as a receptor and activator of plasminogen on the cell surface of several cell-types such as leukocytes and neurons.…	Sulfotransferase 1A1; Sulfotransferase that utilizes 3'-phospho-5'-adenylyl sulfate (PAPS) as sulfonate donor to catalyze the sulfate conjugation of catecholamines, phenolic drugs and neurotransmitters. Has also estrogen sulfotransferase activity. responsible for the sulfonation and activation of minoxidil. Is Mediates the metabolic activation of carcinogenic N- hydroxyarylamines to DNA binding p…	.
Arm fat-free mass right	NUPR1|RP11-666O2.1|SGF29|SULT1A2	6878	1183	PTPN6:SULT1A1	rs480400	16	28574615	G	A	-0.0298001	0.0873666	-0.207466	4.86716	36.7116	200.466	163.755	Tyrosine-protein phosphatase non-receptor type 6; Modulates signaling by tyrosine phosphorylated cell surface receptors such as KIT and the EGF receptor/EGFR. The SH2 regions may interact with other cellular components to modulate its own phosphatase activity against interacting substrates. Together with MTUS1, induces UBE2V2 expression upon angiotensin II stimulation. Plays a key role in hematop…	Sulfotransferase 1A1; Sulfotransferase that utilizes 3'-phospho-5'-adenylyl sulfate (PAPS) as sulfonate donor to catalyze the sulfate conjugation of catecholamines, phenolic drugs and neurotransmitters. Has also estrogen sulfotransferase activity. responsible for the sulfonation and activation of minoxidil. Is Mediates the metabolic activation of carcinogenic N- hydroxyarylamines to DNA binding p…	.
Arm fat-free mass right	NUPR1|RP11-666O2.1|SGF29|SULT1A2	6877	1171	CASP3:SULT1A1	rs480400	16	28574615	G	A	-0.0306685	0.0873666	-0.211218	5.15634	36.7122	209.746	173.034	Caspase-3; Involved in the activation cascade of caspases responsible for apoptosis execution. At the onset of apoptosis it proteolytically cleaves poly(ADP-ribose) polymerase (PARP) at a '216-Asp-|-Gly-217' bond. Cleaves and activates sterol regulatory element binding proteins (SREBPs) between the basic helix-loop- helix leucine zipper domain and the membrane attachment domain. Cleaves and activ…	Sulfotransferase 1A1; Sulfotransferase that utilizes 3'-phospho-5'-adenylyl sulfate (PAPS) as sulfonate donor to catalyze the sulfate conjugation of catecholamines, phenolic drugs and neurotransmitters. Has also estrogen sulfotransferase activity. responsible for the sulfonation and activation of minoxidil. Is Mediates the metabolic activation of carcinogenic N- hydroxyarylamines to DNA binding p…	.
Arm fat-free mass right	NUPR1|RP11-666O2.1|SGF29|SULT1A2	6876	1026	SRC:SULT1A1	rs480400	16	28574615	G	A	-0.0295689	0.0873666	-0.25365	4.79396	36.7117	301.101	264.39	Proto-oncogene tyrosine-protein kinase Src; Non-receptor protein tyrosine kinase which is activated following engagement of many different classes of cellular receptors including immune response receptors, integrins and other adhesion receptors, receptor protein tyrosine kinases, G protein- coupled receptors as well as cytokine receptors. Participates in signaling pathways that control a diverse …	Sulfotransferase 1A1; Sulfotransferase that utilizes 3'-phospho-5'-adenylyl sulfate (PAPS) as sulfonate donor to catalyze the sulfate conjugation of catecholamines, phenolic drugs and neurotransmitters. Has also estrogen sulfotransferase activity. responsible for the sulfonation and activation of minoxidil. Is Mediates the metabolic activation of carcinogenic N- hydroxyarylamines to DNA binding p…	.
Arm fat-free mass right	ADORA2B|NCOR1|PIGL|TTC19|ZSWIM7	7085	1090	GFER:TRIAP1	rs35622628	17	16020028	G	A	0.00481232	-0.0275482	0.056167	0.312281	4.23714	15.2572	11.0201	FAD-linked sulfhydryl oxidase ALR; Isoform 1: FAD-dependent sulfhydryl oxidase that regenerates the redox-active disulfide bonds in CHCHD4/MIA40, a chaperone essential for disulfide bond formation and protein folding in the mitochondrial intermembrane space. The reduced form of CHCHD4/MIA40 forms a transient intermolecular disulfide bridge with GFER/ERV1, resulting in regeneration of the essentia…	TP53-regulated inhibitor of apoptosis 1; Involved in the modulation of the mitochondrial apoptotic pathway by ensuring the accumulation of cardiolipin (CL) in mitochondrial membranes. In vitro, the TRIAP1:PRELID1 complex mediates the transfer of phosphatidic acid (PA) between liposomes and probably functions as a PA transporter across the mitochondrion intermembrane space to provide PA for CL syn…	503
Arm fat-free mass right	ADORA2B|NCOR1|PIGL|TTC19|ZSWIM7	7084	750	HCLS1:TRIAP1	rs35622628	17	16020028	G	A	0.00658454	-0.0275482	0.062733	0.472676	4.23716	19.3514	15.1142	Hematopoietic lineage cell-specific protein; Substrate of the antigen receptor-coupled tyrosine kinase. Plays a role in antigen receptor signaling for both clonal expansion and deletion in lymphoid cells. May also be involved in the regulation of gene expression	TP53-regulated inhibitor of apoptosis 1; Involved in the modulation of the mitochondrial apoptotic pathway by ensuring the accumulation of cardiolipin (CL) in mitochondrial membranes. In vitro, the TRIAP1:PRELID1 complex mediates the transfer of phosphatidic acid (PA) between liposomes and probably functions as a PA transporter across the mitochondrion intermembrane space to provide PA for CL syn…	.
Arm fat-free mass right	ADORA2B|NCOR1|PIGL|TTC19|ZSWIM7	7083	867	HTRA2:TRIAP1	rs35622628	17	16020028	G	A	0.00981334	-0.0275482	0.0665812	0.814429	4.23715	21.6082	17.3711	Serine protease HTRA2, mitochondrial; Serine protease that shows proteolytic activity against a non-specific substrate beta-casein. Promotes or induces cell death either by direct binding to and inhibition of BIRC proteins (also called inhibitor of apoptosis proteins, IAPs), leading to an increase in caspase activity, or by a BIRC inhibition-independent, caspase-independent and serine protease ac…	TP53-regulated inhibitor of apoptosis 1; Involved in the modulation of the mitochondrial apoptotic pathway by ensuring the accumulation of cardiolipin (CL) in mitochondrial membranes. In vitro, the TRIAP1:PRELID1 complex mediates the transfer of phosphatidic acid (PA) between liposomes and probably functions as a PA transporter across the mitochondrion intermembrane space to provide PA for CL syn…	.
Arm fat-free mass right	CBX1|NFE2L1|SKAP1|SNX11	7291	1218	NSFL1C:RILP	rs2023885	17	46126373	A	G	-0.00994862	0.026419	-0.0824529	0.411569	1.63557	12.2752	10.6396	NSFL1 cofactor p47; Reduces the ATPase activity of VCP. Necessary for the fragmentation of Golgi stacks during mitosis and for VCP-mediated reassembly of Golgi stacks after mitosis. May play a role in VCP- mediated formation of transitional endoplasmic reticulum (tER) (By similarity). Inhibits the activity of CTSL (in vitro); Belongs to the NSFL1C family	Rab-interacting lysosomal protein; Rab effector playing a role in late endocytic transport to degradative compartments. Involved in the regulation of lysosomal morphology and distribution. Induces recruitment of dynein-dynactin motor complexes to Rab7A-containing late endosome and lysosome compartments. Promotes centripetal migration of phagosomes and the fusion of phagosomes with the late endoso…	.
Arm fat-free mass right	CABLES1	7436	768	MITD1:TBCB	rs11082304	18	20720973	T	G	-0.0167555	-0.00122247	-0.0499345	1.8249	0.0659425	12.3883	10.5634	MIT domain-containing protein 1; Required for efficient abscission at the end of cytokinesis, together with components of the ESCRT-III complex	Tubulin-folding cofactor B; Binds to alpha-tubulin folding intermediates after their interaction with cytosolic chaperonin in the pathway leading from newly synthesized tubulin to properly folded heterodimer. Involved in regulation of tubulin heterodimer dissociation. May function as a negative regulator of axonal growth (By similarity); Belongs to the TBCB family	.
Arm fat-free mass right	CABLES1	7435	149	CDKN2D:TBL1X	rs11082304	18	20720973	T	G	-0.0114736	0.0200781	-0.052443	1.0222	2.41515	13.2582	10.8431	Cyclin-dependent kinase 4 inhibitor D; Interacts strongly with CDK4 and CDK6 and inhibits them; Belongs to the CDKN2 cyclin-dependent kinase inhibitor family	F-box-like/WD repeat-containing protein TBL1X; F-box-like protein involved in the recruitment of the ubiquitin/19S proteasome complex to nuclear receptor-regulated transcription units. Plays an essential role in transcription activation mediated by nuclear receptors. Probably acts as integral component of corepressor complexes that mediates the recruitment of the 19S proteasome complex, leading t…	184
Arm fat-free mass right	CABLES1	7434	629	DAPP1:IRAK4	rs11082304	18	20720973	T	G	-0.0201208	-0.000482834	-0.0533665	2.47046	0.025053	14.102	11.6315	Dual adapter for phosphotyrosine and 3-phosphotyrosine and 3-phosphoinositide; May act as a B-cell-associated adapter that regulates B- cell antigen receptor (BCR)-signaling downstream of PI3K; Pleckstrin homology domain containing	Interleukin-1 receptor-associated kinase 4; Serine/threonine-protein kinase that plays a critical role in initiating innate immune response against foreign pathogens. Involved in Toll-like receptor (TLR) and IL-1R signaling pathways. Is rapidly recruited by MYD88 to the receptor-signaling complex upon TLR activation to form the Myddosome together with IRAK2. Phosphorylates initially IRAK1, thus s…	.
Arm fat-free mass right	CABLES1	7433	162	PPP1R2:TBL1X	rs11082304	18	20720973	T	G	-0.0082091	0.0200781	-0.0549518	0.636027	2.41515	14.4535	12.0384	Protein phosphatase inhibitor 2; Inhibitor of protein-phosphatase 1	F-box-like/WD repeat-containing protein TBL1X; F-box-like protein involved in the recruitment of the ubiquitin/19S proteasome complex to nuclear receptor-regulated transcription units. Plays an essential role in transcription activation mediated by nuclear receptors. Probably acts as integral component of corepressor complexes that mediates the recruitment of the 19S proteasome complex, leading t…	.
Arm fat-free mass right	CABLES1	7432	1553	NCK2:VASH1	rs11082304	18	20720973	T	G	0.00748401	-0.0263837	0.055019	0.5615	3.9123	14.7829	10.8706	Cytoplasmic protein NCK2; Adapter protein which associates with tyrosine- phosphorylated growth factor receptors or their cellular substrates. Maintains low levels of EIF2S1 phosphorylation by promoting its dephosphorylation by PP1. Plays a role in ELK1- dependent transcriptional activation in response to activated Ras signaling; SH2 domain containing	Vasohibin-1; Angiogenesis inhibitor. Inhibits migration, proliferation and network formation by endothelial cells as well as angiogenesis. This inhibitory effect is selective to endothelial cells as it does not affect the migration of smooth muscle cells or fibroblasts. Does not affect the proliferation of cancer cells in vitro, but inhibits tumor growth and tumor angiogenesis. Acts in an autocri…	.
Arm fat-free mass right	CABLES1	7431	717	FADD:MSRA	rs11082304	18	20720973	T	G	0.0107622	-0.0100261	0.05589	0.933189	0.843806	15.159	14.2258	FAS-associated death domain protein; Apoptotic adaptor molecule that recruits caspase-8 or caspase-10 to the activated Fas (CD95) or TNFR-1 receptors. The resulting aggregate called the death-inducing signaling complex (DISC) performs caspase-8 proteolytic activation. Active caspase-8 initiates the subsequent cascade of caspases mediating apoptosis. Involved in interferon-mediated antiviral immun…	Mitochondrial peptide methionine sulfoxide reductase; Has an important function as a repair enzyme for proteins that have been inactivated by oxidation. Catalyzes the reversible oxidation-reduction of methionine sulfoxide in proteins to methionine	.
Arm fat-free mass right	CABLES1	7430	622	FADD:PPP1R2	rs11082304	18	20720973	T	G	0.0107622	-0.0082091	0.0601307	0.933189	0.636027	17.7805	16.8473	FAS-associated death domain protein; Apoptotic adaptor molecule that recruits caspase-8 or caspase-10 to the activated Fas (CD95) or TNFR-1 receptors. The resulting aggregate called the death-inducing signaling complex (DISC) performs caspase-8 proteolytic activation. Active caspase-8 initiates the subsequent cascade of caspases mediating apoptosis. Involved in interferon-mediated antiviral immun…	Protein phosphatase inhibitor 2; Inhibitor of protein-phosphatase 1	.
Arm fat-free mass right	CABLES1	7429	1096	DAPP1:ITGB1BP2	rs11082304	18	20720973	T	G	-0.0201208	0.00773849	-0.0643176	2.47045	0.579014	19.5917	17.1212	Dual adapter for phosphotyrosine and 3-phosphotyrosine and 3-phosphoinositide; May act as a B-cell-associated adapter that regulates B- cell antigen receptor (BCR)-signaling downstream of PI3K; Pleckstrin homology domain containing	Integrin beta-1-binding protein 2; May play a role during maturation and/or organization of muscles cells	.
Arm fat-free mass right	CABLES1	7428	834	DAPP1:NCK2	rs11082304	18	20720973	T	G	-0.0201208	0.00748401	-0.0644917	2.47046	0.5615	19.9804	17.5099	Dual adapter for phosphotyrosine and 3-phosphotyrosine and 3-phosphoinositide; May act as a B-cell-associated adapter that regulates B- cell antigen receptor (BCR)-signaling downstream of PI3K; Pleckstrin homology domain containing	Cytoplasmic protein NCK2; Adapter protein which associates with tyrosine- phosphorylated growth factor receptors or their cellular substrates. Maintains low levels of EIF2S1 phosphorylation by promoting its dephosphorylation by PP1. Plays a role in ELK1- dependent transcriptional activation in response to activated Ras signaling; SH2 domain containing	.
Arm fat-free mass right	CABLES1	7427	1190	MITD1:RHOC	rs11082304	18	20720973	T	G	-0.0167555	0.0103706	-0.0647065	1.8249	0.87486	20.3221	18.4972	MIT domain-containing protein 1; Required for efficient abscission at the end of cytokinesis, together with components of the ESCRT-III complex	Rho-related GTP-binding protein RhoC; Regulates a signal transduction pathway linking plasma membrane receptors to the assembly of focal adhesions and actin stress fibers. Serves as a microtubule-dependent signal that is required for the myosin contractile ring formation during cell cycle cytokinesis. Regulates apical junction formation in bronchial epithelial cells; Rho family GTPases	.
Arm fat-free mass right	CABLES1	7426	1174	ITGB1BP2:MITD1	rs11082304	18	20720973	T	G	0.00773849	-0.0167555	0.0683211	0.579013	1.8249	21.9288	20.1039	Integrin beta-1-binding protein 2; May play a role during maturation and/or organization of muscles cells	MIT domain-containing protein 1; Required for efficient abscission at the end of cytokinesis, together with components of the ESCRT-III complex	.
Arm fat-free mass right	CABLES1	7425	49	FKBP5:MITD1	rs11082304	18	20720973	T	G	0.0108118	-0.0167555	0.0732277	0.935603	1.8249	25.9532	24.1283	Peptidyl-prolyl cis-trans isomerase FKBP5; Immunophilin protein with PPIase and co-chaperone activities. Component of unligated steroid receptors heterocomplexes through interaction with heat-shock protein 90 (HSP90). Plays a role in the intracellular trafficking of heterooligomeric forms of steroid hormone receptors maintaining the complex into the cytoplasm when unliganded; FKBP prolyl isomeras…	MIT domain-containing protein 1; Required for efficient abscission at the end of cytokinesis, together with components of the ESCRT-III complex	.
Arm fat-free mass right	INO80C	7458	978	APP:SPARC	rs9960619	18	33040095	T	C	0.00689495	-0.0202472	0.0567917	0.470118	2.3103	14.39	12.0797	Amyloid-beta A4 protein; N-APP binds TNFRSF21 triggering caspase activation and degeneration of both neuronal cell bodies (via caspase-3) and axons (via caspase-6); Endogenous ligands	SPARC; Appears to regulate cell growth through interactions with the extracellular matrix and cytokines. Binds calcium and copper, several types of collagen, albumin, thrombospondin, PDGF and cell membranes. There are two calcium binding sites; an acidic domain that binds 5 to 8 Ca(2+) with a low affinity and an EF-hand loop that binds a Ca(2+) ion with a high affinity; SPARC family	412
Arm fat-free mass right	NECTIN2|TOMM40	7754	1592	DNAJB1:STIP1	rs7254892	19	45389596	A	G	0.0736641	-0.017758	0.159423	3.90451	0.447887	15.7062	11.8017	DnaJ homolog subfamily B member 1; Interacts with HSP70 and can stimulate its ATPase activity. Stimulates the association between HSC70 and HIP. Negatively regulates heat shock-induced HSF1 transcriptional activity during the attenuation and recovery phase period of the heat shock response. Stimulates ATP hydrolysis and the folding of unfolded proteins mediated by HSPA1A/B (in vitro)	Stress-induced-phosphoprotein 1; Acts as a co-chaperone for HSP90AA1. Mediates the association of the molecular chaperones HSPA8/HSC70 and HSP90 (By similarity); Tetratricopeptide repeat domain containing	995
Arm fat-free mass right	ARFRP1|LIME1|RP4-583P15.14|RTEL1|SLC2A4RG|TNFRSF6B|ZGPAT	8190	555	CDHR2:OXT	rs2427530	20	62361737	A	G	0.0330873	-0.0473016	0.0722928	5.87128	8.86116	19.6695	10.8084	Cadherin-related family member 2; Intermicrovillar adhesion molecule that forms, via its extracellular domain, calcium-dependent heterophilic complexes with CDHR5 on adjacent microvilli. Thereby, controls the packing of microvilli at the apical membrane of epithelial cells. Through its cytoplasmic domain, interacts with microvillus cytoplasmic proteins to form the intermicrovillar adhesion comple…	Oxytocin-neurophysin 1; Neurophysin 1 specifically binds oxytocin; Endogenous ligands	.
Arm predicted mass left	KLHL29	746	235	MED18:TBL1X	rs6713865	2	23899807	G	A	-0.00949779	0.0212009	-0.0669217	0.536219	1.73547	13.0131	11.2777	Mediator of RNA polymerase II transcription subunit 18; Component of the Mediator complex, a coactivator involved in the regulated transcription of nearly all RNA polymerase II-dependent genes. Mediator functions as a bridge to convey information from gene-specific regulatory proteins to the basal RNA polymerase II transcription machinery. Mediator is recruited to promoters by direct interactions…	F-box-like/WD repeat-containing protein TBL1X; F-box-like protein involved in the recruitment of the ubiquitin/19S proteasome complex to nuclear receptor-regulated transcription units. Plays an essential role in transcription activation mediated by nuclear receptors. Probably acts as integral component of corepressor complexes that mediates the recruitment of the 19S proteasome complex, leading t…	.
Arm predicted mass left	GGCX|MAT2A|RN7SL830P|VAMP5|VAMP8	872	298	CLEC1B:SNAP29	rs12714145	2	85787341	T	C	-0.0100134	0.0102723	-0.051089	0.820916	0.849811	12.5513	11.7015	C-type lectin domain family 1 member B; C-type lectin-like receptor that functions as a platelet receptor for the lymphatic endothelial marker, PDPN. After ligand activation, signals via sequential activation of SRC and SYK tyrosine kinases leading to activation of PLCG2	Synaptosomal-associated protein 29; SNAREs, soluble N-ethylmaleimide-sensitive factor- attachment protein receptors, are essential proteins for fusion of cellular membranes. SNAREs localized on opposing membranes assemble to form a trans-SNARE complex, an extended, parallel four alpha-helical bundle that drives membrane fusion. SNAP29 is a SNARE involved in autophagy through the direct control of…	.
Arm predicted mass left	PNKD	1032	1359	CC2D1A:WWP2	rs4672886	2	219185545	G	A	0.0118985	-0.0201265	0.0524765	1.02693	2.32667	13.0021	10.6754	Coiled-coil and C2 domain-containing protein 1A; Transcription factor that binds specifically to the DRE (dual repressor element) and represses HTR1A gene transcription in neuronal cells. The combination of calcium and ATP specifically inactivates the binding with FRE. May play a role in the altered regulation of HTR1A associated with anxiety and major depression. Mediates HDAC-independent repres…	NEDD4-like E3 ubiquitin-protein ligase WWP2; E3 ubiquitin-protein ligase which accepts ubiquitin from an E2 ubiquitin-conjugating enzyme in the form of a thioester and then directly transfers the ubiquitin to targeted substrates. Polyubiquitinates POU5F1 by 'Lys-63'-linked conjugation and promotes it to proteasomal degradation; in embryonic stem cells (ESCs) the ubiquitination is proposed to regu…	163
Arm predicted mass left	ATG4B|DTYMK	1238	1035	ITGB1BP2:USP8	rs7943	2	242613089	G	A	0.0302563	0.00130392	0.0624381	4.74321	0.069143	18.7389	13.9957	Integrin beta-1-binding protein 2; May play a role during maturation and/or organization of muscles cells	Ubiquitin carboxyl-terminal hydrolase 8; Hydrolase that can remove conjugated ubiquitin from proteins and therefore plays an important regulatory role at the level of protein turnover by preventing degradation. Converts both 'Lys-48' an 'Lys-63'-linked ubiquitin chains. Catalytic activity is enhanced in the M phase. Involved in cell proliferation. Required to enter into S phase in response to ser…	300
Arm predicted mass left	ATG4B|DTYMK	1237	1174	ITGB1BP2:MITD1	rs7943	2	242613089	G	A	0.0302563	0.00592994	0.0672914	4.74318	0.40006	20.5456	15.8025	Integrin beta-1-binding protein 2; May play a role during maturation and/or organization of muscles cells	MIT domain-containing protein 1; Required for efficient abscission at the end of cytokinesis, together with components of the ESCRT-III complex	.
Arm predicted mass left	AC096887.1|RFT1|RP11-894J14.5|SFMBT1|TMEM110-MUSTN1	1447	2266	ENO2:MANF	rs3796352	3	52913279	T	C	0.0298167	-0.0221355	0.0870299	2.08209	1.29631	13.711	11.6289	Gamma-enolase; Has neurotrophic and neuroprotective properties on a broad spectrum of central nervous system (CNS) neurons. Binds, in a calcium-dependent manner, to cultured neocortical neurons and promotes cell survival (By similarity); Enolases	Mesencephalic astrocyte-derived neurotrophic factor; Selectively promotes the survival of dopaminergic neurons of the ventral mid-brain. Modulates GABAergic transmission to the dopaminergic neurons of the substantia nigra. Enhances spontaneous, as well as evoked, GABAergic inhibitory postsynaptic currents in dopaminergic neurons (By similarity). Inhibits cell proliferation and endoplasmic reticul…	.
Arm predicted mass left	FAM53A|TACC3|TMEM129	1962	960	TMSB10:TRIAP1	rs28420470	4	1745770	G	A	0.00249436	-0.0283652	0.055268	0.145507	4.48086	15.2141	10.7333	Thymosin beta-10; Plays an important role in the organization of the cytoskeleton. Binds to and sequesters actin monomers (G actin) and therefore inhibits actin polymerization (By similarity); Belongs to the thymosin beta family	TP53-regulated inhibitor of apoptosis 1; Involved in the modulation of the mitochondrial apoptotic pathway by ensuring the accumulation of cardiolipin (CL) in mitochondrial membranes. In vitro, the TRIAP1:PRELID1 complex mediates the transfer of phosphatidic acid (PA) between liposomes and probably functions as a PA transporter across the mitochondrion intermembrane space to provide PA for CL syn…	.
Arm predicted mass left	FAM53A|TACC3|TMEM129	1961	788	FXN:TRIAP1	rs28420470	4	1745770	G	A	0.00064995	-0.0283652	0.0568618	0.0341153	4.48088	16.1504	11.6695	Frataxin, mitochondrial; Promotes the biosynthesis of heme and assembly and repair of iron-sulfur clusters by delivering Fe(2+) to proteins involved in these pathways. May play a role in the protection against iron-catalyzed oxidative stress through its ability to catalyze the oxidation of Fe(2+) to Fe(3+); the oligomeric form but not the monomeric form has in vitro ferroxidase activity. May be a…	TP53-regulated inhibitor of apoptosis 1; Involved in the modulation of the mitochondrial apoptotic pathway by ensuring the accumulation of cardiolipin (CL) in mitochondrial membranes. In vitro, the TRIAP1:PRELID1 complex mediates the transfer of phosphatidic acid (PA) between liposomes and probably functions as a PA transporter across the mitochondrion intermembrane space to provide PA for CL syn…	.
Arm predicted mass left	ZKSCAN4|ZSCAN9	2540	1146	EGF:MANF	rs17720293	6	28214698	T	C	0.0132283	-0.0291725	0.0747787	0.730812	2.46488	13.1241	10.6592	Pro-epidermal growth factor; EGF stimulates the growth of various epidermal and epithelial tissues in vivo and in vitro and of some fibroblasts in cell culture. Magnesiotropic hormone that stimulates magnesium reabsorption in the renal distal convoluted tubule via engagement of EGFR and activation of the magnesium channel TRPM6. Can induce neurite outgrowth in motoneurons of the pond snail Lymnae…	Mesencephalic astrocyte-derived neurotrophic factor; Selectively promotes the survival of dopaminergic neurons of the ventral mid-brain. Modulates GABAergic transmission to the dopaminergic neurons of the substantia nigra. Enhances spontaneous, as well as evoked, GABAergic inhibitory postsynaptic currents in dopaminergic neurons (By similarity). Inhibits cell proliferation and endoplasmic reticul…	.
Arm predicted mass left	ADGRG6	3132	1311	RWDD1:VTA1	rs12189801	6	142641606	C	T	0.0113783	-0.0376314	0.0897419	0.64752	4.21021	21.1406	16.9304	RWD domain-containing protein 1; Protects DRG2 from proteolytic degradation; Belongs to the RWDD1/GIR2 family	Vacuolar protein sorting-associated protein VTA1 homolog; Involved in the endosomal multivesicular bodies (MVB) pathway. MVBs contain intraluminal vesicles (ILVs) that are generated by invagination and scission from the limiting membrane of the endosome and mostly are delivered to lysosomes enabling degradation of membrane proteins, such as stimulated growth factor receptors, lysosomal enzymes an…	.
Arm predicted mass left	ADGRG6|RP11-440G9.1	3135	822	ENO1:VTA1	rs11155242	6	142691549	C	A	0.00514143	-0.0389667	0.0744416	0.257214	5.20859	17.0624	11.8538	Alpha-enolase; Multifunctional enzyme that, as well as its role in glycolysis, plays a part in various processes such as growth control, hypoxia tolerance and allergic responses. May also function in the intravascular and pericellular fibrinolytic system due to its ability to serve as a receptor and activator of plasminogen on the cell surface of several cell-types such as leukocytes and neurons.…	Vacuolar protein sorting-associated protein VTA1 homolog; Involved in the endosomal multivesicular bodies (MVB) pathway. MVBs contain intraluminal vesicles (ILVs) that are generated by invagination and scission from the limiting membrane of the endosome and mostly are delivered to lysosomes enabling degradation of membrane proteins, such as stimulated growth factor receptors, lysosomal enzymes an…	.
Arm predicted mass left	ADGRG6|RP11-440G9.1	3134	2437	STK4:VTA1	rs11155242	6	142691549	C	A	0.0105341	-0.0389667	0.0758705	0.649051	5.20857	17.5021	12.2935	Serine/threonine-protein kinase 4; Stress-activated, pro-apoptotic kinase which, following caspase-cleavage, enters the nucleus and induces chromatin condensation followed by internucleosomal DNA fragmentation. Key component of the Hippo signaling pathway which plays a pivotal role in organ size control and tumor suppression by restricting proliferation and promoting apoptosis. The core of this p…	Vacuolar protein sorting-associated protein VTA1 homolog; Involved in the endosomal multivesicular bodies (MVB) pathway. MVBs contain intraluminal vesicles (ILVs) that are generated by invagination and scission from the limiting membrane of the endosome and mostly are delivered to lysosomes enabling degradation of membrane proteins, such as stimulated growth factor receptors, lysosomal enzymes an…	.
Arm predicted mass left	ADGRG6|RP11-440G9.1	3133	2213	MGLL:VTA1	rs11155242	6	142691549	C	A	0.0111215	-0.0389667	0.0768258	0.700938	5.20858	18.0388	12.8303	Monoglyceride lipase; Converts monoacylglycerides to free fatty acids and glycerol. Hydrolyzes the endocannabinoid 2-arachidonoylglycerol, and thereby contributes to the regulation of endocannabinoid signaling, nociperception and perception of pain (By similarity). Regulates the levels of fatty acids that serve as signaling molecules and promote cancer cell migration, invasion and tumor growth; L…	Vacuolar protein sorting-associated protein VTA1 homolog; Involved in the endosomal multivesicular bodies (MVB) pathway. MVBs contain intraluminal vesicles (ILVs) that are generated by invagination and scission from the limiting membrane of the endosome and mostly are delivered to lysosomes enabling degradation of membrane proteins, such as stimulated growth factor receptors, lysosomal enzymes an…	.
Arm predicted mass left	ADGRG6|RP11-440G9.1	3136	2102	SNX9:VTA1	rs1329705	6	142753338	A	G	0.00465926	-0.0396933	0.07928	0.228788	5.39428	19.2349	13.8406	Sorting nexin-9; Involved in endocytosis and intracellular vesicle trafficking, both during interphase and at the end of mitosis. Required for efficient progress through mitosis and cytokinesis. Required for normal formation of the cleavage furrow at the end of mitosis. Plays a role in endocytosis via clathrin-coated pits, but also clathrin-independent, actin-dependent fluid-phase endocytosis. Pl…	Vacuolar protein sorting-associated protein VTA1 homolog; Involved in the endosomal multivesicular bodies (MVB) pathway. MVBs contain intraluminal vesicles (ILVs) that are generated by invagination and scission from the limiting membrane of the endosome and mostly are delivered to lysosomes enabling degradation of membrane proteins, such as stimulated growth factor receptors, lysosomal enzymes an…	.
Arm predicted mass left	CTD-3023L14.3	3638	2118	ATOX1:SNAP29	rs7826238	8	8387095	T	G	0.0142122	-0.0198895	0.0519798	1.40964	2.4085	13.5392	11.1307	Copper transport protein ATOX1; Binds and deliver cytosolic copper to the copper ATPase proteins. May be important in cellular antioxidant defense; Belongs to the ATX1 family	Synaptosomal-associated protein 29; SNAREs, soluble N-ethylmaleimide-sensitive factor- attachment protein receptors, are essential proteins for fusion of cellular membranes. SNAREs localized on opposing membranes assemble to form a trans-SNARE complex, an extended, parallel four alpha-helical bundle that drives membrane fusion. SNAP29 is a SNARE involved in autophagy through the direct control of…	.
Arm predicted mass left	NUPR1|RP11-666O2.1|SGF29|SULT1A2	6882	1954	SULT1A1:VTA1	rs480400	16	28574615	G	A	0.0873666	-0.0239784	0.157619	36.7128	3.34609	117.467	80.7544	Sulfotransferase 1A1; Sulfotransferase that utilizes 3'-phospho-5'-adenylyl sulfate (PAPS) as sulfonate donor to catalyze the sulfate conjugation of catecholamines, phenolic drugs and neurotransmitters. Has also estrogen sulfotransferase activity. responsible for the sulfonation and activation of minoxidil. Is Mediates the metabolic activation of carcinogenic N- hydroxyarylamines to DNA binding p…	Vacuolar protein sorting-associated protein VTA1 homolog; Involved in the endosomal multivesicular bodies (MVB) pathway. MVBs contain intraluminal vesicles (ILVs) that are generated by invagination and scission from the limiting membrane of the endosome and mostly are delivered to lysosomes enabling degradation of membrane proteins, such as stimulated growth factor receptors, lysosomal enzymes an…	.
Arm predicted mass left	NUPR1|RP11-666O2.1|SGF29|SULT1A2	6881	1823	RWDD1:SULT1A1	rs480400	16	28574615	G	A	-0.0253051	0.0873666	-0.159221	3.6798	36.7128	120.471	83.7577	RWD domain-containing protein 1; Protects DRG2 from proteolytic degradation; Belongs to the RWDD1/GIR2 family	Sulfotransferase 1A1; Sulfotransferase that utilizes 3'-phospho-5'-adenylyl sulfate (PAPS) as sulfonate donor to catalyze the sulfate conjugation of catecholamines, phenolic drugs and neurotransmitters. Has also estrogen sulfotransferase activity. responsible for the sulfonation and activation of minoxidil. Is Mediates the metabolic activation of carcinogenic N- hydroxyarylamines to DNA binding p…	.
Arm predicted mass left	NUPR1|RP11-666O2.1|SGF29|SULT1A2	6880	1783	ENO2:SULT1A1	rs480400	16	28574615	G	A	-0.031194	0.0873666	-0.164313	5.29753	36.7128	128.053	91.3399	Gamma-enolase; Has neurotrophic and neuroprotective properties on a broad spectrum of central nervous system (CNS) neurons. Binds, in a calcium-dependent manner, to cultured neocortical neurons and promotes cell survival (By similarity); Enolases	Sulfotransferase 1A1; Sulfotransferase that utilizes 3'-phospho-5'-adenylyl sulfate (PAPS) as sulfonate donor to catalyze the sulfate conjugation of catecholamines, phenolic drugs and neurotransmitters. Has also estrogen sulfotransferase activity. responsible for the sulfonation and activation of minoxidil. Is Mediates the metabolic activation of carcinogenic N- hydroxyarylamines to DNA binding p…	.
Arm predicted mass left	NUPR1|RP11-666O2.1|SGF29|SULT1A2	6879	1237	ENO1:SULT1A1	rs480400	16	28574615	G	A	-0.0290837	0.0873666	-0.199428	4.63216	36.7121	186.047	149.334	Alpha-enolase; Multifunctional enzyme that, as well as its role in glycolysis, plays a part in various processes such as growth control, hypoxia tolerance and allergic responses. May also function in the intravascular and pericellular fibrinolytic system due to its ability to serve as a receptor and activator of plasminogen on the cell surface of several cell-types such as leukocytes and neurons.…	Sulfotransferase 1A1; Sulfotransferase that utilizes 3'-phospho-5'-adenylyl sulfate (PAPS) as sulfonate donor to catalyze the sulfate conjugation of catecholamines, phenolic drugs and neurotransmitters. Has also estrogen sulfotransferase activity. responsible for the sulfonation and activation of minoxidil. Is Mediates the metabolic activation of carcinogenic N- hydroxyarylamines to DNA binding p…	.
Arm predicted mass left	NUPR1|RP11-666O2.1|SGF29|SULT1A2	6878	1183	PTPN6:SULT1A1	rs480400	16	28574615	G	A	-0.0298001	0.0873666	-0.207466	4.86716	36.7116	200.466	163.755	Tyrosine-protein phosphatase non-receptor type 6; Modulates signaling by tyrosine phosphorylated cell surface receptors such as KIT and the EGF receptor/EGFR. The SH2 regions may interact with other cellular components to modulate its own phosphatase activity against interacting substrates. Together with MTUS1, induces UBE2V2 expression upon angiotensin II stimulation. Plays a key role in hematop…	Sulfotransferase 1A1; Sulfotransferase that utilizes 3'-phospho-5'-adenylyl sulfate (PAPS) as sulfonate donor to catalyze the sulfate conjugation of catecholamines, phenolic drugs and neurotransmitters. Has also estrogen sulfotransferase activity. responsible for the sulfonation and activation of minoxidil. Is Mediates the metabolic activation of carcinogenic N- hydroxyarylamines to DNA binding p…	.
Arm predicted mass left	NUPR1|RP11-666O2.1|SGF29|SULT1A2	6877	1171	CASP3:SULT1A1	rs480400	16	28574615	G	A	-0.0306685	0.0873666	-0.211218	5.15634	36.7122	209.746	173.034	Caspase-3; Involved in the activation cascade of caspases responsible for apoptosis execution. At the onset of apoptosis it proteolytically cleaves poly(ADP-ribose) polymerase (PARP) at a '216-Asp-|-Gly-217' bond. Cleaves and activates sterol regulatory element binding proteins (SREBPs) between the basic helix-loop- helix leucine zipper domain and the membrane attachment domain. Cleaves and activ…	Sulfotransferase 1A1; Sulfotransferase that utilizes 3'-phospho-5'-adenylyl sulfate (PAPS) as sulfonate donor to catalyze the sulfate conjugation of catecholamines, phenolic drugs and neurotransmitters. Has also estrogen sulfotransferase activity. responsible for the sulfonation and activation of minoxidil. Is Mediates the metabolic activation of carcinogenic N- hydroxyarylamines to DNA binding p…	.
Arm predicted mass left	NUPR1|RP11-666O2.1|SGF29|SULT1A2	6876	1026	SRC:SULT1A1	rs480400	16	28574615	G	A	-0.0295689	0.0873666	-0.25365	4.79396	36.7117	301.101	264.39	Proto-oncogene tyrosine-protein kinase Src; Non-receptor protein tyrosine kinase which is activated following engagement of many different classes of cellular receptors including immune response receptors, integrins and other adhesion receptors, receptor protein tyrosine kinases, G protein- coupled receptors as well as cytokine receptors. Participates in signaling pathways that control a diverse …	Sulfotransferase 1A1; Sulfotransferase that utilizes 3'-phospho-5'-adenylyl sulfate (PAPS) as sulfonate donor to catalyze the sulfate conjugation of catecholamines, phenolic drugs and neurotransmitters. Has also estrogen sulfotransferase activity. responsible for the sulfonation and activation of minoxidil. Is Mediates the metabolic activation of carcinogenic N- hydroxyarylamines to DNA binding p…	.
Arm predicted mass left	CBX1|NFE2L1|SKAP1|SNX11	7291	1218	NSFL1C:RILP	rs2023885	17	46126373	A	G	-0.00994862	0.026419	-0.0824529	0.411569	1.63557	12.2752	10.6396	NSFL1 cofactor p47; Reduces the ATPase activity of VCP. Necessary for the fragmentation of Golgi stacks during mitosis and for VCP-mediated reassembly of Golgi stacks after mitosis. May play a role in VCP- mediated formation of transitional endoplasmic reticulum (tER) (By similarity). Inhibits the activity of CTSL (in vitro); Belongs to the NSFL1C family	Rab-interacting lysosomal protein; Rab effector playing a role in late endocytic transport to degradative compartments. Involved in the regulation of lysosomal morphology and distribution. Induces recruitment of dynein-dynactin motor complexes to Rab7A-containing late endosome and lysosome compartments. Promotes centripetal migration of phagosomes and the fusion of phagosomes with the late endoso…	.
Arm predicted mass left	CABLES1	7436	768	MITD1:TBCB	rs11082304	18	20720973	T	G	-0.0167555	-0.00122247	-0.0499345	1.8249	0.0659425	12.3883	10.5634	MIT domain-containing protein 1; Required for efficient abscission at the end of cytokinesis, together with components of the ESCRT-III complex	Tubulin-folding cofactor B; Binds to alpha-tubulin folding intermediates after their interaction with cytosolic chaperonin in the pathway leading from newly synthesized tubulin to properly folded heterodimer. Involved in regulation of tubulin heterodimer dissociation. May function as a negative regulator of axonal growth (By similarity); Belongs to the TBCB family	.
Arm predicted mass left	CABLES1	7435	149	CDKN2D:TBL1X	rs11082304	18	20720973	T	G	-0.0114736	0.0200781	-0.052443	1.0222	2.41515	13.2582	10.8431	Cyclin-dependent kinase 4 inhibitor D; Interacts strongly with CDK4 and CDK6 and inhibits them; Belongs to the CDKN2 cyclin-dependent kinase inhibitor family	F-box-like/WD repeat-containing protein TBL1X; F-box-like protein involved in the recruitment of the ubiquitin/19S proteasome complex to nuclear receptor-regulated transcription units. Plays an essential role in transcription activation mediated by nuclear receptors. Probably acts as integral component of corepressor complexes that mediates the recruitment of the 19S proteasome complex, leading t…	184
Arm predicted mass left	CABLES1	7434	629	DAPP1:IRAK4	rs11082304	18	20720973	T	G	-0.0201208	-0.000482834	-0.0533665	2.47046	0.025053	14.102	11.6315	Dual adapter for phosphotyrosine and 3-phosphotyrosine and 3-phosphoinositide; May act as a B-cell-associated adapter that regulates B- cell antigen receptor (BCR)-signaling downstream of PI3K; Pleckstrin homology domain containing	Interleukin-1 receptor-associated kinase 4; Serine/threonine-protein kinase that plays a critical role in initiating innate immune response against foreign pathogens. Involved in Toll-like receptor (TLR) and IL-1R signaling pathways. Is rapidly recruited by MYD88 to the receptor-signaling complex upon TLR activation to form the Myddosome together with IRAK2. Phosphorylates initially IRAK1, thus s…	.
Arm predicted mass left	CABLES1	7433	162	PPP1R2:TBL1X	rs11082304	18	20720973	T	G	-0.0082091	0.0200781	-0.0549518	0.636027	2.41515	14.4535	12.0384	Protein phosphatase inhibitor 2; Inhibitor of protein-phosphatase 1	F-box-like/WD repeat-containing protein TBL1X; F-box-like protein involved in the recruitment of the ubiquitin/19S proteasome complex to nuclear receptor-regulated transcription units. Plays an essential role in transcription activation mediated by nuclear receptors. Probably acts as integral component of corepressor complexes that mediates the recruitment of the 19S proteasome complex, leading t…	.
Arm predicted mass left	CABLES1	7432	1553	NCK2:VASH1	rs11082304	18	20720973	T	G	0.00748401	-0.0263837	0.055019	0.5615	3.9123	14.7829	10.8706	Cytoplasmic protein NCK2; Adapter protein which associates with tyrosine- phosphorylated growth factor receptors or their cellular substrates. Maintains low levels of EIF2S1 phosphorylation by promoting its dephosphorylation by PP1. Plays a role in ELK1- dependent transcriptional activation in response to activated Ras signaling; SH2 domain containing	Vasohibin-1; Angiogenesis inhibitor. Inhibits migration, proliferation and network formation by endothelial cells as well as angiogenesis. This inhibitory effect is selective to endothelial cells as it does not affect the migration of smooth muscle cells or fibroblasts. Does not affect the proliferation of cancer cells in vitro, but inhibits tumor growth and tumor angiogenesis. Acts in an autocri…	.
Arm predicted mass left	CABLES1	7431	717	FADD:MSRA	rs11082304	18	20720973	T	G	0.0107622	-0.0100261	0.05589	0.933189	0.843806	15.159	14.2258	FAS-associated death domain protein; Apoptotic adaptor molecule that recruits caspase-8 or caspase-10 to the activated Fas (CD95) or TNFR-1 receptors. The resulting aggregate called the death-inducing signaling complex (DISC) performs caspase-8 proteolytic activation. Active caspase-8 initiates the subsequent cascade of caspases mediating apoptosis. Involved in interferon-mediated antiviral immun…	Mitochondrial peptide methionine sulfoxide reductase; Has an important function as a repair enzyme for proteins that have been inactivated by oxidation. Catalyzes the reversible oxidation-reduction of methionine sulfoxide in proteins to methionine	.
Arm predicted mass left	CABLES1	7430	622	FADD:PPP1R2	rs11082304	18	20720973	T	G	0.0107622	-0.0082091	0.0601307	0.933189	0.636027	17.7805	16.8473	FAS-associated death domain protein; Apoptotic adaptor molecule that recruits caspase-8 or caspase-10 to the activated Fas (CD95) or TNFR-1 receptors. The resulting aggregate called the death-inducing signaling complex (DISC) performs caspase-8 proteolytic activation. Active caspase-8 initiates the subsequent cascade of caspases mediating apoptosis. Involved in interferon-mediated antiviral immun…	Protein phosphatase inhibitor 2; Inhibitor of protein-phosphatase 1	.
Arm predicted mass left	CABLES1	7429	1096	DAPP1:ITGB1BP2	rs11082304	18	20720973	T	G	-0.0201208	0.00773849	-0.0643176	2.47045	0.579014	19.5917	17.1212	Dual adapter for phosphotyrosine and 3-phosphotyrosine and 3-phosphoinositide; May act as a B-cell-associated adapter that regulates B- cell antigen receptor (BCR)-signaling downstream of PI3K; Pleckstrin homology domain containing	Integrin beta-1-binding protein 2; May play a role during maturation and/or organization of muscles cells	.
Arm predicted mass left	CABLES1	7428	834	DAPP1:NCK2	rs11082304	18	20720973	T	G	-0.0201208	0.00748401	-0.0644917	2.47046	0.5615	19.9804	17.5099	Dual adapter for phosphotyrosine and 3-phosphotyrosine and 3-phosphoinositide; May act as a B-cell-associated adapter that regulates B- cell antigen receptor (BCR)-signaling downstream of PI3K; Pleckstrin homology domain containing	Cytoplasmic protein NCK2; Adapter protein which associates with tyrosine- phosphorylated growth factor receptors or their cellular substrates. Maintains low levels of EIF2S1 phosphorylation by promoting its dephosphorylation by PP1. Plays a role in ELK1- dependent transcriptional activation in response to activated Ras signaling; SH2 domain containing	.
Arm predicted mass left	CABLES1	7427	1190	MITD1:RHOC	rs11082304	18	20720973	T	G	-0.0167555	0.0103706	-0.0647065	1.8249	0.87486	20.3221	18.4972	MIT domain-containing protein 1; Required for efficient abscission at the end of cytokinesis, together with components of the ESCRT-III complex	Rho-related GTP-binding protein RhoC; Regulates a signal transduction pathway linking plasma membrane receptors to the assembly of focal adhesions and actin stress fibers. Serves as a microtubule-dependent signal that is required for the myosin contractile ring formation during cell cycle cytokinesis. Regulates apical junction formation in bronchial epithelial cells; Rho family GTPases	.
Arm predicted mass left	CABLES1	7426	1174	ITGB1BP2:MITD1	rs11082304	18	20720973	T	G	0.00773849	-0.0167555	0.0683211	0.579013	1.8249	21.9288	20.1039	Integrin beta-1-binding protein 2; May play a role during maturation and/or organization of muscles cells	MIT domain-containing protein 1; Required for efficient abscission at the end of cytokinesis, together with components of the ESCRT-III complex	.
Arm predicted mass left	CABLES1	7425	49	FKBP5:MITD1	rs11082304	18	20720973	T	G	0.0108118	-0.0167555	0.0732277	0.935603	1.8249	25.9532	24.1283	Peptidyl-prolyl cis-trans isomerase FKBP5; Immunophilin protein with PPIase and co-chaperone activities. Component of unligated steroid receptors heterocomplexes through interaction with heat-shock protein 90 (HSP90). Plays a role in the intracellular trafficking of heterooligomeric forms of steroid hormone receptors maintaining the complex into the cytoplasm when unliganded; FKBP prolyl isomeras…	MIT domain-containing protein 1; Required for efficient abscission at the end of cytokinesis, together with components of the ESCRT-III complex	.
Arm predicted mass left	INO80C	7458	978	APP:SPARC	rs9960619	18	33040095	T	C	0.00689495	-0.0202472	0.0567917	0.470118	2.3103	14.39	12.0797	Amyloid-beta A4 protein; N-APP binds TNFRSF21 triggering caspase activation and degeneration of both neuronal cell bodies (via caspase-3) and axons (via caspase-6); Endogenous ligands	SPARC; Appears to regulate cell growth through interactions with the extracellular matrix and cytokines. Binds calcium and copper, several types of collagen, albumin, thrombospondin, PDGF and cell membranes. There are two calcium binding sites; an acidic domain that binds 5 to 8 Ca(2+) with a low affinity and an EF-hand loop that binds a Ca(2+) ion with a high affinity; SPARC family	412
Arm predicted mass left	ARFRP1|LIME1|RP4-583P15.14|RTEL1|SLC2A4RG|TNFRSF6B|ZGPAT	8190	555	CDHR2:OXT	rs2427530	20	62361737	A	G	0.0330873	-0.0473016	0.0722928	5.87128	8.86116	19.6695	10.8084	Cadherin-related family member 2; Intermicrovillar adhesion molecule that forms, via its extracellular domain, calcium-dependent heterophilic complexes with CDHR5 on adjacent microvilli. Thereby, controls the packing of microvilli at the apical membrane of epithelial cells. Through its cytoplasmic domain, interacts with microvillus cytoplasmic proteins to form the intermicrovillar adhesion comple…	Oxytocin-neurophysin 1; Neurophysin 1 specifically binds oxytocin; Endogenous ligands	.
Arm predicted mass right	KLHL29	746	235	MED18:TBL1X	rs6713865	2	23899807	G	A	-0.00949779	0.0212009	-0.0669217	0.536219	1.73547	13.0131	11.2777	Mediator of RNA polymerase II transcription subunit 18; Component of the Mediator complex, a coactivator involved in the regulated transcription of nearly all RNA polymerase II-dependent genes. Mediator functions as a bridge to convey information from gene-specific regulatory proteins to the basal RNA polymerase II transcription machinery. Mediator is recruited to promoters by direct interactions…	F-box-like/WD repeat-containing protein TBL1X; F-box-like protein involved in the recruitment of the ubiquitin/19S proteasome complex to nuclear receptor-regulated transcription units. Plays an essential role in transcription activation mediated by nuclear receptors. Probably acts as integral component of corepressor complexes that mediates the recruitment of the 19S proteasome complex, leading t…	.
Arm predicted mass right	GGCX|MAT2A|RN7SL830P|VAMP5|VAMP8	872	298	CLEC1B:SNAP29	rs12714145	2	85787341	T	C	-0.0100134	0.0102723	-0.051089	0.820916	0.849811	12.5513	11.7015	C-type lectin domain family 1 member B; C-type lectin-like receptor that functions as a platelet receptor for the lymphatic endothelial marker, PDPN. After ligand activation, signals via sequential activation of SRC and SYK tyrosine kinases leading to activation of PLCG2	Synaptosomal-associated protein 29; SNAREs, soluble N-ethylmaleimide-sensitive factor- attachment protein receptors, are essential proteins for fusion of cellular membranes. SNAREs localized on opposing membranes assemble to form a trans-SNARE complex, an extended, parallel four alpha-helical bundle that drives membrane fusion. SNAP29 is a SNARE involved in autophagy through the direct control of…	.
Arm predicted mass right	AC096887.1|RFT1|RP11-894J14.5|SFMBT1|TMEM110-MUSTN1	1447	2266	ENO2:MANF	rs3796352	3	52913279	T	C	0.0298167	-0.0221355	0.0870299	2.08209	1.29631	13.711	11.6289	Gamma-enolase; Has neurotrophic and neuroprotective properties on a broad spectrum of central nervous system (CNS) neurons. Binds, in a calcium-dependent manner, to cultured neocortical neurons and promotes cell survival (By similarity); Enolases	Mesencephalic astrocyte-derived neurotrophic factor; Selectively promotes the survival of dopaminergic neurons of the ventral mid-brain. Modulates GABAergic transmission to the dopaminergic neurons of the substantia nigra. Enhances spontaneous, as well as evoked, GABAergic inhibitory postsynaptic currents in dopaminergic neurons (By similarity). Inhibits cell proliferation and endoplasmic reticul…	.
Arm predicted mass right	FAM53A|TACC3|TMEM129	1962	960	TMSB10:TRIAP1	rs28420470	4	1745770	G	A	0.00249436	-0.0283652	0.055268	0.145507	4.48086	15.2141	10.7333	Thymosin beta-10; Plays an important role in the organization of the cytoskeleton. Binds to and sequesters actin monomers (G actin) and therefore inhibits actin polymerization (By similarity); Belongs to the thymosin beta family	TP53-regulated inhibitor of apoptosis 1; Involved in the modulation of the mitochondrial apoptotic pathway by ensuring the accumulation of cardiolipin (CL) in mitochondrial membranes. In vitro, the TRIAP1:PRELID1 complex mediates the transfer of phosphatidic acid (PA) between liposomes and probably functions as a PA transporter across the mitochondrion intermembrane space to provide PA for CL syn…	.
Arm predicted mass right	FAM53A|TACC3|TMEM129	1961	788	FXN:TRIAP1	rs28420470	4	1745770	G	A	0.00064995	-0.0283652	0.0568618	0.0341153	4.48088	16.1504	11.6695	Frataxin, mitochondrial; Promotes the biosynthesis of heme and assembly and repair of iron-sulfur clusters by delivering Fe(2+) to proteins involved in these pathways. May play a role in the protection against iron-catalyzed oxidative stress through its ability to catalyze the oxidation of Fe(2+) to Fe(3+); the oligomeric form but not the monomeric form has in vitro ferroxidase activity. May be a…	TP53-regulated inhibitor of apoptosis 1; Involved in the modulation of the mitochondrial apoptotic pathway by ensuring the accumulation of cardiolipin (CL) in mitochondrial membranes. In vitro, the TRIAP1:PRELID1 complex mediates the transfer of phosphatidic acid (PA) between liposomes and probably functions as a PA transporter across the mitochondrion intermembrane space to provide PA for CL syn…	.
Arm predicted mass right	ZKSCAN4|ZSCAN9	2540	1146	EGF:MANF	rs17720293	6	28214698	T	C	0.0132283	-0.0291725	0.0747787	0.730812	2.46488	13.1241	10.6592	Pro-epidermal growth factor; EGF stimulates the growth of various epidermal and epithelial tissues in vivo and in vitro and of some fibroblasts in cell culture. Magnesiotropic hormone that stimulates magnesium reabsorption in the renal distal convoluted tubule via engagement of EGFR and activation of the magnesium channel TRPM6. Can induce neurite outgrowth in motoneurons of the pond snail Lymnae…	Mesencephalic astrocyte-derived neurotrophic factor; Selectively promotes the survival of dopaminergic neurons of the ventral mid-brain. Modulates GABAergic transmission to the dopaminergic neurons of the substantia nigra. Enhances spontaneous, as well as evoked, GABAergic inhibitory postsynaptic currents in dopaminergic neurons (By similarity). Inhibits cell proliferation and endoplasmic reticul…	.
Arm predicted mass right	ADGRG6	3132	1311	RWDD1:VTA1	rs12189801	6	142641606	C	T	0.0113783	-0.0376314	0.0897419	0.64752	4.21021	21.1406	16.9304	RWD domain-containing protein 1; Protects DRG2 from proteolytic degradation; Belongs to the RWDD1/GIR2 family	Vacuolar protein sorting-associated protein VTA1 homolog; Involved in the endosomal multivesicular bodies (MVB) pathway. MVBs contain intraluminal vesicles (ILVs) that are generated by invagination and scission from the limiting membrane of the endosome and mostly are delivered to lysosomes enabling degradation of membrane proteins, such as stimulated growth factor receptors, lysosomal enzymes an…	.
Arm predicted mass right	ADGRG6|RP11-440G9.1	3135	822	ENO1:VTA1	rs11155242	6	142691549	C	A	0.00514143	-0.0389667	0.0744416	0.257214	5.20859	17.0624	11.8538	Alpha-enolase; Multifunctional enzyme that, as well as its role in glycolysis, plays a part in various processes such as growth control, hypoxia tolerance and allergic responses. May also function in the intravascular and pericellular fibrinolytic system due to its ability to serve as a receptor and activator of plasminogen on the cell surface of several cell-types such as leukocytes and neurons.…	Vacuolar protein sorting-associated protein VTA1 homolog; Involved in the endosomal multivesicular bodies (MVB) pathway. MVBs contain intraluminal vesicles (ILVs) that are generated by invagination and scission from the limiting membrane of the endosome and mostly are delivered to lysosomes enabling degradation of membrane proteins, such as stimulated growth factor receptors, lysosomal enzymes an…	.
Arm predicted mass right	ADGRG6|RP11-440G9.1	3134	2437	STK4:VTA1	rs11155242	6	142691549	C	A	0.0105341	-0.0389667	0.0758705	0.649051	5.20857	17.5021	12.2935	Serine/threonine-protein kinase 4; Stress-activated, pro-apoptotic kinase which, following caspase-cleavage, enters the nucleus and induces chromatin condensation followed by internucleosomal DNA fragmentation. Key component of the Hippo signaling pathway which plays a pivotal role in organ size control and tumor suppression by restricting proliferation and promoting apoptosis. The core of this p…	Vacuolar protein sorting-associated protein VTA1 homolog; Involved in the endosomal multivesicular bodies (MVB) pathway. MVBs contain intraluminal vesicles (ILVs) that are generated by invagination and scission from the limiting membrane of the endosome and mostly are delivered to lysosomes enabling degradation of membrane proteins, such as stimulated growth factor receptors, lysosomal enzymes an…	.
Arm predicted mass right	ADGRG6|RP11-440G9.1	3133	2213	MGLL:VTA1	rs11155242	6	142691549	C	A	0.0111215	-0.0389667	0.0768258	0.700938	5.20858	18.0388	12.8303	Monoglyceride lipase; Converts monoacylglycerides to free fatty acids and glycerol. Hydrolyzes the endocannabinoid 2-arachidonoylglycerol, and thereby contributes to the regulation of endocannabinoid signaling, nociperception and perception of pain (By similarity). Regulates the levels of fatty acids that serve as signaling molecules and promote cancer cell migration, invasion and tumor growth; L…	Vacuolar protein sorting-associated protein VTA1 homolog; Involved in the endosomal multivesicular bodies (MVB) pathway. MVBs contain intraluminal vesicles (ILVs) that are generated by invagination and scission from the limiting membrane of the endosome and mostly are delivered to lysosomes enabling degradation of membrane proteins, such as stimulated growth factor receptors, lysosomal enzymes an…	.
Arm predicted mass right	ADGRG6|RP11-440G9.1	3136	2102	SNX9:VTA1	rs1329705	6	142753338	A	G	0.00465926	-0.0396933	0.07928	0.228788	5.39428	19.2349	13.8406	Sorting nexin-9; Involved in endocytosis and intracellular vesicle trafficking, both during interphase and at the end of mitosis. Required for efficient progress through mitosis and cytokinesis. Required for normal formation of the cleavage furrow at the end of mitosis. Plays a role in endocytosis via clathrin-coated pits, but also clathrin-independent, actin-dependent fluid-phase endocytosis. Pl…	Vacuolar protein sorting-associated protein VTA1 homolog; Involved in the endosomal multivesicular bodies (MVB) pathway. MVBs contain intraluminal vesicles (ILVs) that are generated by invagination and scission from the limiting membrane of the endosome and mostly are delivered to lysosomes enabling degradation of membrane proteins, such as stimulated growth factor receptors, lysosomal enzymes an…	.
Arm predicted mass right	CTD-3023L14.3	3638	2118	ATOX1:SNAP29	rs7826238	8	8387095	T	G	0.0142122	-0.0198895	0.0519798	1.40964	2.4085	13.5392	11.1307	Copper transport protein ATOX1; Binds and deliver cytosolic copper to the copper ATPase proteins. May be important in cellular antioxidant defense; Belongs to the ATX1 family	Synaptosomal-associated protein 29; SNAREs, soluble N-ethylmaleimide-sensitive factor- attachment protein receptors, are essential proteins for fusion of cellular membranes. SNAREs localized on opposing membranes assemble to form a trans-SNARE complex, an extended, parallel four alpha-helical bundle that drives membrane fusion. SNAP29 is a SNARE involved in autophagy through the direct control of…	.
Arm predicted mass right	RNU4ATAC6P|WAC	4784	901	DEFA1_DEFA1B:LCN2	rs1755205	10	28933757	T	C	0.0474574	-0.0109173	0.0787777	7.45154	0.698924	18.775	11.3235	Defensin, alpha 1B; Defensin 1 and defensin 2 have antibacterial, fungicide and antiviral activities. Has antimicrobial activity against Gram- negative and Gram-positive bacteria. Defensins are thought to kill microbes by permeabilizing their plasma membrane; Defensins, alpha	Neutrophil gelatinase-associated lipocalin; Iron-trafficking protein involved in multiple processes such as apoptosis, innate immunity and renal development. Binds iron through association with 2,5-dihydroxybenzoic acid (2,5- DHBA), a siderophore that shares structural similarities with bacterial enterobactin, and delivers or removes iron from the cell, depending on the context. Iron-bound form (…	350
Arm predicted mass right	NUPR1|RP11-666O2.1|SGF29|SULT1A2	6882	1954	SULT1A1:VTA1	rs480400	16	28574615	G	A	0.0873666	-0.0239784	0.157619	36.7128	3.34609	117.467	80.7544	Sulfotransferase 1A1; Sulfotransferase that utilizes 3'-phospho-5'-adenylyl sulfate (PAPS) as sulfonate donor to catalyze the sulfate conjugation of catecholamines, phenolic drugs and neurotransmitters. Has also estrogen sulfotransferase activity. responsible for the sulfonation and activation of minoxidil. Is Mediates the metabolic activation of carcinogenic N- hydroxyarylamines to DNA binding p…	Vacuolar protein sorting-associated protein VTA1 homolog; Involved in the endosomal multivesicular bodies (MVB) pathway. MVBs contain intraluminal vesicles (ILVs) that are generated by invagination and scission from the limiting membrane of the endosome and mostly are delivered to lysosomes enabling degradation of membrane proteins, such as stimulated growth factor receptors, lysosomal enzymes an…	.
Arm predicted mass right	NUPR1|RP11-666O2.1|SGF29|SULT1A2	6881	1823	RWDD1:SULT1A1	rs480400	16	28574615	G	A	-0.0253051	0.0873666	-0.159221	3.6798	36.7128	120.471	83.7577	RWD domain-containing protein 1; Protects DRG2 from proteolytic degradation; Belongs to the RWDD1/GIR2 family	Sulfotransferase 1A1; Sulfotransferase that utilizes 3'-phospho-5'-adenylyl sulfate (PAPS) as sulfonate donor to catalyze the sulfate conjugation of catecholamines, phenolic drugs and neurotransmitters. Has also estrogen sulfotransferase activity. responsible for the sulfonation and activation of minoxidil. Is Mediates the metabolic activation of carcinogenic N- hydroxyarylamines to DNA binding p…	.
Arm predicted mass right	NUPR1|RP11-666O2.1|SGF29|SULT1A2	6880	1783	ENO2:SULT1A1	rs480400	16	28574615	G	A	-0.031194	0.0873666	-0.164313	5.29753	36.7128	128.053	91.3399	Gamma-enolase; Has neurotrophic and neuroprotective properties on a broad spectrum of central nervous system (CNS) neurons. Binds, in a calcium-dependent manner, to cultured neocortical neurons and promotes cell survival (By similarity); Enolases	Sulfotransferase 1A1; Sulfotransferase that utilizes 3'-phospho-5'-adenylyl sulfate (PAPS) as sulfonate donor to catalyze the sulfate conjugation of catecholamines, phenolic drugs and neurotransmitters. Has also estrogen sulfotransferase activity. responsible for the sulfonation and activation of minoxidil. Is Mediates the metabolic activation of carcinogenic N- hydroxyarylamines to DNA binding p…	.
Arm predicted mass right	NUPR1|RP11-666O2.1|SGF29|SULT1A2	6879	1237	ENO1:SULT1A1	rs480400	16	28574615	G	A	-0.0290837	0.0873666	-0.199428	4.63216	36.7121	186.047	149.334	Alpha-enolase; Multifunctional enzyme that, as well as its role in glycolysis, plays a part in various processes such as growth control, hypoxia tolerance and allergic responses. May also function in the intravascular and pericellular fibrinolytic system due to its ability to serve as a receptor and activator of plasminogen on the cell surface of several cell-types such as leukocytes and neurons.…	Sulfotransferase 1A1; Sulfotransferase that utilizes 3'-phospho-5'-adenylyl sulfate (PAPS) as sulfonate donor to catalyze the sulfate conjugation of catecholamines, phenolic drugs and neurotransmitters. Has also estrogen sulfotransferase activity. responsible for the sulfonation and activation of minoxidil. Is Mediates the metabolic activation of carcinogenic N- hydroxyarylamines to DNA binding p…	.
Arm predicted mass right	NUPR1|RP11-666O2.1|SGF29|SULT1A2	6878	1183	PTPN6:SULT1A1	rs480400	16	28574615	G	A	-0.0298001	0.0873666	-0.207466	4.86716	36.7116	200.466	163.755	Tyrosine-protein phosphatase non-receptor type 6; Modulates signaling by tyrosine phosphorylated cell surface receptors such as KIT and the EGF receptor/EGFR. The SH2 regions may interact with other cellular components to modulate its own phosphatase activity against interacting substrates. Together with MTUS1, induces UBE2V2 expression upon angiotensin II stimulation. Plays a key role in hematop…	Sulfotransferase 1A1; Sulfotransferase that utilizes 3'-phospho-5'-adenylyl sulfate (PAPS) as sulfonate donor to catalyze the sulfate conjugation of catecholamines, phenolic drugs and neurotransmitters. Has also estrogen sulfotransferase activity. responsible for the sulfonation and activation of minoxidil. Is Mediates the metabolic activation of carcinogenic N- hydroxyarylamines to DNA binding p…	.
Arm predicted mass right	NUPR1|RP11-666O2.1|SGF29|SULT1A2	6877	1171	CASP3:SULT1A1	rs480400	16	28574615	G	A	-0.0306685	0.0873666	-0.211218	5.15634	36.7122	209.746	173.034	Caspase-3; Involved in the activation cascade of caspases responsible for apoptosis execution. At the onset of apoptosis it proteolytically cleaves poly(ADP-ribose) polymerase (PARP) at a '216-Asp-|-Gly-217' bond. Cleaves and activates sterol regulatory element binding proteins (SREBPs) between the basic helix-loop- helix leucine zipper domain and the membrane attachment domain. Cleaves and activ…	Sulfotransferase 1A1; Sulfotransferase that utilizes 3'-phospho-5'-adenylyl sulfate (PAPS) as sulfonate donor to catalyze the sulfate conjugation of catecholamines, phenolic drugs and neurotransmitters. Has also estrogen sulfotransferase activity. responsible for the sulfonation and activation of minoxidil. Is Mediates the metabolic activation of carcinogenic N- hydroxyarylamines to DNA binding p…	.
Arm predicted mass right	NUPR1|RP11-666O2.1|SGF29|SULT1A2	6876	1026	SRC:SULT1A1	rs480400	16	28574615	G	A	-0.0295689	0.0873666	-0.25365	4.79396	36.7117	301.101	264.39	Proto-oncogene tyrosine-protein kinase Src; Non-receptor protein tyrosine kinase which is activated following engagement of many different classes of cellular receptors including immune response receptors, integrins and other adhesion receptors, receptor protein tyrosine kinases, G protein- coupled receptors as well as cytokine receptors. Participates in signaling pathways that control a diverse …	Sulfotransferase 1A1; Sulfotransferase that utilizes 3'-phospho-5'-adenylyl sulfate (PAPS) as sulfonate donor to catalyze the sulfate conjugation of catecholamines, phenolic drugs and neurotransmitters. Has also estrogen sulfotransferase activity. responsible for the sulfonation and activation of minoxidil. Is Mediates the metabolic activation of carcinogenic N- hydroxyarylamines to DNA binding p…	.
Arm predicted mass right	CBX1|NFE2L1|SKAP1|SNX11	7291	1218	NSFL1C:RILP	rs2023885	17	46126373	A	G	-0.00994862	0.026419	-0.0824529	0.411569	1.63557	12.2752	10.6396	NSFL1 cofactor p47; Reduces the ATPase activity of VCP. Necessary for the fragmentation of Golgi stacks during mitosis and for VCP-mediated reassembly of Golgi stacks after mitosis. May play a role in VCP- mediated formation of transitional endoplasmic reticulum (tER) (By similarity). Inhibits the activity of CTSL (in vitro); Belongs to the NSFL1C family	Rab-interacting lysosomal protein; Rab effector playing a role in late endocytic transport to degradative compartments. Involved in the regulation of lysosomal morphology and distribution. Induces recruitment of dynein-dynactin motor complexes to Rab7A-containing late endosome and lysosome compartments. Promotes centripetal migration of phagosomes and the fusion of phagosomes with the late endoso…	.
Arm predicted mass right	CABLES1	7436	768	MITD1:TBCB	rs11082304	18	20720973	T	G	-0.0167555	-0.00122247	-0.0499345	1.8249	0.0659425	12.3883	10.5634	MIT domain-containing protein 1; Required for efficient abscission at the end of cytokinesis, together with components of the ESCRT-III complex	Tubulin-folding cofactor B; Binds to alpha-tubulin folding intermediates after their interaction with cytosolic chaperonin in the pathway leading from newly synthesized tubulin to properly folded heterodimer. Involved in regulation of tubulin heterodimer dissociation. May function as a negative regulator of axonal growth (By similarity); Belongs to the TBCB family	.
Arm predicted mass right	CABLES1	7435	149	CDKN2D:TBL1X	rs11082304	18	20720973	T	G	-0.0114736	0.0200781	-0.052443	1.0222	2.41515	13.2582	10.8431	Cyclin-dependent kinase 4 inhibitor D; Interacts strongly with CDK4 and CDK6 and inhibits them; Belongs to the CDKN2 cyclin-dependent kinase inhibitor family	F-box-like/WD repeat-containing protein TBL1X; F-box-like protein involved in the recruitment of the ubiquitin/19S proteasome complex to nuclear receptor-regulated transcription units. Plays an essential role in transcription activation mediated by nuclear receptors. Probably acts as integral component of corepressor complexes that mediates the recruitment of the 19S proteasome complex, leading t…	184
Arm predicted mass right	CABLES1	7434	629	DAPP1:IRAK4	rs11082304	18	20720973	T	G	-0.0201208	-0.000482834	-0.0533665	2.47046	0.025053	14.102	11.6315	Dual adapter for phosphotyrosine and 3-phosphotyrosine and 3-phosphoinositide; May act as a B-cell-associated adapter that regulates B- cell antigen receptor (BCR)-signaling downstream of PI3K; Pleckstrin homology domain containing	Interleukin-1 receptor-associated kinase 4; Serine/threonine-protein kinase that plays a critical role in initiating innate immune response against foreign pathogens. Involved in Toll-like receptor (TLR) and IL-1R signaling pathways. Is rapidly recruited by MYD88 to the receptor-signaling complex upon TLR activation to form the Myddosome together with IRAK2. Phosphorylates initially IRAK1, thus s…	.
Arm predicted mass right	CABLES1	7433	162	PPP1R2:TBL1X	rs11082304	18	20720973	T	G	-0.0082091	0.0200781	-0.0549518	0.636027	2.41515	14.4535	12.0384	Protein phosphatase inhibitor 2; Inhibitor of protein-phosphatase 1	F-box-like/WD repeat-containing protein TBL1X; F-box-like protein involved in the recruitment of the ubiquitin/19S proteasome complex to nuclear receptor-regulated transcription units. Plays an essential role in transcription activation mediated by nuclear receptors. Probably acts as integral component of corepressor complexes that mediates the recruitment of the 19S proteasome complex, leading t…	.
Arm predicted mass right	CABLES1	7432	1553	NCK2:VASH1	rs11082304	18	20720973	T	G	0.00748401	-0.0263837	0.055019	0.5615	3.9123	14.7829	10.8706	Cytoplasmic protein NCK2; Adapter protein which associates with tyrosine- phosphorylated growth factor receptors or their cellular substrates. Maintains low levels of EIF2S1 phosphorylation by promoting its dephosphorylation by PP1. Plays a role in ELK1- dependent transcriptional activation in response to activated Ras signaling; SH2 domain containing	Vasohibin-1; Angiogenesis inhibitor. Inhibits migration, proliferation and network formation by endothelial cells as well as angiogenesis. This inhibitory effect is selective to endothelial cells as it does not affect the migration of smooth muscle cells or fibroblasts. Does not affect the proliferation of cancer cells in vitro, but inhibits tumor growth and tumor angiogenesis. Acts in an autocri…	.
Arm predicted mass right	CABLES1	7431	717	FADD:MSRA	rs11082304	18	20720973	T	G	0.0107622	-0.0100261	0.05589	0.933189	0.843806	15.159	14.2258	FAS-associated death domain protein; Apoptotic adaptor molecule that recruits caspase-8 or caspase-10 to the activated Fas (CD95) or TNFR-1 receptors. The resulting aggregate called the death-inducing signaling complex (DISC) performs caspase-8 proteolytic activation. Active caspase-8 initiates the subsequent cascade of caspases mediating apoptosis. Involved in interferon-mediated antiviral immun…	Mitochondrial peptide methionine sulfoxide reductase; Has an important function as a repair enzyme for proteins that have been inactivated by oxidation. Catalyzes the reversible oxidation-reduction of methionine sulfoxide in proteins to methionine	.
Arm predicted mass right	CABLES1	7430	622	FADD:PPP1R2	rs11082304	18	20720973	T	G	0.0107622	-0.0082091	0.0601307	0.933189	0.636027	17.7805	16.8473	FAS-associated death domain protein; Apoptotic adaptor molecule that recruits caspase-8 or caspase-10 to the activated Fas (CD95) or TNFR-1 receptors. The resulting aggregate called the death-inducing signaling complex (DISC) performs caspase-8 proteolytic activation. Active caspase-8 initiates the subsequent cascade of caspases mediating apoptosis. Involved in interferon-mediated antiviral immun…	Protein phosphatase inhibitor 2; Inhibitor of protein-phosphatase 1	.
Arm predicted mass right	CABLES1	7429	1096	DAPP1:ITGB1BP2	rs11082304	18	20720973	T	G	-0.0201208	0.00773849	-0.0643176	2.47045	0.579014	19.5917	17.1212	Dual adapter for phosphotyrosine and 3-phosphotyrosine and 3-phosphoinositide; May act as a B-cell-associated adapter that regulates B- cell antigen receptor (BCR)-signaling downstream of PI3K; Pleckstrin homology domain containing	Integrin beta-1-binding protein 2; May play a role during maturation and/or organization of muscles cells	.
Arm predicted mass right	CABLES1	7428	834	DAPP1:NCK2	rs11082304	18	20720973	T	G	-0.0201208	0.00748401	-0.0644917	2.47046	0.5615	19.9804	17.5099	Dual adapter for phosphotyrosine and 3-phosphotyrosine and 3-phosphoinositide; May act as a B-cell-associated adapter that regulates B- cell antigen receptor (BCR)-signaling downstream of PI3K; Pleckstrin homology domain containing	Cytoplasmic protein NCK2; Adapter protein which associates with tyrosine- phosphorylated growth factor receptors or their cellular substrates. Maintains low levels of EIF2S1 phosphorylation by promoting its dephosphorylation by PP1. Plays a role in ELK1- dependent transcriptional activation in response to activated Ras signaling; SH2 domain containing	.
Arm predicted mass right	CABLES1	7427	1190	MITD1:RHOC	rs11082304	18	20720973	T	G	-0.0167555	0.0103706	-0.0647065	1.8249	0.87486	20.3221	18.4972	MIT domain-containing protein 1; Required for efficient abscission at the end of cytokinesis, together with components of the ESCRT-III complex	Rho-related GTP-binding protein RhoC; Regulates a signal transduction pathway linking plasma membrane receptors to the assembly of focal adhesions and actin stress fibers. Serves as a microtubule-dependent signal that is required for the myosin contractile ring formation during cell cycle cytokinesis. Regulates apical junction formation in bronchial epithelial cells; Rho family GTPases	.
Arm predicted mass right	CABLES1	7426	1174	ITGB1BP2:MITD1	rs11082304	18	20720973	T	G	0.00773849	-0.0167555	0.0683211	0.579013	1.8249	21.9288	20.1039	Integrin beta-1-binding protein 2; May play a role during maturation and/or organization of muscles cells	MIT domain-containing protein 1; Required for efficient abscission at the end of cytokinesis, together with components of the ESCRT-III complex	.
Arm predicted mass right	CABLES1	7425	49	FKBP5:MITD1	rs11082304	18	20720973	T	G	0.0108118	-0.0167555	0.0732277	0.935603	1.8249	25.9532	24.1283	Peptidyl-prolyl cis-trans isomerase FKBP5; Immunophilin protein with PPIase and co-chaperone activities. Component of unligated steroid receptors heterocomplexes through interaction with heat-shock protein 90 (HSP90). Plays a role in the intracellular trafficking of heterooligomeric forms of steroid hormone receptors maintaining the complex into the cytoplasm when unliganded; FKBP prolyl isomeras…	MIT domain-containing protein 1; Required for efficient abscission at the end of cytokinesis, together with components of the ESCRT-III complex	.
Arm predicted mass right	INO80C	7458	978	APP:SPARC	rs9960619	18	33040095	T	C	0.00689495	-0.0202472	0.0567917	0.470118	2.3103	14.39	12.0797	Amyloid-beta A4 protein; N-APP binds TNFRSF21 triggering caspase activation and degeneration of both neuronal cell bodies (via caspase-3) and axons (via caspase-6); Endogenous ligands	SPARC; Appears to regulate cell growth through interactions with the extracellular matrix and cytokines. Binds calcium and copper, several types of collagen, albumin, thrombospondin, PDGF and cell membranes. There are two calcium binding sites; an acidic domain that binds 5 to 8 Ca(2+) with a low affinity and an EF-hand loop that binds a Ca(2+) ion with a high affinity; SPARC family	412
Arm predicted mass right	ARFRP1|LIME1|RP4-583P15.14|RTEL1|SLC2A4RG|TNFRSF6B|ZGPAT	8190	555	CDHR2:OXT	rs2427530	20	62361737	A	G	0.0330873	-0.0473016	0.0722928	5.87128	8.86116	19.6695	10.8084	Cadherin-related family member 2; Intermicrovillar adhesion molecule that forms, via its extracellular domain, calcium-dependent heterophilic complexes with CDHR5 on adjacent microvilli. Thereby, controls the packing of microvilli at the apical membrane of epithelial cells. Through its cytoplasmic domain, interacts with microvillus cytoplasmic proteins to form the intermicrovillar adhesion comple…	Oxytocin-neurophysin 1; Neurophysin 1 specifically binds oxytocin; Endogenous ligands	.
Arthritis rheumatoid	PADI4	108	604	MMP9:OSM	rs2240335	1	17674537	A	C	0.0127101	-0.0137144	0.0542786	1.12281	1.24164	13.0707	11.8291	Matrix metalloproteinase-9; May play an essential role in local proteolysis of the extracellular matrix and in leukocyte migration. Could play a role in bone osteoclastic resorption. Cleaves KiSS1 at a Gly-|-Leu bond. Cleaves type IV and type V collagen into large C-terminal three quarter fragments and shorter N-terminal one quarter fragments. Degrades fibronectin but not laminin or Pz-peptide; M…	Oncostatin-M; Growth regulator. Inhibits the proliferation of a number of tumor cell lines. Stimulates proliferation of AIDS-KS cells. It regulates cytokine production, including IL-6, G-CSF and GM-CSF from endothelial cells. Uses both type I OSM receptor (heterodimers composed of LIPR and IL6ST) and type II OSM receptor (heterodimers composed of OSMR and IL6ST). Involved in the maturation of fet…	951
Asthma	ZKSCAN4|ZSCAN9	2540	1146	EGF:MANF	rs17720293	6	28214698	T	C	0.0132283	-0.0291725	0.0747787	0.730812	2.46488	13.1241	10.6592	Pro-epidermal growth factor; EGF stimulates the growth of various epidermal and epithelial tissues in vivo and in vitro and of some fibroblasts in cell culture. Magnesiotropic hormone that stimulates magnesium reabsorption in the renal distal convoluted tubule via engagement of EGFR and activation of the magnesium channel TRPM6. Can induce neurite outgrowth in motoneurons of the pond snail Lymnae…	Mesencephalic astrocyte-derived neurotrophic factor; Selectively promotes the survival of dopaminergic neurons of the ventral mid-brain. Modulates GABAergic transmission to the dopaminergic neurons of the substantia nigra. Enhances spontaneous, as well as evoked, GABAergic inhibitory postsynaptic currents in dopaminergic neurons (By similarity). Inhibits cell proliferation and endoplasmic reticul…	.
Asthma	AHI1	3115	802	CPXM1:HBEGF	rs2327613	6	135662372	C	T	-0.0315748	0.0155691	-0.0584655	5.35057	1.62421	16.7573	11.4067	Probable carboxypeptidase X1; May be involved in cell-cell interactions. No carboxypeptidase activity was found yet (By similarity); M14 carboxypeptidases	Proheparin-binding EGF-like growth factor; Growth factor that mediates its effects via EGFR, ERBB2 and ERBB4. Required for normal cardiac valve formation and normal heart function. Promotes smooth muscle cell proliferation. May be involved in macrophage-mediated cellular proliferation. It is mitogenic for fibroblasts, but not endothelial cells. It is able to bind EGF receptor/EGFR with higher aff…	.
Asthma	LYN	3782	2217	LAT:LYN	rs4737419	8	56798457	T	C	-0.00390949	-0.0286214	0.0575615	0.241244	4.36418	15.6231	11.2589	Linker for activation of T cells	Tyrosine-protein kinase Lyn; Non-receptor tyrosine-protein kinase that transmits signals from cell surface receptors and plays an important role in the regulation of innate and adaptive immune responses, hematopoiesis, responses to growth factors and cytokines, integrin signaling, but also responses to DNA damage and genotoxic agents. Functions primarily as negative regulator, but can also functi…	959
Atherosclerosis	CTB-95D12.1|MIR1303	2417	1406	AHSP:CA2	rs13179034	5	154059487	A	C	0.0624556	-0.000717815	0.110343	8.51061	0.0238024	23.9133	15.4027	Alpha-hemoglobin-stabilizing protein; Acts as a chaperone to prevent the harmful aggregation of alpha-hemoglobin during normal erythroid cell development. Specifically protects free alpha-hemoglobin from precipitation. It is predicted to modulate pathological states of alpha-hemoglobin excess such as beta-thalassemia; Belongs to the AHSP family	Carbonic anhydrase 2; Essential for bone resorption and osteoclast differentiation (By similarity). Reversible hydration of carbon dioxide. Can hydrate cyanamide to urea. Involved in the regulation of fluid secretion into the anterior chamber of the eye. Contributes to intracellular pH regulation in the duodenal upper villous epithelium during proton-coupled peptide absorption. Stimulates the chl…	.
Autism spectrum disorder or schizophrenia	TRIM26	2593	1372	MANF:NCK2	rs2523721	6	30166266	T	C	-0.0236779	-0.00264342	-0.0601222	2.45591	0.128226	12.9738	10.5179	Mesencephalic astrocyte-derived neurotrophic factor; Selectively promotes the survival of dopaminergic neurons of the ventral mid-brain. Modulates GABAergic transmission to the dopaminergic neurons of the substantia nigra. Enhances spontaneous, as well as evoked, GABAergic inhibitory postsynaptic currents in dopaminergic neurons (By similarity). Inhibits cell proliferation and endoplasmic reticul…	Cytoplasmic protein NCK2; Adapter protein which associates with tyrosine- phosphorylated growth factor receptors or their cellular substrates. Maintains low levels of EIF2S1 phosphorylation by promoting its dephosphorylation by PP1. Plays a role in ELK1- dependent transcriptional activation in response to activated Ras signaling; SH2 domain containing	.
Average weekly beer plus cider intake	CTD-3023L14.3	3638	2118	ATOX1:SNAP29	rs7826238	8	8387095	T	G	0.0142122	-0.0198895	0.0519798	1.40964	2.4085	13.5392	11.1307	Copper transport protein ATOX1; Binds and deliver cytosolic copper to the copper ATPase proteins. May be important in cellular antioxidant defense; Belongs to the ATX1 family	Synaptosomal-associated protein 29; SNAREs, soluble N-ethylmaleimide-sensitive factor- attachment protein receptors, are essential proteins for fusion of cellular membranes. SNAREs localized on opposing membranes assemble to form a trans-SNARE complex, an extended, parallel four alpha-helical bundle that drives membrane fusion. SNAP29 is a SNARE involved in autophagy through the direct control of…	.
Average weekly beer plus cider intake	CALM2P1|CTD-2378E21.1	7367	714	LCN2:RETN	rs16975575	17	68323746	G	T	-0.0382723	0.0173128	-0.0695588	5.61042	1.46463	16.8762	11.2658	Neutrophil gelatinase-associated lipocalin; Iron-trafficking protein involved in multiple processes such as apoptosis, innate immunity and renal development. Binds iron through association with 2,5-dihydroxybenzoic acid (2,5- DHBA), a siderophore that shares structural similarities with bacterial enterobactin, and delivers or removes iron from the cell, depending on the context. Iron-bound form (…	Resistin; Hormone that seems to suppress insulin ability to stimulate glucose uptake into adipose cells (By similarity). Potentially links obesity to diabetes (By similarity). Promotes chemotaxis in myeloid cells	566
Average weekly champagne plus white wine intake	ITGAD	6890	1274	AHSP:BLVRB	rs8050500	16	31404571	C	T	0.0237268	-0.0100243	0.0520263	3.44911	0.853419	14.1227	10.6736	Alpha-hemoglobin-stabilizing protein; Acts as a chaperone to prevent the harmful aggregation of alpha-hemoglobin during normal erythroid cell development. Specifically protects free alpha-hemoglobin from precipitation. It is predicted to modulate pathological states of alpha-hemoglobin excess such as beta-thalassemia; Belongs to the AHSP family	Flavin reductase (NADPH); Broad specificity oxidoreductase that catalyzes the NADPH-dependent reduction of a variety of flavins, such as riboflavin, FAD or FMN, biliverdins, methemoglobin and PQQ (pyrroloquinoline quinone). Contributes to heme catabolism and metabolizes linear tetrapyrroles. Can also reduce the complexed Fe(3+) iron to Fe(2+) in the presence of FMN and NADPH. In the liver, conver…	152
Average weekly spirits intake	APEH|BSN|DAG1|GPX1|MST1|NICN1|RHOA|RNA5SP130|RNF123|RP11-949J7.8|TCTA|USP4	1372	1442	DNPH1:PKLR	rs4283605	3	49678651	G	A	-0.0114664	0.0438478	-0.0702704	0.895628	8.18256	19.7795	11.5969	2'-deoxynucleoside 5'-phosphate N-hydrolase 1; Catalyzes the cleavage of the N-glycosidic bond of deoxyribonucleoside 5'-monophosphates to yield deoxyribose 5- phosphate and a purine or pyrimidine base. Deoxyribonucleoside 5'- monophosphates containing purine bases are preferred to those containing pyrimidine bases	Pyruvate kinase PKLR; Plays a key role in glycolysis; Belongs to the pyruvate kinase family	.
Average weekly spirits intake	APEH|BSN|DAG1|GPX1|MST1|NICN1|RHOA|RNA5SP130|RNF123|RP11-949J7.8|TCTA|USP4	1371	902	PKLR:PSMD9	rs4283605	3	49678651	G	A	0.0438478	-0.0151012	0.0902806	8.18248	1.34425	31.3668	23.1843	Pyruvate kinase PKLR; Plays a key role in glycolysis; Belongs to the pyruvate kinase family	26S proteasome non-ATPase regulatory subunit 9; Acts as a chaperone during the assembly of the 26S proteasome, specifically of the base subcomplex of the PA700/19S regulatory complex (RC). During the base subcomplex assembly is part of an intermediate PSMD9:PSMC6:PSMC3 module, also known as modulator trimer complex; PSMD9 is released during the further base assembly process; PDZ domain containing	.
Average weekly spirits intake	APEH|BSN|DAG1|GPX1|MST1|NICN1|RHOA|RNA5SP130|RNF123|RP11-949J7.8|TCTA|USP4	1375	546	LHPP:PKLR	rs34762726	3	49689210	A	G	-0.0139187	0.0438772	-0.0741878	1.20488	8.16846	22.1055	13.9371	Phospholysine phosphohistidine inorganic pyrophosphate phosphatase; Phosphatase that hydrolyzes imidodiphosphate, 3- phosphohistidine and 6-phospholysine. Has broad substrate specificity and can also hydrolyze inorganic diphosphate, but with lower efficiency (By similarity); Belongs to the HAD-like hydrolase superfamily	Pyruvate kinase PKLR; Plays a key role in glycolysis; Belongs to the pyruvate kinase family	454
Average weekly spirits intake	APEH|BSN|DAG1|GPX1|MST1|NICN1|RHOA|RNA5SP130|RNF123|RP11-949J7.8|TCTA|USP4	1374	603	BLVRB:PKLR	rs34762726	3	49689210	A	G	-0.00398023	0.0438772	-0.0865052	0.225778	8.16841	29.9247	21.7563	Flavin reductase (NADPH); Broad specificity oxidoreductase that catalyzes the NADPH-dependent reduction of a variety of flavins, such as riboflavin, FAD or FMN, biliverdins, methemoglobin and PQQ (pyrroloquinoline quinone). Contributes to heme catabolism and metabolizes linear tetrapyrroles. Can also reduce the complexed Fe(3+) iron to Fe(2+) in the presence of FMN and NADPH. In the liver, conver…	Pyruvate kinase PKLR; Plays a key role in glycolysis; Belongs to the pyruvate kinase family	.
Average weekly spirits intake	APEH|BSN|DAG1|GPX1|MST1|NICN1|RHOA|RNA5SP130|RNF123|RP11-949J7.8|TCTA|USP4	1373	1049	ARG1:PKLR	rs34762726	3	49689210	A	G	-0.020656	0.0438772	-0.0885016	2.17241	8.16838	30.3085	22.1401	Arginase-1; Key element of the urea cycle converting L-arginine to urea and L-ornithine, which is further metabolized into metabolites proline and polyamides that drive collagen synthesis and bioenergetic pathways critical for cell proliferation, respectively; the urea cycle takes place primarily in the liver and, to a lesser extent, in the kidneys	Pyruvate kinase PKLR; Plays a key role in glycolysis; Belongs to the pyruvate kinase family	173
Average weekly spirits intake	APEH|BSN|DAG1|GPX1|MST1|NICN1|RHOA|RNA5SP130|RNF123|RP11-949J7.8|TCTA|USP4	1377	1402	HAGH:PKLR	rs9858542	3	49701983	A	G	-0.00588271	0.0436134	-0.0735294	0.372114	8.1252	22.9098	14.7846	Hydroxyacylglutathione hydrolase, mitochondrial; Thiolesterase that catalyzes the hydrolysis of S-D- lactoyl-glutathione to form glutathione and D-lactic acid; Belongs to the metallo-beta-lactamase superfamily. Glyoxalase II family	Pyruvate kinase PKLR; Plays a key role in glycolysis; Belongs to the pyruvate kinase family	.
Average weekly spirits intake	APEH|BSN|DAG1|GPX1|MST1|NICN1|RHOA|RNA5SP130|RNF123|RP11-949J7.8|TCTA|USP4	1376	610	HMBS:PKLR	rs9858542	3	49701983	A	G	-0.026055	0.0436134	-0.108307	3.35381	8.12521	45.7396	37.6144	Porphobilinogen deaminase; Tetrapolymerization of the monopyrrole PBG into the hydroxymethylbilane pre-uroporphyrinogen in several discrete steps; Belongs to the HMBS family	Pyruvate kinase PKLR; Plays a key role in glycolysis; Belongs to the pyruvate kinase family	.
Average weekly spirits intake	APEH|BSN|DAG1|GPX1|MST1|NICN1|RHOA|RNA5SP130|RNF123|RP11-949J7.8|TCTA|USP4	1379	1406	AHSP:CA2	rs9822268	3	49719729	A	G	-0.0556417	-0.0115305	-0.0773454	13.5823	0.915642	24.421	10.8387	Alpha-hemoglobin-stabilizing protein; Acts as a chaperone to prevent the harmful aggregation of alpha-hemoglobin during normal erythroid cell development. Specifically protects free alpha-hemoglobin from precipitation. It is predicted to modulate pathological states of alpha-hemoglobin excess such as beta-thalassemia; Belongs to the AHSP family	Carbonic anhydrase 2; Essential for bone resorption and osteoclast differentiation (By similarity). Reversible hydration of carbon dioxide. Can hydrate cyanamide to urea. Involved in the regulation of fluid secretion into the anterior chamber of the eye. Contributes to intracellular pH regulation in the duodenal upper villous epithelium during proton-coupled peptide absorption. Stimulates the chl…	.
Average weekly spirits intake	APEH|BSN|DAG1|GPX1|MST1|NICN1|RHOA|RNA5SP130|RNF123|RP11-949J7.8|TCTA|USP4	1378	1274	AHSP:BLVRB	rs9822268	3	49719729	A	G	-0.0556417	-0.00421473	-0.0873049	13.5823	0.242057	31.7909	18.2086	Alpha-hemoglobin-stabilizing protein; Acts as a chaperone to prevent the harmful aggregation of alpha-hemoglobin during normal erythroid cell development. Specifically protects free alpha-hemoglobin from precipitation. It is predicted to modulate pathological states of alpha-hemoglobin excess such as beta-thalassemia; Belongs to the AHSP family	Flavin reductase (NADPH); Broad specificity oxidoreductase that catalyzes the NADPH-dependent reduction of a variety of flavins, such as riboflavin, FAD or FMN, biliverdins, methemoglobin and PQQ (pyrroloquinoline quinone). Contributes to heme catabolism and metabolizes linear tetrapyrroles. Can also reduce the complexed Fe(3+) iron to Fe(2+) in the presence of FMN and NADPH. In the liver, conver…	152
Basal metabolic rate	GGCX|MAT2A|RN7SL830P|VAMP5|VAMP8	872	298	CLEC1B:SNAP29	rs12714145	2	85787341	T	C	-0.0100134	0.0102723	-0.051089	0.820916	0.849811	12.5513	11.7015	C-type lectin domain family 1 member B; C-type lectin-like receptor that functions as a platelet receptor for the lymphatic endothelial marker, PDPN. After ligand activation, signals via sequential activation of SRC and SYK tyrosine kinases leading to activation of PLCG2	Synaptosomal-associated protein 29; SNAREs, soluble N-ethylmaleimide-sensitive factor- attachment protein receptors, are essential proteins for fusion of cellular membranes. SNAREs localized on opposing membranes assemble to form a trans-SNARE complex, an extended, parallel four alpha-helical bundle that drives membrane fusion. SNAP29 is a SNARE involved in autophagy through the direct control of…	.
Basal metabolic rate	PNKD	1032	1359	CC2D1A:WWP2	rs4672886	2	219185545	G	A	0.0118985	-0.0201265	0.0524765	1.02693	2.32667	13.0021	10.6754	Coiled-coil and C2 domain-containing protein 1A; Transcription factor that binds specifically to the DRE (dual repressor element) and represses HTR1A gene transcription in neuronal cells. The combination of calcium and ATP specifically inactivates the binding with FRE. May play a role in the altered regulation of HTR1A associated with anxiety and major depression. Mediates HDAC-independent repres…	NEDD4-like E3 ubiquitin-protein ligase WWP2; E3 ubiquitin-protein ligase which accepts ubiquitin from an E2 ubiquitin-conjugating enzyme in the form of a thioester and then directly transfers the ubiquitin to targeted substrates. Polyubiquitinates POU5F1 by 'Lys-63'-linked conjugation and promotes it to proteasomal degradation; in embryonic stem cells (ESCs) the ubiquitination is proposed to regu…	163
Basal metabolic rate	ATG4B|DTYMK	1238	1035	ITGB1BP2:USP8	rs7943	2	242613089	G	A	0.0302563	0.00130392	0.0624381	4.74321	0.069143	18.7389	13.9957	Integrin beta-1-binding protein 2; May play a role during maturation and/or organization of muscles cells	Ubiquitin carboxyl-terminal hydrolase 8; Hydrolase that can remove conjugated ubiquitin from proteins and therefore plays an important regulatory role at the level of protein turnover by preventing degradation. Converts both 'Lys-48' an 'Lys-63'-linked ubiquitin chains. Catalytic activity is enhanced in the M phase. Involved in cell proliferation. Required to enter into S phase in response to ser…	300
Basal metabolic rate	ATG4B|DTYMK	1237	1174	ITGB1BP2:MITD1	rs7943	2	242613089	G	A	0.0302563	0.00592994	0.0672914	4.74318	0.40006	20.5456	15.8025	Integrin beta-1-binding protein 2; May play a role during maturation and/or organization of muscles cells	MIT domain-containing protein 1; Required for efficient abscission at the end of cytokinesis, together with components of the ESCRT-III complex	.
Basal metabolic rate	AC096887.1|RFT1|RP11-894J14.5|SFMBT1|TMEM110-MUSTN1	1447	2266	ENO2:MANF	rs3796352	3	52913279	T	C	0.0298167	-0.0221355	0.0870299	2.08209	1.29631	13.711	11.6289	Gamma-enolase; Has neurotrophic and neuroprotective properties on a broad spectrum of central nervous system (CNS) neurons. Binds, in a calcium-dependent manner, to cultured neocortical neurons and promotes cell survival (By similarity); Enolases	Mesencephalic astrocyte-derived neurotrophic factor; Selectively promotes the survival of dopaminergic neurons of the ventral mid-brain. Modulates GABAergic transmission to the dopaminergic neurons of the substantia nigra. Enhances spontaneous, as well as evoked, GABAergic inhibitory postsynaptic currents in dopaminergic neurons (By similarity). Inhibits cell proliferation and endoplasmic reticul…	.
Basal metabolic rate	FAM53A|TACC3|TMEM129	1962	960	TMSB10:TRIAP1	rs28420470	4	1745770	G	A	0.00249436	-0.0283652	0.055268	0.145507	4.48086	15.2141	10.7333	Thymosin beta-10; Plays an important role in the organization of the cytoskeleton. Binds to and sequesters actin monomers (G actin) and therefore inhibits actin polymerization (By similarity); Belongs to the thymosin beta family	TP53-regulated inhibitor of apoptosis 1; Involved in the modulation of the mitochondrial apoptotic pathway by ensuring the accumulation of cardiolipin (CL) in mitochondrial membranes. In vitro, the TRIAP1:PRELID1 complex mediates the transfer of phosphatidic acid (PA) between liposomes and probably functions as a PA transporter across the mitochondrion intermembrane space to provide PA for CL syn…	.
Basal metabolic rate	FAM53A|TACC3|TMEM129	1961	788	FXN:TRIAP1	rs28420470	4	1745770	G	A	0.00064995	-0.0283652	0.0568618	0.0341153	4.48088	16.1504	11.6695	Frataxin, mitochondrial; Promotes the biosynthesis of heme and assembly and repair of iron-sulfur clusters by delivering Fe(2+) to proteins involved in these pathways. May play a role in the protection against iron-catalyzed oxidative stress through its ability to catalyze the oxidation of Fe(2+) to Fe(3+); the oligomeric form but not the monomeric form has in vitro ferroxidase activity. May be a…	TP53-regulated inhibitor of apoptosis 1; Involved in the modulation of the mitochondrial apoptotic pathway by ensuring the accumulation of cardiolipin (CL) in mitochondrial membranes. In vitro, the TRIAP1:PRELID1 complex mediates the transfer of phosphatidic acid (PA) between liposomes and probably functions as a PA transporter across the mitochondrion intermembrane space to provide PA for CL syn…	.
Basal metabolic rate	ZKSCAN4|ZSCAN9	2540	1146	EGF:MANF	rs17720293	6	28214698	T	C	0.0132283	-0.0291725	0.0747787	0.730812	2.46488	13.1241	10.6592	Pro-epidermal growth factor; EGF stimulates the growth of various epidermal and epithelial tissues in vivo and in vitro and of some fibroblasts in cell culture. Magnesiotropic hormone that stimulates magnesium reabsorption in the renal distal convoluted tubule via engagement of EGFR and activation of the magnesium channel TRPM6. Can induce neurite outgrowth in motoneurons of the pond snail Lymnae…	Mesencephalic astrocyte-derived neurotrophic factor; Selectively promotes the survival of dopaminergic neurons of the ventral mid-brain. Modulates GABAergic transmission to the dopaminergic neurons of the substantia nigra. Enhances spontaneous, as well as evoked, GABAergic inhibitory postsynaptic currents in dopaminergic neurons (By similarity). Inhibits cell proliferation and endoplasmic reticul…	.
Basal metabolic rate	ADGRG6	3132	1311	RWDD1:VTA1	rs12189801	6	142641606	C	T	0.0113783	-0.0376314	0.0897419	0.64752	4.21021	21.1406	16.9304	RWD domain-containing protein 1; Protects DRG2 from proteolytic degradation; Belongs to the RWDD1/GIR2 family	Vacuolar protein sorting-associated protein VTA1 homolog; Involved in the endosomal multivesicular bodies (MVB) pathway. MVBs contain intraluminal vesicles (ILVs) that are generated by invagination and scission from the limiting membrane of the endosome and mostly are delivered to lysosomes enabling degradation of membrane proteins, such as stimulated growth factor receptors, lysosomal enzymes an…	.
Basal metabolic rate	ADGRG6|RP11-440G9.1	3135	822	ENO1:VTA1	rs11155242	6	142691549	C	A	0.00514143	-0.0389667	0.0744416	0.257214	5.20859	17.0624	11.8538	Alpha-enolase; Multifunctional enzyme that, as well as its role in glycolysis, plays a part in various processes such as growth control, hypoxia tolerance and allergic responses. May also function in the intravascular and pericellular fibrinolytic system due to its ability to serve as a receptor and activator of plasminogen on the cell surface of several cell-types such as leukocytes and neurons.…	Vacuolar protein sorting-associated protein VTA1 homolog; Involved in the endosomal multivesicular bodies (MVB) pathway. MVBs contain intraluminal vesicles (ILVs) that are generated by invagination and scission from the limiting membrane of the endosome and mostly are delivered to lysosomes enabling degradation of membrane proteins, such as stimulated growth factor receptors, lysosomal enzymes an…	.
Basal metabolic rate	ADGRG6|RP11-440G9.1	3134	2437	STK4:VTA1	rs11155242	6	142691549	C	A	0.0105341	-0.0389667	0.0758705	0.649051	5.20857	17.5021	12.2935	Serine/threonine-protein kinase 4; Stress-activated, pro-apoptotic kinase which, following caspase-cleavage, enters the nucleus and induces chromatin condensation followed by internucleosomal DNA fragmentation. Key component of the Hippo signaling pathway which plays a pivotal role in organ size control and tumor suppression by restricting proliferation and promoting apoptosis. The core of this p…	Vacuolar protein sorting-associated protein VTA1 homolog; Involved in the endosomal multivesicular bodies (MVB) pathway. MVBs contain intraluminal vesicles (ILVs) that are generated by invagination and scission from the limiting membrane of the endosome and mostly are delivered to lysosomes enabling degradation of membrane proteins, such as stimulated growth factor receptors, lysosomal enzymes an…	.
Basal metabolic rate	ADGRG6|RP11-440G9.1	3133	2213	MGLL:VTA1	rs11155242	6	142691549	C	A	0.0111215	-0.0389667	0.0768258	0.700938	5.20858	18.0388	12.8303	Monoglyceride lipase; Converts monoacylglycerides to free fatty acids and glycerol. Hydrolyzes the endocannabinoid 2-arachidonoylglycerol, and thereby contributes to the regulation of endocannabinoid signaling, nociperception and perception of pain (By similarity). Regulates the levels of fatty acids that serve as signaling molecules and promote cancer cell migration, invasion and tumor growth; L…	Vacuolar protein sorting-associated protein VTA1 homolog; Involved in the endosomal multivesicular bodies (MVB) pathway. MVBs contain intraluminal vesicles (ILVs) that are generated by invagination and scission from the limiting membrane of the endosome and mostly are delivered to lysosomes enabling degradation of membrane proteins, such as stimulated growth factor receptors, lysosomal enzymes an…	.
Basal metabolic rate	ADGRG6|RP11-440G9.1	3136	2102	SNX9:VTA1	rs1329705	6	142753338	A	G	0.00465926	-0.0396933	0.07928	0.228788	5.39428	19.2349	13.8406	Sorting nexin-9; Involved in endocytosis and intracellular vesicle trafficking, both during interphase and at the end of mitosis. Required for efficient progress through mitosis and cytokinesis. Required for normal formation of the cleavage furrow at the end of mitosis. Plays a role in endocytosis via clathrin-coated pits, but also clathrin-independent, actin-dependent fluid-phase endocytosis. Pl…	Vacuolar protein sorting-associated protein VTA1 homolog; Involved in the endosomal multivesicular bodies (MVB) pathway. MVBs contain intraluminal vesicles (ILVs) that are generated by invagination and scission from the limiting membrane of the endosome and mostly are delivered to lysosomes enabling degradation of membrane proteins, such as stimulated growth factor receptors, lysosomal enzymes an…	.
Basal metabolic rate	CTD-3023L14.3	3638	2118	ATOX1:SNAP29	rs7826238	8	8387095	T	G	0.0142122	-0.0198895	0.0519798	1.40964	2.4085	13.5392	11.1307	Copper transport protein ATOX1; Binds and deliver cytosolic copper to the copper ATPase proteins. May be important in cellular antioxidant defense; Belongs to the ATX1 family	Synaptosomal-associated protein 29; SNAREs, soluble N-ethylmaleimide-sensitive factor- attachment protein receptors, are essential proteins for fusion of cellular membranes. SNAREs localized on opposing membranes assemble to form a trans-SNARE complex, an extended, parallel four alpha-helical bundle that drives membrane fusion. SNAP29 is a SNARE involved in autophagy through the direct control of…	.
Basal metabolic rate	DEFB136	3726	447	PPP1R2:USP8	rs11998678	8	11830150	T	C	0.00953766	-0.0123643	0.0482037	0.781913	1.13357	11.6786	10.5451	Protein phosphatase inhibitor 2; Inhibitor of protein-phosphatase 1	Ubiquitin carboxyl-terminal hydrolase 8; Hydrolase that can remove conjugated ubiquitin from proteins and therefore plays an important regulatory role at the level of protein turnover by preventing degradation. Converts both 'Lys-48' an 'Lys-63'-linked ubiquitin chains. Catalytic activity is enhanced in the M phase. Involved in cell proliferation. Required to enter into S phase in response to ser…	.
Basal metabolic rate	RNU4ATAC6P|WAC	4784	901	DEFA1_DEFA1B:LCN2	rs1755205	10	28933757	T	C	0.0474574	-0.0109173	0.0787777	7.45154	0.698924	18.775	11.3235	Defensin, alpha 1B; Defensin 1 and defensin 2 have antibacterial, fungicide and antiviral activities. Has antimicrobial activity against Gram- negative and Gram-positive bacteria. Defensins are thought to kill microbes by permeabilizing their plasma membrane; Defensins, alpha	Neutrophil gelatinase-associated lipocalin; Iron-trafficking protein involved in multiple processes such as apoptosis, innate immunity and renal development. Binds iron through association with 2,5-dihydroxybenzoic acid (2,5- DHBA), a siderophore that shares structural similarities with bacterial enterobactin, and delivers or removes iron from the cell, depending on the context. Iron-bound form (…	350
Basal metabolic rate	ACTR1A|MFSD13A|SUFU	5161	2588	BCR:ITGB1BP2	rs11191294	10	104225837	G	T	-0.0220477	0.0160406	-0.054903	2.68996	1.57838	13.4274	10.7374	Breakpoint cluster region protein; GTPase-activating protein for RAC1 and CDC42. Promotes the exchange of RAC or CDC42-bound GDP by GTP, thereby activating them. Displays serine/threonine kinase activity; C2 domain containing	Integrin beta-1-binding protein 2; May play a role during maturation and/or organization of muscles cells	.
Basal metabolic rate	NUPR1|RP11-666O2.1|SGF29|SULT1A2	6882	1954	SULT1A1:VTA1	rs480400	16	28574615	G	A	0.0873666	-0.0239784	0.157619	36.7128	3.34609	117.467	80.7544	Sulfotransferase 1A1; Sulfotransferase that utilizes 3'-phospho-5'-adenylyl sulfate (PAPS) as sulfonate donor to catalyze the sulfate conjugation of catecholamines, phenolic drugs and neurotransmitters. Has also estrogen sulfotransferase activity. responsible for the sulfonation and activation of minoxidil. Is Mediates the metabolic activation of carcinogenic N- hydroxyarylamines to DNA binding p…	Vacuolar protein sorting-associated protein VTA1 homolog; Involved in the endosomal multivesicular bodies (MVB) pathway. MVBs contain intraluminal vesicles (ILVs) that are generated by invagination and scission from the limiting membrane of the endosome and mostly are delivered to lysosomes enabling degradation of membrane proteins, such as stimulated growth factor receptors, lysosomal enzymes an…	.
Basal metabolic rate	NUPR1|RP11-666O2.1|SGF29|SULT1A2	6881	1823	RWDD1:SULT1A1	rs480400	16	28574615	G	A	-0.0253051	0.0873666	-0.159221	3.6798	36.7128	120.471	83.7577	RWD domain-containing protein 1; Protects DRG2 from proteolytic degradation; Belongs to the RWDD1/GIR2 family	Sulfotransferase 1A1; Sulfotransferase that utilizes 3'-phospho-5'-adenylyl sulfate (PAPS) as sulfonate donor to catalyze the sulfate conjugation of catecholamines, phenolic drugs and neurotransmitters. Has also estrogen sulfotransferase activity. responsible for the sulfonation and activation of minoxidil. Is Mediates the metabolic activation of carcinogenic N- hydroxyarylamines to DNA binding p…	.
Basal metabolic rate	NUPR1|RP11-666O2.1|SGF29|SULT1A2	6880	1783	ENO2:SULT1A1	rs480400	16	28574615	G	A	-0.031194	0.0873666	-0.164313	5.29753	36.7128	128.053	91.3399	Gamma-enolase; Has neurotrophic and neuroprotective properties on a broad spectrum of central nervous system (CNS) neurons. Binds, in a calcium-dependent manner, to cultured neocortical neurons and promotes cell survival (By similarity); Enolases	Sulfotransferase 1A1; Sulfotransferase that utilizes 3'-phospho-5'-adenylyl sulfate (PAPS) as sulfonate donor to catalyze the sulfate conjugation of catecholamines, phenolic drugs and neurotransmitters. Has also estrogen sulfotransferase activity. responsible for the sulfonation and activation of minoxidil. Is Mediates the metabolic activation of carcinogenic N- hydroxyarylamines to DNA binding p…	.
Basal metabolic rate	NUPR1|RP11-666O2.1|SGF29|SULT1A2	6879	1237	ENO1:SULT1A1	rs480400	16	28574615	G	A	-0.0290837	0.0873666	-0.199428	4.63216	36.7121	186.047	149.334	Alpha-enolase; Multifunctional enzyme that, as well as its role in glycolysis, plays a part in various processes such as growth control, hypoxia tolerance and allergic responses. May also function in the intravascular and pericellular fibrinolytic system due to its ability to serve as a receptor and activator of plasminogen on the cell surface of several cell-types such as leukocytes and neurons.…	Sulfotransferase 1A1; Sulfotransferase that utilizes 3'-phospho-5'-adenylyl sulfate (PAPS) as sulfonate donor to catalyze the sulfate conjugation of catecholamines, phenolic drugs and neurotransmitters. Has also estrogen sulfotransferase activity. responsible for the sulfonation and activation of minoxidil. Is Mediates the metabolic activation of carcinogenic N- hydroxyarylamines to DNA binding p…	.
Basal metabolic rate	NUPR1|RP11-666O2.1|SGF29|SULT1A2	6878	1183	PTPN6:SULT1A1	rs480400	16	28574615	G	A	-0.0298001	0.0873666	-0.207466	4.86716	36.7116	200.466	163.755	Tyrosine-protein phosphatase non-receptor type 6; Modulates signaling by tyrosine phosphorylated cell surface receptors such as KIT and the EGF receptor/EGFR. The SH2 regions may interact with other cellular components to modulate its own phosphatase activity against interacting substrates. Together with MTUS1, induces UBE2V2 expression upon angiotensin II stimulation. Plays a key role in hematop…	Sulfotransferase 1A1; Sulfotransferase that utilizes 3'-phospho-5'-adenylyl sulfate (PAPS) as sulfonate donor to catalyze the sulfate conjugation of catecholamines, phenolic drugs and neurotransmitters. Has also estrogen sulfotransferase activity. responsible for the sulfonation and activation of minoxidil. Is Mediates the metabolic activation of carcinogenic N- hydroxyarylamines to DNA binding p…	.
Basal metabolic rate	NUPR1|RP11-666O2.1|SGF29|SULT1A2	6877	1171	CASP3:SULT1A1	rs480400	16	28574615	G	A	-0.0306685	0.0873666	-0.211218	5.15634	36.7122	209.746	173.034	Caspase-3; Involved in the activation cascade of caspases responsible for apoptosis execution. At the onset of apoptosis it proteolytically cleaves poly(ADP-ribose) polymerase (PARP) at a '216-Asp-|-Gly-217' bond. Cleaves and activates sterol regulatory element binding proteins (SREBPs) between the basic helix-loop- helix leucine zipper domain and the membrane attachment domain. Cleaves and activ…	Sulfotransferase 1A1; Sulfotransferase that utilizes 3'-phospho-5'-adenylyl sulfate (PAPS) as sulfonate donor to catalyze the sulfate conjugation of catecholamines, phenolic drugs and neurotransmitters. Has also estrogen sulfotransferase activity. responsible for the sulfonation and activation of minoxidil. Is Mediates the metabolic activation of carcinogenic N- hydroxyarylamines to DNA binding p…	.
Basal metabolic rate	NUPR1|RP11-666O2.1|SGF29|SULT1A2	6876	1026	SRC:SULT1A1	rs480400	16	28574615	G	A	-0.0295689	0.0873666	-0.25365	4.79396	36.7117	301.101	264.39	Proto-oncogene tyrosine-protein kinase Src; Non-receptor protein tyrosine kinase which is activated following engagement of many different classes of cellular receptors including immune response receptors, integrins and other adhesion receptors, receptor protein tyrosine kinases, G protein- coupled receptors as well as cytokine receptors. Participates in signaling pathways that control a diverse …	Sulfotransferase 1A1; Sulfotransferase that utilizes 3'-phospho-5'-adenylyl sulfate (PAPS) as sulfonate donor to catalyze the sulfate conjugation of catecholamines, phenolic drugs and neurotransmitters. Has also estrogen sulfotransferase activity. responsible for the sulfonation and activation of minoxidil. Is Mediates the metabolic activation of carcinogenic N- hydroxyarylamines to DNA binding p…	.
Basal metabolic rate	ADORA2B|NCOR1|PIGL|TTC19|ZSWIM7	7081	960	TMSB10:TRIAP1	rs10491104	17	15884561	T	C	0.01326	-0.0267257	0.0714537	1.27997	4.03352	24.8843	20.8508	Thymosin beta-10; Plays an important role in the organization of the cytoskeleton. Binds to and sequesters actin monomers (G actin) and therefore inhibits actin polymerization (By similarity); Belongs to the thymosin beta family	TP53-regulated inhibitor of apoptosis 1; Involved in the modulation of the mitochondrial apoptotic pathway by ensuring the accumulation of cardiolipin (CL) in mitochondrial membranes. In vitro, the TRIAP1:PRELID1 complex mediates the transfer of phosphatidic acid (PA) between liposomes and probably functions as a PA transporter across the mitochondrion intermembrane space to provide PA for CL syn…	.
Basal metabolic rate	ADORA2B|NCOR1|PIGL|TTC19|ZSWIM7	7082	788	FXN:TRIAP1	rs10491104	17	15884561	T	C	0.0101078	-0.0267257	0.0695633	0.852071	4.03353	23.7233	19.6898	Frataxin, mitochondrial; Promotes the biosynthesis of heme and assembly and repair of iron-sulfur clusters by delivering Fe(2+) to proteins involved in these pathways. May play a role in the protection against iron-catalyzed oxidative stress through its ability to catalyze the oxidation of Fe(2+) to Fe(3+); the oligomeric form but not the monomeric form has in vitro ferroxidase activity. May be a…	TP53-regulated inhibitor of apoptosis 1; Involved in the modulation of the mitochondrial apoptotic pathway by ensuring the accumulation of cardiolipin (CL) in mitochondrial membranes. In vitro, the TRIAP1:PRELID1 complex mediates the transfer of phosphatidic acid (PA) between liposomes and probably functions as a PA transporter across the mitochondrion intermembrane space to provide PA for CL syn…	.
Basal metabolic rate	ADORA2B|NCOR1|PIGL|TTC19|ZSWIM7	7085	1090	GFER:TRIAP1	rs35622628	17	16020028	G	A	0.00481232	-0.0275482	0.056167	0.312281	4.23714	15.2572	11.0201	FAD-linked sulfhydryl oxidase ALR; Isoform 1: FAD-dependent sulfhydryl oxidase that regenerates the redox-active disulfide bonds in CHCHD4/MIA40, a chaperone essential for disulfide bond formation and protein folding in the mitochondrial intermembrane space. The reduced form of CHCHD4/MIA40 forms a transient intermolecular disulfide bridge with GFER/ERV1, resulting in regeneration of the essentia…	TP53-regulated inhibitor of apoptosis 1; Involved in the modulation of the mitochondrial apoptotic pathway by ensuring the accumulation of cardiolipin (CL) in mitochondrial membranes. In vitro, the TRIAP1:PRELID1 complex mediates the transfer of phosphatidic acid (PA) between liposomes and probably functions as a PA transporter across the mitochondrion intermembrane space to provide PA for CL syn…	503
Basal metabolic rate	ADORA2B|NCOR1|PIGL|TTC19|ZSWIM7	7084	750	HCLS1:TRIAP1	rs35622628	17	16020028	G	A	0.00658454	-0.0275482	0.062733	0.472676	4.23716	19.3514	15.1142	Hematopoietic lineage cell-specific protein; Substrate of the antigen receptor-coupled tyrosine kinase. Plays a role in antigen receptor signaling for both clonal expansion and deletion in lymphoid cells. May also be involved in the regulation of gene expression	TP53-regulated inhibitor of apoptosis 1; Involved in the modulation of the mitochondrial apoptotic pathway by ensuring the accumulation of cardiolipin (CL) in mitochondrial membranes. In vitro, the TRIAP1:PRELID1 complex mediates the transfer of phosphatidic acid (PA) between liposomes and probably functions as a PA transporter across the mitochondrion intermembrane space to provide PA for CL syn…	.
Basal metabolic rate	ADORA2B|NCOR1|PIGL|TTC19|ZSWIM7	7083	867	HTRA2:TRIAP1	rs35622628	17	16020028	G	A	0.00981334	-0.0275482	0.0665812	0.814429	4.23715	21.6082	17.3711	Serine protease HTRA2, mitochondrial; Serine protease that shows proteolytic activity against a non-specific substrate beta-casein. Promotes or induces cell death either by direct binding to and inhibition of BIRC proteins (also called inhibitor of apoptosis proteins, IAPs), leading to an increase in caspase activity, or by a BIRC inhibition-independent, caspase-independent and serine protease ac…	TP53-regulated inhibitor of apoptosis 1; Involved in the modulation of the mitochondrial apoptotic pathway by ensuring the accumulation of cardiolipin (CL) in mitochondrial membranes. In vitro, the TRIAP1:PRELID1 complex mediates the transfer of phosphatidic acid (PA) between liposomes and probably functions as a PA transporter across the mitochondrion intermembrane space to provide PA for CL syn…	.
Basal metabolic rate	CBX1|NFE2L1|SKAP1|SNX11	7291	1218	NSFL1C:RILP	rs2023885	17	46126373	A	G	-0.00994862	0.026419	-0.0824529	0.411569	1.63557	12.2752	10.6396	NSFL1 cofactor p47; Reduces the ATPase activity of VCP. Necessary for the fragmentation of Golgi stacks during mitosis and for VCP-mediated reassembly of Golgi stacks after mitosis. May play a role in VCP- mediated formation of transitional endoplasmic reticulum (tER) (By similarity). Inhibits the activity of CTSL (in vitro); Belongs to the NSFL1C family	Rab-interacting lysosomal protein; Rab effector playing a role in late endocytic transport to degradative compartments. Involved in the regulation of lysosomal morphology and distribution. Induces recruitment of dynein-dynactin motor complexes to Rab7A-containing late endosome and lysosome compartments. Promotes centripetal migration of phagosomes and the fusion of phagosomes with the late endoso…	.
Basal metabolic rate	CABLES1	7436	768	MITD1:TBCB	rs11082304	18	20720973	T	G	-0.0167555	-0.00122247	-0.0499345	1.8249	0.0659425	12.3883	10.5634	MIT domain-containing protein 1; Required for efficient abscission at the end of cytokinesis, together with components of the ESCRT-III complex	Tubulin-folding cofactor B; Binds to alpha-tubulin folding intermediates after their interaction with cytosolic chaperonin in the pathway leading from newly synthesized tubulin to properly folded heterodimer. Involved in regulation of tubulin heterodimer dissociation. May function as a negative regulator of axonal growth (By similarity); Belongs to the TBCB family	.
Basal metabolic rate	CABLES1	7435	149	CDKN2D:TBL1X	rs11082304	18	20720973	T	G	-0.0114736	0.0200781	-0.052443	1.0222	2.41515	13.2582	10.8431	Cyclin-dependent kinase 4 inhibitor D; Interacts strongly with CDK4 and CDK6 and inhibits them; Belongs to the CDKN2 cyclin-dependent kinase inhibitor family	F-box-like/WD repeat-containing protein TBL1X; F-box-like protein involved in the recruitment of the ubiquitin/19S proteasome complex to nuclear receptor-regulated transcription units. Plays an essential role in transcription activation mediated by nuclear receptors. Probably acts as integral component of corepressor complexes that mediates the recruitment of the 19S proteasome complex, leading t…	184
Basal metabolic rate	CABLES1	7434	629	DAPP1:IRAK4	rs11082304	18	20720973	T	G	-0.0201208	-0.000482834	-0.0533665	2.47046	0.025053	14.102	11.6315	Dual adapter for phosphotyrosine and 3-phosphotyrosine and 3-phosphoinositide; May act as a B-cell-associated adapter that regulates B- cell antigen receptor (BCR)-signaling downstream of PI3K; Pleckstrin homology domain containing	Interleukin-1 receptor-associated kinase 4; Serine/threonine-protein kinase that plays a critical role in initiating innate immune response against foreign pathogens. Involved in Toll-like receptor (TLR) and IL-1R signaling pathways. Is rapidly recruited by MYD88 to the receptor-signaling complex upon TLR activation to form the Myddosome together with IRAK2. Phosphorylates initially IRAK1, thus s…	.
Basal metabolic rate	CABLES1	7433	162	PPP1R2:TBL1X	rs11082304	18	20720973	T	G	-0.0082091	0.0200781	-0.0549518	0.636027	2.41515	14.4535	12.0384	Protein phosphatase inhibitor 2; Inhibitor of protein-phosphatase 1	F-box-like/WD repeat-containing protein TBL1X; F-box-like protein involved in the recruitment of the ubiquitin/19S proteasome complex to nuclear receptor-regulated transcription units. Plays an essential role in transcription activation mediated by nuclear receptors. Probably acts as integral component of corepressor complexes that mediates the recruitment of the 19S proteasome complex, leading t…	.
Basal metabolic rate	CABLES1	7432	1553	NCK2:VASH1	rs11082304	18	20720973	T	G	0.00748401	-0.0263837	0.055019	0.5615	3.9123	14.7829	10.8706	Cytoplasmic protein NCK2; Adapter protein which associates with tyrosine- phosphorylated growth factor receptors or their cellular substrates. Maintains low levels of EIF2S1 phosphorylation by promoting its dephosphorylation by PP1. Plays a role in ELK1- dependent transcriptional activation in response to activated Ras signaling; SH2 domain containing	Vasohibin-1; Angiogenesis inhibitor. Inhibits migration, proliferation and network formation by endothelial cells as well as angiogenesis. This inhibitory effect is selective to endothelial cells as it does not affect the migration of smooth muscle cells or fibroblasts. Does not affect the proliferation of cancer cells in vitro, but inhibits tumor growth and tumor angiogenesis. Acts in an autocri…	.
Basal metabolic rate	CABLES1	7431	717	FADD:MSRA	rs11082304	18	20720973	T	G	0.0107622	-0.0100261	0.05589	0.933189	0.843806	15.159	14.2258	FAS-associated death domain protein; Apoptotic adaptor molecule that recruits caspase-8 or caspase-10 to the activated Fas (CD95) or TNFR-1 receptors. The resulting aggregate called the death-inducing signaling complex (DISC) performs caspase-8 proteolytic activation. Active caspase-8 initiates the subsequent cascade of caspases mediating apoptosis. Involved in interferon-mediated antiviral immun…	Mitochondrial peptide methionine sulfoxide reductase; Has an important function as a repair enzyme for proteins that have been inactivated by oxidation. Catalyzes the reversible oxidation-reduction of methionine sulfoxide in proteins to methionine	.
Basal metabolic rate	CABLES1	7430	622	FADD:PPP1R2	rs11082304	18	20720973	T	G	0.0107622	-0.0082091	0.0601307	0.933189	0.636027	17.7805	16.8473	FAS-associated death domain protein; Apoptotic adaptor molecule that recruits caspase-8 or caspase-10 to the activated Fas (CD95) or TNFR-1 receptors. The resulting aggregate called the death-inducing signaling complex (DISC) performs caspase-8 proteolytic activation. Active caspase-8 initiates the subsequent cascade of caspases mediating apoptosis. Involved in interferon-mediated antiviral immun…	Protein phosphatase inhibitor 2; Inhibitor of protein-phosphatase 1	.
Basal metabolic rate	CABLES1	7429	1096	DAPP1:ITGB1BP2	rs11082304	18	20720973	T	G	-0.0201208	0.00773849	-0.0643176	2.47045	0.579014	19.5917	17.1212	Dual adapter for phosphotyrosine and 3-phosphotyrosine and 3-phosphoinositide; May act as a B-cell-associated adapter that regulates B- cell antigen receptor (BCR)-signaling downstream of PI3K; Pleckstrin homology domain containing	Integrin beta-1-binding protein 2; May play a role during maturation and/or organization of muscles cells	.
Basal metabolic rate	CABLES1	7428	834	DAPP1:NCK2	rs11082304	18	20720973	T	G	-0.0201208	0.00748401	-0.0644917	2.47046	0.5615	19.9804	17.5099	Dual adapter for phosphotyrosine and 3-phosphotyrosine and 3-phosphoinositide; May act as a B-cell-associated adapter that regulates B- cell antigen receptor (BCR)-signaling downstream of PI3K; Pleckstrin homology domain containing	Cytoplasmic protein NCK2; Adapter protein which associates with tyrosine- phosphorylated growth factor receptors or their cellular substrates. Maintains low levels of EIF2S1 phosphorylation by promoting its dephosphorylation by PP1. Plays a role in ELK1- dependent transcriptional activation in response to activated Ras signaling; SH2 domain containing	.
Basal metabolic rate	CABLES1	7427	1190	MITD1:RHOC	rs11082304	18	20720973	T	G	-0.0167555	0.0103706	-0.0647065	1.8249	0.87486	20.3221	18.4972	MIT domain-containing protein 1; Required for efficient abscission at the end of cytokinesis, together with components of the ESCRT-III complex	Rho-related GTP-binding protein RhoC; Regulates a signal transduction pathway linking plasma membrane receptors to the assembly of focal adhesions and actin stress fibers. Serves as a microtubule-dependent signal that is required for the myosin contractile ring formation during cell cycle cytokinesis. Regulates apical junction formation in bronchial epithelial cells; Rho family GTPases	.
Basal metabolic rate	CABLES1	7426	1174	ITGB1BP2:MITD1	rs11082304	18	20720973	T	G	0.00773849	-0.0167555	0.0683211	0.579013	1.8249	21.9288	20.1039	Integrin beta-1-binding protein 2; May play a role during maturation and/or organization of muscles cells	MIT domain-containing protein 1; Required for efficient abscission at the end of cytokinesis, together with components of the ESCRT-III complex	.
Basal metabolic rate	CABLES1	7425	49	FKBP5:MITD1	rs11082304	18	20720973	T	G	0.0108118	-0.0167555	0.0732277	0.935603	1.8249	25.9532	24.1283	Peptidyl-prolyl cis-trans isomerase FKBP5; Immunophilin protein with PPIase and co-chaperone activities. Component of unligated steroid receptors heterocomplexes through interaction with heat-shock protein 90 (HSP90). Plays a role in the intracellular trafficking of heterooligomeric forms of steroid hormone receptors maintaining the complex into the cytoplasm when unliganded; FKBP prolyl isomeras…	MIT domain-containing protein 1; Required for efficient abscission at the end of cytokinesis, together with components of the ESCRT-III complex	.
Basal metabolic rate	INO80C	7458	978	APP:SPARC	rs9960619	18	33040095	T	C	0.00689495	-0.0202472	0.0567917	0.470118	2.3103	14.39	12.0797	Amyloid-beta A4 protein; N-APP binds TNFRSF21 triggering caspase activation and degeneration of both neuronal cell bodies (via caspase-3) and axons (via caspase-6); Endogenous ligands	SPARC; Appears to regulate cell growth through interactions with the extracellular matrix and cytokines. Binds calcium and copper, several types of collagen, albumin, thrombospondin, PDGF and cell membranes. There are two calcium binding sites; an acidic domain that binds 5 to 8 Ca(2+) with a low affinity and an EF-hand loop that binds a Ca(2+) ion with a high affinity; SPARC family	412
Basophil count	ARID1A|GPATCH3|GPN2|NUDC|RN7SL165P|SFN|ZDHHC18	137	2614	OLR1:OSM	rs71636784	1	27169200	G	T	0.0348207	-0.0302341	0.0851869	3.70934	2.92287	18.7786	15.0693	Oxidized low-density lipoprotein receptor 1; Receptor that mediates the recognition, internalization and degradation of oxidatively modified low density lipoprotein (oxLDL) by vascular endothelial cells. OxLDL is a marker of atherosclerosis that induces vascular endothelial cell activation and dysfunction, resulting in pro-inflammatory responses, pro- oxidative conditions and apoptosis. Its assoc…	Oncostatin-M; Growth regulator. Inhibits the proliferation of a number of tumor cell lines. Stimulates proliferation of AIDS-KS cells. It regulates cytokine production, including IL-6, G-CSF and GM-CSF from endothelial cells. Uses both type I OSM receptor (heterodimers composed of LIPR and IL6ST) and type II OSM receptor (heterodimers composed of OSMR and IL6ST). Involved in the maturation of fet…	.
Basophil count	ARID1A|GPATCH3|GPN2|NUDC|RN7SL165P|SFN|ZDHHC18	136	1196	MMP9:OLR1	rs71636784	1	27169200	G	T	-0.0396357	0.0348207	-0.10589	4.74431	3.70934	28.8706	24.1263	Matrix metalloproteinase-9; May play an essential role in local proteolysis of the extracellular matrix and in leukocyte migration. Could play a role in bone osteoclastic resorption. Cleaves KiSS1 at a Gly-|-Leu bond. Cleaves type IV and type V collagen into large C-terminal three quarter fragments and shorter N-terminal one quarter fragments. Degrades fibronectin but not laminin or Pz-peptide; M…	Oxidized low-density lipoprotein receptor 1; Receptor that mediates the recognition, internalization and degradation of oxidatively modified low density lipoprotein (oxLDL) by vascular endothelial cells. OxLDL is a marker of atherosclerosis that induces vascular endothelial cell activation and dysfunction, resulting in pro-inflammatory responses, pro- oxidative conditions and apoptosis. Its assoc…	455
Basophil count	GGCX|MAT2A|RN7SL830P|VAMP5|VAMP8	872	298	CLEC1B:SNAP29	rs12714145	2	85787341	T	C	-0.0100134	0.0102723	-0.051089	0.820916	0.849811	12.5513	11.7015	C-type lectin domain family 1 member B; C-type lectin-like receptor that functions as a platelet receptor for the lymphatic endothelial marker, PDPN. After ligand activation, signals via sequential activation of SRC and SYK tyrosine kinases leading to activation of PLCG2	Synaptosomal-associated protein 29; SNAREs, soluble N-ethylmaleimide-sensitive factor- attachment protein receptors, are essential proteins for fusion of cellular membranes. SNAREs localized on opposing membranes assemble to form a trans-SNARE complex, an extended, parallel four alpha-helical bundle that drives membrane fusion. SNAP29 is a SNARE involved in autophagy through the direct control of…	.
Basophil count	ZKSCAN4|ZSCAN9	2540	1146	EGF:MANF	rs17720293	6	28214698	T	C	0.0132283	-0.0291725	0.0747787	0.730812	2.46488	13.1241	10.6592	Pro-epidermal growth factor; EGF stimulates the growth of various epidermal and epithelial tissues in vivo and in vitro and of some fibroblasts in cell culture. Magnesiotropic hormone that stimulates magnesium reabsorption in the renal distal convoluted tubule via engagement of EGFR and activation of the magnesium channel TRPM6. Can induce neurite outgrowth in motoneurons of the pond snail Lymnae…	Mesencephalic astrocyte-derived neurotrophic factor; Selectively promotes the survival of dopaminergic neurons of the ventral mid-brain. Modulates GABAergic transmission to the dopaminergic neurons of the substantia nigra. Enhances spontaneous, as well as evoked, GABAergic inhibitory postsynaptic currents in dopaminergic neurons (By similarity). Inhibits cell proliferation and endoplasmic reticul…	.
Basophil count	CTD-3023L14.3	3638	2118	ATOX1:SNAP29	rs7826238	8	8387095	T	G	0.0142122	-0.0198895	0.0519798	1.40964	2.4085	13.5392	11.1307	Copper transport protein ATOX1; Binds and deliver cytosolic copper to the copper ATPase proteins. May be important in cellular antioxidant defense; Belongs to the ATX1 family	Synaptosomal-associated protein 29; SNAREs, soluble N-ethylmaleimide-sensitive factor- attachment protein receptors, are essential proteins for fusion of cellular membranes. SNAREs localized on opposing membranes assemble to form a trans-SNARE complex, an extended, parallel four alpha-helical bundle that drives membrane fusion. SNAP29 is a SNARE involved in autophagy through the direct control of…	.
Basophil count	NOL4L|RP11-410N8.4	8100	246	HBEGF:PDGFB	rs6119897	20	31145415	A	G	-0.0241796	0.0175425	-0.0665885	2.56239	1.5249	15.65	13.0876	Proheparin-binding EGF-like growth factor; Growth factor that mediates its effects via EGFR, ERBB2 and ERBB4. Required for normal cardiac valve formation and normal heart function. Promotes smooth muscle cell proliferation. May be involved in macrophage-mediated cellular proliferation. It is mitogenic for fibroblasts, but not endothelial cells. It is able to bind EGF receptor/EGFR with higher aff…	Platelet-derived growth factor subunit B; Growth factor that plays an essential role in the regulation of embryonic development, cell proliferation, cell migration, survival and chemotaxis. Potent mitogen for cells of mesenchymal origin. Required for normal proliferation and recruitment of pericytes and vascular smooth muscle cells in the central nervous system, skin, lung, heart and placenta. Re…	475
Basophil percentage of granulocytes	PADI4	108	604	MMP9:OSM	rs2240335	1	17674537	A	C	0.0127101	-0.0137144	0.0542786	1.12281	1.24164	13.0707	11.8291	Matrix metalloproteinase-9; May play an essential role in local proteolysis of the extracellular matrix and in leukocyte migration. Could play a role in bone osteoclastic resorption. Cleaves KiSS1 at a Gly-|-Leu bond. Cleaves type IV and type V collagen into large C-terminal three quarter fragments and shorter N-terminal one quarter fragments. Degrades fibronectin but not laminin or Pz-peptide; M…	Oncostatin-M; Growth regulator. Inhibits the proliferation of a number of tumor cell lines. Stimulates proliferation of AIDS-KS cells. It regulates cytokine production, including IL-6, G-CSF and GM-CSF from endothelial cells. Uses both type I OSM receptor (heterodimers composed of LIPR and IL6ST) and type II OSM receptor (heterodimers composed of OSMR and IL6ST). Involved in the maturation of fet…	951
Basophil percentage of granulocytes	NOL4L|RP11-410N8.4	8100	246	HBEGF:PDGFB	rs6119897	20	31145415	A	G	-0.0241796	0.0175425	-0.0665885	2.56239	1.5249	15.65	13.0876	Proheparin-binding EGF-like growth factor; Growth factor that mediates its effects via EGFR, ERBB2 and ERBB4. Required for normal cardiac valve formation and normal heart function. Promotes smooth muscle cell proliferation. May be involved in macrophage-mediated cellular proliferation. It is mitogenic for fibroblasts, but not endothelial cells. It is able to bind EGF receptor/EGFR with higher aff…	Platelet-derived growth factor subunit B; Growth factor that plays an essential role in the regulation of embryonic development, cell proliferation, cell migration, survival and chemotaxis. Potent mitogen for cells of mesenchymal origin. Required for normal proliferation and recruitment of pericytes and vascular smooth muscle cells in the central nervous system, skin, lung, heart and placenta. Re…	475
Basophil percentage of white cells	PADI4	108	604	MMP9:OSM	rs2240335	1	17674537	A	C	0.0127101	-0.0137144	0.0542786	1.12281	1.24164	13.0707	11.8291	Matrix metalloproteinase-9; May play an essential role in local proteolysis of the extracellular matrix and in leukocyte migration. Could play a role in bone osteoclastic resorption. Cleaves KiSS1 at a Gly-|-Leu bond. Cleaves type IV and type V collagen into large C-terminal three quarter fragments and shorter N-terminal one quarter fragments. Degrades fibronectin but not laminin or Pz-peptide; M…	Oncostatin-M; Growth regulator. Inhibits the proliferation of a number of tumor cell lines. Stimulates proliferation of AIDS-KS cells. It regulates cytokine production, including IL-6, G-CSF and GM-CSF from endothelial cells. Uses both type I OSM receptor (heterodimers composed of LIPR and IL6ST) and type II OSM receptor (heterodimers composed of OSMR and IL6ST). Involved in the maturation of fet…	951
Basophil percentage of white cells	NOL4L|RP11-410N8.4	8100	246	HBEGF:PDGFB	rs6119897	20	31145415	A	G	-0.0241796	0.0175425	-0.0665885	2.56239	1.5249	15.65	13.0876	Proheparin-binding EGF-like growth factor; Growth factor that mediates its effects via EGFR, ERBB2 and ERBB4. Required for normal cardiac valve formation and normal heart function. Promotes smooth muscle cell proliferation. May be involved in macrophage-mediated cellular proliferation. It is mitogenic for fibroblasts, but not endothelial cells. It is able to bind EGF receptor/EGFR with higher aff…	Platelet-derived growth factor subunit B; Growth factor that plays an essential role in the regulation of embryonic development, cell proliferation, cell migration, survival and chemotaxis. Potent mitogen for cells of mesenchymal origin. Required for normal proliferation and recruitment of pericytes and vascular smooth muscle cells in the central nervous system, skin, lung, heart and placenta. Re…	475
Behcet syndrome	MOG|SUMO2P1|ZDHHC20P1|ZFP57	2559	678	FCER2:FCRL1	rs2071653	6	29635928	C	T	-0.0183021	0.0491355	-0.0760515	1.548	8.53545	19.2527	10.7173	Low affinity immunoglobulin epsilon Fc receptor; Low-affinity receptor for immunoglobulin E (IgE) and CR2/CD21. Has essential roles in the regulation of IgE production and in the differentiation of B-cells (it is a B-cell-specific antigen); C-type lectin domain containing	Fc receptor-like protein 1; May function as an activating coreceptor in B-cells. May function in B-cells activation and differentiation; CD molecules	.
Behcets disease	HLA-S	2692	1329	MANF:PTPN6	rs7741091	6	31352631	G	A	0.0463654	0.0256277	0.0706062	8.64119	3.01735	19.1116	10.4704	Mesencephalic astrocyte-derived neurotrophic factor; Selectively promotes the survival of dopaminergic neurons of the ventral mid-brain. Modulates GABAergic transmission to the dopaminergic neurons of the substantia nigra. Enhances spontaneous, as well as evoked, GABAergic inhibitory postsynaptic currents in dopaminergic neurons (By similarity). Inhibits cell proliferation and endoplasmic reticul…	Tyrosine-protein phosphatase non-receptor type 6; Modulates signaling by tyrosine phosphorylated cell surface receptors such as KIT and the EGF receptor/EGFR. The SH2 regions may interact with other cellular components to modulate its own phosphatase activity against interacting substrates. Together with MTUS1, induces UBE2V2 expression upon angiotensin II stimulation. Plays a key role in hematop…	.
Bipolar disorder	XXbac-BPGBPG34I8.1|XXbac-BPGBPG34I8.2|ZNF184|ZNF391	2538	2113	MOG:SEZ6L	rs2205829	6	27480227	A	G	0.0481354	-0.0146251	0.067461	12.3788	1.57356	22.8952	10.5165	Myelin-oligodendrocyte glycoprotein; Mediates homophilic cell-cell adhesion (By similarity). Minor component of the myelin sheath. May be involved in completion and/or maintenance of the myelin sheath and in cell- cell communication; Belongs to the immunoglobulin superfamily. BTN/MOG family	Seizure 6-like protein; May contribute to specialized endoplasmic reticulum functions in neurons; Sushi domain containing	159
Bipolar disorder and schizophrenia	RFX2	7527	693	DAG1:F2R	rs11880706	19	6080482	G	C	-0.00262846	0.0403413	-0.0921721	0.0839654	3.15878	14.2576	11.0988	Dystroglycan; The dystroglycan complex is involved in a number of processes including laminin and basement membrane assembly, sarcolemmal stability, cell survival, peripheral nerve myelination, nodal structure, cell migration, and epithelial polarization	Proteinase-activated receptor 1; High affinity receptor for activated thrombin coupled to G proteins that stimulate phosphoinositide hydrolysis. May play a role in platelets activation and in vascular development; F2R receptors	.
Bipolar disorder and schizophrenia	RFX2	7526	2724	DAB2:NCK2	rs11880706	19	6080482	G	C	-0.0108237	0.0180032	-0.0998704	0.442024	0.885972	16.2266	15.3406	Disabled homolog 2; Adapter protein that functions as clathrin-associated sorting protein (CLASP) required for clathrin-mediated endocytosis of selected cargo proteins. Can bind and assemble clathrin, and binds simultaneously to phosphatidylinositol 4,5-bisphosphate (PtdIns(4,5)P2) and cargos containing non-phosphorylated NPXY internalization motifs, such as the LDL receptor, to recruit them to c…	Cytoplasmic protein NCK2; Adapter protein which associates with tyrosine- phosphorylated growth factor receptors or their cellular substrates. Maintains low levels of EIF2S1 phosphorylation by promoting its dephosphorylation by PP1. Plays a role in ELK1- dependent transcriptional activation in response to activated Ras signaling; SH2 domain containing	.
Birth weight	MIER1|SLC35D1|WDR78	199	1255	REG1A:REG3A	rs3008858	1	67390416	C	G	-0.023913	0.0363581	-0.0683162	2.78039	6.03573	18.4377	12.402	Lithostathine-1-alpha; Might act as an inhibitor of spontaneous calcium carbonate precipitation. May be associated with neuronal sprouting in brain, and with brain and pancreas regeneration; C-type lectin domain containing	Regenerating islet-derived protein 3-alpha; Bactericidal C-type lectin which acts exclusively against Gram-positive bacteria and mediates bacterial killing by binding to surface-exposed carbohydrate moieties of peptidoglycan. Regulates keratinocyte proliferation and differentiation after skin injury via activation of EXTL3-PI3K-AKT signaling pathway	831
Birth weight	KLHL29	746	235	MED18:TBL1X	rs6713865	2	23899807	G	A	-0.00949779	0.0212009	-0.0669217	0.536219	1.73547	13.0131	11.2777	Mediator of RNA polymerase II transcription subunit 18; Component of the Mediator complex, a coactivator involved in the regulated transcription of nearly all RNA polymerase II-dependent genes. Mediator functions as a bridge to convey information from gene-specific regulatory proteins to the basal RNA polymerase II transcription machinery. Mediator is recruited to promoters by direct interactions…	F-box-like/WD repeat-containing protein TBL1X; F-box-like protein involved in the recruitment of the ubiquitin/19S proteasome complex to nuclear receptor-regulated transcription units. Plays an essential role in transcription activation mediated by nuclear receptors. Probably acts as integral component of corepressor complexes that mediates the recruitment of the 19S proteasome complex, leading t…	.
Birth weight	RFT1|RP11-894J14.5|SFMBT1	1452	1092	DKK1:SERPINE1	rs4687701	3	53121276	G	A	0.0171947	-0.00997788	0.0504357	1.90132	0.833071	12.7798	10.8785	Dickkopf-related protein 1; Antagonizes canonical Wnt signaling by inhibiting LRP5/6 interaction with Wnt and by forming a ternary complex with the transmembrane protein KREMEN that promotes internalization of LRP5/6. DKKs play an important role in vertebrate development, where they locally inhibit Wnt regulated processes such as antero-posterior axial patterning, limb development, somitogenesis …	Plasminogen activator inhibitor 1; Serine protease inhibitor. This inhibitor acts as 'bait' for tissue plasminogen activator, urokinase, protein C and matriptase-3/TMPRSS7. Its rapid interaction with PLAT may function as a major control point in the regulation of fibrinolysis; Serpin peptidase inhibitors	329
Birth weight	RFT1|RP11-894J14.5|SFMBT1	1451	975	ENO2:MGLL	rs4687701	3	53121276	G	A	0.0192218	-0.0097423	0.0535378	2.26818	0.797743	13.9091	11.6409	Gamma-enolase; Has neurotrophic and neuroprotective properties on a broad spectrum of central nervous system (CNS) neurons. Binds, in a calcium-dependent manner, to cultured neocortical neurons and promotes cell survival (By similarity); Enolases	Monoglyceride lipase; Converts monoacylglycerides to free fatty acids and glycerol. Hydrolyzes the endocannabinoid 2-arachidonoylglycerol, and thereby contributes to the regulation of endocannabinoid signaling, nociperception and perception of pain (By similarity). Regulates the levels of fatty acids that serve as signaling molecules and promote cancer cell migration, invasion and tumor growth; L…	172
Birth weight	HSPA4	2382	1851	DBNL:HSPA1A	rs72801474	5	132444128	A	G	-0.000612648	-0.0666376	0.105642	0.018472	7.85664	18.6433	10.7866	Drebrin-like protein; Adapter protein that binds F-actin and DNM1, and thereby plays a role in receptor-mediated endocytosis. Plays a role in the reorganization of the actin cytoskeleton, formation of cell projections, such as neurites, in neuron morphogenesis and synapse formation via its interaction with WASL and COBL. Does not bind G- actin and promote actin polymerization by itself. Required …	Heat shock 70 kDa protein 1A; Molecular chaperone implicated in a wide variety of cellular processes, including protection of the proteome from stress, folding and transport of newly synthesized polypeptides, activation of proteolysis of misfolded proteins and the formation and dissociation of protein complexes. Plays a pivotal role in the protein quality control system, ensuring the correct fold…	.
Birth weight	HSPA4	2381	1468	GLOD4:HSPA1A	rs72801474	5	132444128	A	G	0.00257953	-0.0666376	0.112074	0.0829784	7.85662	20.7582	12.9016	Glyoxalase domain containing 4	Heat shock 70 kDa protein 1A; Molecular chaperone implicated in a wide variety of cellular processes, including protection of the proteome from stress, folding and transport of newly synthesized polypeptides, activation of proteolysis of misfolded proteins and the formation and dissociation of protein complexes. Plays a pivotal role in the protein quality control system, ensuring the correct fold…	.
Birth weight	HSPA4	2380	1261	HSPA1A:STIP1	rs72801474	5	132444128	A	G	-0.0666376	-0.0168834	-0.113578	7.85659	0.823475	21.32	13.4634	Heat shock 70 kDa protein 1A; Molecular chaperone implicated in a wide variety of cellular processes, including protection of the proteome from stress, folding and transport of newly synthesized polypeptides, activation of proteolysis of misfolded proteins and the formation and dissociation of protein complexes. Plays a pivotal role in the protein quality control system, ensuring the correct fold…	Stress-induced-phosphoprotein 1; Acts as a co-chaperone for HSP90AA1. Mediates the association of the molecular chaperones HSPA8/HSC70 and HSP90 (By similarity); Tetratricopeptide repeat domain containing	988
Birth weight	HSPA4	2379	312	AHCY:HSPA1A	rs72801474	5	132444128	A	G	0.00684199	-0.0666376	0.124352	0.252736	7.85658	25.3372	17.4806	Adenosylhomocysteinase; Adenosylhomocysteine is a competitive inhibitor of S- adenosyl-L-methionine-dependent methyl transferase reactions; therefore adenosylhomocysteinase may play a key role in the control of methylations via regulation of the intracellular concentration of adenosylhomocysteine	Heat shock 70 kDa protein 1A; Molecular chaperone implicated in a wide variety of cellular processes, including protection of the proteome from stress, folding and transport of newly synthesized polypeptides, activation of proteolysis of misfolded proteins and the formation and dissociation of protein complexes. Plays a pivotal role in the protein quality control system, ensuring the correct fold…	222
Birth weight	HSPA4	2378	1331	CRADD:HSPA1A	rs72801474	5	132444128	A	G	0.00209646	-0.0666376	0.133508	0.0658969	7.85656	28.4028	20.5462	Death domain-containing protein CRADD; Apoptotic adaptor molecule specific for caspase-2 and FASL/TNF receptor-interacting protein RIP. In the presence of RIP and TRADD, CRADD recruits caspase-2 to the TNFR-1 signalling complex; Caspase recruitment domain containing	Heat shock 70 kDa protein 1A; Molecular chaperone implicated in a wide variety of cellular processes, including protection of the proteome from stress, folding and transport of newly synthesized polypeptides, activation of proteolysis of misfolded proteins and the formation and dissociation of protein complexes. Plays a pivotal role in the protein quality control system, ensuring the correct fold…	.
Birth weight	AC005355.1|JADE2|LINC01843|RN7SL541P|RNU6-456P	2390	622	FADD:PPP1R2	rs4559047	5	133848660	T	C	-0.00526539	0.00969009	-0.0480023	0.347044	0.784945	11.2966	10.5117	FAS-associated death domain protein; Apoptotic adaptor molecule that recruits caspase-8 or caspase-10 to the activated Fas (CD95) or TNFR-1 receptors. The resulting aggregate called the death-inducing signaling complex (DISC) performs caspase-8 proteolytic activation. Active caspase-8 initiates the subsequent cascade of caspases mediating apoptosis. Involved in interferon-mediated antiviral immun…	Protein phosphatase inhibitor 2; Inhibitor of protein-phosphatase 1	.
Birth weight	AC005355.1|JADE2|LINC01843|RN7SL541P|RNU6-456P	2389	162	PPP1R2:TBL1X	rs4559047	5	133848660	T	C	0.00969009	-0.0168671	0.0513114	0.784944	1.77604	12.375	10.5989	Protein phosphatase inhibitor 2; Inhibitor of protein-phosphatase 1	F-box-like/WD repeat-containing protein TBL1X; F-box-like protein involved in the recruitment of the ubiquitin/19S proteasome complex to nuclear receptor-regulated transcription units. Plays an essential role in transcription activation mediated by nuclear receptors. Probably acts as integral component of corepressor complexes that mediates the recruitment of the 19S proteasome complex, leading t…	.
Birth weight	AC005355.1|JADE2|LINC01843|RN7SL541P|RNU6-456P	2388	164	PLA2G4A:TBL1X	rs4559047	5	133848660	T	C	0.00695426	-0.0168671	0.0520774	0.498677	1.77604	12.663	10.8869	Cytosolic phospholipase A2; Selectively hydrolyzes arachidonyl phospholipids in the sn-2 position releasing arachidonic acid. Together with its lysophospholipid activity, it is implicated in the initiation of the inflammatory response; C2 domain containing phospholipases	F-box-like/WD repeat-containing protein TBL1X; F-box-like protein involved in the recruitment of the ubiquitin/19S proteasome complex to nuclear receptor-regulated transcription units. Plays an essential role in transcription activation mediated by nuclear receptors. Probably acts as integral component of corepressor complexes that mediates the recruitment of the 19S proteasome complex, leading t…	.
Birth weight	AC005355.1|JADE2|LINC01843|RN7SL541P|RNU6-456P	2387	393	FOXO1:NUB1	rs4559047	5	133848660	T	C	-0.0213848	0.00676974	-0.0554359	2.66929	0.479524	14.83	12.1608	Forkhead box protein O1; Transcription factor that is the main target of insulin signaling and regulates metabolic homeostasis in response to oxidative stress. Binds to the insulin response element (IRE) with consensus sequence 5'-TT[G/A]TTTTG-3' and the related Daf-16 family binding element (DBE) with consensus sequence 5'- TT[G/A]TTTAC-3'. Activity suppressed by insulin. Main regulator of redox…	NEDD8 ultimate buster 1; Specific down-regulator of the NEDD8 conjugation system. Recruits NEDD8, UBD, and their conjugates to the proteasome for degradation. Isoform 1 promotes the degradation of NEDD8 more efficiently than isoform 2	.
Birth weight	AC005355.1|JADE2|LINC01843|RN7SL541P|RNU6-456P	2386	1189	ITGB1BP2:TIA1	rs4559047	5	133848660	T	C	-0.023594	0.00366761	-0.0565145	3.10287	0.218971	15.1362	12.0333	Integrin beta-1-binding protein 2; May play a role during maturation and/or organization of muscles cells	Nucleolysin TIA-1 isoform p40; Involved in alternative pre-RNA splicing and regulation of mRNA translation by binding to AU-rich elements (AREs) located in mRNA 3' untranslated regions (3' UTRs). Possesses nucleolytic activity against cytotoxic lymphocyte target cells. May be involved in apoptosis	.
Birth weight	AC005355.1|JADE2|LINC01843|RN7SL541P|RNU6-456P	2385	2008	ITGB1BP2:PTPN6	rs4559047	5	133848660	T	C	-0.023594	0.00475626	-0.0623241	3.10287	0.306198	17.823	14.7202	Integrin beta-1-binding protein 2; May play a role during maturation and/or organization of muscles cells	Tyrosine-protein phosphatase non-receptor type 6; Modulates signaling by tyrosine phosphorylated cell surface receptors such as KIT and the EGF receptor/EGFR. The SH2 regions may interact with other cellular components to modulate its own phosphatase activity against interacting substrates. Together with MTUS1, induces UBE2V2 expression upon angiotensin II stimulation. Plays a key role in hematop…	.
Birth weight	AC005355.1|JADE2|LINC01843|RN7SL541P|RNU6-456P	2384	1174	ITGB1BP2:MITD1	rs4559047	5	133848660	T	C	-0.023594	0.000471662	-0.0651457	3.10286	0.0239977	19.4573	16.3545	Integrin beta-1-binding protein 2; May play a role during maturation and/or organization of muscles cells	MIT domain-containing protein 1; Required for efficient abscission at the end of cytokinesis, together with components of the ESCRT-III complex	.
Birth weight	AC005355.1|JADE2|LINC01843|RN7SL541P|RNU6-456P	2383	1096	DAPP1:ITGB1BP2	rs4559047	5	133848660	T	C	0.0114159	-0.023594	0.0712593	0.993057	3.10287	23.1813	20.0784	Dual adapter for phosphotyrosine and 3-phosphotyrosine and 3-phosphoinositide; May act as a B-cell-associated adapter that regulates B- cell antigen receptor (BCR)-signaling downstream of PI3K; Pleckstrin homology domain containing	Integrin beta-1-binding protein 2; May play a role during maturation and/or organization of muscles cells	.
Birth weight	ADGRG6	3132	1311	RWDD1:VTA1	rs12189801	6	142641606	C	T	0.0113783	-0.0376314	0.0897419	0.64752	4.21021	21.1406	16.9304	RWD domain-containing protein 1; Protects DRG2 from proteolytic degradation; Belongs to the RWDD1/GIR2 family	Vacuolar protein sorting-associated protein VTA1 homolog; Involved in the endosomal multivesicular bodies (MVB) pathway. MVBs contain intraluminal vesicles (ILVs) that are generated by invagination and scission from the limiting membrane of the endosome and mostly are delivered to lysosomes enabling degradation of membrane proteins, such as stimulated growth factor receptors, lysosomal enzymes an…	.
Birth weight	ADGRG6|RP11-440G9.1	3135	822	ENO1:VTA1	rs11155242	6	142691549	C	A	0.00514143	-0.0389667	0.0744416	0.257214	5.20859	17.0624	11.8538	Alpha-enolase; Multifunctional enzyme that, as well as its role in glycolysis, plays a part in various processes such as growth control, hypoxia tolerance and allergic responses. May also function in the intravascular and pericellular fibrinolytic system due to its ability to serve as a receptor and activator of plasminogen on the cell surface of several cell-types such as leukocytes and neurons.…	Vacuolar protein sorting-associated protein VTA1 homolog; Involved in the endosomal multivesicular bodies (MVB) pathway. MVBs contain intraluminal vesicles (ILVs) that are generated by invagination and scission from the limiting membrane of the endosome and mostly are delivered to lysosomes enabling degradation of membrane proteins, such as stimulated growth factor receptors, lysosomal enzymes an…	.
Birth weight	ADGRG6|RP11-440G9.1	3134	2437	STK4:VTA1	rs11155242	6	142691549	C	A	0.0105341	-0.0389667	0.0758705	0.649051	5.20857	17.5021	12.2935	Serine/threonine-protein kinase 4; Stress-activated, pro-apoptotic kinase which, following caspase-cleavage, enters the nucleus and induces chromatin condensation followed by internucleosomal DNA fragmentation. Key component of the Hippo signaling pathway which plays a pivotal role in organ size control and tumor suppression by restricting proliferation and promoting apoptosis. The core of this p…	Vacuolar protein sorting-associated protein VTA1 homolog; Involved in the endosomal multivesicular bodies (MVB) pathway. MVBs contain intraluminal vesicles (ILVs) that are generated by invagination and scission from the limiting membrane of the endosome and mostly are delivered to lysosomes enabling degradation of membrane proteins, such as stimulated growth factor receptors, lysosomal enzymes an…	.
Birth weight	ADGRG6|RP11-440G9.1	3133	2213	MGLL:VTA1	rs11155242	6	142691549	C	A	0.0111215	-0.0389667	0.0768258	0.700938	5.20858	18.0388	12.8303	Monoglyceride lipase; Converts monoacylglycerides to free fatty acids and glycerol. Hydrolyzes the endocannabinoid 2-arachidonoylglycerol, and thereby contributes to the regulation of endocannabinoid signaling, nociperception and perception of pain (By similarity). Regulates the levels of fatty acids that serve as signaling molecules and promote cancer cell migration, invasion and tumor growth; L…	Vacuolar protein sorting-associated protein VTA1 homolog; Involved in the endosomal multivesicular bodies (MVB) pathway. MVBs contain intraluminal vesicles (ILVs) that are generated by invagination and scission from the limiting membrane of the endosome and mostly are delivered to lysosomes enabling degradation of membrane proteins, such as stimulated growth factor receptors, lysosomal enzymes an…	.
Birth weight	ADGRG6|RP11-440G9.1	3136	2102	SNX9:VTA1	rs1329705	6	142753338	A	G	0.00465926	-0.0396933	0.07928	0.228788	5.39428	19.2349	13.8406	Sorting nexin-9; Involved in endocytosis and intracellular vesicle trafficking, both during interphase and at the end of mitosis. Required for efficient progress through mitosis and cytokinesis. Required for normal formation of the cleavage furrow at the end of mitosis. Plays a role in endocytosis via clathrin-coated pits, but also clathrin-independent, actin-dependent fluid-phase endocytosis. Pl…	Vacuolar protein sorting-associated protein VTA1 homolog; Involved in the endosomal multivesicular bodies (MVB) pathway. MVBs contain intraluminal vesicles (ILVs) that are generated by invagination and scission from the limiting membrane of the endosome and mostly are delivered to lysosomes enabling degradation of membrane proteins, such as stimulated growth factor receptors, lysosomal enzymes an…	.
Birth weight	KB-1433G4.1	4061	322	ANGPT1:CPXM1	rs2927122	8	108083574	A	G	0.0494186	0.00385087	0.0760664	11.3941	0.231137	25.5713	14.1772	Angiopoietin-1; Binds and activates TEK/TIE2 receptor by inducing its dimerization and tyrosine phosphorylation. Plays an important role in the regulation of angiogenesis, endothelial cell survival, proliferation, migration, adhesion and cell spreading, reorganization of the actin cytoskeleton, but also maintenance of vascular quiescence. Required for normal angiogenesis and heart development dur…	Probable carboxypeptidase X1; May be involved in cell-cell interactions. No carboxypeptidase activity was found yet (By similarity); M14 carboxypeptidases	.
Birth weight	KB-1433G4.1	4060	861	ANGPT1:CCN2	rs2927122	8	108083574	A	G	0.0494186	-0.00474713	0.089447	11.3942	0.297737	35.2949	23.9007	Angiopoietin-1; Binds and activates TEK/TIE2 receptor by inducing its dimerization and tyrosine phosphorylation. Plays an important role in the regulation of angiogenesis, endothelial cell survival, proliferation, migration, adhesion and cell spreading, reorganization of the actin cytoskeleton, but also maintenance of vascular quiescence. Required for normal angiogenesis and heart development dur…	Connective tissue growth factor; Major connective tissue mitoattractant secreted by vascular endothelial cells. Promotes proliferation and differentiation of chondrocytes. Mediates heparin- and divalent cation-dependent cell adhesion in many cell types including fibroblasts, myofibroblasts, endothelial and epithelial cells. Enhances fibroblast growth factor-induced DNA synthesis; Belongs to the C…	373
Birth weight	KB-1433G4.1	4059	1508	ANGPT1:DKK1	rs2927122	8	108083574	A	G	0.0494186	-0.00492959	0.1023	11.3941	0.313492	45.4644	34.0703	Angiopoietin-1; Binds and activates TEK/TIE2 receptor by inducing its dimerization and tyrosine phosphorylation. Plays an important role in the regulation of angiogenesis, endothelial cell survival, proliferation, migration, adhesion and cell spreading, reorganization of the actin cytoskeleton, but also maintenance of vascular quiescence. Required for normal angiogenesis and heart development dur…	Dickkopf-related protein 1; Antagonizes canonical Wnt signaling by inhibiting LRP5/6 interaction with Wnt and by forming a ternary complex with the transmembrane protein KREMEN that promotes internalization of LRP5/6. DKKs play an important role in vertebrate development, where they locally inhibit Wnt regulated processes such as antero-posterior axial patterning, limb development, somitogenesis …	252
Birth weight	KB-1433G4.1	4058	2151	ANGPT1:SERPINE1	rs2927122	8	108083574	A	G	0.0494186	-0.00571469	0.105276	11.3941	0.37824	49.0523	37.6582	Angiopoietin-1; Binds and activates TEK/TIE2 receptor by inducing its dimerization and tyrosine phosphorylation. Plays an important role in the regulation of angiogenesis, endothelial cell survival, proliferation, migration, adhesion and cell spreading, reorganization of the actin cytoskeleton, but also maintenance of vascular quiescence. Required for normal angiogenesis and heart development dur…	Plasminogen activator inhibitor 1; Serine protease inhibitor. This inhibitor acts as 'bait' for tissue plasminogen activator, urokinase, protein C and matriptase-3/TMPRSS7. Its rapid interaction with PLAT may function as a major control point in the regulation of fibrinolysis; Serpin peptidase inhibitors	478
Birth weight	KB-1433G4.1	4057	33	ANGPT1:PDGFB	rs2927122	8	108083574	A	G	0.0494186	-0.000554652	0.107424	11.3942	0.0279033	50.8011	39.407	Angiopoietin-1; Binds and activates TEK/TIE2 receptor by inducing its dimerization and tyrosine phosphorylation. Plays an important role in the regulation of angiogenesis, endothelial cell survival, proliferation, migration, adhesion and cell spreading, reorganization of the actin cytoskeleton, but also maintenance of vascular quiescence. Required for normal angiogenesis and heart development dur…	Platelet-derived growth factor subunit B; Growth factor that plays an essential role in the regulation of embryonic development, cell proliferation, cell migration, survival and chemotaxis. Potent mitogen for cells of mesenchymal origin. Required for normal proliferation and recruitment of pericytes and vascular smooth muscle cells in the central nervous system, skin, lung, heart and placenta. Re…	690
Birth weight	KB-1433G4.1	4056	847	ANGPT1:PDGFA	rs2927122	8	108083574	A	G	0.0494186	-0.00507132	0.12523	11.3941	0.324242	68.1955	56.8014	Angiopoietin-1; Binds and activates TEK/TIE2 receptor by inducing its dimerization and tyrosine phosphorylation. Plays an important role in the regulation of angiogenesis, endothelial cell survival, proliferation, migration, adhesion and cell spreading, reorganization of the actin cytoskeleton, but also maintenance of vascular quiescence. Required for normal angiogenesis and heart development dur…	Platelet-derived growth factor subunit A; Growth factor that plays an essential role in the regulation of embryonic development, cell proliferation, cell migration, survival and chemotaxis. Potent mitogen for cells of mesenchymal origin. Required for normal lung alveolar septum formation during embryogenesis, normal development of the gastrointestinal tract, normal development of Leydig cells and…	455
Birth weight	CTB-50L17.10	7516	349	AK1:DNPH1	rs7249084	19	4489783	C	T	-0.0188032	0.0152014	-0.0589724	2.25827	1.58206	17.1015	14.8433	Adenylate kinase isoenzyme 1; Catalyzes the reversible transfer of the terminal phosphate group between ATP and AMP. Also displays broad nucleoside diphosphate kinase activity. Plays an important role in cellular energy homeostasis and in adenine nucleotide metabolism; Belongs to the adenylate kinase family. AK1 subfamily	2'-deoxynucleoside 5'-phosphate N-hydrolase 1; Catalyzes the cleavage of the N-glycosidic bond of deoxyribonucleoside 5'-monophosphates to yield deoxyribose 5- phosphate and a purine or pyrimidine base. Deoxyribonucleoside 5'- monophosphates containing purine bases are preferred to those containing pyrimidine bases	.
Birth weight	CTB-50L17.10	7515	1316	CA1:HMBS	rs7249084	19	4489783	C	T	-0.0226731	0.025208	-0.0818202	3.0553	3.72617	31.3199	27.5938	Carbonic anhydrase 1; Reversible hydration of carbon dioxide. Can hydrates cyanamide to urea; Carbonic anhydrases	Porphobilinogen deaminase; Tetrapolymerization of the monopyrrole PBG into the hydroxymethylbilane pre-uroporphyrinogen in several discrete steps; Belongs to the HMBS family	.
Birth weight of first child	AC005355.1|JADE2|LINC01843|RN7SL541P|RNU6-456P	2390	622	FADD:PPP1R2	rs4559047	5	133848660	T	C	-0.00526539	0.00969009	-0.0480023	0.347044	0.784945	11.2966	10.5117	FAS-associated death domain protein; Apoptotic adaptor molecule that recruits caspase-8 or caspase-10 to the activated Fas (CD95) or TNFR-1 receptors. The resulting aggregate called the death-inducing signaling complex (DISC) performs caspase-8 proteolytic activation. Active caspase-8 initiates the subsequent cascade of caspases mediating apoptosis. Involved in interferon-mediated antiviral immun…	Protein phosphatase inhibitor 2; Inhibitor of protein-phosphatase 1	.
Birth weight of first child	AC005355.1|JADE2|LINC01843|RN7SL541P|RNU6-456P	2389	162	PPP1R2:TBL1X	rs4559047	5	133848660	T	C	0.00969009	-0.0168671	0.0513114	0.784944	1.77604	12.375	10.5989	Protein phosphatase inhibitor 2; Inhibitor of protein-phosphatase 1	F-box-like/WD repeat-containing protein TBL1X; F-box-like protein involved in the recruitment of the ubiquitin/19S proteasome complex to nuclear receptor-regulated transcription units. Plays an essential role in transcription activation mediated by nuclear receptors. Probably acts as integral component of corepressor complexes that mediates the recruitment of the 19S proteasome complex, leading t…	.
Birth weight of first child	AC005355.1|JADE2|LINC01843|RN7SL541P|RNU6-456P	2388	164	PLA2G4A:TBL1X	rs4559047	5	133848660	T	C	0.00695426	-0.0168671	0.0520774	0.498677	1.77604	12.663	10.8869	Cytosolic phospholipase A2; Selectively hydrolyzes arachidonyl phospholipids in the sn-2 position releasing arachidonic acid. Together with its lysophospholipid activity, it is implicated in the initiation of the inflammatory response; C2 domain containing phospholipases	F-box-like/WD repeat-containing protein TBL1X; F-box-like protein involved in the recruitment of the ubiquitin/19S proteasome complex to nuclear receptor-regulated transcription units. Plays an essential role in transcription activation mediated by nuclear receptors. Probably acts as integral component of corepressor complexes that mediates the recruitment of the 19S proteasome complex, leading t…	.
Birth weight of first child	AC005355.1|JADE2|LINC01843|RN7SL541P|RNU6-456P	2387	393	FOXO1:NUB1	rs4559047	5	133848660	T	C	-0.0213848	0.00676974	-0.0554359	2.66929	0.479524	14.83	12.1608	Forkhead box protein O1; Transcription factor that is the main target of insulin signaling and regulates metabolic homeostasis in response to oxidative stress. Binds to the insulin response element (IRE) with consensus sequence 5'-TT[G/A]TTTTG-3' and the related Daf-16 family binding element (DBE) with consensus sequence 5'- TT[G/A]TTTAC-3'. Activity suppressed by insulin. Main regulator of redox…	NEDD8 ultimate buster 1; Specific down-regulator of the NEDD8 conjugation system. Recruits NEDD8, UBD, and their conjugates to the proteasome for degradation. Isoform 1 promotes the degradation of NEDD8 more efficiently than isoform 2	.
Birth weight of first child	AC005355.1|JADE2|LINC01843|RN7SL541P|RNU6-456P	2386	1189	ITGB1BP2:TIA1	rs4559047	5	133848660	T	C	-0.023594	0.00366761	-0.0565145	3.10287	0.218971	15.1362	12.0333	Integrin beta-1-binding protein 2; May play a role during maturation and/or organization of muscles cells	Nucleolysin TIA-1 isoform p40; Involved in alternative pre-RNA splicing and regulation of mRNA translation by binding to AU-rich elements (AREs) located in mRNA 3' untranslated regions (3' UTRs). Possesses nucleolytic activity against cytotoxic lymphocyte target cells. May be involved in apoptosis	.
Birth weight of first child	AC005355.1|JADE2|LINC01843|RN7SL541P|RNU6-456P	2385	2008	ITGB1BP2:PTPN6	rs4559047	5	133848660	T	C	-0.023594	0.00475626	-0.0623241	3.10287	0.306198	17.823	14.7202	Integrin beta-1-binding protein 2; May play a role during maturation and/or organization of muscles cells	Tyrosine-protein phosphatase non-receptor type 6; Modulates signaling by tyrosine phosphorylated cell surface receptors such as KIT and the EGF receptor/EGFR. The SH2 regions may interact with other cellular components to modulate its own phosphatase activity against interacting substrates. Together with MTUS1, induces UBE2V2 expression upon angiotensin II stimulation. Plays a key role in hematop…	.
Birth weight of first child	AC005355.1|JADE2|LINC01843|RN7SL541P|RNU6-456P	2384	1174	ITGB1BP2:MITD1	rs4559047	5	133848660	T	C	-0.023594	0.000471662	-0.0651457	3.10286	0.0239977	19.4573	16.3545	Integrin beta-1-binding protein 2; May play a role during maturation and/or organization of muscles cells	MIT domain-containing protein 1; Required for efficient abscission at the end of cytokinesis, together with components of the ESCRT-III complex	.
Birth weight of first child	AC005355.1|JADE2|LINC01843|RN7SL541P|RNU6-456P	2383	1096	DAPP1:ITGB1BP2	rs4559047	5	133848660	T	C	0.0114159	-0.023594	0.0712593	0.993057	3.10287	23.1813	20.0784	Dual adapter for phosphotyrosine and 3-phosphotyrosine and 3-phosphoinositide; May act as a B-cell-associated adapter that regulates B- cell antigen receptor (BCR)-signaling downstream of PI3K; Pleckstrin homology domain containing	Integrin beta-1-binding protein 2; May play a role during maturation and/or organization of muscles cells	.
Blood clot in the leg	FGA|FGG|LRAT	2162	955	DFFA:FOXO1	rs13109457	4	155514879	A	G	-0.0106591	0.0204194	-0.0619853	0.762587	2.0274	14.4865	12.4591	DNA fragmentation factor subunit alpha; Inhibitor of the caspase-activated DNase (DFF40)	Forkhead box protein O1; Transcription factor that is the main target of insulin signaling and regulates metabolic homeostasis in response to oxidative stress. Binds to the insulin response element (IRE) with consensus sequence 5'-TT[G/A]TTTTG-3' and the related Daf-16 family binding element (DBE) with consensus sequence 5'- TT[G/A]TTTAC-3'. Activity suppressed by insulin. Main regulator of redox…	.
Blood clot in the leg	FGA|FGG|LRAT	2161	1018	FOXO1:TBL1X	rs13109457	4	155514879	A	G	0.0204194	-0.0111935	0.0647998	2.02739	0.798038	15.2619	13.2345	Forkhead box protein O1; Transcription factor that is the main target of insulin signaling and regulates metabolic homeostasis in response to oxidative stress. Binds to the insulin response element (IRE) with consensus sequence 5'-TT[G/A]TTTTG-3' and the related Daf-16 family binding element (DBE) with consensus sequence 5'- TT[G/A]TTTAC-3'. Activity suppressed by insulin. Main regulator of redox…	F-box-like/WD repeat-containing protein TBL1X; F-box-like protein involved in the recruitment of the ubiquitin/19S proteasome complex to nuclear receptor-regulated transcription units. Plays an essential role in transcription activation mediated by nuclear receptors. Probably acts as integral component of corepressor complexes that mediates the recruitment of the 19S proteasome complex, leading t…	215
Blood clot in the lung	FGA|FGG|LRAT	2162	955	DFFA:FOXO1	rs13109457	4	155514879	A	G	-0.0106591	0.0204194	-0.0619853	0.762587	2.0274	14.4865	12.4591	DNA fragmentation factor subunit alpha; Inhibitor of the caspase-activated DNase (DFF40)	Forkhead box protein O1; Transcription factor that is the main target of insulin signaling and regulates metabolic homeostasis in response to oxidative stress. Binds to the insulin response element (IRE) with consensus sequence 5'-TT[G/A]TTTTG-3' and the related Daf-16 family binding element (DBE) with consensus sequence 5'- TT[G/A]TTTAC-3'. Activity suppressed by insulin. Main regulator of redox…	.
Blood clot in the lung	FGA|FGG|LRAT	2161	1018	FOXO1:TBL1X	rs13109457	4	155514879	A	G	0.0204194	-0.0111935	0.0647998	2.02739	0.798038	15.2619	13.2345	Forkhead box protein O1; Transcription factor that is the main target of insulin signaling and regulates metabolic homeostasis in response to oxidative stress. Binds to the insulin response element (IRE) with consensus sequence 5'-TT[G/A]TTTTG-3' and the related Daf-16 family binding element (DBE) with consensus sequence 5'- TT[G/A]TTTAC-3'. Activity suppressed by insulin. Main regulator of redox…	F-box-like/WD repeat-containing protein TBL1X; F-box-like protein involved in the recruitment of the ubiquitin/19S proteasome complex to nuclear receptor-regulated transcription units. Plays an essential role in transcription activation mediated by nuclear receptors. Probably acts as integral component of corepressor complexes that mediates the recruitment of the 19S proteasome complex, leading t…	215
Blood pressure	CALB2|ZNF19	6949	1359	CC2D1A:WWP2	rs72797744	16	71576157	T	G	0.031373	-0.0570262	0.143615	0.986171	2.50353	13.2362	10.7327	Coiled-coil and C2 domain-containing protein 1A; Transcription factor that binds specifically to the DRE (dual repressor element) and represses HTR1A gene transcription in neuronal cells. The combination of calcium and ATP specifically inactivates the binding with FRE. May play a role in the altered regulation of HTR1A associated with anxiety and major depression. Mediates HDAC-independent repres…	NEDD4-like E3 ubiquitin-protein ligase WWP2; E3 ubiquitin-protein ligase which accepts ubiquitin from an E2 ubiquitin-conjugating enzyme in the form of a thioester and then directly transfers the ubiquitin to targeted substrates. Polyubiquitinates POU5F1 by 'Lys-63'-linked conjugation and promotes it to proteasomal degradation; in embryonic stem cells (ESCs) the ubiquitination is proposed to regu…	163
[truncated: 4,200 more rows]

## Sheet: Table S8
Table S8: Association of selected ratios with rs9858542. Ratios have been arranged such that all associations are negative with the copy number of the G allele of variant 3:49701983:G:A.
RATIO	Protein name 1	Protein name 2	-logP.1	-logP.2	-logP.3	logPgain
HMBS / PKLR	Hydroxymethylbilane Synthase	Pyruvate Kinase L/R	3.3	8.2	45.7	37.5
ARG1 / PKLR	Arginase 1		2.1	8.2	30.3	22.1
BLVRB / PKLR	Biliverdin Reductase B		0.2	8.2	29.4	21.2
HAGH / PKLR	Hydroxyacylglutathione Hydrolase		0.4	8.2	23	14.8
LHPP / PKLR	Phospholysine phosphohistidine inorganic pyrophosphate phosphatase		1.2	8.2	22	13.8
DNPH1 / PKLR	2'-Deoxynucleoside 5'-Phosphate N-Hydrolase 1		0.9	8.2	20	11.8
PSMD9 / PKLR	Proteasome 26S Subunit, Non-ATPase 9		1.4	8.2	31.6	23.4
AHSP / BLVRB	Alpha Hemoglobin Stabilizing Protein	Biliverdin Reductase B	13.2	0.2	31.4	18.3
AHSP / CA2	Alpha Hemoglobin Stabilizing Protein	Carbonic Anhydrase 2	13.2	0.8	24	10.8
[truncated: 5 more rows]

## Sheet: Table S9
Table S9: P-gain matrix for rs12075 association with all-against-all ratios of 76 cytokines
[truncated: 77 more rows]
[truncated: 27 more columns]
