# Supplementary material for: Genetic associations with ratios between protein levels detect new pQTLs and reveal protein-protein interactions
Source: Cell Genom. 2024 Feb 26;4(3):100506. doi: 10.1016/j.xgen.2024.100506 (PMC10943581; doi:10.1016/j.xgen.2024.100506)
Supplement: Table S8. List of selected ratios associated with variant rs9858542, related to Figures 1 and 2 [file mmc9.xlsx]

## Sheet: Table S8
Table S8: List of selected ratios associated with variant rs9858542, related to Figures 1-2. Ratios have been arranged such that all associations are negative with the copy number of the G allele of variant 3:49701983:G:A.
RATIO	Protein name 1	Protein name 2	-logP.1	-logP.2	-logP.3	logPgain
HMBS / PKLR	Hydroxymethylbilane Synthase	Pyruvate Kinase L/R	3.3	8.2	45.7	37.5
ARG1 / PKLR	Arginase 1		2.1	8.2	30.3	22.1
BLVRB / PKLR	Biliverdin Reductase B		0.2	8.2	29.4	21.2
HAGH / PKLR	Hydroxyacylglutathione Hydrolase		0.4	8.2	23	14.8
LHPP / PKLR	Phospholysine phosphohistidine inorganic pyrophosphate phosphatase		1.2	8.2	22	13.8
DNPH1 / PKLR	2'-Deoxynucleoside 5'-Phosphate N-Hydrolase 1		0.9	8.2	20	11.8
PSMD9 / PKLR	Proteasome 26S Subunit, Non-ATPase 9		1.4	8.2	31.6	23.4
AHSP / BLVRB	Alpha Hemoglobin Stabilizing Protein	Biliverdin Reductase B	13.2	0.2	31.4	18.3
AHSP / CA2	Alpha Hemoglobin Stabilizing Protein	Carbonic Anhydrase 2	13.2	0.8	24	10.8
HMBS / UBAC1	Hydroxymethylbilane Synthase	Ubiquitin-associated domain-containing protein 1	3.3	2.5	16.7	13.4
CD84 / DAG1	SLAM family member 5	Dystroglycan 1	0	15.1	34.7	19.6
F2R / DAG1	Coagulation Factor II Thrombin Receptor		0.5	15.1	62.1	47
HBEGF / DAG1	Heparin Binding EGF Like Growth Factor		2.6	15.1	27.9	12.8
SCARF1 / DAG1	Scavenger Receptor Class F Member 1		0.1	15.1	41.9	26.8
