# Supplementary material for: Genetic associations with ratios between protein levels detect new pQTLs and reveal protein-protein interactions
Source: Cell Genom. 2024 Feb 26;4(3):100506. doi: 10.1016/j.xgen.2024.100506 (PMC10943581; doi:10.1016/j.xgen.2024.100506)
Supplement: Table S9. p-gain matrix for rs12075 association with all-against-all ratios of 76 cytokines, related to Figures 1 and 2 [file mmc10.xlsx]

## Sheet: Table S9
Table S9: P-gain matrix for rs12075 association with all-against-all ratios of 76 cytokines, related to Figures 1-2
X1.159175354.G.A + AGE + SEX + genoPC1 + genoPC2 + genoPC3	CCL13	CCL8	CCL7	CCL2	CCL26	CXCL8	CCL11	CCL3	CCL14	CXCL6	TGFB1	PDGFA	HGF	THPO	TNFSF13	CXCL12	CXCL1	CCL17	CCL4	CXCL11	TNFSF14	IL7	CXCL9	TNF	CXCL3	CXCL5	PDGFB	CCL16	CSF1	CD40LG	CCL5	CXCL10	TNFSF10	IL11	TNFSF13B	CCL24	IL20	TGFA	IL1A	OSM	EGF	IFNL1	CCL23	IL18	TNFSF11	FLT3LG	EPO	CCL15	IL17A
CCL13	-230.032	542.906	500.082	0	0	0	0	0	0	0	75.7423	66.0231	0	57.8083	28.8083	20.4635	0	0	0	4.24084	10.7499	0	0	0	0	0	0	0	0	0	0	0	0	0	0	0	0	0	0	0	0	0	0	0	0	0	0	0	0
CCL8	-542.906	179.778	0	-335.749	-291.145	-226.037	-105.996	-54.3058	-98.0707	-87.6638	-54.0584	0	-4.5695	-35.9698	-16.9398	0	-3.07789	-5.70701	-14.5195	0	0	0	0	-3.35126	0	0	0	0	0	0	0	0	0	0	0	0	0	0	0	0	0	0	0	0	0	0	0	0	0
CCL7	-500.082	0	337.347	-410.014	-274.491	-147.36	-122.739	-116.482	-108.201	0	-29.6355	0	-57.9318	0	-13.912	0	0	0	0	0	0	0	0	-7.08915	0	0	0	0	0	0	0	0	0	0	0	0	0	0	0	0	0	0	0	0	0	0	0	0	0
CCL2	0	335.749	410.014	-291.121	0	0	0	0	0	0	0	0	0	0	2.28719	0	0	0	0	0	0	0	0	0	0	0	0	0	0	0	0	0	0	0	0	0	0	0	0	0	0	0	0	0	0	0	0	0	0
CCL26	0	291.145	274.491	0	-182.778	0	0	0	0	0	28.5398	5.8113	14.906	17.4582	19.3179	12.4657	0	0	0	0	0	0	0	0	0	0	0	0	0	0	0	0	0	0	0	0	0	0	0	0	0	0	0	0	0	0	0	0	0
CXCL8	0	226.037	147.36	0	0	-89.4327	0	0	0	0	8.01238	0	0	1.49219	8.37779	0	0	0	0	0	0	0	0	0	0	0	0	0	0	0	0	0	0	0	0	0	0	0	0	0	0	0	0	0	0	0	0	0	0
CCL11	0	105.996	122.739	0	0	0	-33.8206	0	0	0	0	0	0	0	0	0	0	0	0	0	0	0	0	0	0	0	0	0	0	0	0	0	0	0	0	0	0	0	0	0	0	0	0	0	0	0	0	0	0
CCL3	0	54.3058	116.482	0	0	0	0	-14.4645	0	0	0	0	0	0	1.3567	0	0	0	0	0	0	0	0	0	0	0	0	0	5.1331	0	0	0	1.63727	0	0.977679	0	0	0	0	0	0	0	0	0	0	0	0	0	0
CCL14	0	98.0707	108.201	0	0	0	0	0	-31.5116	0	0	0	0	0	5.19411	0	0	0	0	0	0	0	0	0	0	0	0	0	3.71674	0	0	0	0	0	0	0	0	0	0	0	0	0	0	0	0	0	0	0	0
CXCL6	0	87.6638	0	0	0	0	0	0	0	-32.1668	12.0842	7.45077	0	5.13481	3.46971	0.873305	0	0	0	11.6654	3.11025	10.2811	0	0	0	0	0	0	0.41873	0	0	0	0.832266	0	0	0	0	0	0	0	0	0	0	0	0	0	0	0	0
TGFB1	-75.7423	54.0584	29.6355	0	-28.5398	-8.01238	0	0	0	-12.0842	-0.152652	0	0	0	0.098654	0.0108342	-6.11148	-5.43061	-0.0603631	0.891463	0	0.110664	0	0	0	-0.888401	0	0	0	0	-0.322781	0	0.00152466	0	0	0	0.246825	0	0.15717	0	0	0	0	0	0.00942931	0	0.0419142	0.0406818	0
PDGFA	-66.0231	0	0	0	-5.8113	0	0	0	0	-7.45077	0	-0.280423	0	0	0.0708353	0	-3.32361	-9.83187	0	0.0079449	0	0.235121	0	0	0	-2.23737	-0.282421	0	0	0	-1.1111	0	0	0	0	0	0.139403	0	0.10709	0	-0.274448	0	0	0	0.182845	0	0	0.0175621	0
HGF	0	4.5695	57.9318	0	-14.906	0	0	0	0	0	0	0	-1.14849	0	0.209126	0	0	0	0	0.986007	0	0	0	0	0	0	0	0	0.723017	0	0	0	0.526779	0	0.328684	0	0.532141	0	0.493269	0	0	0	0	0	0.0883447	0	0.221582	0	0
THPO	-57.8083	35.9698	0	0	-17.4582	-1.49219	0	0	0	-5.13481	0	0	0	-0.437365	0.0720974	0	-2.62407	-5.40209	0	0.701515	0	0	0	0	0	-0.812467	0	0	0.2436	0	-0.240542	0	0.302562	0	0.361782	0	0.423534	0	0.276832	0	0	0	0	0	0.334943	0	0.128151	0.317706	0
TNFSF13	-28.8083	16.9398	13.912	-2.28719	-19.3179	-8.37779	0	-1.3567	-5.19411	-3.46971	-0.098654	-0.0708353	-0.209126	-0.0720974	0.15414	-0.0938328	-2.11101	-2.64748	-0.893171	0	-0.0631569	0	-0.601479	-0.24568	0	-0.65371	-0.0832824	-0.156368	0	-0.0783993	-0.304039	-0.385669	0	0	0	-0.0769465	0	-0.312455	0	-0.144404	-0.0885181	-0.0597882	-0.221165	-0.177752	0	-0.022753	0	0	0
CXCL12	-20.4635	0	0	0	-12.4657	0	0	0	0	-0.873305	-0.0108342	0	0	0	0.0938328	-0.113057	0	-1.0919	0	0.0989569	-0.0224187	0.0416055	0	0	0	0	0	0	0	-0.00377328	0	0	0	0	0	0	0.00556816	0	0	-0.027232	0	0	0	0	0	0	0	0	0
CXCL1	0	3.07789	0	0	0	0	0	0	0	0	6.11148	3.32361	0	2.62407	2.11101	0	-20.4095	0	0	5.7855	2.3188	8.47385	0	0	6.79691	0	0	0	0.710804	0	0	0	0	0	0.126866	0	0	0	0	0	0	0	0	0	0	0	0	0	0
CCL17	0	5.70701	0	0	0	0	0	0	0	0	5.43061	9.83187	0	5.40209	2.64748	1.0919	0	-17.9204	0	8.43038	2.86147	5.06203	0	0	0	0	5.87268	0	0.753206	4.06369	0	0	0.497445	0	1.00733	0	0	0	0	0	0	0	0	0	0	0	0	0	0
CCL4	0	14.5195	0	0	0	0	0	0	0	0	0.0603631	0	0	0	0.893171	0	0	0	-3.49078	2.28472	0	0	0	0	0	0	0	0	1.3794	0	0	0	0.836309	0	0.659847	0	0.35002	0	0	0	0	0	0	0	0	0	0	0	0
CXCL11	-4.24084	0	0	0	0	0	0	0	0	-11.6654	-0.891463	-0.0079449	-0.986007	-0.701515	0	-0.0989569	-5.7855	-8.43038	-2.28472	2.00019	-0.253684	0	-2.53506	-0.0117291	0	-4.7685	-0.0620534	-0.638638	0	-0.171781	-3.57023	-2.85574	0	-0.863402	0	-0.44544	0	-0.596208	0	-0.282623	0	-0.323368	-0.499644	0	0	-0.230364	0	0	0
TNFSF14	-10.7499	0	0	0	0	0	0	0	0	-3.11025	0	0	0	0	0.0631569	0.0224187	-2.3188	-2.86147	0	0.253684	-0.329895	0.0907806	0	0	0	-0.64406	0	0	0.123758	0	-0.344427	0	0.052017	0	0.2308	0	0.343111	0	0.389754	0	0	0	0	0	0.188995	0	0.16402	0.110816	0
IL7	0	0	0	0	0	0	0	0	0	-10.2811	-0.110664	-0.235121	0	0	0	-0.0416055	-8.47385	-5.06203	0	0	-0.0907806	0.0798574	0	0	-0.100833	-4.08589	-0.452383	0	0	-0.260425	-1.27189	0	0	0	0	0	0	0	0	0	-0.396757	0	-0.00231768	0	0	0	0	0	0
CXCL9	0	0	0	0	0	0	0	0	0	0	0	0	0	0	0.601479	0	0	0	0	2.53506	0	0	-7.49027	0	0	0	0	0	1.76077	0	0	0	0.910427	0	1.18662	0	0	0	0	0	0	0	0	0	0	0	0	0	0
TNF	0	3.35126	7.08915	0	0	0	0	0	0	0	0	0	0	0	0.24568	0	0	0	0	0.0117291	0	0	0	-0.620287	0	0	0	0	0.802254	0	0	0	0.793365	0	0.302531	0	0.603606	0	0.0859398	0	0	0	0	0	0.295076	0	0.136723	0.298759	0
CXCL3	0	0	0	0	0	0	0	0	0	0	0	0	0	0	0	0	-6.79691	0	0	0	0	0.100833	0	0	-0.00241439	-5.34711	0	0	0	0	-0.235422	0	0	0	0	0	0	0	0	0	-0.202591	0	0	0	0	0	0	0	0
CXCL5	0	0	0	0	0	0	0	0	0	0	0.888401	2.23737	0	0.812467	0.65371	0	0	0	0	4.7685	0.64406	4.08589	0	0	5.34711	-5.97016	0.883239	0	0.338748	0.652141	0	0	0.476475	0	0.08366	0	0.0413958	0	0	0	0.774342	0	0	0	0.29181	0	0	0.102077	0
PDGFB	0	0	0	0	0	0	0	0	0	0	0	0.282421	0	0	0.0832824	0	0	-5.87268	0	0.0620534	0	0.452383	0	0	0	-0.883239	-0.385804	0	0.0710416	0	0	0	0.0144462	0	0.142787	0	0.252923	0	0.217952	0	0	0	0	0	0.379508	0	0.0221889	0.147606	0
CCL16	0	0	0	0	0	0	0	0	0	0	0	0	0	0	0.156368	0	0	0	0	0.638638	0	0	0	0	0	0	0	-5.78191	1.64013	0	0	0	0.515944	0	0.144151	0	0.0315516	0	0	0	0	0	0	0	0	0	0	0.211612	0
CSF1	0	0	0	0	0	0	0	-5.1331	-3.71674	-0.41873	0	0	-0.723017	-0.2436	0	0	-0.710804	-0.753206	-1.3794	0	-0.123758	0	-1.76077	-0.802254	0	-0.338748	-0.0710416	-1.64013	0.461631	-0.0590985	-0.267203	-0.890829	0	-0.0532179	0	-0.260206	0	-0.582284	0	-0.352012	0	-0.577446	-0.601309	-0.49941	0	-0.305749	0	0	-0.0237773
CD40LG	0	0	0	0	0	0	0	0	0	0	0	0	0	0	0.0783993	0.00377328	0	-4.06369	0	0.171781	0	0.260425	0	0	0	-0.652141	0	0	0.0590985	-0.390418	-0.260645	0	0.0823276	0	0.171334	0	0.342869	0	0.267828	0	0	0	0	0	0.232218	0	0.0628193	0.152041	0
CCL5	0	0	0	0	0	0	0	0	0	0	0.322781	1.1111	0	0.240542	0.304039	0	0	0	0	3.57023	0.344427	1.27189	0	0	0.235422	0	0	0	0.267203	0.260645	-2.30831	0	0.150653	0	0.235336	0	0.433614	0	0.375186	0	0	0	0	0	0.424614	0	0.243556	0.243108	0
CXCL10	0	0	0	0	0	0	0	0	0	0	0	0	0	0	0.385669	0	0	0	0	2.85574	0	0	0	0	0	0	0	0	0.890829	0	0	-1.40725	0.728011	0	0.508401	0	0.888916	0	0.404759	0	0	0	0	0	0.580927	0	0.40491	0.110007	0
TNFSF10	0	0	0	0	0	0	0	-1.63727	0	-0.832266	-0.00152466	0	-0.526779	-0.302562	0	0	0	-0.497445	-0.836309	0	-0.052017	0	-0.910427	-0.793365	0	-0.476475	-0.0144462	-0.515944	0	-0.0823276	-0.150653	-0.728011	0.477836	-0.309437	0	-0.230972	0	-0.469096	0	-0.274316	0	-0.233194	-0.360231	-0.316133	0	-0.275698	0	0	-0.275943
IL11	0	0	0	0	0	0	0	0	0	0	0	0	0	0	0	0	0	0	0	0.863402	0	0	0	0	0	0	0	0	0.0532179	0	0	0	0.309437	-1.218	0.0471132	0	0.397823	0	0.797089	0	0	0	0	0	0.473748	0	0.402421	0	0
TNFSF13B	0	0	0	0	0	0	0	-0.977679	0	0	0	0	-0.328684	-0.361782	0	0	-0.126866	-1.00733	-0.659847	0	-0.2308	0	-1.18662	-0.302531	0	-0.08366	-0.142787	-0.144151	0	-0.171334	-0.235336	-0.508401	0	-0.0471132	0.39709	-0.288141	0	-0.562638	0	-0.274134	-0.151683	-0.245039	-0.448036	-0.275355	0	-0.127394	0	0	-0.0402158
CCL24	0	0	0	0	0	0	0	0	0	0	0	0	0	0	0.0769465	0	0	0	0	0.44544	0	0	0	0	0	0	0	0	0.260206	0	0	0	0.230972	0	0.288141	-1.09415	0.354475	0	0.175074	0	0	0	0	0	0.461208	0	0.257832	0.266355	0
IL20	0	0	0	0	0	0	0	0	0	0	-0.246825	-0.139403	-0.532141	-0.423534	0	-0.00556816	0	0	-0.35002	0	-0.343111	0	0	-0.603606	0	-0.0413958	-0.252923	-0.0315516	0	-0.342869	-0.433614	-0.888916	0	-0.397823	0	-0.354475	0.529257	-0.699921	0	-0.620501	-0.151941	-0.536772	-0.730087	-0.692097	0	-0.285765	0	0	-0.326381
TGFA	0	0	0	0	0	0	0	0	0	0	0	0	0	0	0.312455	0	0	0	0	0.596208	0	0	0	0	0	0	0	0	0.582284	0	0	0	0.469096	0	0.562638	0	0.699921	-0.878831	0.738758	0	0	0	0	0	0.26784	0	0.353342	0.319774	0
IL1A	0	0	0	0	0	0	0	0	0	0	-0.15717	-0.10709	-0.493269	-0.276832	0	0	0	0	0	0	-0.389754	0	0	-0.0859398	0	0	-0.217952	0	0	-0.267828	-0.375186	-0.404759	0	-0.797089	0	-0.175074	0	-0.738758	0.505702	-0.820107	-0.15425	-0.29431	-0.536484	-0.487908	0	-0.456762	0	0	-0.186045
OSM	0	0	0	0	0	0	0	0	0	0	0	0	0	0	0.144404	0.027232	0	0	0	0.282623	0	0	0	0	0	0	0	0	0.352012	0	0	0	0.274316	0	0.274134	0	0.620501	0	0.820107	-0.735631	0	0	0	0	0.36844	0	0.266481	0.164157	0
EGF	0	0	0	0	0	0	0	0	0	0	0	0.274448	0	0	0.0885181	0	0	0	0	0	0	0.396757	0	0	0.202591	-0.774342	0	0	0	0	0	0	0	0	0.151683	0	0.151941	0	0.15425	0	-0.360677	0	0	0	0.201749	0	0	0.162446	0
IFNL1	0	0	0	0	0	0	0	0	0	0	0	0	0	0	0.0597882	0	0	0	0	0.323368	0	0	0	0	0	0	0	0	0.577446	0	0	0	0.233194	0	0.245039	0	0.536772	0	0.29431	0	0	-0.751225	0	0	0.399695	0	0.242236	0.234219	0
CCL23	0	0	0	0	0	0	0	0	0	0	0	0	0	0	0.221165	0	0	0	0	0.499644	0	0.00231768	0	0	0	0	0	0	0.601309	0	0	0	0.360231	0	0.448036	0	0.730087	0	0.536484	0	0	0	-0.505791	0	0.688052	0	0.430853	0.603805	0
IL18	0	0	0	0	0	0	0	0	0	0	0	0	0	0	0.177752	0	0	0	0	0	0	0	0	0	0	0	0	0	0.49941	0	0	0	0.316133	0	0.275355	0	0.692097	0	0.487908	0	0	0	0	-0.512667	0.47336	0	0.162495	0.139984	0
TNFSF11	0	0	0	0	0	0	0	0	0	0	-0.00942931	-0.182845	-0.0883447	-0.334943	0	0	0	0	0	0	-0.188995	0	0	-0.295076	0	-0.29181	-0.379508	0	0	-0.232218	-0.424614	-0.580927	0	-0.473748	0	-0.461208	0	-0.26784	0	-0.36844	-0.201749	-0.399695	-0.688052	-0.47336	0.59613	-0.17907	0	0	-0.220781
FLT3LG	0	0	0	0	0	0	0	0	0	0	0	0	0	0	0.022753	0	0	0	0	0.230364	0	0	0	0	0	0	0	0	0.305749	0	0	0	0.275698	0	0.127394	0	0.285765	0	0.456762	0	0	0	0	0	0.17907	-0.631544	0.345391	0.019422	0
EPO	0	0	0	0	0	0	0	0	0	0	-0.0419142	0	-0.221582	-0.128151	0	0	0	0	0	0	-0.16402	0	0	-0.136723	0	0	-0.0221889	0	0	-0.0628193	-0.243556	-0.40491	0	-0.402421	0	-0.257832	0	-0.353342	0	-0.266481	0	-0.242236	-0.430853	-0.162495	0	-0.345391	0.629134	0	-0.241581
CCL15	0	0	0	0	0	0	0	0	0	0	-0.0406818	-0.0175621	0	-0.317706	0	0	0	0	0	0	-0.110816	0	0	-0.298759	0	-0.102077	-0.147606	-0.211612	0	-0.152041	-0.243108	-0.110007	0	0	0	-0.266355	0	-0.319774	0	-0.164157	-0.162446	-0.234219	-0.603805	-0.139984	0	-0.019422	0	0.361017	0
IL17A	0	0	0	0	0	0	0	0	0	0	0	0	0	0	0	0	0	0	0	0	0	0	0	0	0	0	0	0	0.0237773	0	0	0	0.275943	0	0.0402158	0	0.326381	0	0.186045	0	0	0	0	0	0.220781	0	0.241581	0	-0.590206
FASLG	0	0	0	0	0	0	0	0	0	0	0	0	0	0	0.0535683	0	0	0	0	0.230829	0	0	0	0	0	0	0	0	0.276861	0	0	0	0.378805	0	0.159465	0	0.400555	0	0.400896	0	0	0	0	0	0.452114	0	0.393835	0.0176857	0
IL1B	0	0	0	0	0	0	0	0	0	0	0	0	0	0	0.00204152	0	0	0	0	0.317965	0	0	0	0	0	0	0	0	0.210656	0	0	0	0.244094	0	0.183727	0	0.291911	0	0.432336	0	0	0	0	0	0.267246	0	0.209059	0	0
IL12B	0	0	0	0	0	0	0	0	0	0	0	0	0	0	0.0706058	0	0	0	0	0.0109694	0	0	0	0	0	0	0	0	0.134823	0	0	0	0.0993927	0	0.0283574	0	0.466109	0	0.413745	0	0	0	0	0	0.136798	0	0.224607	0.0921335	0
CCL28	0	0	0	0	0	0	0	0	0	0	0	0	0	0	0.0573679	0	0	-0.447018	0	0	0	0	0	0	0	0	-0.0401783	0	0.0385276	0	0	0	0	0	0	0	0.165611	0	0.185952	0	-0.0310773	0	0	0	0	0	0.0682819	0.00265648	0
IL1RN	0	0	0	0	0	0	0	0	0	0	0	0	0	0	0.0828463	0.00818203	0	0	0	0	0	0.037792	0	0	0	0	0	0	0.239877	0	0	0	0.292164	0	0	0	0.431784	0	0.419082	0	0	0	0	0	0.258895	0	0.0801862	0.0888925	0
IFNG	0	0	0	0	0	0	0	0	0	0	0	0	0	0	0.290831	0	0	0	0	0	0	0.0518544	0	0	0.0594294	0	0	0	0.332996	0	0	0	0.176083	0	0.143944	0	0.200081	0	0.224829	0	0	0	0	0	0.271357	0	0.152121	0.0598221	0
IL17F	0	0	0	0	0	0	0	0	0	0	-0.340891	-0.314255	0	-0.212405	-0.0458585	-0.158306	0	0	0	0	-0.317914	0	0	0	0	0	-0.395426	0	0	-0.321006	0	-0.161237	0	0	0	0	0	-0.23683	0	-0.0915411	-0.260487	0	-0.206185	-0.261909	0	0	0	0	0
CCL18	0	0	0	0	0	0	0	0	0	0	0	0	0	0	0.0762827	0	0	0	0	0	0	0.0251634	0	0	0	0	0	0	0.131534	0	0	0	0.0363151	0	0.104148	0	0.316914	0	0.152424	0	0	0	0	0	0.382101	0	0.365667	0.137602	0
CD70	0	0	0	0	0	0	0	0	0	0	-0.0767589	-0.167779	0	-0.188064	0	-0.00916351	0	0	0	0	-0.204103	0	0	-0.0100511	0	0	-0.249433	0	0	-0.153856	-0.296611	-0.305558	0	-0.0810395	0	-0.110686	0	-0.100418	0	-0.142798	-0.192228	-0.111111	-0.362215	-0.150424	0	0	0	0	0
IL19	0	0	0	0	0	0	0	0	0	0	0	0	0	0	0.147586	0	0	0	0	0	0	0.0441005	0	0	0	0	0	0	0.0813604	0	0	0	0.326192	0	0	0	0.101023	0	0.0558626	0	0	0	0	0	0.305254	0	0.101866	0.0525221	0
GDF15	0	0	0	0	0	0	0	0	0	0	-0.301036	-0.058344	-0.145571	-0.133505	0	-0.0952012	0	0	0	0	-0.133458	0	0	0	0	0	-0.125282	0	0	-0.128359	-0.205608	-0.092373	0	0	0	-0.1711	0	-0.316104	0	-0.268864	-0.150326	0	-0.354713	-0.137232	0	0	0	0	0
SPP1	0	0	0	0	0	0	0	0	0	0	-0.141773	-0.0556513	0	-0.000570794	0	-0.127006	0	0	0	0	-0.0893398	0	0	0	0	0	-0.0616428	0	0	-0.171654	-0.05	-0.0121393	0	0	0	-0.109746	0	-0.0968179	0	-0.160314	-0.0974494	0	-0.0266006	0	0	0	0	0	0
IL5	0	0	0	0	0	0	0	0	0	0	-0.0921768	-0.15711	0	-0.125136	0	-0.0817809	0	0	0	0	-0.0315615	0	0	-0.136736	0	0	-0.0832421	0	0	-0.0816791	0	0	0	0	0	0	0	0	0	-0.273855	-0.104532	0	-0.0325941	-0.066295	0	0	0	0	0
XCL1	0	0	0	0	0	0	0	0	0	0	0	0	0	0	0.153406	0	0	0	0	0	0	0.00344927	0	0	0	0	0	0	0.062106	0	0	0	0	0	0	0	0.116756	0	0.133297	0	0	0	0	0	0.167717	0	0.235794	0	0
IL2	0	0	0	0	0	0	0	0	0	0	-0.0991531	-0.017579	-0.0781457	0	0	0	0	0	0	0	-0.168968	0	0	0	0	0	-0.0960779	0	0	-0.155581	0	0	0	-0.091564	0	0	0	-0.292983	0	-0.277536	-0.105812	0	-0.0975505	-0.266177	0	0	0	0	0
LIF	0	0	0	0	0	0	0	0	0	0	0	0	0	0	0.00133459	0	0	0	0	0	0	0	0	0	0	0	0	0	0.132484	0	0	0	0.0607095	0	0.145101	0	0.253109	0	0.226707	0	0	0	0	0	0.127677	0	0.014568	0.0675952	0
CXCL14	0	0	0	0	0	0	0	0	0	0	-0.0130302	-0.0540231	0	0	0	0	0	0	0	0	-0.117454	0	0	0	0	0	-0.0938035	0	0	-0.0675038	0	0	0	0	0	0	0	-0.0838616	0	-0.251864	-0.146264	0	0	-0.057775	0	0	0	0	0
IL34	0	0	0	0	0	0	0	0	0	0	0	0	0	0	0	0	0	0	0	0	0	0	0	0	0	0	0	0	0.00541183	0	0	0	0	0	0.142762	0	0.180403	0	0	0	-0.0220856	0	0	0	0.114623	0	0	0.153416	0
CCL20	0	0	0	0	0	0	0	0	0	0	-0.093793	-0.0654831	0	0	0	-0.030163	0	0	0	0	0	0	0	0	0	0	0	0	0	0	0	-0.0170985	0	0	0	0	0	0	0	-0.0884566	-0.0133478	0	0	0	0	0	0	0	0
CSF3	0	0	0	0	0	0	0	0	0	0	0	0	0	0	0.0817927	0	0	0	0	0	0	0.120867	0	0	0.0501766	0	0	0	0	0	0	0	0	0	0	0	0	0	0.0312075	0	0	0	0	0	0.0197129	0	0.0315553	0	0
IL4	0	0	0	0	0	0	0	0	0	0	-0.0549959	-0.013422	0	0	0	-0.0477183	0	0	0	0	-0.207069	0	0	0	0	0	-0.0801492	0	0	-0.212031	0	0	0	0	0	0	0	0	0	-0.0949624	-0.127316	0	0	0	0	0	0	0	0
CXCL13	0	0	0	0	0	0	0	0	0	0	0	0	0	0	0	0	0	0	0	0	0	0.00955732	0	0	-0.0365907	0	0	0	0	0	0	0	0	0	0	0	0.0233469	0	0.00874567	-0.0892035	0	0	0	0	0	0	0	0	0
IL13	0	0	0	0	0	0	0	0	0	0	-0.0341406	0	0	0	0	0	0	0	0	0	-0.0432745	0.0851962	0	0	-0.00180026	0	0	0	0	0	0	0	0	0	0	0	0	0	0	0	0	0	-0.0897154	-0.193109	0.0364711	0	0	0	0
IL6	0	0	0	0	0	0	0	0	0	0	0	0	0	0	0.0340332	0	0	0	0	0	0	0.0482539	0	0	0	0	0	0	0	0	0	0	0.00204839	0	0	0	0	0	0	0	0	0	0	0	0	0	0	0	0
CCL19	0	0	0	0	0	0	0	0	0	0	0	0	0	0	0.05616	0	0	0	0	0	0	0	0	0	0	0	0	0	0	0	0	0	0	0	0	0	0	0	0	0	0	0	0	0	0	0	0	0	0
CCL27	0	0	0	0	0	0	0	0	0	0	-0.0241115	-0.028055	0	0	0	0	0	0	0	0	0	0	0	0	-0.0348603	0	-0.0993805	0	0	-0.0799697	0	-0.0102984	0	0	0	0	0	0	0	0	-0.100799	0	0	0	0	0	0	0	0
CCL25	0	0	0	0	0	0	0	0	0	0	0	0	0	0	0.0281286	0	0	0	0	0	0	0.0205273	0	0	0	0	0	0	0	0	0	0	0	0	0	0	0	0	0	0	0	0	0	0	0	0	0	0	0
[truncated: 27 more columns]
